# Supplementary material for: Structural and Functional Characterization of a Testicular Long Non-coding RNA (4930463O16Rik) Identified in the Meiotic Arrest of the Mouse Topaz1–/– Testes
Source: Front Cell Dev Biol. 2021 Jul 1;9:700290. doi: 10.3389/fcell.2021.700290 (PMC8281061; doi:10.3389/fcell.2021.700290)
Supplement: Supplementary Table 1 — List of primers. List of different primers used during this study for genotyping, RT-qPCR and gRNAs. [file Table_1.XLSX]

## Sheet: Feuil1
Supplementary Table 1: List of primers used during this study ( genotyping, RT-qPCR and gRNAs)
Gene	Genotyping PCR primers
	5'-Forward-3'	5'-Reverse-3'
4930463O16Rik	GAGGCCTGTGACATTTGGTT	TGGCCACAAGTTGACGTTAG
	TGAGAACTGCCTGAGCTAACAC	CCTTTTCTTCCATCAGTCTGG
1F/4R	GAGGCCTGTGACATTTGGTT	TGGCCACAAGTTGACGTTAG
2F/2R	TGAGAACTGCCTGAGCTAACAC	AGAATTCAGAGTGGCACAGC
Gene	RT-qPCR Primers
	5'-Forward-3'	5'-Reverse-3'
4921513H07Rik	GCGAACTGGAGATGTACTTGG	AGTGTTCCCAAATGCTGGAC
4930463O16Rik	GTCTTAGGCACTGCCCTCATT	TTCTCCCTCCCTGAGCAAGA
Afm	CCGCAGAAGCACAACTTTTC	GGGGGCAAGAATCCTACATT
B3Galt2	TTTGCTGAAGTGATGGCGTG	ACACTGTTGTTCCGTCCTCA
Ccr2	ATGCCATGCAAGTTCAGCTG	GGCCCCTTCATCAAGCTCTT
Cdc25c	CTCGGCAAACCTAAGCATTC	TTGTCCTCAAGGTCAGCAGAA
Cx3cr1	CTTTGGGGGCATATTCTTCA	ACGCCCAGACTAATGGTGAC
E230014E18Rik	AGACCGACTGGAAATGGAGA	TTAGCAGGAGCCTGGTATGG
GAPDH	GCATCTCCCTCACAATTTCCA	TGCAGCGAACTTTATTGATGGT
Gm21269	CTGACTCAAGGCACCTGTGT	AAGGGAAGAAGACCCATCGT
Gstt2	AGAAGAATGGCATCCCCTTC	TCACCTGGGAGAATTGCTCG
Hp	TGGTGGTGGTGGGATAAAAC	AACTCCACAGCAAAAAGCTGA
Ide	TCCCCTAAATGGAGTGCTCAC	TGAATGATGTCCTCTGGGATAGC
Mapk1	CCTTCAGAGCACTCCAGAAAGT	ACAACACCAAAAAGGCATCC
Nop10	TCCAATATTACCTCAACGAGCA	ATCTGGGGAGAACCGAGCA
PiwiL1	TGGAGTGGCTGCAATGAATA	TTGACACGCTTCTTCACCAC
YWHAZ	GGAGCCCGTAGGTCATCTTG	CTCGAGCCATCTGCTGTTTTT
CRISPR/Cas9 Guide RNA
gRNAs_5'_1 (rev)	3'-TATGGCAAGGAAGTCCGGCT (GGG)-5'
gRNAs_5'_2 (rev)	3'-TTAGAATATGACCGTTAGGG (TGG)-5'
gRNAs_3'_1 (fwd)	5'-CCAGGTATGTGCTATTTGCT (TGG)-3'
gRNAs_3'_2 (rev)	3'-TTTCATGTACTCCCCGTGCA (TGG)-5'
	*PAM sequences are in brackets
