# Supplementary material for: Structural and Functional Characterization of a Testicular Long Non-coding RNA (4930463O16Rik) Identified in the Meiotic Arrest of the Mouse Topaz1–/– Testes
Source: Front Cell Dev Biol. 2021 Jul 1;9:700290. doi: 10.3389/fcell.2021.700290 (PMC8281061; doi:10.3389/fcell.2021.700290)
Supplement: Supplementary Table 2 — Casa system settings. [file Table_2.XLSX]

## Sheet: CASA Setup
Supplementary Table 2: Casa system settings
Analysis limits
Min Motility Percent	0
Min Progressive Percent	0
Min Total Count	200
Calibration
Objective	0: Zeiss 10x NH IVOS-II 160mm le notre
Objective Magnification X	1.2
Objective Magnification Y	1.2
Camera
Exposure (Ms)	16
Gain	300
Integrate Enabled	False
Integrate Time (Ms)	500
Cell Detection
Elongation Max (%)	70
Elongation Min (%)	2
Enable Advanced Tail Detection	True
Head Brightness Min	186
Head Size Max (µm2)	100
Head Size Min (µm2)	7
Static Tail Filter	False
Tail Brightness Min	102
Tail Min Brightness Auto Offset	10
Tail Min Brightness Mode	Manual
Chamber
Capillary Correction	1.3
Chamber Depth (µm)	20
Chamber Type	Capillary
Illumination
Contains Auto Illum Calibration	False
Histogram Smooth Width	0
Illumination Primary	LED
Max Photometer	90
Min Photometer	70
Kinematcs
Cell Travel Max (µm)	10
Enable Motile Static Collision Avoidance	False
Motile cells require a tail	False
Motile Require Tails Max VSL (µm/s)	0
Progressive STR (%)	45
Progressive VAP (µm/s)	45
Slow VAP (µm/s)	20
Slow VSL (µm/s)	30
Static Algorithm	Length
Static VAP (µm/s)	4
Static VSL (µm/s)	1
static Width Multiplier	0.5
Morph
DMR Confidence (%)	20
DMR Droplet to tail end Max (µm)	6
DMR Tail Length Max (µm)	20
Droplet Confidence (%)	50
Droplet Distal Distance Min (µm)	4
Droplet Proximal Head Length (µm)	10.5
Min Tail Lenght (µm)	4
Morph Normal Minimum Percentage	0
Tail Bend Angle Averaging Lenght (µm)	5
Tail Bending Angle Rate Min (°/µm)	20
Tail Bent Confidence (%)	50
Tail Coiled Angle Min (°)	180
Tail Coiled Confidence (%)	50
Tail Confidence (%)	75
Stage
Stage Temp (C)	37
Viadent Category
Viadent Fluorescing Sperm	NonViable
Video Capture
Frame Capture Speed (Hz)	60
Frame Count	45
