# Supplementary material for: Structural and Functional Characterization of a Testicular Long Non-coding RNA (4930463O16Rik) Identified in the Meiotic Arrest of the Mouse Topaz1–/– Testes
Source: Front Cell Dev Biol. 2021 Jul 1;9:700290. doi: 10.3389/fcell.2021.700290 (PMC8281061; doi:10.3389/fcell.2021.700290)
Supplement: Supplementary Table 3 — List of DEGs in Topaz1–/– testes compared to WT. List of deregulated genes in Topaz1 KO testes at P16 (sheet 1) and P18 (sheet 2) (adjusted p-value < 0.05 and absolute Log2FC > 1). [file Table_3.XLSX]

## Sheet: P16
Supplementary Table 3: List of DEGs in Topaz1-/- testes compared to WT (adjusted p-value < 0.05 and absolute Log2FC>1)
P16
Mus musculus gene ID	Gene name	log2FC	FC	adj pValue
ENSMUSG00000116879	AC125141.3	10.6648	1623.37	1.97051e-134
ENSMUSG00000094985	Topaz1	7.59703	193.612	1.12268e-119
ENSMUSG00000108448	Gm21269	5.51797	45.8222	1.15824e-109
ENSMUSG00000116657	AC127341.3	3.08723	8.49861	1.23716e-60
ENSMUSG00000020033	4930463O16Rik	5.19192	36.553	1.7958e-53
ENSMUSG00000069743	Zfp820	2.76698	6.80681	8.17051e-52
ENSMUSG00000027221	Chst1	4.26654	19.2467	7.62194e-51
ENSMUSG00000085293	Gm13817	5.85506	57.8829	5.4198e-39
ENSMUSG00000074067	Gm10619	3.34804	10.1827	3.1971e-35
ENSMUSG00000115118	Gm36617	4.4517	21.8824	1.87451e-30
ENSMUSG00000085261	Gm13814	4.43591	21.6442	3.62897e-30
ENSMUSG00000114207	Gm41109	6.86507	116.572	3.62897e-30
ENSMUSG00000033318	Gstt2	2.35492	5.11566	1.21921e-28
ENSMUSG00000112202	Gm31181	3.91036	15.0361	1.06129e-24
ENSMUSG00000055125	M5C1000I18Rik	5.88913	59.266	6.89089e-24
ENSMUSG00000104705	4930405N21Rik	9.38285	667.603	1.52297e-23
ENSMUSG00000107256	Gm13821	3.97829	15.761	4.00689e-22
ENSMUSG00000073430	Gm10505	2.46938	5.53807	1.80439e-20
ENSMUSG00000108383	Gm6567	6.07336	67.3384	3.69208e-19
ENSMUSG00000073804	Nps	3.98804	15.8679	3.00442e-17
ENSMUSG00000108345	4933435G04Rik	7.40243	169.181	5.3747e-16
ENSMUSG00000078670	Fam174b	2.19086	4.56579	1.6602e-15
ENSMUSG00000112119	Gm47362	6.08114	67.7027	4.13856e-15
ENSMUSG00000029086	Prom1	-2.72684	0.151057	1.19998e-14
ENSMUSG00000029564	4930519G04Rik	3.90613	14.9921	1.264e-14
ENSMUSG00000108227	4933412L11Rik	3.84023	14.3227	1.11757e-13
ENSMUSG00000078632	Lrrc37a	4.24234	18.9266	3.98215e-12
ENSMUSG00000107042	4921513H07Rik	11.8518	3696.17	4.19251e-12
ENSMUSG00000106740	Gm21221	6.06284	66.8493	1.04787e-11
ENSMUSG00000111487	1700092E16Rik	4.5684	23.726	3.58542e-11
ENSMUSG00000113927	5330409N07Rik	10.9175	1934.15	5.58722e-11
ENSMUSG00000039198	Ptchd3	-1.34583	0.393428	5.58722e-11
ENSMUSG00000093918	Gm21677	-8.92601	0.00205591	1.39027e-10
ENSMUSG00000022603	Mroh4	1.66199	3.16453	1.46459e-10
ENSMUSG00000117312	CT025671.5	3.68405	12.8532	1.51226e-10
ENSMUSG00000033854	Kcnk10	7.55283	187.771	4.44408e-10
ENSMUSG00000085500	Gm16976	10.8439	1838.02	1.43873e-09
ENSMUSG00000091542	Gm17167	1.18407	2.27217	2.47251e-09
ENSMUSG00000112666	Gm48485	2.3708	5.17229	4.2247e-09
ENSMUSG00000111514	E230014E18Rik	3.25133	9.52244	5.12651e-09
ENSMUSG00000107108	Gm9936	3.9579	15.5398	5.12766e-09
ENSMUSG00000112378	Gm47261	9.49367	720.905	7.26338e-08
ENSMUSG00000056973	Ces1d	-2.26415	0.208172	8.25776e-08
ENSMUSG00000116751	AC125141.2	9.20417	589.836	2.06305e-07
ENSMUSG00000114692	Gm48157	9.14111	564.611	2.38672e-07
ENSMUSG00000102482	Gm37924	1.83098	3.55778	4.27082e-07
ENSMUSG00000117296	CT025671.4	2.01764	4.0492	8.45672e-07
ENSMUSG00000003477	Inmt	-6.19028	0.0136943	9.10119e-07
ENSMUSG00000115483	Gm9732	-1.36338	0.388671	3.74345e-06
ENSMUSG00000108049	Gm44168	1.34854	2.54654	4.25744e-06
ENSMUSG00000068776	4930469B13Rik	3.9381	15.328	4.61438e-06
ENSMUSG00000075602	Ly6a	-1.30849	0.403742	4.61438e-06
ENSMUSG00000032496	Ltf	-3.60343	0.0822736	5.16639e-06
ENSMUSG00000083027	Gm13140	-1.0386	0.486799	6.13675e-06
ENSMUSG00000024039	Cbs	-2.5981	0.165156	7.07635e-06
ENSMUSG00000108548	Gm45006	6.09335	68.2783	7.63905e-06
ENSMUSG00000053873	Aym1	8.35106	326.528	7.86397e-06
ENSMUSG00000105174	Gm43353	8.08282	271.125	8.46935e-06
ENSMUSG00000026644	Acbd7	-1.91734	0.264742	8.58337e-06
ENSMUSG00000117253	CT025671.3	5.28089	38.8781	8.78942e-06
ENSMUSG00000112247	Gm47894	8.38653	334.655	8.93207e-06
ENSMUSG00000107543	Gm34701	-4.10505	0.0581108	9.06369e-06
ENSMUSG00000000303	Cdh1	-1.14842	0.451118	9.13953e-06
ENSMUSG00000012350	Ehf	-2.77741	0.145853	1.03513e-05
ENSMUSG00000049382	Krt8	-2.13219	0.228111	1.15264e-05
ENSMUSG00000115321	Gm34060	8.25368	305.215	1.23251e-05
ENSMUSG00000100558	1700025F24Rik	-1.38983	0.38161	1.31766e-05
ENSMUSG00000052595	A1cf	2.82383	7.0804	1.91083e-05
ENSMUSG00000103705	4930518J20Rik	-1.80806	0.285574	2.21038e-05
ENSMUSG00000036923	Stox1	1.03193	2.04476	2.31217e-05
ENSMUSG00000112568	Gm47363	4.5077	22.7485	2.32306e-05
ENSMUSG00000021850	ccdc198	-2.86597	0.137169	4.14801e-05
ENSMUSG00000074343	Gldnos	7.71441	210.024	4.635e-05
ENSMUSG00000031298	Adgrg2	-1.38279	0.383476	4.84909e-05
ENSMUSG00000106862	Gm42811	5.73244	53.1665	5.04131e-05
ENSMUSG00000111819	Gm47110	5.70779	52.2655	5.72586e-05
ENSMUSG00000111272	Gm7787	5.67005	50.9162	5.97089e-05
ENSMUSG00000023043	Krt18	-2.36339	0.194334	8.7531e-05
ENSMUSG00000035299	Mid1	1.29527	2.45423	8.98226e-05
ENSMUSG00000013353	4931406B18Rik	-1.78708	0.289758	9.31008e-05
ENSMUSG00000032108	D730048I06Rik	-1.42576	0.372222	0.000134325
ENSMUSG00000043460	Elfn2	1.28216	2.43203	0.000150004
ENSMUSG00000112504	Gm47367	7.62668	197.633	0.000151652
ENSMUSG00000081348	Gm13878	2.27084	4.82602	0.000205914
ENSMUSG00000047230	Cldn2	-3.15646	0.112153	0.000275446
ENSMUSG00000070533	Wfdc8	-1.14444	0.452366	0.000485546
ENSMUSG00000033355	Rtp4	-1.32939	0.397937	0.000514853
ENSMUSG00000024827	Gldc	-1.40105	0.378653	0.000531417
ENSMUSG00000028268	Gbp3	-1.00076	0.499738	0.000591656
ENSMUSG00000112901	Gm18514	4.38035	20.8266	0.000654201
ENSMUSG00000072575	Eddm3b	-2.66747	0.157402	0.00074218
ENSMUSG00000047250	Ptgs1	-1.80743	0.2857	0.00102848
ENSMUSG00000091011	Gm17187	7.00548	128.487	0.00104169
ENSMUSG00000031637	Lrp2bp	-1.11855	0.460556	0.00109967
ENSMUSG00000047678	Gpr82	-2.64448	0.159931	0.00121244
ENSMUSG00000031722	Hp	-1.95343	0.258201	0.0013149
ENSMUSG00000090788	Gm9597	-1.66636	0.315048	0.0013149
ENSMUSG00000058626	Capn11	-1.27197	0.414093	0.00207278
ENSMUSG00000019851	Perp	-1.04767	0.483748	0.00213436
ENSMUSG00000096862	Gm13301	5.41931	42.7932	0.00226056
ENSMUSG00000020734	Grin2c	1.0154	2.02146	0.00231476
ENSMUSG00000104804	Mir7233	6.94188	122.946	0.00258507
ENSMUSG00000117246	CT025671.2	6.35749	81.9964	0.00320389
ENSMUSG00000017830	Dhx58	-1.21132	0.431873	0.00325555
ENSMUSG00000107408	1700065L07Rik	-1.76355	0.294523	0.00388493
ENSMUSG00000083929	Gm10600	2.46235	5.51113	0.00425569
ENSMUSG00000052496	Pkdrej	-1.24863	0.420849	0.00441847
ENSMUSG00000043969	Emx2	-1.69019	0.309886	0.00446554
ENSMUSG00000035262	Amh	1.02499	2.03495	0.00487596
ENSMUSG00000069919	Hba-a1	1.19995	2.29732	0.00526053
ENSMUSG00000043760	Pkhd1	-3.36283	0.0972046	0.00526555
ENSMUSG00000088177	Gm23098	6.53326	92.6204	0.00539467
ENSMUSG00000109373	Gm44690	6.56333	94.5716	0.00552186
ENSMUSG00000054072	Iigp1	-1.39795	0.379468	0.00607052
ENSMUSG00000069874	Irgm2	-1.01424	0.495089	0.00667209
ENSMUSG00000030650	Tmc5	-1.85289	0.276837	0.00696145
ENSMUSG00000112207	Gm48448	6.42281	85.7941	0.00698882
ENSMUSG00000054746	Abca15	-1.41621	0.374694	0.00796725
ENSMUSG00000038132	Rbm24	-1.99277	0.251256	0.00836577
ENSMUSG00000020325	Fstl3	1.28752	2.44108	0.00837219
ENSMUSG00000074452	Pate2	-1.58296	0.333796	0.00837219
ENSMUSG00000035640	Cbarp	1.01726	2.02406	0.00891813
ENSMUSG00000084098	Gm13422	-2.34293	0.19711	0.00993624
ENSMUSG00000020562	Efcab10	-1.10675	0.46434	0.00993624
ENSMUSG00000040860	Crocc	1.00275	2.00382	0.00997879
ENSMUSG00000029868	Trpv6	-1.46528	0.362164	0.0103906
ENSMUSG00000015090	Ptgds	-1.30141	0.405731	0.0112061
ENSMUSG00000106023	Gm36831	-1.43014	0.371095	0.0113494
ENSMUSG00000018339	Gpx3	-1.70282	0.307184	0.0121696
ENSMUSG00000052430	Bmpr1b	-1.07419	0.474939	0.0123651
ENSMUSG00000079244	Gm5622	-1.66187	0.31603	0.0126686
ENSMUSG00000027375	Mal	-1.38338	0.38332	0.012776
ENSMUSG00000057604	Lmcd1	1.05881	2.08321	0.0142616
ENSMUSG00000044624	Gm4922	-1.17667	0.442371	0.0143417
ENSMUSG00000091956	C2cd4b	2.76559	6.80026	0.0145192
ENSMUSG00000085122	4933404K08Rik	-2.03448	0.244096	0.0145852
ENSMUSG00000033849	B3galt2	-2.65096	0.159214	0.0147782
ENSMUSG00000047189	Gm9818	1.32553	2.50626	0.0159201
ENSMUSG00000102569	Gm37041	-1.38266	0.383512	0.0159568
ENSMUSG00000026774	4931423N10Rik	-1.38191	0.383711	0.0159568
ENSMUSG00000038057	Dbil5	-1.13427	0.455567	0.0159568
ENSMUSG00000030887	Pdzd9	-1.28564	0.410188	0.0159765
ENSMUSG00000020164	Kcnmb4os1	-1.57224	0.336286	0.0167693
ENSMUSG00000051497	Kcnj16	-3.49124	0.0889268	0.0168115
ENSMUSG00000084081	Gm12057	-1.5004	0.353454	0.0169302
ENSMUSG00000074063	Osgin1	1.00934	2.01299	0.0178884
ENSMUSG00000050640	Tmem150c	-1.58884	0.332439	0.0181364
ENSMUSG00000112451	Gm6714	5.63856	49.8166	0.0184648
ENSMUSG00000066362	Rps13-ps1	1.72553	3.30702	0.0197034
ENSMUSG00000028716	Pdzk1ip1	-2.8299	0.140642	0.0197034
ENSMUSG00000110737	4930444F02Rik	-1.33136	0.397392	0.0197034
ENSMUSG00000108035	Gm44021	-1.49983	0.353594	0.0202634
ENSMUSG00000096883	Shisa8	1.1485	2.21683	0.0204946
ENSMUSG00000069917	Hba-a2	1.0914	2.13081	0.020655
ENSMUSG00000114563	1700016K05Rik	4.37919	20.8098	0.020655
ENSMUSG00000104586	4921539H07Rik	-2.12681	0.228964	0.0212828
ENSMUSG00000031919	Tmed6	-2.19749	0.218017	0.0215909
ENSMUSG00000026870	Cutal	-1.80083	0.287009	0.0236265
ENSMUSG00000116973	AC125371.3	-1.8101	0.28517	0.0238844
ENSMUSG00000101387	Pced1c-ps	1.57848	2.98655	0.0247652
ENSMUSG00000000682	Cd52	-3.15269	0.112447	0.0253871
ENSMUSG00000084915	C230037L18Rik	-1.08607	0.471043	0.0266941
ENSMUSG00000026063	Pih1d3	-1.01732	0.494035	0.0284101
ENSMUSG00000035498	Cdcp1	-1.73172	0.301092	0.029334
ENSMUSG00000097539	4930477E14Rik	-1.28871	0.409318	0.029334
ENSMUSG00000043789	Vwce	-1.24106	0.423061	0.029334
ENSMUSG00000033998	Kcnk1	-1.13866	0.454183	0.029334
ENSMUSG00000091933	Gm8857	-2.00758	0.24869	0.0294512
ENSMUSG00000023070	Rgn	-2.64396	0.159988	0.0315516
ENSMUSG00000030724	Cd19	-1.35651	0.390527	0.0317029
ENSMUSG00000112359	Gm48475	4.21637	18.5889	0.0319403
ENSMUSG00000022376	Adcy8	-3.13559	0.113787	0.0319497
ENSMUSG00000044176	Spink10	-3.28158	0.102836	0.0334403
ENSMUSG00000102737	1700016A09Rik	-2.63044	0.161494	0.033738
ENSMUSG00000112586	Gm6729	1.81496	3.51849	0.0338083
ENSMUSG00000103845	Gm19026	-2.20245	0.217268	0.0338083
ENSMUSG00000024116	Prss21	-1.98273	0.253012	0.0338083
ENSMUSG00000079169	Gm15130	-1.28252	0.411076	0.0340033
ENSMUSG00000098406	Mir7222	5.68914	51.5941	0.0341183
ENSMUSG00000067848	4933402N22Rik	-1.40849	0.376707	0.0350367
ENSMUSG00000049971	Glt1d1	-1.22417	0.428044	0.0368367
ENSMUSG00000005474	Myl10	-1.1144	0.461883	0.0368367
ENSMUSG00000052837	Junb	1.45245	2.73672	0.037447
ENSMUSG00000112418	Gm9466	5.30039	39.4073	0.0376035
ENSMUSG00000026581	Sell	-1.51143	0.350763	0.0376673
ENSMUSG00000044083	Efcab8	-1.16189	0.446926	0.0376673
ENSMUSG00000110691	Gm5363	1.65709	3.15379	0.0377229
ENSMUSG00000060019	Gm10073	1.09485	2.1359	0.0382199
ENSMUSG00000040657	1700063H04Rik	1.06028	2.08534	0.0386918
ENSMUSG00000074896	Ifit3	-1.34908	0.392541	0.0386918
ENSMUSG00000110554	Gm35256	-1.19315	0.437347	0.0386918
ENSMUSG00000117220	CT025671.1	3.49945	11.3094	0.0407869
ENSMUSG00000111924	4930556N09Rik	-1.57666	0.335257	0.041286
ENSMUSG00000086459	1700030C12Rik	-1.29353	0.407952	0.0415356
ENSMUSG00000026943	Lcn12	-3.26549	0.103989	0.0423941
ENSMUSG00000090308	Gm5174	5.18903	36.48	0.0430163
ENSMUSG00000026405	C4bp	-3.10564	0.116174	0.0433591
ENSMUSG00000111056	Gm39317	-1.45936	0.363655	0.0441169
ENSMUSG00000115008	4933429O19Rik	-2.00637	0.248899	0.0455701
ENSMUSG00000023393	Slc17a9	-1.14328	0.452729	0.0455701
ENSMUSG00000085084	4930570G19Rik	-1.24623	0.421549	0.0476521
ENSMUSG00000112016	Gm31267	-3.48943	0.0890385	0.047695
ENSMUSG00000024500	Ppp2r2b	-2.32055	0.200191	0.047695
ENSMUSG00000093867	Gsdmcl2	-1.24521	0.421848	0.0479459
ENSMUSG00000053678	Defb40	-6.22023	0.0134129	0.0492369

## Sheet: P18
Supplementary Table 3: List of DEGs in Topaz1-/- testes compared to WT (adjusted p-value < 0.05 and absolute Log2FC>1)
P18
Mus musculus gene ID	Gene name	log2FC	FC	adj pValue
ENSMUSG00000108448	Gm21269	7.16187	143.199	0
ENSMUSG00000116879	AC125141.3	10.5625	1512.25	2.85245e-238
ENSMUSG00000033318	Gstt2	3.22763	9.3673	3.40115e-230
ENSMUSG00000108383	Gm6567	8.45434	350.761	9.19274e-221
ENSMUSG00000027221	Chst1	5.85735	57.9748	4.41945e-214
ENSMUSG00000094985	Topaz1	8.72601	423.438	9.87371e-167
ENSMUSG00000114207	Gm41109	7.21917	149	3.29995e-122
ENSMUSG00000078670	Fam174b	3.6488	12.5429	3.83423e-94
ENSMUSG00000055125	M5C1000I18Rik	6.4416	86.919	3.7263e-92
ENSMUSG00000029564	4930519G04Rik	6.60906	97.6171	4.80959e-92
ENSMUSG00000069743	Zfp820	2.97703	7.87363	2.61224e-90
ENSMUSG00000112202	Gm31181	5.52688	46.1058	5.17363e-84
ENSMUSG00000107256	Gm13821	5.68304	51.3767	6.11356e-79
ENSMUSG00000085293	Gm13817	7.81101	224.569	1.66212e-76
ENSMUSG00000112666	Gm48485	3.98213	15.8031	4.17301e-75
ENSMUSG00000107042	4921513H07Rik	10.324	1281.8	3.94774e-73
ENSMUSG00000020033	4930463O16Rik	5.3227	40.0213	3.15343e-65
ENSMUSG00000022603	Mroh4	3.37006	10.3392	2.54201e-63
ENSMUSG00000006906	Stambp	1.57114	2.97139	9.38888e-63
ENSMUSG00000085261	Gm13814	5.45944	44.0004	1.9655e-60
ENSMUSG00000104705	4930405N21Rik	11.0616	2137.36	1.64911e-59
ENSMUSG00000043460	Elfn2	2.44039	5.4279	5.6532e-58
ENSMUSG00000116657	AC127341.3	2.49938	5.65443	1.9665e-51
ENSMUSG00000101939	Gm28438	5.0461	33.0389	2.32708e-50
ENSMUSG00000074067	Gm10619	4.13818	17.6082	4.0398e-48
ENSMUSG00000115118	Gm36617	4.79247	27.7127	3.63888e-44
ENSMUSG00000073804	Nps	4.86414	29.124	7.09329e-42
ENSMUSG00000097908	4933404O12Rik	2.02532	4.07083	1.22263e-41
ENSMUSG00000036923	Stox1	1.75447	3.37403	1.36076e-38
ENSMUSG00000084950	Gm5577	1.64316	3.12349	6.76625e-38
ENSMUSG00000013833	Med16	1.19269	2.28578	3.85346e-36
ENSMUSG00000108227	4933412L11Rik	5.71713	52.6052	7.25906e-36
ENSMUSG00000073430	Gm10505	2.61679	6.13385	7.69268e-36
ENSMUSG00000033854	Kcnk10	5.32632	40.1221	9.2253e-36
ENSMUSG00000078632	Lrrc37a	6.04931	66.2251	2.01944e-34
ENSMUSG00000114741	Gm47971	1.3604	2.56757	2.80916e-34
ENSMUSG00000114722	Gm31392	1.57371	2.9767	4.60947e-34
ENSMUSG00000109179	Gm35339	2.56676	5.92477	2.59637e-33
ENSMUSG00000067103	AY702103	2.99273	7.95976	2.1033e-32
ENSMUSG00000026173	Plcd4	2.89928	7.46056	2.35252e-31
ENSMUSG00000022602	Arc	2.83296	7.12537	1.36725e-29
ENSMUSG00000003378	Grik5	1.00741	2.01029	1.04888e-28
ENSMUSG00000106740	Gm21221	6.17588	72.2976	2.81027e-28
ENSMUSG00000060600	Eno3	1.37036	2.58536	6.15609e-28
ENSMUSG00000029679	Hyal6	3.4077	10.6125	9.87107e-27
ENSMUSG00000085500	Gm16976	13.3677	10570.3	1.01983e-26
ENSMUSG00000010461	Eya4	2.78705	6.90217	1.43231e-26
ENSMUSG00000112586	Gm6729	3.17802	9.05061	6.09092e-26
ENSMUSG00000117312	CT025671.5	4.84089	28.6585	8.2094e-26
ENSMUSG00000085312	Gm12763	3.04445	8.25031	3.68345e-25
ENSMUSG00000019578	Ubxn6	1.35587	2.55952	7.39187e-25
ENSMUSG00000021749	Oit1	2.89482	7.43749	8.09002e-25
ENSMUSG00000107108	Gm9936	6.42473	85.9084	1.48471e-24
ENSMUSG00000020131	Pcsk4	1.21015	2.31361	3.86319e-24
ENSMUSG00000117296	CT025671.4	2.74431	6.70068	3.86319e-24
ENSMUSG00000068776	4930469B13Rik	6.23169	75.1497	2.54747e-23
ENSMUSG00000108345	4933435G04Rik	12.4763	5698.27	3.51578e-23
ENSMUSG00000106150	4921527H02Rik	1.4255	2.68607	4.592e-23
ENSMUSG00000032456	Nmnat3	1.35611	2.55995	1.62369e-22
ENSMUSG00000111514	E230014E18Rik	3.89771	14.9049	2.13042e-22
ENSMUSG00000091956	C2cd4b	4.5111	22.8022	2.72283e-21
ENSMUSG00000116586	AC126936.1	4.0417	16.4693	4.61004e-21
ENSMUSG00000044835	Ankrd45	1.1525	2.22298	4.73231e-21
ENSMUSG00000083896	Scgb2b23-ps	2.48761	5.60849	5.00995e-21
ENSMUSG00000102482	Gm37924	2.69829	6.49033	5.75921e-21
ENSMUSG00000063704	Mapk15	1.44647	2.72541	8.07944e-21
ENSMUSG00000040690	Col16a1	1.1422	2.20717	9.78785e-21
ENSMUSG00000111487	1700092E16Rik	5.20344	36.8461	1.49038e-20
ENSMUSG00000113927	5330409N07Rik	11.6942	3313.6	1.96434e-20
ENSMUSG00000057047	1700010B08Rik	2.9014	7.47149	5.7909e-20
ENSMUSG00000100798	Gm19589	2.16545	4.48607	6.7439e-20
ENSMUSG00000074343	Gldnos	11.5492	2996.85	1.04019e-19
ENSMUSG00000072983	4933414I15Rik	2.4222	5.35989	1.17562e-19
ENSMUSG00000040657	1700063H04Rik	2.30006	4.9248	1.87474e-19
ENSMUSG00000024193	Phf1	1.19791	2.29407	2.55475e-19
ENSMUSG00000116260	1700041B01Rik	2.74399	6.69921	5.357e-19
ENSMUSG00000068923	Syt11	1.1709	2.25152	1.6051e-18
ENSMUSG00000112901	Gm18514	5.23099	37.5566	2.07946e-18
ENSMUSG00000038637	Lrrc56	1.28143	2.4308	2.67209e-18
ENSMUSG00000031493	Ggn	2.91017	7.51705	3.12016e-18
ENSMUSG00000030030	1700003E16Rik	1.98888	3.9693	4.55065e-18
ENSMUSG00000007950	Abhd8	1.21878	2.32749	6.42011e-18
ENSMUSG00000040541	Tmem225	5.50397	45.3796	7.30095e-18
ENSMUSG00000112119	Gm47362	8.01804	259.221	1.12631e-17
ENSMUSG00000029423	Piwil1	1.3762	2.59584	2.37603e-17
ENSMUSG00000027973	1700006A11Rik	1.35937	2.56574	2.45958e-17
ENSMUSG00000020434	4921536K21Rik	1.61648	3.06626	2.95649e-17
ENSMUSG00000039781	Cep131	1.02584	2.03614	3.06982e-17
ENSMUSG00000075272	Ttc30a2	2.20812	4.62071	3.57601e-17
ENSMUSG00000106862	Gm42811	6.71948	105.381	3.57601e-17
ENSMUSG00000038797	Zscan2	1.29085	2.44671	7.23998e-17
ENSMUSG00000033029	1700088E04Rik	1.2346	2.35317	7.75793e-17
ENSMUSG00000034371	Tkfc	1.26607	2.40505	1.06244e-16
ENSMUSG00000024206	Rfx2	1.18985	2.28128	1.3466e-16
ENSMUSG00000039936	Pik3cd	1.25125	2.38048	2.34188e-16
ENSMUSG00000117253	CT025671.3	5.78164	55.0108	2.48249e-16
ENSMUSG00000112378	Gm47261	10.3489	1304.2	6.90706e-16
ENSMUSG00000107505	Gm18009	1.21363	2.3192	7.77654e-16
ENSMUSG00000020227	Irak3	1.62085	3.07556	1.14393e-15
ENSMUSG00000108049	Gm44168	2.06569	4.18635	1.49033e-15
ENSMUSG00000044819	Oxgr1	1.85254	3.61135	1.81111e-15
ENSMUSG00000108548	Gm45006	8.99427	509.972	1.81111e-15
ENSMUSG00000036634	Mag	1.37421	2.59226	2.12991e-15
ENSMUSG00000071550	Cfap44	1.91182	3.76284	2.7681e-15
ENSMUSG00000071724	Smpd5	1.49981	2.82805	6.31466e-15
ENSMUSG00000042632	Pla2g6	1.17327	2.25522	6.98838e-15
ENSMUSG00000048411	Gm597	3.78011	13.7381	7.59878e-15
ENSMUSG00000110491	Gm31138	2.04206	4.11833	1.3974e-14
ENSMUSG00000083381	Scgb2b22-ps	3.93839	15.3311	1.42622e-14
ENSMUSG00000092162	Vmn2r86	1.72623	3.30862	1.68331e-14
ENSMUSG00000051435	Fhad1	1.4261	2.6872	1.69043e-14
ENSMUSG00000037578	Pkd2l1	1.15708	2.23005	1.87252e-14
ENSMUSG00000042726	Trafd1	1.11211	2.16162	2.89467e-14
ENSMUSG00000082310	Gm12904	2.68626	6.43641	2.89467e-14
ENSMUSG00000046337	Fam178b	1.3418	2.53467	3.14308e-14
ENSMUSG00000115321	Gm34060	9.93483	978.772	3.29461e-14
ENSMUSG00000086161	Gm15389	2.67375	6.38086	3.51181e-14
ENSMUSG00000114082	Gm40383	2.76655	6.8048	3.90922e-14
ENSMUSG00000026821	Ralgds	1.05399	2.07626	4.4913e-14
ENSMUSG00000074817	Papolb	2.1749	4.51553	4.75679e-14
ENSMUSG00000024958	Gpr137	1.04607	2.0649	5.08065e-14
ENSMUSG00000091542	Gm17167	1.3155	2.48889	5.28389e-14
ENSMUSG00000114692	Gm48157	9.6994	831.398	7.16993e-14
ENSMUSG00000040097	Flywch1	1.26871	2.40947	7.90499e-14
ENSMUSG00000105174	Gm43353	8.59365	386.32	9.77109e-14
ENSMUSG00000053111	Fank1	1.98243	3.95159	1.12662e-13
ENSMUSG00000052595	A1cf	5.60993	48.8379	1.12662e-13
ENSMUSG00000046934	Csl	1.76362	3.39549	1.13718e-13
ENSMUSG00000018554	Ybx2	1.29735	2.45776	1.1574e-13
ENSMUSG00000048602	Morc2b	1.3069	2.47409	1.24663e-13
ENSMUSG00000028551	Cdkn2c	1.38401	2.60993	1.24663e-13
ENSMUSG00000022620	Arsa	2.2373	4.71512	1.2632e-13
ENSMUSG00000002771	Grin2d	1.32424	2.50401	1.35105e-13
ENSMUSG00000029408	Abcb9	1.07134	2.10138	1.5607e-13
ENSMUSG00000055632	Hmcn2	1.9879	3.96659	1.5607e-13
ENSMUSG00000038246	Fam50b	2.16171	4.47446	1.5607e-13
ENSMUSG00000085668	Gm35202	3.04345	8.2446	1.5607e-13
ENSMUSG00000029703	Lrwd1	1.00912	2.01268	1.64506e-13
ENSMUSG00000111830	4930568E12Rik	1.75846	3.38338	1.64506e-13
ENSMUSG00000117055	AC098880.1	1.63603	3.10808	1.7678e-13
ENSMUSG00000048731	Ggnbp1	2.18875	4.55909	2.02154e-13
ENSMUSG00000052336	Cx3cr1	-1.9049	0.267036	2.07623e-13
ENSMUSG00000032595	Cdhr4	1.47338	2.77671	2.5068e-13
ENSMUSG00000045252	Zfp574	1.32877	2.51189	2.64616e-13
ENSMUSG00000040600	Eps8l3	1.67868	3.20135	2.67144e-13
ENSMUSG00000028458	Tesk1	1.46025	2.75156	2.86528e-13
ENSMUSG00000010044	Zmynd10	1.48141	2.79221	3.36965e-13
ENSMUSG00000064359	mt-Tg	-8.64758	0.00249355	3.39581e-13
ENSMUSG00000032172	Olfm2	1.53498	2.89785	3.51192e-13
ENSMUSG00000082396	Zfp389	1.16801	2.24701	3.5341e-13
ENSMUSG00000087006	Gm13889	1.81412	3.51646	3.80099e-13
ENSMUSG00000037593	BC030499	1.25613	2.38854	4.05544e-13
ENSMUSG00000030560	Ctsc	-1.32427	0.39935	5.22107e-13
ENSMUSG00000085576	Dpy19l2	1.9628	3.89818	5.47637e-13
ENSMUSG00000039485	Tspyl4	1.03409	2.04782	6.07426e-13
ENSMUSG00000053896	4933409G03Rik	1.89764	3.72604	6.14648e-13
ENSMUSG00000092519	Actl9	2.37282	5.17953	6.34364e-13
ENSMUSG00000098528	Zfp572	2.43666	5.41386	6.34364e-13
ENSMUSG00000035211	Xrra1	1.78933	3.45655	7.14786e-13
ENSMUSG00000107879	9330102E08Rik	1.11809	2.17059	7.3617e-13
ENSMUSG00000067872	Ccdc87	1.62613	3.08683	7.67033e-13
ENSMUSG00000043621	Ubxn10	2.02411	4.0674	7.69659e-13
ENSMUSG00000046709	Mapk10	1.35734	2.56212	7.99511e-13
ENSMUSG00000049103	Ccr2	-2.05864	0.240043	1.20892e-12
ENSMUSG00000068860	Gm128	2.24485	4.73989	1.3336e-12
ENSMUSG00000039021	Ttc16	1.22664	2.34021	1.34221e-12
ENSMUSG00000035582	Gdpd4	1.75811	3.38254	1.50066e-12
ENSMUSG00000106253	Mir468	1.28023	2.42878	1.58e-12
ENSMUSG00000058741	Prr19	1.06379	2.09041	1.58027e-12
ENSMUSG00000025171	Ubtd1	1.48834	2.80566	1.87039e-12
ENSMUSG00000109160	4930598N05Rik	1.18076	2.26696	1.89426e-12
ENSMUSG00000039632	Ccdc151	1.43053	2.69546	1.96977e-12
ENSMUSG00000075271	Ttc30a1	1.01821	2.0254	2.15688e-12
ENSMUSG00000034584	Exph5	2.51176	5.70314	2.15688e-12
ENSMUSG00000092242	Gm20515	2.33344	5.04007	2.17318e-12
ENSMUSG00000046991	Wdr27	1.02154	2.03008	2.22014e-12
ENSMUSG00000072679	D6Ertd474e	3.53061	11.5563	2.26024e-12
ENSMUSG00000110902	Gm33104	3.21525	9.28725	2.29475e-12
ENSMUSG00000041323	Ak7	1.3379	2.52784	2.33603e-12
ENSMUSG00000079235	Ccdc13	1.59864	3.02857	2.57441e-12
ENSMUSG00000044362	Ccdc89	1.68809	3.2223	2.63147e-12
ENSMUSG00000040231	Syngr4	1.09176	2.13134	2.79063e-12
ENSMUSG00000015970	Chdh	1.14884	2.21736	2.90721e-12
ENSMUSG00000002210	Smg9	1.20193	2.30047	3.33839e-12
ENSMUSG00000051900	Abca16	1.33677	2.52585	3.58295e-12
ENSMUSG00000039099	Wdr93	1.17683	2.2608	3.68327e-12
ENSMUSG00000027327	1700037H04Rik	1.04286	2.0603	3.81294e-12
ENSMUSG00000087523	Gm12319	1.07721	2.10996	3.94054e-12
ENSMUSG00000059970	Hspa2	1.00728	2.01011	4.11695e-12
ENSMUSG00000056458	Mok	1.13215	2.19185	4.21438e-12
ENSMUSG00000090381	Gm6158	1.21913	2.32806	4.42947e-12
ENSMUSG00000109817	Gm10683	2.38341	5.2177	4.44292e-12
ENSMUSG00000079324	4932414N04Rik	1.72821	3.31317	4.54418e-12
ENSMUSG00000020213	Glipr1l1	3.06411	8.36351	4.71536e-12
ENSMUSG00000035578	Iqcg	1.22922	2.3444	5.72534e-12
ENSMUSG00000048065	Cyb5r2	2.6401	6.23375	5.7807e-12
ENSMUSG00000078926	Cdc20b	1.4827	2.79472	6.77822e-12
ENSMUSG00000021613	Hapln1	-1.79703	0.287766	6.88651e-12
ENSMUSG00000074739	Gm10750	2.84241	7.17219	6.97418e-12
ENSMUSG00000045463	Slco6b1	2.60809	6.09694	7.44362e-12
ENSMUSG00000074881	Mageb3	1.20403	2.30382	7.51053e-12
ENSMUSG00000075227	Znhit2	2.00745	4.02071	7.72463e-12
ENSMUSG00000096753	Fam181a	1.31503	2.48808	7.74927e-12
ENSMUSG00000024815	Trpd52l3	1.38016	2.60297	7.98855e-12
ENSMUSG00000008496	Pou2f2	1.28832	2.44244	8.18488e-12
ENSMUSG00000070331	Qrich2	2.10165	4.292	8.24991e-12
ENSMUSG00000115774	4933431J24Rik	3.02065	8.11534	8.24991e-12
ENSMUSG00000022659	Gcsam	2.03696	4.10381	8.58778e-12
ENSMUSG00000014786	Slc9a5	1.05147	2.07264	8.62171e-12
ENSMUSG00000040729	Cep126	1.09551	2.13688	8.62171e-12
ENSMUSG00000047938	4930483J18Rik	3.20747	9.23732	8.70333e-12
ENSMUSG00000022783	Spag6l	1.96762	3.91122	8.75289e-12
ENSMUSG00000043468	Adam30	2.19678	4.58454	9.46801e-12
ENSMUSG00000033579	Fa2h	2.82611	7.0916	9.77078e-12
ENSMUSG00000026163	Sphkap	1.78181	3.43858	1.0056e-11
ENSMUSG00000112247	Gm47894	8.97302	502.515	1.0056e-11
ENSMUSG00000040473	Cfap69	1.33104	2.51583	1.07533e-11
ENSMUSG00000061802	Armc4	1.75567	3.37682	1.09114e-11
ENSMUSG00000052371	Hoxd3os1	1.8976	3.72593	1.11579e-11
ENSMUSG00000049676	Catsperg1	1.19997	2.29735	1.16878e-11
ENSMUSG00000002486	Tchp	1.07033	2.09992	1.16985e-11
ENSMUSG00000043388	Tmem130	1.55009	2.92836	1.2154e-11
ENSMUSG00000039543	Cfap70	1.78929	3.45645	1.32445e-11
ENSMUSG00000116751	AC125141.2	7.64968	200.809	1.3247e-11
ENSMUSG00000097579	Gm26799	1.81846	3.52704	1.41535e-11
ENSMUSG00000005131	4930550C14Rik	1.60116	3.03387	1.61016e-11
ENSMUSG00000026655	Fam107b	1.32241	2.50083	1.66822e-11
ENSMUSG00000026567	Adcy10	2.19774	4.58759	1.66822e-11
ENSMUSG00000078552	Dcdc2b	1.16912	2.24875	1.68059e-11
ENSMUSG00000114563	1700016K05Rik	7.65205	201.14	1.68465e-11
ENSMUSG00000109572	Cfap99	1.57706	2.98361	1.8641e-11
ENSMUSG00000109864	Eid3	2.1451	4.42324	1.94224e-11
ENSMUSG00000023084	Lrrc71	1.50705	2.84228	2.16076e-11
ENSMUSG00000021086	Ccdc175	1.91591	3.77352	2.19989e-11
ENSMUSG00000049476	1700104B16Rik	1.76751	3.40465	2.20725e-11
ENSMUSG00000097792	Gm27042	1.47488	2.7796	2.24854e-11
ENSMUSG00000116244	Gm49461	1.76477	3.3982	2.27072e-11
ENSMUSG00000020102	Slc16a7	1.54056	2.90907	2.28246e-11
ENSMUSG00000117618	AC102549.2	1.94927	3.86178	2.28246e-11
ENSMUSG00000062859	Tcp11	1.995	3.98615	2.31516e-11
ENSMUSG00000101848	4933417E11Rik	2.44786	5.45606	2.31516e-11
ENSMUSG00000074491	Clec4g	2.35382	5.11175	2.36793e-11
ENSMUSG00000020435	Osbp2	1.9218	3.78895	2.45186e-11
ENSMUSG00000040312	Cchcr1	1.51821	2.86435	2.46066e-11
ENSMUSG00000032396	Dis3l	1.2085	2.31097	2.46767e-11
ENSMUSG00000026679	Enkur	1.62689	3.08847	2.46767e-11
ENSMUSG00000051343	Rab11fip5	1.05619	2.07944	2.48575e-11
ENSMUSG00000036602	Alx1	1.51475	2.85749	2.53989e-11
ENSMUSG00000045467	Ttll13	1.31311	2.48476	2.61519e-11
ENSMUSG00000114384	4930455J16Rik	2.42411	5.36698	2.82777e-11
ENSMUSG00000037683	Armc3	1.65899	3.15795	2.9366e-11
ENSMUSG00000015095	Fbxw5	1.08043	2.11467	2.94281e-11
ENSMUSG00000040514	Tex47	2.32103	4.99687	2.94281e-11
ENSMUSG00000010086	Rnf112	1.88943	3.70489	2.99038e-11
ENSMUSG00000029003	Mad2l2	1.28753	2.4411	3.17459e-11
ENSMUSG00000030590	Fam98c	1.83779	3.57462	3.27725e-11
ENSMUSG00000013155	Enkd1	1.09297	2.13313	3.29652e-11
ENSMUSG00000021940	Ptpn20	1.14248	2.2076	3.3627e-11
ENSMUSG00000062132	Arhgap33os	1.25052	2.37928	3.39395e-11
ENSMUSG00000041809	Efhc1	1.61284	3.05853	3.39395e-11
ENSMUSG00000030792	Dkkl1	1.72492	3.30561	3.39395e-11
ENSMUSG00000051225	Fam83a	2.39525	5.26068	3.39395e-11
ENSMUSG00000094152	Slc6a16	1.75637	3.37847	3.68317e-11
ENSMUSG00000046192	Iqub	1.65934	3.15871	3.73716e-11
ENSMUSG00000040978	Gm11992	1.4479	2.7281	3.7635e-11
ENSMUSG00000047415	Gpr68	1.75832	3.38304	3.92848e-11
ENSMUSG00000104529	Rbakdn	1.86445	3.64129	3.92848e-11
ENSMUSG00000021363	Mak	1.1424	2.20748	4.21299e-11
ENSMUSG00000025218	Poll	1.22827	2.34287	4.21299e-11
ENSMUSG00000051503	Gm6583	3.70174	13.0117	4.35449e-11
ENSMUSG00000003354	Ccdc65	1.75808	3.38248	4.5961e-11
ENSMUSG00000040699	Limd2	1.5639	2.95651	4.85882e-11
ENSMUSG00000112188	Gm47708	1.38878	2.61857	4.90025e-11
ENSMUSG00000021196	Pfkp	1.82802	3.55049	4.90025e-11
ENSMUSG00000000861	Bcl11a	1.05687	2.08041	5.31345e-11
ENSMUSG00000031786	Drc7	1.78822	3.45389	5.55693e-11
ENSMUSG00000047014	Catsperb	1.79547	3.47129	5.61866e-11
ENSMUSG00000029784	Ssmem1	2.07211	4.20502	5.63719e-11
ENSMUSG00000110443	Gm39197	2.26729	4.81418	5.74355e-11
ENSMUSG00000112406	4921515L22Rik	1.46041	2.75187	5.76244e-11
ENSMUSG00000039110	Mycbpap	1.79173	3.46231	5.86523e-11
ENSMUSG00000022598	Psca	2.27333	4.83438	5.93711e-11
ENSMUSG00000109106	4933430H16Rik	1.93874	3.83369	5.98385e-11
ENSMUSG00000097520	4930488L21Rik	2.08705	4.24879	6.37562e-11
ENSMUSG00000029369	Afm	-6.56001	0.0105984	6.65983e-11
ENSMUSG00000021483	Cdk20	1.06264	2.08874	6.78065e-11
ENSMUSG00000029601	Iqcd	1.39753	2.6345	7.02952e-11
ENSMUSG00000023935	Spats1	1.33623	2.52491	7.36282e-11
ENSMUSG00000037638	Zbtb42	2.16784	4.49351	7.59015e-11
ENSMUSG00000114515	Aldoa	1.16751	2.24623	7.82578e-11
ENSMUSG00000055809	Dnaaf3	1.31139	2.4818	7.93432e-11
ENSMUSG00000027702	Lrrc34	1.573	2.97523	8.79282e-11
ENSMUSG00000052861	Dnah6	1.97529	3.93206	8.88238e-11
ENSMUSG00000035179	Ppp1r32	1.92612	3.80031	9.14356e-11
ENSMUSG00000086066	4930423M02Rik	2.30008	4.92484	9.14356e-11
ENSMUSG00000035890	Rnf126	1.15852	2.23228	9.17676e-11
ENSMUSG00000100253	1700020N18Rik	1.47406	2.77802	9.17676e-11
ENSMUSG00000047810	Ccdc88b	2.01191	4.03315	9.17676e-11
ENSMUSG00000023873	1700010I14Rik	1.84637	3.59595	9.21388e-11
ENSMUSG00000079382	Gm3443	2.46788	5.53231	9.27792e-11
ENSMUSG00000070315	4930581F22Rik	1.67133	3.18509	9.34253e-11
ENSMUSG00000059395	Nkapl	1.45012	2.73231	9.57965e-11
ENSMUSG00000070568	Slc6a21	2.08006	4.22824	9.57965e-11
ENSMUSG00000078627	March10	1.86198	3.63505	9.76364e-11
ENSMUSG00000050677	Ccdc96	1.67472	3.19257	9.792e-11
ENSMUSG00000026601	Axdnd1	1.68952	3.2255	9.88221e-11
ENSMUSG00000046585	Cfap58	2.38802	5.23437	9.95184e-11
ENSMUSG00000117246	CT025671.2	8.49856	361.679	9.98858e-11
ENSMUSG00000041343	Ankrd42	1.3117	2.48234	1.00223e-10
ENSMUSG00000035126	Wdr78	1.51682	2.8616	1.00836e-10
ENSMUSG00000097169	Gm26661	2.06007	4.17007	1.0423e-10
ENSMUSG00000041298	Katnal1	1.04512	2.06354	1.05194e-10
ENSMUSG00000064280	Ccdc146	1.64749	3.13288	1.07643e-10
ENSMUSG00000022753	Tmem30c	1.31109	2.48129	1.08194e-10
ENSMUSG00000049123	Catsperg2	1.34293	2.53666	1.12831e-10
ENSMUSG00000109695	Gm31166	1.48566	2.80046	1.16182e-10
ENSMUSG00000026546	Cfap45	2.04487	4.12638	1.16182e-10
ENSMUSG00000057816	Cfap299	1.99824	3.99511	1.17513e-10
ENSMUSG00000038408	1700018A04Rik	2.25414	4.77048	1.17513e-10
ENSMUSG00000040140	Tdrd6	2.01807	4.05042	1.1808e-10
ENSMUSG00000028294	Cfap206	1.88462	3.69254	1.1978e-10
ENSMUSG00000106306	4933401H06Rik	2.44763	5.4552	1.20817e-10
ENSMUSG00000072663	Spef2	1.3947	2.62934	1.23055e-10
ENSMUSG00000022619	Mapk8ip2	1.26417	2.40189	1.2474e-10
ENSMUSG00000043913	Ccdc60	1.8471	3.59777	1.2474e-10
ENSMUSG00000044566	Cage1	1.71899	3.29206	1.25805e-10
ENSMUSG00000036362	P2ry13	-2.40943	0.18823	1.26523e-10
ENSMUSG00000012126	Ubxn11	1.36362	2.5733	1.2952e-10
ENSMUSG00000112083	Gm47107	1.43569	2.70511	1.32423e-10
ENSMUSG00000040412	5330417C22Rik	1.74252	3.34619	1.32763e-10
ENSMUSG00000078490	Cfap74	1.23366	2.35163	1.34738e-10
ENSMUSG00000026203	Dnajb2	1.34848	2.54644	1.40291e-10
ENSMUSG00000037801	Iqch	1.37965	2.60206	1.43071e-10
ENSMUSG00000031631	Cfap97	1.27699	2.42332	1.44544e-10
ENSMUSG00000024112	Cacna1h	1.46436	2.75942	1.51431e-10
ENSMUSG00000022518	4930562C15Rik	1.9221	3.78975	1.52906e-10
ENSMUSG00000063535	Zfp773	-1.20678	0.433235	1.53624e-10
ENSMUSG00000031027	Stk33	1.33716	2.52653	1.56109e-10
ENSMUSG00000074634	Tmem267	2.17976	4.53077	1.56794e-10
ENSMUSG00000045835	Hdgfl1	1.77909	3.43211	1.7111e-10
ENSMUSG00000087256	Gm15990	2.19892	4.59136	1.71146e-10
ENSMUSG00000040985	Sun3	1.60996	3.05244	1.73059e-10
ENSMUSG00000037661	Gpr160	1.82257	3.53712	1.73076e-10
ENSMUSG00000114214	Gm41102	5.54533	46.6993	1.76844e-10
ENSMUSG00000029680	Hyal4	3.038	8.21354	1.77853e-10
ENSMUSG00000001666	Ddt	1.18443	2.27274	1.78827e-10
ENSMUSG00000004347	Pde1c	1.41083	2.65889	1.78827e-10
ENSMUSG00000022656	Nectin3	1.33651	2.5254	1.8153e-10
ENSMUSG00000042707	Dnali1	1.78117	3.43704	1.81684e-10
ENSMUSG00000090658	Prss47	1.7194	3.293	1.8244e-10
ENSMUSG00000032226	Gcnt3	2.10772	4.3101	1.86509e-10
ENSMUSG00000036377	C530008M17Rik	1.68461	3.21454	1.86602e-10
ENSMUSG00000041617	Ccdc74a	1.2805	2.42923	1.93486e-10
ENSMUSG00000027157	4930430A15Rik	1.60872	3.04981	1.96146e-10
ENSMUSG00000063281	Zfp35	1.1079	2.15532	2.02819e-10
ENSMUSG00000003341	Atp8b3	1.91879	3.78105	2.02819e-10
ENSMUSG00000074052	BC048644	1.16665	2.24489	2.02847e-10
ENSMUSG00000097177	9330159M07Rik	1.5519	2.93204	2.05901e-10
ENSMUSG00000026994	Galnt3	2.0927	4.26545	2.08173e-10
ENSMUSG00000022375	Lrrc6	1.34135	2.53388	2.08258e-10
ENSMUSG00000073761	4933427I04Rik	1.60438	3.04065	2.16081e-10
ENSMUSG00000061322	Dnaic1	1.27853	2.42592	2.19355e-10
ENSMUSG00000116658	AC087064.2	2.21328	4.63727	2.22728e-10
ENSMUSG00000062732	Lypd4	1.61839	3.07033	2.29051e-10
ENSMUSG00000041309	Nkx6-2	1.83426	3.56589	2.30786e-10
ENSMUSG00000048707	Tprn	1.84964	3.60409	2.38105e-10
ENSMUSG00000032101	Ddx25	1.43203	2.69826	2.41064e-10
ENSMUSG00000056215	Lrguk	1.15281	2.22346	2.4536e-10
ENSMUSG00000067438	Hmx1	1.26451	2.40246	2.46832e-10
ENSMUSG00000020481	Ankrd36	1.46745	2.76533	2.57434e-10
ENSMUSG00000043020	Wdr63	1.7244	3.30443	2.59441e-10
ENSMUSG00000060397	Zfp128	1.04705	2.06631	2.60884e-10
ENSMUSG00000070345	Hsf5	1.12616	2.18277	2.67965e-10
ENSMUSG00000026853	Crat	1.37057	2.58572	2.72199e-10
ENSMUSG00000037617	Spag1	1.28482	2.43651	2.78946e-10
ENSMUSG00000028392	Bspry	1.95398	3.87441	2.8231e-10
ENSMUSG00000112504	Gm47367	8.44941	349.562	3.02049e-10
ENSMUSG00000038011	Dnah10	1.63779	3.11189	3.14595e-10
ENSMUSG00000091415	Ak9	1.74839	3.35984	3.16551e-10
ENSMUSG00000056665	Them6	1.71281	3.27799	3.1684e-10
ENSMUSG00000086788	1700029M20Rik	1.07364	2.10473	3.18791e-10
ENSMUSG00000031809	1700018B08Rik	1.51314	2.8543	3.24039e-10
ENSMUSG00000037012	Hk1	1.22998	2.34563	3.34962e-10
ENSMUSG00000038042	Ptpdc1	1.07532	2.10719	3.39013e-10
ENSMUSG00000045036	Tmem232	1.67414	3.19129	3.39013e-10
ENSMUSG00000020904	Cfap52	1.6262	3.08698	3.39784e-10
ENSMUSG00000031831	Dnaaf1	1.87713	3.67343	3.39822e-10
ENSMUSG00000043648	Pld6	1.05581	2.07888	3.40679e-10
ENSMUSG00000029330	Cds1	1.28428	2.4356	3.43572e-10
ENSMUSG00000028937	Acot7	1.23001	2.34569	3.47933e-10
ENSMUSG00000071073	Lrrc73	1.30111	2.46418	3.64404e-10
ENSMUSG00000024169	Ift140	1.20655	2.30784	3.68731e-10
ENSMUSG00000110020	Gm45441	1.74183	3.3446	3.68731e-10
ENSMUSG00000024227	Pdzph1	2.69718	6.48534	3.68731e-10
ENSMUSG00000053873	Aym1	8.3865	334.648	3.70224e-10
ENSMUSG00000084401	Gm12586	1.72634	3.30888	3.91986e-10
ENSMUSG00000058717	Gm4763	1.05815	2.08226	3.94181e-10
ENSMUSG00000062036	4932415M13Rik	2.57332	5.95177	4.05611e-10
ENSMUSG00000050107	Haspin	1.97888	3.94188	4.1233e-10
ENSMUSG00000019986	Ahi1	1.2557	2.38783	4.13298e-10
ENSMUSG00000031629	Cenpu	1.0441	2.06208	4.30033e-10
ENSMUSG00000114532	2610318M16Rik	1.77534	3.42319	4.53726e-10
ENSMUSG00000028730	Cfap57	1.50723	2.84264	4.73711e-10
ENSMUSG00000107284	Gm43280	3.59939	12.1206	4.74391e-10
ENSMUSG00000070645	Ren1	-1.33517	0.396344	4.97943e-10
ENSMUSG00000039330	Tsga10ip	2.10633	4.30593	5.02133e-10
ENSMUSG00000029155	Spata18	1.5162	2.86037	5.1226e-10
ENSMUSG00000063163	Speer2	2.02634	4.0737	5.13e-10
ENSMUSG00000059540	Tcea2	1.19962	2.29678	5.38384e-10
ENSMUSG00000101012	1700008K24Rik	1.44865	2.72952	5.46001e-10
ENSMUSG00000110333	Gm45861	1.35943	2.56584	5.46517e-10
ENSMUSG00000028188	Spata1	1.36847	2.58197	5.48669e-10
ENSMUSG00000020335	Zfp354b	1.61025	3.05304	5.49102e-10
ENSMUSG00000039349	C130074G19Rik	-1.0827	0.472145	5.57628e-10
ENSMUSG00000061298	Agbl4	2.02051	4.05728	5.71269e-10
ENSMUSG00000020639	Pfn4	1.31524	2.48844	5.84646e-10
ENSMUSG00000084938	BB557941	3.58574	12.0065	5.84646e-10
ENSMUSG00000112568	Gm47363	6.17278	72.1424	5.91694e-10
ENSMUSG00000044042	Fmn1	1.83905	3.57774	6.01974e-10
ENSMUSG00000022236	Ropn1l	1.76523	3.39928	6.10897e-10
ENSMUSG00000020472	Zkscan17	1.03599	2.05052	6.20994e-10
ENSMUSG00000078494	Gm13201	1.74846	3.35999	6.32885e-10
ENSMUSG00000057802	Gm10030	1.48187	2.7931	6.37805e-10
ENSMUSG00000037346	Hrh4	1.3688	2.58255	6.38891e-10
ENSMUSG00000032023	Jhy	1.63738	3.11101	6.63444e-10
ENSMUSG00000046196	Ttc39d	1.85687	3.6222	6.69191e-10
ENSMUSG00000088177	Gm23098	8.17531	289.078	6.72334e-10
ENSMUSG00000045211	Nudt18	1.75286	3.37025	6.81718e-10
ENSMUSG00000038932	Tcfl5	1.22301	2.33433	7.03542e-10
ENSMUSG00000074748	Atxn7l3b	1.15782	2.2312	7.07575e-10
ENSMUSG00000049571	Cfap46	1.34922	2.54774	7.10052e-10
ENSMUSG00000102817	Gm6185	1.87327	3.66362	7.10052e-10
ENSMUSG00000036962	Cfap221	1.61588	3.06499	7.29451e-10
ENSMUSG00000114216	Gm48592	3.98994	15.8888	7.40749e-10
ENSMUSG00000019892	Lrriq1	1.23062	2.34668	7.43637e-10
ENSMUSG00000112039	Gm5136	1.0458	2.06451	7.50842e-10
ENSMUSG00000033368	Trim69	1.99655	3.99045	7.51728e-10
ENSMUSG00000044948	Cfap43	1.50366	2.83562	7.58413e-10
ENSMUSG00000037196	Pacrg	1.74686	3.35628	7.65241e-10
ENSMUSG00000057176	Ccdc189	1.44282	2.71851	7.68729e-10
ENSMUSG00000033983	Coil	1.23677	2.3567	7.78835e-10
ENSMUSG00000092054	Kif4-ps	1.57443	2.97818	8.04955e-10
ENSMUSG00000113134	Gm18795	2.03644	4.10233	8.06107e-10
ENSMUSG00000022483	Col2a1	1.22069	2.33058	8.20847e-10
ENSMUSG00000045466	Zfp956	1.27633	2.42222	8.35567e-10
ENSMUSG00000022155	Mroh2b	1.69291	3.23307	8.42407e-10
ENSMUSG00000107008	Gm2762	1.17898	2.26417	8.43913e-10
ENSMUSG00000040794	C1qtnf4	1.66407	3.1691	8.49747e-10
ENSMUSG00000023931	Efhb	1.57183	2.97281	8.51679e-10
ENSMUSG00000039540	4921524L21Rik	1.86177	3.63452	8.57491e-10
ENSMUSG00000040613	Apobec1	-1.44202	0.368051	8.66604e-10
ENSMUSG00000048230	Fbxo43	1.24931	2.37727	8.77169e-10
ENSMUSG00000022542	Sept12	1.60619	3.04448	8.83346e-10
ENSMUSG00000005089	Slc1a2	2.09195	4.26324	8.91142e-10
ENSMUSG00000036820	Amdhd2	1.31096	2.48106	9.03259e-10
ENSMUSG00000027550	Lrrcc1	1.28645	2.43928	9.08991e-10
ENSMUSG00000072770	Acrbp	1.92271	3.79136	9.12553e-10
ENSMUSG00000054320	Lrrc36	1.39647	2.63257	9.19794e-10
ENSMUSG00000020878	Lrrc46	1.68169	3.20803	9.28065e-10
ENSMUSG00000040298	Btbd16	2.08329	4.23771	9.34511e-10
ENSMUSG00000030189	Ybx3	1.43486	2.70356	9.42132e-10
ENSMUSG00000035916	Ptprq	1.09527	2.13653	9.42421e-10
ENSMUSG00000020657	Dnajc27	1.09528	2.13655	9.45558e-10
ENSMUSG00000045915	Ccdc42	2.13355	4.38797	9.79847e-10
ENSMUSG00000003153	Slc2a3	1.51483	2.85766	9.84547e-10
ENSMUSG00000050150	Slc9b1	1.4324	2.69895	9.84832e-10
ENSMUSG00000021902	Phf7	1.54764	2.92338	1.02967e-09
ENSMUSG00000090638	Gm17028	1.93373	3.82043	1.02967e-09
ENSMUSG00000001665	Gstt3	1.43028	2.69499	1.03299e-09
ENSMUSG00000035394	Cfap53	2.04028	4.11326	1.03466e-09
ENSMUSG00000081984	Dnajb3	1.87098	3.6578	1.0474e-09
ENSMUSG00000037101	Ttc29	1.77183	3.41488	1.05274e-09
ENSMUSG00000053153	Spag16	1.75461	3.37434	1.08822e-09
ENSMUSG00000076433	Cep295nl	2.42211	5.35954	1.08822e-09
ENSMUSG00000039963	Ccdc40	1.65717	3.15398	1.11454e-09
ENSMUSG00000028610	Dmrtb1	1.83282	3.56233	1.11544e-09
ENSMUSG00000042249	Grk3	1.25957	2.39424	1.14012e-09
ENSMUSG00000042567	Nek10	1.621	3.07588	1.15294e-09
ENSMUSG00000091011	Gm17187	8.23379	301.036	1.17461e-09
ENSMUSG00000022431	Ribc2	1.09609	2.13775	1.17559e-09
ENSMUSG00000057246	BC051142	1.35942	2.56582	1.20159e-09
ENSMUSG00000026931	1700019N19Rik	2.22094	4.66198	1.21005e-09
ENSMUSG00000087388	Gm12128	2.82123	7.06764	1.21005e-09
ENSMUSG00000027209	Fam227b	1.97123	3.92103	1.2389e-09
ENSMUSG00000067702	Tuba3a	1.10965	2.15793	1.25178e-09
ENSMUSG00000073730	4933415F23Rik	1.68048	3.20535	1.34171e-09
ENSMUSG00000099616	4932413F04Rik	1.44583	2.72419	1.34364e-09
ENSMUSG00000072295	C2cd6	1.46686	2.7642	1.34364e-09
ENSMUSG00000048029	Eno4	1.22593	2.33906	1.38679e-09
ENSMUSG00000100127	Gsdmcl-ps	1.73107	3.31974	1.38679e-09
ENSMUSG00000097483	Gm26806	1.50704	2.84225	1.38734e-09
ENSMUSG00000029206	Nsun7	1.44816	2.72859	1.44812e-09
ENSMUSG00000057240	Ms4a13	1.5087	2.84554	1.46045e-09
ENSMUSG00000074764	Sel1l2	1.7356	3.33019	1.46102e-09
ENSMUSG00000076617	Ighm	-1.32165	0.400077	1.48328e-09
ENSMUSG00000087335	4930526F13Rik	2.94144	7.68178	1.49667e-09
ENSMUSG00000056682	4930465K10Rik	1.77022	3.41106	1.52882e-09
ENSMUSG00000039179	Tekt5	2.11485	4.33145	1.53144e-09
ENSMUSG00000071661	Zbtb3	1.11699	2.16893	1.53735e-09
ENSMUSG00000033055	Ankrd54	1.23868	2.35982	1.56063e-09
ENSMUSG00000055862	Izumo4	1.28116	2.43035	1.59449e-09
ENSMUSG00000034151	Zbbx	2.06487	4.18398	1.59466e-09
ENSMUSG00000102018	K230010J24Rik	1.16064	2.23557	1.66846e-09
ENSMUSG00000113211	4921525O09Rik	1.2339	2.35201	1.70615e-09
ENSMUSG00000045275	Lca5l	1.17098	2.25165	1.72281e-09
ENSMUSG00000040936	Ulk4	1.42102	2.67775	1.73872e-09
ENSMUSG00000022445	Cyp2d26	2.58307	5.99215	1.76001e-09
ENSMUSG00000038967	Pdk2	1.22997	2.34562	1.76325e-09
ENSMUSG00000029442	Wdr66	1.53793	2.90377	1.805e-09
ENSMUSG00000024729	1700017D01Rik	1.82842	3.55148	1.805e-09
ENSMUSG00000047841	Fndc11	1.98781	3.96634	1.805e-09
ENSMUSG00000034552	Zswim2	2.242	4.73051	1.81174e-09
ENSMUSG00000036533	Cdc42ep3	1.37418	2.5922	1.84389e-09
ENSMUSG00000090812	Samd15	1.12553	2.18181	1.8481e-09
ENSMUSG00000031554	Adam5	1.78852	3.45461	1.85287e-09
ENSMUSG00000024154	Gtf2a1l	1.88559	3.69505	1.87313e-09
ENSMUSG00000029165	Agbl5	1.23488	2.35362	1.87357e-09
ENSMUSG00000029248	Thegl	1.96377	3.9008	1.88985e-09
ENSMUSG00000096177	Gm5070	3.78059	13.7427	1.88985e-09
ENSMUSG00000056598	Drc3	1.23149	2.34809	1.94764e-09
ENSMUSG00000023505	Cdca3	1.17811	2.2628	1.96126e-09
ENSMUSG00000086800	4930556L07Rik	2.88975	7.41144	1.99628e-09
ENSMUSG00000028182	Lrriq3	1.29176	2.44826	2.07375e-09
ENSMUSG00000100625	1700016G22Rik	2.01976	4.05516	2.07375e-09
ENSMUSG00000079170	Gm13941	1.77145	3.41397	2.10964e-09
ENSMUSG00000037979	Ccdc92	1.23273	2.35011	2.11423e-09
ENSMUSG00000046846	Spesp1	1.45821	2.74768	2.11423e-09
ENSMUSG00000032489	Kif9	1.53765	2.90322	2.12219e-09
ENSMUSG00000047720	4922502D21Rik	1.68286	3.21063	2.12903e-09
ENSMUSG00000043319	Cox8c	1.3099	2.47925	2.13334e-09
ENSMUSG00000030125	Lrrc23	1.58966	3.00978	2.15364e-09
ENSMUSG00000079171	Gm13942	1.98807	3.96705	2.15364e-09
ENSMUSG00000031756	Cenpn	1.02477	2.03464	2.20765e-09
ENSMUSG00000024937	Ehbp1l1	1.19509	2.2896	2.22783e-09
ENSMUSG00000052221	Ppp1r36	1.66391	3.16874	2.28541e-09
ENSMUSG00000031986	Sprtn	1.09108	2.13033	2.35823e-09
ENSMUSG00000029586	Spdye4b	1.14193	2.20677	2.36261e-09
ENSMUSG00000087052	Gm8093	1.62399	3.08225	2.37313e-09
ENSMUSG00000026611	Spata17	1.57782	2.98518	2.40778e-09
ENSMUSG00000106086	Gm43352	2.70917	6.53945	2.40778e-09
ENSMUSG00000031927	1700012B09Rik	1.53765	2.90322	2.42396e-09
ENSMUSG00000071749	4933412E24Rik	1.35088	2.55067	2.42903e-09
ENSMUSG00000042293	Gm5617	1.83129	3.55856	2.42903e-09
ENSMUSG00000024654	Asrgl1	1.66357	3.16799	2.43143e-09
ENSMUSG00000075249	Fsip2	1.08786	2.12559	2.44877e-09
ENSMUSG00000035057	Mgat4d	1.33248	2.51834	2.47057e-09
ENSMUSG00000071573	Rnls	1.21108	2.31512	2.47192e-09
ENSMUSG00000001157	Gmcl1	1.05744	2.08124	2.51247e-09
ENSMUSG00000025495	Ptdss2	1.08055	2.11485	2.51247e-09
ENSMUSG00000047021	Cfap65	1.26531	2.40379	2.51247e-09
ENSMUSG00000029073	Cptp	1.4645	2.75967	2.53758e-09
ENSMUSG00000020799	Tekt1	1.58235	2.99457	2.6013e-09
ENSMUSG00000020614	Fam20a	2.53966	5.81451	2.63332e-09
ENSMUSG00000090585	4933406F09Rik	1.65045	3.13933	2.70131e-09
ENSMUSG00000033255	Gm5134	1.56369	2.95608	2.70578e-09
ENSMUSG00000052642	4930504O13Rik	1.60462	3.04115	2.73258e-09
ENSMUSG00000038025	Phf2	1.12359	2.17889	2.81553e-09
ENSMUSG00000079608	Stard6	1.47279	2.77558	2.81735e-09
ENSMUSG00000022622	Acr	1.53814	2.90419	2.83051e-09
ENSMUSG00000067338	Tuba3b	1.15464	2.22629	2.83087e-09
ENSMUSG00000053914	Kdm4d	1.43522	2.70423	2.85396e-09
ENSMUSG00000030621	Me3	2.0586	4.16582	2.88547e-09
ENSMUSG00000078439	Smim24	1.46534	2.76129	2.8986e-09
ENSMUSG00000078486	Perm1	1.02194	2.03064	2.91442e-09
ENSMUSG00000029769	Ccdc136	1.42366	2.68265	3.07687e-09
ENSMUSG00000066441	Rdh11	1.15014	2.21935	3.21349e-09
ENSMUSG00000024749	Tmc1	2.15837	4.46411	3.21562e-09
ENSMUSG00000052926	Rnaseh2a	1.74742	3.35757	3.23361e-09
ENSMUSG00000050010	Shisa3	1.97022	3.91827	3.25378e-09
ENSMUSG00000032908	Sgpp2	1.27315	2.41689	3.29197e-09
ENSMUSG00000069805	Fbp1	1.79027	3.4588	3.29942e-09
ENSMUSG00000045378	Pxt1	1.58115	2.99208	3.30436e-09
ENSMUSG00000021258	Ccnk	1.10466	2.15049	3.3456e-09
ENSMUSG00000081348	Gm13878	2.32961	5.02669	3.36927e-09
ENSMUSG00000055720	Ubl7	1.20403	2.30383	3.43041e-09
ENSMUSG00000102880	4930517J16Rik	1.78139	3.43756	3.43041e-09
ENSMUSG00000015980	Lrrc27	1.35372	2.55571	3.47967e-09
ENSMUSG00000049897	Stkld1	1.56335	2.95539	3.47967e-09
ENSMUSG00000050944	Efcab5	1.75753	3.3812	3.47967e-09
ENSMUSG00000040061	Plcb2	1.4873	2.80363	3.62039e-09
ENSMUSG00000039133	9330171B17Rik	2.12496	4.36191	3.64265e-09
ENSMUSG00000053226	Dand5	1.34907	2.54748	3.65167e-09
ENSMUSG00000091091	Kcnmb3	4.6696	25.4502	3.6578e-09
ENSMUSG00000102706	Gm7417	3.0766	8.43625	3.6763e-09
ENSMUSG00000037278	Tmem97	1.48903	2.80701	3.87189e-09
ENSMUSG00000038022	Mindy4	1.08712	2.12449	3.90826e-09
ENSMUSG00000056073	Grik2	1.92617	3.80046	3.90826e-09
ENSMUSG00000052469	Tcp10c	2.62039	6.14915	3.97783e-09
ENSMUSG00000052783	Grk4	1.0714	2.10147	4.02394e-09
ENSMUSG00000036557	Stpg4	1.87671	3.67238	4.08517e-09
ENSMUSG00000017843	Ppp2r5c	1.01373	2.01913	4.14699e-09
ENSMUSG00000046717	Igbp1b	1.31038	2.48007	4.15598e-09
ENSMUSG00000006784	Ttc25	1.64766	3.13324	4.20398e-09
ENSMUSG00000097014	Gm26706	1.6795	3.20317	4.20398e-09
ENSMUSG00000067795	4930444P10Rik	1.36156	2.56963	4.21641e-09
ENSMUSG00000029919	Hpgds	-1.61462	0.326551	4.32447e-09
ENSMUSG00000022773	Ypel1	1.31296	2.48451	4.3961e-09
ENSMUSG00000110685	Gm5373	1.44526	2.72312	4.54166e-09
ENSMUSG00000073888	Ccl27a	1.34111	2.53346	4.54291e-09
ENSMUSG00000052673	Gm9887	2.07294	4.20742	4.56297e-09
ENSMUSG00000030851	Ldhc	1.64054	3.11782	4.57888e-09
ENSMUSG00000026790	Odf2	1.38805	2.61725	4.5845e-09
ENSMUSG00000038564	Ift172	1.10381	2.14921	4.74059e-09
ENSMUSG00000021257	Angel1	1.05065	2.07146	4.77608e-09
ENSMUSG00000058709	Egln2	1.17267	2.25428	4.77608e-09
ENSMUSG00000033486	Catsper2	1.61896	3.07153	4.78517e-09
ENSMUSG00000037390	Muc3	1.84322	3.58811	4.78517e-09
ENSMUSG00000071234	Syndig1l	2.69814	6.48964	4.78517e-09
ENSMUSG00000056821	1700028I16Rik	2.10177	4.29235	4.80383e-09
ENSMUSG00000013158	4933405L10Rik	2.45315	5.4761	4.86382e-09
ENSMUSG00000056197	4931417E11Rik	2.07023	4.19954	4.98188e-09
ENSMUSG00000058270	Olfr25	2.9985	7.99166	5.17603e-09
ENSMUSG00000075269	Bex6	2.462	5.50981	5.1875e-09
ENSMUSG00000039126	Prune2	-1.29417	0.40777	5.27757e-09
ENSMUSG00000015599	Ttbk1	1.27634	2.42224	5.29473e-09
ENSMUSG00000022039	Adam2	1.27328	2.4171	5.31451e-09
ENSMUSG00000020193	Zpbp	1.36894	2.58281	5.59995e-09
ENSMUSG00000020660	Pomc	1.088	2.12579	5.60731e-09
ENSMUSG00000057265	Bbof1	1.46493	2.76051	5.67244e-09
ENSMUSG00000101636	4930579H20Rik	2.52493	5.75544	5.68913e-09
ENSMUSG00000026807	Ak8	1.76731	3.40418	5.82548e-09
ENSMUSG00000085818	Gm13267	1.62013	3.07403	5.85017e-09
ENSMUSG00000032534	Cep63	1.28492	2.43669	5.89205e-09
ENSMUSG00000046637	Ttc34	1.49202	2.81282	5.89205e-09
ENSMUSG00000047383	C2cd6b	1.93924	3.83504	5.95421e-09
ENSMUSG00000030815	Phkg2	1.40107	2.64097	5.98029e-09
ENSMUSG00000002279	Lmf1	1.07303	2.10384	5.99403e-09
ENSMUSG00000042708	Shcbp1l	1.39259	2.6255	6.0232e-09
ENSMUSG00000087479	Gm16835	1.0958	2.13732	6.10774e-09
ENSMUSG00000027676	Ccdc39	1.05918	2.08375	6.16481e-09
ENSMUSG00000037752	Xkr8	1.2215	2.33189	6.2141e-09
ENSMUSG00000060268	Armh1	1.80943	3.50503	6.39704e-09
ENSMUSG00000031893	Tsnaxip1	1.70986	3.27129	6.52287e-09
ENSMUSG00000023930	Crisp2	1.77028	3.41121	6.5977e-09
ENSMUSG00000053161	Daw1	1.1421	2.20702	6.72777e-09
ENSMUSG00000079429	Mroh2a	1.54146	2.91089	6.77523e-09
ENSMUSG00000020319	Wdpcp	1.14332	2.20889	6.8637e-09
ENSMUSG00000073633	Fbxo36	1.11372	2.16402	7.08215e-09
ENSMUSG00000062190	Lancl2	1.11443	2.1651	7.0964e-09
ENSMUSG00000028457	Atp8b5	1.26388	2.40141	7.16931e-09
ENSMUSG00000020014	Cfap54	1.12354	2.17881	7.25189e-09
ENSMUSG00000002190	Clgn	1.0865	2.12358	7.3084e-09
ENSMUSG00000016982	Pom121l2	1.79668	3.47419	7.31824e-09
ENSMUSG00000097150	Gm26513	1.03515	2.04932	7.34387e-09
ENSMUSG00000074136	4930513N10Rik	1.30812	2.47618	7.40397e-09
ENSMUSG00000038347	Tcte2	1.53487	2.89763	7.47634e-09
ENSMUSG00000020461	Clhc1	1.52533	2.87853	7.62919e-09
ENSMUSG00000058626	Capn11	1.67049	3.18323	7.62919e-09
ENSMUSG00000079169	Gm15130	1.87382	3.66501	7.7644e-09
ENSMUSG00000024696	Lpxn	1.44765	2.72764	7.95503e-09
ENSMUSG00000112359	Gm48475	7.85688	231.823	8.20795e-09
ENSMUSG00000090527	Gm5538	2.05847	4.16545	8.28451e-09
ENSMUSG00000029130	Rnf32	1.32072	2.49791	8.40956e-09
ENSMUSG00000046782	Ttc6	1.28373	2.43468	8.4706e-09
ENSMUSG00000038782	1700028J19Rik	1.62755	3.08988	8.4952e-09
ENSMUSG00000097287	D130017N08Rik	1.05482	2.07746	8.63179e-09
ENSMUSG00000112451	Gm6714	7.764	217.368	8.78689e-09
ENSMUSG00000038179	Slamf7	2.02107	4.05885	8.85413e-09
ENSMUSG00000032523	Hhatl	1.24316	2.36717	9.13973e-09
ENSMUSG00000112615	Gm18337	1.53713	2.90217	9.26788e-09
ENSMUSG00000109113	Gm32916	3.01438	8.08012	9.34821e-09
ENSMUSG00000046694	Tent5b	2.18065	4.53358	9.39236e-09
ENSMUSG00000040812	Agbl2	1.09557	2.13698	9.49052e-09
ENSMUSG00000115973	Gm36002	2.0274	4.07669	9.50355e-09
ENSMUSG00000040629	Mael	1.04059	2.05707	9.73959e-09
ENSMUSG00000040828	Catsperd	1.54678	2.92165	9.83409e-09
ENSMUSG00000116780	Gm3417	1.66874	3.17937	9.94483e-09
ENSMUSG00000020844	Nxn	1.49491	2.81847	1.00361e-08
ENSMUSG00000063409	Lrrc43	1.92874	3.80723	1.01364e-08
ENSMUSG00000086275	1700121C08Rik	2.04508	4.12697	1.04134e-08
ENSMUSG00000033053	1700028P14Rik	2.63582	6.21529	1.04193e-08
ENSMUSG00000022723	Crybg3	1.31082	2.48082	1.06557e-08
ENSMUSG00000063109	Dgkeos	2.58769	6.01135	1.07817e-08
ENSMUSG00000091685	Gm17359	1.87994	3.68061	1.07825e-08
ENSMUSG00000063652	Slc22a21	1.29757	2.45814	1.07928e-08
ENSMUSG00000110587	Gm7344	1.27965	2.4278	1.09238e-08
ENSMUSG00000029620	1700018F24Rik	1.80065	3.48377	1.10212e-08
ENSMUSG00000035435	Abca17	1.79402	3.4678	1.10436e-08
ENSMUSG00000026018	Ica1l	1.41545	2.66744	1.12231e-08
ENSMUSG00000073102	Drc1	1.65626	3.15197	1.12533e-08
ENSMUSG00000032204	Aqp9	1.89133	3.70977	1.2065e-08
ENSMUSG00000075302	Erich2	1.72356	3.3025	1.22231e-08
ENSMUSG00000061533	Cep128	1.43033	2.69508	1.23775e-08
ENSMUSG00000019906	Lin7a	1.74243	3.34598	1.25368e-08
ENSMUSG00000029151	Slc30a3	1.63301	3.10159	1.26607e-08
ENSMUSG00000073795	6430531B16Rik	1.6002	3.03186	1.27505e-08
ENSMUSG00000025916	Ppp1r42	1.83194	3.56015	1.28667e-08
ENSMUSG00000026000	Lancl1	1.0661	2.09377	1.28995e-08
ENSMUSG00000108194	1700097M23Rik	1.19188	2.2845	1.29287e-08
ENSMUSG00000006589	Aprt	1.23073	2.34685	1.29287e-08
ENSMUSG00000033589	Reep4	1.00391	2.00543	1.30353e-08
ENSMUSG00000090788	Gm9597	1.49981	2.82805	1.30353e-08
ENSMUSG00000113860	Gm45949	1.51831	2.86456	1.37748e-08
ENSMUSG00000056698	Elmod3	1.05901	2.0835	1.38312e-08
ENSMUSG00000097016	Gm26708	2.06909	4.19621	1.39408e-08
ENSMUSG00000110215	Gm45598	1.83392	3.56506	1.4002e-08
ENSMUSG00000023966	Rsph9	1.48055	2.79054	1.40659e-08
ENSMUSG00000061411	Nol4l	1.12004	2.17353	1.43126e-08
ENSMUSG00000074734	4933416C03Rik	1.04803	2.06771	1.43353e-08
ENSMUSG00000001120	Pcbp3	1.22356	2.33522	1.43416e-08
ENSMUSG00000030549	Rhcg	2.08646	4.24703	1.4544e-08
ENSMUSG00000027088	Phospho2	1.68198	3.20867	1.45897e-08
ENSMUSG00000045794	Lkaaear1	2.63327	6.2043	1.47328e-08
ENSMUSG00000028976	Slc2a5	2.43299	5.4001	1.5223e-08
ENSMUSG00000094347	Olfr784	1.08406	2.11999	1.52338e-08
ENSMUSG00000033409	Syce1l	1.56345	2.95559	1.52338e-08
ENSMUSG00000043987	Cep164	1.07739	2.11022	1.55547e-08
ENSMUSG00000044664	Prss42	1.56019	2.94893	1.57003e-08
ENSMUSG00000054746	Abca15	1.98858	3.96846	1.61055e-08
ENSMUSG00000094597	Gm4810	2.28903	4.88729	1.61478e-08
ENSMUSG00000037143	Cfap61	1.36578	2.57715	1.6216e-08
ENSMUSG00000053783	1700016K19Rik	1.44485	2.72235	1.63085e-08
ENSMUSG00000048329	Mfsd6l	1.3856	2.61281	1.65868e-08
ENSMUSG00000026578	Ccdc181	1.25546	2.38743	1.71663e-08
ENSMUSG00000032611	1700102P08Rik	1.0604	2.08551	1.80515e-08
ENSMUSG00000102463	1700003N22Rik	2.65141	6.2828	1.86696e-08
ENSMUSG00000019856	Fam184a	1.18475	2.27324	1.90257e-08
ENSMUSG00000008822	Acyp1	1.38603	2.61358	2.00083e-08
ENSMUSG00000108811	4933432K03Rik	1.70209	3.25372	2.01324e-08
ENSMUSG00000050114	Prdx6b	2.81582	7.04118	2.05598e-08
ENSMUSG00000110322	Gm8110	2.36963	5.16807	2.05732e-08
ENSMUSG00000111819	Gm47110	4.72971	26.5328	2.05732e-08
ENSMUSG00000069733	Ube2u	1.48724	2.80352	2.06125e-08
ENSMUSG00000057132	Rpgrip1	1.65679	3.15314	2.06231e-08
ENSMUSG00000045587	BC049730	1.02277	2.03182	2.08599e-08
ENSMUSG00000083218	Gm16425	2.19523	4.57962	2.10022e-08
ENSMUSG00000032493	Prss44	1.18502	2.27367	2.11445e-08
ENSMUSG00000032202	Rab27a	1.09206	2.13178	2.11805e-08
ENSMUSG00000034764	1700006J14Rik	1.11043	2.1591	2.12118e-08
ENSMUSG00000058398	Prss43	1.71687	3.28723	2.15712e-08
ENSMUSG00000067367	Lyar	1.56113	2.95085	2.18693e-08
ENSMUSG00000018008	Cyth4	-1.09966	0.466626	2.18855e-08
ENSMUSG00000021759	Plpp1	1.35403	2.55625	2.19381e-08
ENSMUSG00000079652	Fam71f2	1.69391	3.23532	2.228e-08
ENSMUSG00000020805	Slc13a5	1.86343	3.63872	2.22965e-08
ENSMUSG00000086587	Gm11837	1.24443	2.36925	2.27495e-08
ENSMUSG00000028314	Toporsl	3.3196	9.98388	2.30722e-08
ENSMUSG00000035420	Fam170a	1.7578	3.38182	2.35799e-08
ENSMUSG00000020462	Cfap36	1.21694	2.32452	2.36489e-08
ENSMUSG00000069633	Pex11g	1.27184	2.4147	2.38387e-08
ENSMUSG00000047528	Als2cr12	1.28634	2.43909	2.38387e-08
ENSMUSG00000078907	Fam186b	1.4881	2.80519	2.40295e-08
ENSMUSG00000097831	4930540M05Rik	2.27403	4.83671	2.42137e-08
ENSMUSG00000051732	Pabpc2	2.57293	5.95018	2.436e-08
ENSMUSG00000000154	Slc22a18	2.26136	4.79443	2.5344e-08
ENSMUSG00000035539	Ccdc180	1.24342	2.36759	2.57098e-08
ENSMUSG00000112418	Gm9466	5.41956	42.8008	2.57098e-08
ENSMUSG00000073471	Rsph3a	1.38623	2.61396	2.60706e-08
ENSMUSG00000036598	Ccdc113	1.79296	3.46526	2.61208e-08
ENSMUSG00000107546	Gm20560	1.96654	3.90829	2.61208e-08
ENSMUSG00000108885	4930402F11Rik	1.25565	2.38774	2.62314e-08
ENSMUSG00000047735	Samd9l	-1.39504	0.380234	2.64392e-08
ENSMUSG00000033966	Cdkl4	1.41194	2.66094	2.68282e-08
ENSMUSG00000047696	Ccdc144b	1.37655	2.59647	2.6872e-08
ENSMUSG00000048875	Pudp	1.71951	3.29324	2.70835e-08
ENSMUSG00000061707	Gm4871	2.0373	4.10477	2.72207e-08
ENSMUSG00000061633	1700029P11Rik	1.32528	2.50582	2.73239e-08
ENSMUSG00000033147	Slc22a15	1.59569	3.02239	2.76049e-08
ENSMUSG00000059562	Ccdc154	1.81107	3.50902	2.78496e-08
ENSMUSG00000032514	Ttc21a	1.20337	2.30278	2.87329e-08
ENSMUSG00000032010	Usp2	1.12079	2.17466	2.87781e-08
ENSMUSG00000045031	Cetn4	1.54167	2.91132	2.87781e-08
ENSMUSG00000074224	4932431P20Rik	1.81034	3.50726	2.87948e-08
ENSMUSG00000043110	Lrrn4	-1.00534	0.498152	2.89153e-08
ENSMUSG00000112581	1700022H01Rik	2.10719	4.30851	2.93362e-08
ENSMUSG00000043747	1520401A03Rik	1.00924	2.01285	2.94618e-08
ENSMUSG00000079177	Fam228a	1.23956	2.36126	2.99793e-08
ENSMUSG00000092305	Prps1l1	1.6079	3.04808	3.05747e-08
ENSMUSG00000036292	Gramd1c	1.2527	2.38286	3.10591e-08
ENSMUSG00000109907	Gm45321	3.01474	8.08213	3.2161e-08
ENSMUSG00000087162	Gm14244	1.31982	2.49634	3.45151e-08
ENSMUSG00000026650	Meig1	1.50436	2.83698	3.45151e-08
ENSMUSG00000027971	Ndst4	1.62145	3.07683	3.45151e-08
ENSMUSG00000106379	Lhfpl3	2.91561	7.54547	3.49843e-08
ENSMUSG00000035948	Acss3	-1.2986	0.40652	3.50773e-08
ENSMUSG00000050702	4930563M21Rik	1.03815	2.05359	3.57451e-08
ENSMUSG00000024033	Rsph1	1.17155	2.25253	3.57768e-08
ENSMUSG00000042078	Svop	1.44488	2.7224	3.58531e-08
ENSMUSG00000111272	Gm7787	7.49464	180.348	3.61812e-08
ENSMUSG00000038756	Ttll6	1.44921	2.73058	3.79245e-08
ENSMUSG00000071657	Bscl2	1.13591	2.19756	3.91011e-08
ENSMUSG00000066196	Spag8	1.29365	2.45148	3.91247e-08
ENSMUSG00000042616	Oscp1	1.45136	2.73467	3.95329e-08
ENSMUSG00000056899	Immp2l	1.64594	3.12952	3.95329e-08
ENSMUSG00000026798	Coq4	1.04012	2.0564	3.95351e-08
ENSMUSG00000021846	Peli2	1.7376	3.33481	3.95979e-08
ENSMUSG00000044581	4932415D10Rik	1.85031	3.60577	4.03637e-08
ENSMUSG00000044468	Tent5c	1.49598	2.82055	4.04137e-08
ENSMUSG00000097128	Gm26884	1.61361	3.06017	4.05484e-08
ENSMUSG00000044276	4933427E11Rik	2.11855	4.34256	4.10031e-08
ENSMUSG00000070283	Ndufaf3	1.24424	2.36894	4.20595e-08
ENSMUSG00000020930	Ccdc103	1.08475	2.121	4.21613e-08
ENSMUSG00000116555	AC129178.1	1.93169	3.81501	4.22242e-08
ENSMUSG00000117240	AC127274.3	2.01773	4.04945	4.23755e-08
ENSMUSG00000021872	Rnase10	3.24793	9.50003	4.28915e-08
ENSMUSG00000010803	Gabra1	2.35015	5.09876	4.3486e-08
ENSMUSG00000036641	Ccdc148	1.60488	3.0417	4.4859e-08
ENSMUSG00000025420	Katnal2	1.11659	2.16834	4.546e-08
ENSMUSG00000042156	Dzip1	1.305	2.47084	4.59998e-08
ENSMUSG00000107053	1700021F13Rik	2.28079	4.85945	4.60273e-08
ENSMUSG00000101963	1700001J11Rik	3.19953	9.18661	4.67369e-08
ENSMUSG00000085405	4930441J16Rik	2.44915	5.46096	4.68601e-08
ENSMUSG00000102737	1700016A09Rik	1.9268	3.80212	4.7041e-08
ENSMUSG00000059659	Gm10069	1.00585	2.00813	4.72436e-08
ENSMUSG00000049985	Ankrd55	2.12225	4.35373	4.91596e-08
ENSMUSG00000084135	Pom121l12	1.79686	3.47464	4.93081e-08
ENSMUSG00000060715	1700019A02Rik	1.42557	2.6862	4.99617e-08
ENSMUSG00000038866	Zcchc2	1.08481	2.1211	5.03661e-08
ENSMUSG00000020037	Rfx4	1.1972	2.29295	5.08317e-08
ENSMUSG00000115996	Gm49462	1.79454	3.46905	5.15863e-08
ENSMUSG00000071042	Rasgrp3	-1.12828	0.45746	5.1797e-08
ENSMUSG00000021090	Lrrc9	1.07994	2.11395	5.20763e-08
ENSMUSG00000025069	Gsto2	1.39334	2.62687	5.20763e-08
ENSMUSG00000028750	Pla2g2c	1.23323	2.35093	5.35696e-08
ENSMUSG00000010021	Kif19a	1.90849	3.75417	5.3847e-08
ENSMUSG00000041605	Inava	2.04906	4.13836	5.45681e-08
ENSMUSG00000024897	Apba1	1.29613	2.45569	5.63394e-08
ENSMUSG00000070883	Ccdc173	1.26955	2.41086	5.63646e-08
ENSMUSG00000025401	Myo1a	1.02255	2.03151	5.71685e-08
ENSMUSG00000025963	Mdh1b	1.51119	2.85044	5.74005e-08
ENSMUSG00000086078	Gm11657	1.18785	2.27812	5.75452e-08
ENSMUSG00000025584	Pde8a	1.1133	2.1634	5.7772e-08
ENSMUSG00000094282	Cfap73	1.9651	3.9044	5.828e-08
ENSMUSG00000023949	Tcte1	2.58568	6.003	5.88102e-08
ENSMUSG00000104804	Mir7233	7.57299	190.413	5.92689e-08
ENSMUSG00000034063	4930590J08Rik	1.66907	3.1801	6.03624e-08
ENSMUSG00000028845	Tekt2	1.56574	2.9603	6.03829e-08
ENSMUSG00000029517	Ankrd7	1.92652	3.80136	6.03829e-08
ENSMUSG00000032057	4833427G06Rik	1.49326	2.81524	6.07263e-08
ENSMUSG00000052566	Hook2	1.41751	2.67125	6.15801e-08
ENSMUSG00000114342	4921520N01Rik	2.3975	5.26889	6.15801e-08
ENSMUSG00000040829	Zmynd15	2.69198	6.46201	6.20499e-08
ENSMUSG00000037621	Atoh8	1.65126	3.14108	6.20966e-08
ENSMUSG00000025892	Gria4	1.16919	2.24885	6.29123e-08
ENSMUSG00000086951	1700051A21Rik	2.57849	5.97316	6.29123e-08
ENSMUSG00000114688	Gm47381	3.36862	10.329	6.30207e-08
ENSMUSG00000028560	Usp1	1.20075	2.29858	6.42529e-08
ENSMUSG00000109116	Sycp1-ps1	3.82073	14.1304	6.80567e-08
ENSMUSG00000026640	Plxna2	1.22918	2.34433	6.93969e-08
ENSMUSG00000034467	Dynlrb2	1.50252	2.83337	7.05533e-08
ENSMUSG00000111746	4933422A05Rik	1.77438	3.4209	7.11213e-08
ENSMUSG00000032698	Lmo2	-1.19112	0.437964	7.21585e-08
ENSMUSG00000034212	Ankmy1	1.35058	2.55014	7.34489e-08
ENSMUSG00000031851	Ntpcr	1.28385	2.43488	7.35051e-08
ENSMUSG00000063229	Ldha	1.43823	2.70989	7.3681e-08
ENSMUSG00000090173	Fbxw10	1.75734	3.38075	7.42175e-08
ENSMUSG00000041138	Nme8	4.00254	16.0282	7.58759e-08
ENSMUSG00000022805	Maats1	1.58666	3.00354	7.60329e-08
ENSMUSG00000020389	Cdkl3	1.06462	2.09161	7.81018e-08
ENSMUSG00000110636	Gm39397	1.95471	3.87639	7.82728e-08
ENSMUSG00000019102	Aldh3a1	-1.29396	0.40783	7.90323e-08
ENSMUSG00000098627	4930524O08Rik	1.12149	2.17572	8.22799e-08
ENSMUSG00000042581	Thsd7b	2.18788	4.55635	8.24318e-08
ENSMUSG00000048481	Mypop	1.47439	2.77865	8.27967e-08
ENSMUSG00000024158	Hagh	1.09852	2.14134	8.30747e-08
ENSMUSG00000030069	Prok2	1.16466	2.2418	8.50122e-08
ENSMUSG00000027227	Sord	1.50881	2.84576	8.6223e-08
ENSMUSG00000003531	Dgcr6	1.1869	2.27663	8.82681e-08
ENSMUSG00000051736	Fam229b	1.47211	2.77427	8.92513e-08
ENSMUSG00000074635	3110070M22Rik	2.92844	7.61289	9.23286e-08
ENSMUSG00000038515	Grtp1	1.59259	3.01589	9.32657e-08
ENSMUSG00000000120	Ngfr	2.45241	5.47329	9.32657e-08
ENSMUSG00000032021	Crtam	1.59846	3.0282	9.35948e-08
ENSMUSG00000075033	Nxpe3	1.05559	2.07857	9.44742e-08
ENSMUSG00000104279	Gm38300	1.17749	2.26183	9.50294e-08
ENSMUSG00000011154	Cfap161	1.82253	3.53701	9.53113e-08
ENSMUSG00000045048	Gm9795	1.60828	3.04887	9.6376e-08
ENSMUSG00000103463	1700063I16Rik	2.99596	7.97765	9.6552e-08
ENSMUSG00000026894	Morn5	1.35089	2.5507	9.84205e-08
ENSMUSG00000005947	Itgae	1.8906	3.70789	1.00279e-07
ENSMUSG00000091735	Gpr62	2.23113	4.69503	1.00279e-07
ENSMUSG00000099858	Gm6652	1.57741	2.98433	1.01581e-07
ENSMUSG00000086796	4932702P03Rik	1.76892	3.40799	1.03579e-07
ENSMUSG00000079710	Gm3448	1.42975	2.694	1.04477e-07
ENSMUSG00000064115	Cadm2	1.79849	3.47855	1.04837e-07
ENSMUSG00000029883	1700074P13Rik	1.61327	3.05945	1.14237e-07
ENSMUSG00000058183	Mmel1	1.512	2.85206	1.15098e-07
ENSMUSG00000039886	Tmem120a	1.26635	2.40553	1.18401e-07
ENSMUSG00000110989	Gm7444	3.18197	9.07547	1.18872e-07
ENSMUSG00000055489	Ano5	1.16573	2.24347	1.1894e-07
ENSMUSG00000050957	Insl6	1.84648	3.59622	1.19063e-07
ENSMUSG00000058925	Ccdc192	1.50209	2.83252	1.24265e-07
ENSMUSG00000071636	Rimbp3	2.48839	5.61152	1.26927e-07
ENSMUSG00000027867	Spag17	1.40229	2.64321	1.27663e-07
ENSMUSG00000038936	Sccpdh	1.08397	2.11987	1.27749e-07
ENSMUSG00000036872	Abcc12	1.45751	2.74634	1.2837e-07
ENSMUSG00000104148	Pcdha2	2.08583	4.24519	1.29051e-07
ENSMUSG00000059518	Znhit1	1.20594	2.30687	1.29508e-07
ENSMUSG00000019945	Cabcoco1	1.22634	2.33973	1.31147e-07
ENSMUSG00000106209	Gm42918	2.85363	7.22817	1.38163e-07
ENSMUSG00000019865	Nmbr	1.177	2.26105	1.38195e-07
ENSMUSG00000043644	0610009L18Rik	1.55679	2.94198	1.39441e-07
ENSMUSG00000085593	4930589P08Rik	3.57507	11.918	1.39658e-07
ENSMUSG00000098211	Gm27045	1.55938	2.94728	1.39979e-07
ENSMUSG00000020020	Usp44	1.36782	2.58081	1.42988e-07
ENSMUSG00000106443	Gm42702	1.69888	3.24648	1.43222e-07
ENSMUSG00000087047	1700110K17Rik	1.71318	3.27883	1.4423e-07
ENSMUSG00000097157	Gm26512	2.35773	5.12562	1.47069e-07
ENSMUSG00000022671	Mzt2	1.55253	2.93331	1.4901e-07
ENSMUSG00000042184	1700069L16Rik	2.17838	4.52645	1.50292e-07
ENSMUSG00000050876	Spata31d1a	1.39915	2.63747	1.54283e-07
ENSMUSG00000036196	Slc26a8	1.35235	2.55328	1.54513e-07
ENSMUSG00000112641	Gm40709	1.883	3.68842	1.54898e-07
ENSMUSG00000033701	Acbd6	1.17212	2.25343	1.56343e-07
ENSMUSG00000009093	Gstt4	3.08451	8.48259	1.58018e-07
ENSMUSG00000110337	Gm3433	1.60068	3.03286	1.58612e-07
ENSMUSG00000050534	Htr5b	2.67283	6.37678	1.61631e-07
ENSMUSG00000027496	Aurka	1.12015	2.17369	1.62956e-07
ENSMUSG00000023806	Rsph3b	1.00021	2.00029	1.65139e-07
ENSMUSG00000034706	Dnaic2	3.28003	9.71377	1.68366e-07
ENSMUSG00000097626	4921504A21Rik	2.38939	5.23935	1.72038e-07
ENSMUSG00000032818	Loxhd1	1.72779	3.31219	1.74616e-07
ENSMUSG00000014529	Tmbim7	1.48961	2.80813	1.76207e-07
ENSMUSG00000115008	4933429O19Rik	2.29238	4.89864	1.77873e-07
ENSMUSG00000039419	Cntnap2	1.65922	3.15845	1.79559e-07
ENSMUSG00000025129	Ppp1r27	2.15314	4.44796	1.8342e-07
ENSMUSG00000032221	Mns1	1.1856	2.27458	1.8638e-07
ENSMUSG00000086158	Ccpg1os	1.11097	2.15992	1.87749e-07
ENSMUSG00000039342	Ankar	1.57515	2.97966	1.9055e-07
ENSMUSG00000033210	Slc9c1	2.55957	5.89533	1.90736e-07
ENSMUSG00000011632	Pinlyp	1.5421	2.91219	1.91279e-07
ENSMUSG00000116576	AC160993.1	2.36294	5.14417	1.9156e-07
ENSMUSG00000028876	Epha10	1.31268	2.48402	1.91764e-07
ENSMUSG00000112778	Gm33677	2.86585	7.28967	1.94443e-07
ENSMUSG00000029235	Pdcl2	1.4568	2.74499	1.96564e-07
ENSMUSG00000039660	Spout1	1.02626	2.03674	1.98351e-07
ENSMUSG00000004032	Gstm5	1.44633	2.72513	1.9909e-07
ENSMUSG00000036411	9530077C05Rik	1.07652	2.10894	2.07782e-07
ENSMUSG00000115388	Eppk1	1.30341	2.46812	2.08378e-07
ENSMUSG00000090716	Gm3371	1.57276	2.97474	2.08509e-07
ENSMUSG00000039745	Htatip2	1.33689	2.52607	2.13026e-07
ENSMUSG00000084862	Gm16278	1.85818	3.6255	2.13026e-07
ENSMUSG00000072612	Gm10382	1.91606	3.7739	2.1371e-07
ENSMUSG00000025900	Rp1	1.18497	2.27359	2.16763e-07
ENSMUSG00000105459	4930449I04Rik	1.7519	3.36802	2.17909e-07
ENSMUSG00000074093	Svip	1.50609	2.84039	2.19606e-07
ENSMUSG00000116984	CT030713.2	2.01737	4.04846	2.21206e-07
ENSMUSG00000068391	Chrac1	1.14415	2.21017	2.22328e-07
ENSMUSG00000052922	Bpi	1.69423	3.23604	2.23204e-07
ENSMUSG00000108660	Gm21284	1.00413	2.00573	2.28549e-07
ENSMUSG00000114138	Gm36423	2.00775	4.02154	2.30761e-07
ENSMUSG00000000811	Txnrd3	1.08699	2.1243	2.37005e-07
ENSMUSG00000052334	1700024B05Rik	1.36912	2.58314	2.39559e-07
ENSMUSG00000040751	Lat2	1.65013	3.13863	2.41599e-07
ENSMUSG00000091558	Gm17227	1.77029	3.41122	2.43312e-07
ENSMUSG00000097791	Gm17315	1.58946	3.00937	2.46581e-07
ENSMUSG00000020679	Hnf1b	1.66109	3.16256	2.46581e-07
ENSMUSG00000040280	Ndufa4l2	1.83823	3.57572	2.46581e-07
ENSMUSG00000104275	Gm37867	1.35096	2.55081	2.47944e-07
ENSMUSG00000035522	Tsga8	2.53434	5.79311	2.6343e-07
ENSMUSG00000103116	4930539M17Rik	2.27667	4.84557	2.67646e-07
ENSMUSG00000019178	Styxl1	1.14213	2.20707	2.68246e-07
ENSMUSG00000018509	Cenpv	1.07699	2.10964	2.77409e-07
ENSMUSG00000097263	Gm26804	-1.15852	0.447971	2.78687e-07
ENSMUSG00000109578	Gm16475	2.37758	5.19663	2.79593e-07
ENSMUSG00000084915	C230037L18Rik	1.07511	2.10688	2.81184e-07
ENSMUSG00000112207	Gm48448	6.0328	65.4715	2.81296e-07
ENSMUSG00000117220	CT025671.1	3.76056	13.5531	2.82309e-07
ENSMUSG00000100666	1700007F19Rik	2.27819	4.85069	2.93007e-07
ENSMUSG00000012211	Tex22	2.5622	5.90607	2.95607e-07
ENSMUSG00000010136	Pifo	1.22159	2.33204	3.02025e-07
ENSMUSG00000050821	Fam131a	1.04952	2.06985	3.08097e-07
ENSMUSG00000026063	Pih1d3	1.19178	2.28434	3.09555e-07
ENSMUSG00000047940	Stpg2	1.08207	2.11708	3.10165e-07
ENSMUSG00000078963	Hsbp1l1	1.55804	2.94454	3.1308e-07
ENSMUSG00000027378	Nphp1	1.09196	2.13163	3.14417e-07
ENSMUSG00000026336	Slco6d1	2.33755	5.05443	3.18238e-07
ENSMUSG00000070837	Aurkc	1.53857	2.90506	3.189e-07
ENSMUSG00000107191	Gm43579	2.55167	5.86313	3.21642e-07
ENSMUSG00000075395	A630010A05Rik	2.11243	4.3242	3.33718e-07
ENSMUSG00000097207	6030443J06Rik	1.04228	2.05948	3.35791e-07
ENSMUSG00000085561	1700046C09Rik	1.70224	3.25406	3.36687e-07
ENSMUSG00000033213	AA467197	1.46358	2.75791	3.43421e-07
ENSMUSG00000058897	Col25a1	1.08285	2.11821	3.52447e-07
ENSMUSG00000079227	Ccr5	-1.88949	0.269902	3.52681e-07
ENSMUSG00000027939	Nup210l	1.13171	2.19119	3.53562e-07
ENSMUSG00000033987	Dnah17	1.58242	2.99471	3.70308e-07
ENSMUSG00000024175	Tekt4	2.92035	7.57032	3.72035e-07
ENSMUSG00000023826	Prkn	1.15313	2.22396	3.74757e-07
ENSMUSG00000042360	4930433N12Rik	1.49701	2.82257	3.75281e-07
ENSMUSG00000103608	4930442P19Rik	1.31701	2.4915	3.76399e-07
ENSMUSG00000050122	Vwa3b	1.04484	2.06314	3.81268e-07
ENSMUSG00000060029	4930473A02Rik	1.6038	3.03943	3.83448e-07
ENSMUSG00000021411	Pxdc1	1.53575	2.89939	3.8515e-07
ENSMUSG00000058624	Gda	-1.2176	0.429997	3.91533e-07
ENSMUSG00000052384	Nrros	-1.00368	0.498725	3.93171e-07
ENSMUSG00000116611	AC122551.1	3.14801	8.86432	3.93171e-07
ENSMUSG00000101167	H2afy3	1.86852	3.65157	3.93778e-07
ENSMUSG00000057173	Rfx8	1.58529	3.00069	4.05087e-07
ENSMUSG00000102483	Catspere1	1.39883	2.63688	4.05495e-07
ENSMUSG00000115546	Gm49077	2.31012	4.95924	4.08244e-07
ENSMUSG00000101225	1700008J07Rik	1.35445	2.55699	4.12525e-07
ENSMUSG00000005268	Prlr	-1.1006	0.466324	4.14536e-07
ENSMUSG00000046207	Pik3r6	1.14777	2.21571	4.1646e-07
ENSMUSG00000017417	Plxdc1	1.76871	3.4075	4.19525e-07
ENSMUSG00000115372	1700100I10Rik	1.61227	3.05733	4.21119e-07
ENSMUSG00000097898	4930455B14Rik	1.58208	2.99401	4.22138e-07
ENSMUSG00000100484	Gm7133	2.49182	5.62489	4.25017e-07
ENSMUSG00000032921	Odf4	1.21054	2.31425	4.27424e-07
ENSMUSG00000098406	Mir7222	7.2319	150.321	4.29626e-07
ENSMUSG00000027985	Lef1	1.38614	2.61378	4.37644e-07
ENSMUSG00000087437	Gm13112	1.94115	3.84012	4.37694e-07
ENSMUSG00000098076	Gm6981	1.5895	3.00945	4.45311e-07
ENSMUSG00000042607	Asb4	2.77645	6.85166	4.45311e-07
ENSMUSG00000071359	Tbpl1	1.12512	2.18119	4.50269e-07
ENSMUSG00000099349	1700047G03Rik	1.69349	3.23438	4.50755e-07
ENSMUSG00000025652	Tmem89	1.99654	3.99042	4.6751e-07
ENSMUSG00000100954	Gm10138	1.72383	3.30311	4.6944e-07
ENSMUSG00000072595	4930503E14Rik	1.13662	2.19866	4.70793e-07
ENSMUSG00000100000	1700023F02Rik	2.01063	4.02958	4.72069e-07
ENSMUSG00000107964	4930447C11Rik	2.25169	4.76239	4.83126e-07
ENSMUSG00000078771	Evi2a	-1.83883	0.279549	4.8355e-07
ENSMUSG00000042784	Muc1	1.4789	2.78736	5.07172e-07
ENSMUSG00000026649	Cfap126	1.18143	2.26801	5.08836e-07
ENSMUSG00000047361	Gm973	1.27244	2.41569	5.10104e-07
ENSMUSG00000071229	Timm8a2	1.04284	2.06027	5.17204e-07
ENSMUSG00000097650	4921507G05Rik	1.77869	3.43115	5.21632e-07
ENSMUSG00000035560	Wdr20rt	1.52098	2.86985	5.22996e-07
ENSMUSG00000040866	Rsph6a	2.38207	5.21285	5.26489e-07
ENSMUSG00000030463	4933421I07Rik	1.81002	3.50647	5.27496e-07
ENSMUSG00000027983	Cyp2u1	1.14824	2.21643	5.36285e-07
ENSMUSG00000001948	Spa17	1.29901	2.4606	5.37546e-07
ENSMUSG00000046447	Camk2n1	1.35488	2.55776	5.46309e-07
ENSMUSG00000021624	Cd180	-1.57818	0.334905	5.64184e-07
ENSMUSG00000112893	Gm9583	4.65236	25.1478	5.64184e-07
ENSMUSG00000000942	Hoxa4	1.37994	2.60258	5.66034e-07
ENSMUSG00000025357	Dgka	1.10666	2.15346	5.70128e-07
ENSMUSG00000115007	5830448L01Rik	1.78805	3.45347	5.83716e-07
ENSMUSG00000093867	Gsdmcl2	1.59083	3.01223	5.92813e-07
ENSMUSG00000102300	Gm34106	1.47315	2.77627	5.99274e-07
ENSMUSG00000059854	Hydin	1.51009	2.84828	5.99356e-07
ENSMUSG00000115367	Gm33301	1.27048	2.41242	5.99561e-07
ENSMUSG00000074627	Mroh8	1.35163	2.552	6.00442e-07
ENSMUSG00000027793	Ccna1	3.30082	9.85477	6.21164e-07
ENSMUSG00000019834	Slc22a16	2.56955	5.93626	6.36538e-07
ENSMUSG00000046487	Mospd4	1.8771	3.67335	6.40743e-07
ENSMUSG00000111478	AC150314.1	4.37536	20.7546	6.47418e-07
ENSMUSG00000020990	Cdkl1	1.28621	2.43886	6.51738e-07
ENSMUSG00000108695	Gm2511	3.55087	11.7198	6.51738e-07
ENSMUSG00000028139	Riiad1	1.15154	2.22152	6.55841e-07
ENSMUSG00000027528	Fabp9	1.21095	2.31491	6.64243e-07
ENSMUSG00000024352	Spata24	1.32236	2.50074	6.86451e-07
ENSMUSG00000086272	BC039966	2.16268	4.47747	6.9848e-07
ENSMUSG00000104982	Gm32554	2.1693	4.49806	6.98804e-07
ENSMUSG00000107577	Gm44103	1.05252	2.07415	7.05515e-07
ENSMUSG00000097047	1110020A21Rik	1.80633	3.49752	7.23922e-07
ENSMUSG00000016526	Dyrk3	1.59036	3.01124	7.27112e-07
ENSMUSG00000033826	Dnah8	1.3503	2.54966	7.35516e-07
ENSMUSG00000013822	Elof1	1.23932	2.36087	7.59725e-07
ENSMUSG00000020164	Kcnmb4os1	1.86166	3.63426	7.64005e-07
ENSMUSG00000087609	4930442J19Rik	1.32753	2.50973	7.8002e-07
ENSMUSG00000096111	Gm21917	1.27555	2.42091	7.88284e-07
ENSMUSG00000021997	Lrrc63	2.38562	5.22567	7.94699e-07
ENSMUSG00000041840	Haus1	1.07637	2.10873	8.02687e-07
ENSMUSG00000102249	4930423C22Rik	2.94801	7.71684	8.04155e-07
ENSMUSG00000024076	Vit	1.25477	2.3863	8.29508e-07
ENSMUSG00000115320	4930524C18Rik	3.08405	8.4799	8.3013e-07
ENSMUSG00000098083	Gm8957	2.40329	5.29007	8.33176e-07
ENSMUSG00000111271	Gm48127	1.87906	3.67836	8.5092e-07
ENSMUSG00000044117	2900011O08Rik	1.75745	3.381	8.54022e-07
ENSMUSG00000101337	Dnah7c	1.25074	2.37964	8.59698e-07
ENSMUSG00000020513	Tubd1	1.00305	2.00423	8.61662e-07
ENSMUSG00000093540	4930505M18Rik	1.51372	2.85546	8.73521e-07
ENSMUSG00000032251	Irak1bp1	1.02628	2.03677	8.7612e-07
ENSMUSG00000036480	Prss56	1.94449	3.84901	8.78532e-07
ENSMUSG00000085645	Hoxb5os	2.03855	4.10831	8.79186e-07
ENSMUSG00000105372	Mir327	6.94515	123.225	8.94046e-07
ENSMUSG00000053395	Cacng8	1.25601	2.38835	8.97693e-07
ENSMUSG00000030617	Ccdc83	2.67124	6.36975	9.04242e-07
ENSMUSG00000038060	Dlec1	1.17801	2.26264	9.16329e-07
ENSMUSG00000074655	Gm1527	1.66418	3.16933	9.1848e-07
ENSMUSG00000108263	1700051K13Rik	2.20786	4.61988	9.18612e-07
ENSMUSG00000053897	Slc39a8	1.45504	2.74163	9.35132e-07
ENSMUSG00000025035	Arl3	1.06145	2.08703	9.44177e-07
ENSMUSG00000084829	Gm14266	1.57118	2.97147	9.46846e-07
ENSMUSG00000055944	E130018O15Rik	2.22078	4.66146	9.5505e-07
ENSMUSG00000106827	Gm7556	4.35076	20.4037	9.59932e-07
ENSMUSG00000014609	Chrne	2.15667	4.45886	9.95604e-07
ENSMUSG00000079580	Tmem217	1.95649	3.88115	1.01136e-06
ENSMUSG00000074575	Kcng1	1.70945	3.27035	1.02617e-06
ENSMUSG00000021087	Rtn1	1.09402	2.13468	1.03145e-06
ENSMUSG00000022103	Gfra2	1.72772	3.31204	1.03733e-06
ENSMUSG00000071265	1700086L19Rik	2.87534	7.33774	1.03819e-06
ENSMUSG00000042189	Tekt3	2.92345	7.58658	1.03819e-06
ENSMUSG00000033739	Fkbpl	1.28757	2.44117	1.04366e-06
ENSMUSG00000097657	Gm7389	2.23783	4.71686	1.04902e-06
ENSMUSG00000026774	4931423N10Rik	1.54055	2.90906	1.04929e-06
ENSMUSG00000117328	AC169675.1	1.9655	3.90547	1.08076e-06
ENSMUSG00000063507	Gm1330	6.75935	108.335	1.08076e-06
ENSMUSG00000037910	1700018B24Rik	1.31111	2.48133	1.08837e-06
ENSMUSG00000097585	E230029C05Rik	1.16976	2.24974	1.0931e-06
ENSMUSG00000086379	1700026D11Rik	1.17072	2.25124	1.09326e-06
ENSMUSG00000036964	Trim17	1.00546	2.00758	1.10468e-06
ENSMUSG00000032274	Cyp19a1	1.15387	2.2251	1.11263e-06
ENSMUSG00000031849	Comp	2.43252	5.39837	1.11851e-06
ENSMUSG00000049792	Bag5	1.40352	2.64546	1.13861e-06
ENSMUSG00000106762	4930478P22Rik	2.94575	7.70475	1.17437e-06
ENSMUSG00000049112	Oxtr	-1.20669	0.433261	1.19895e-06
ENSMUSG00000112529	Gm46199	1.49686	2.82228	1.21744e-06
ENSMUSG00000087510	1700112K13Rik	2.68626	6.43645	1.22015e-06
ENSMUSG00000030708	Dnajb13	1.41467	2.66599	1.22222e-06
ENSMUSG00000029798	Herc6	1.27674	2.4229	1.25951e-06
ENSMUSG00000073877	Gm13306	1.27766	2.42446	1.25962e-06
ENSMUSG00000053856	Dnajc5g	1.13933	2.20279	1.28364e-06
ENSMUSG00000115536	Gm32857	1.2366	2.35643	1.28373e-06
ENSMUSG00000046229	Scand1	1.39546	2.63072	1.30465e-06
ENSMUSG00000050304	Slc25a2	3.26858	9.63699	1.33556e-06
ENSMUSG00000053624	Gykl1	2.13567	4.39443	1.36205e-06
ENSMUSG00000085865	Gm15966	1.9008	3.7342	1.37155e-06
ENSMUSG00000068854	Hist2h2be	1.12146	2.17567	1.38536e-06
ENSMUSG00000107619	Gm32479	2.90394	7.48467	1.39812e-06
ENSMUSG00000103543	Gm37669	1.04039	2.05678	1.41366e-06
ENSMUSG00000113218	4933409F18Rik	2.14393	4.41964	1.41366e-06
ENSMUSG00000027880	Slc25a54	3.13723	8.79833	1.4183e-06
ENSMUSG00000086026	Gm12374	1.88371	3.69024	1.45299e-06
ENSMUSG00000108587	1810049I09Rik	1.32555	2.50628	1.45388e-06
ENSMUSG00000029384	2010109A12Rik	1.82132	3.53405	1.49193e-06
ENSMUSG00000027579	Srms	1.66352	3.16788	1.50258e-06
ENSMUSG00000103925	B230112G18Rik	1.36152	2.56956	1.50303e-06
ENSMUSG00000106157	4930555A03Rik	1.55592	2.94021	1.50706e-06
ENSMUSG00000041923	Nol4	1.46327	2.75732	1.51105e-06
ENSMUSG00000051517	Arhgef39	1.43204	2.69827	1.5166e-06
ENSMUSG00000109551	4930435N07Rik	2.16248	4.47682	1.52472e-06
ENSMUSG00000049115	Agtr1a	1.98808	3.96709	1.55617e-06
ENSMUSG00000090634	Gm8126	1.4119	2.66087	1.58008e-06
ENSMUSG00000050553	Gk2	2.18217	4.53835	1.59218e-06
ENSMUSG00000085837	Kcnmb4os2	1.7456	3.35335	1.62726e-06
ENSMUSG00000027517	Ankrd60	1.75802	3.38235	1.64382e-06
ENSMUSG00000109373	Gm44690	6.65872	101.036	1.64382e-06
ENSMUSG00000021078	Tomm20l	3.15186	8.88799	1.64582e-06
ENSMUSG00000028813	CK137956	2.57262	5.94889	1.66344e-06
ENSMUSG00000026331	Slco6c1	2.16661	4.48966	1.68848e-06
ENSMUSG00000097271	Gm9903	1.14298	2.20837	1.70935e-06
ENSMUSG00000109944	Gm32975	2.82612	7.09162	1.71192e-06
ENSMUSG00000097487	Ptges3l	1.02957	2.04142	1.71976e-06
ENSMUSG00000086687	4930547E08Rik	1.05684	2.08037	1.75739e-06
ENSMUSG00000102774	Gm9748	3.34702	10.1755	1.77154e-06
ENSMUSG00000104586	4921539H07Rik	1.90317	3.74033	1.78143e-06
ENSMUSG00000116120	Eif2s3x-ps1	1.47477	2.77939	1.81024e-06
ENSMUSG00000091154	Proscos	2.48415	5.59505	1.86405e-06
ENSMUSG00000062438	Adam1b	2.29507	4.90779	1.89441e-06
ENSMUSG00000091476	Catspere2	1.26534	2.40384	1.90928e-06
ENSMUSG00000096914	Galntl6	2.89396	7.43306	1.93028e-06
ENSMUSG00000075296	Aldh3b2	2.29017	4.89112	1.93838e-06
ENSMUSG00000052631	Sh2d6	1.33742	2.527	1.95847e-06
ENSMUSG00000117472	AC104103.1	1.92082	3.78639	1.96697e-06
ENSMUSG00000049353	Rd3	1.98365	3.95493	1.97078e-06
ENSMUSG00000027030	Stk39	1.03621	2.05083	1.97249e-06
ENSMUSG00000114658	Gm30008	1.60605	3.04417	1.98487e-06
ENSMUSG00000027316	Gfra4	1.22682	2.3405	1.99288e-06
ENSMUSG00000097775	4931440J10Rik	2.20372	4.60665	1.99634e-06
ENSMUSG00000085407	1700095J03Rik	1.07337	2.10435	2.01349e-06
ENSMUSG00000093482	Gm20619	1.63058	3.09637	2.02348e-06
ENSMUSG00000106020	4930573C15Rik	2.49775	5.64802	2.03528e-06
ENSMUSG00000015340	Cybb	-1.15587	0.448795	2.04935e-06
ENSMUSG00000044375	Pcare	1.32671	2.50829	2.05955e-06
ENSMUSG00000092192	Dyx1c1	1.43881	2.71097	2.06342e-06
ENSMUSG00000046173	Pabpc6	2.12558	4.36378	2.07078e-06
ENSMUSG00000060508	Nlrp9b	1.31808	2.49334	2.10361e-06
ENSMUSG00000008028	1700008O03Rik	1.65933	3.15869	2.14062e-06
ENSMUSG00000108929	Cc2d2b	1.23391	2.35203	2.14991e-06
ENSMUSG00000087170	1700001G01Rik	1.82887	3.5526	2.21131e-06
ENSMUSG00000045246	Kcng4	1.08221	2.11728	2.21762e-06
ENSMUSG00000099435	1700065I16Rik	3.06559	8.37209	2.23602e-06
ENSMUSG00000110447	Gm31518	2.24106	4.72745	2.23639e-06
ENSMUSG00000036231	Agr3	3.32897	10.0489	2.24991e-06
ENSMUSG00000100937	1700020D05Rik	2.84092	7.16477	2.28113e-06
ENSMUSG00000039183	Nubp2	1.08717	2.12458	2.29167e-06
ENSMUSG00000036168	Ccdc38	2.20805	4.6205	2.3186e-06
ENSMUSG00000106905	Gm42741	6.43438	86.485	2.32621e-06
ENSMUSG00000116520	4930414F18Rik	1.44781	2.72793	2.34731e-06
ENSMUSG00000071104	Ccdc110	2.69171	6.46079	2.37769e-06
ENSMUSG00000074149	Gm10634	1.14032	2.20431	2.38839e-06
ENSMUSG00000096141	Dnah7a	1.05332	2.07529	2.39099e-06
ENSMUSG00000059920	4930453N24Rik	1.1452	2.21177	2.39099e-06
ENSMUSG00000086657	Stamos	1.19025	2.28193	2.39891e-06
ENSMUSG00000114832	Gm21388	1.18763	2.27778	2.41067e-06
ENSMUSG00000030344	Akap3	1.07445	2.10592	2.49425e-06
ENSMUSG00000040467	4921522P10Rik	2.3596	5.13227	2.52251e-06
ENSMUSG00000110049	Gm3836	3.02833	8.15863	2.57032e-06
ENSMUSG00000026125	Prss39	3.41189	10.6434	2.61588e-06
ENSMUSG00000038170	Pde4dip	1.09564	2.13708	2.65491e-06
ENSMUSG00000049971	Glt1d1	1.75067	3.36514	2.66617e-06
ENSMUSG00000112421	4933406B15Rik	2.60176	6.07027	2.66756e-06
ENSMUSG00000001504	Irx2	1.21857	2.32716	2.68448e-06
ENSMUSG00000099958	1700010B13Rik	1.64631	3.13031	2.69908e-06
ENSMUSG00000058816	Ppp1r2-ps3	1.78667	3.45017	2.70909e-06
ENSMUSG00000079267	Gm5930	1.0364	2.0511	2.73865e-06
ENSMUSG00000024713	Pcsk5	-1.13331	0.455868	2.74762e-06
ENSMUSG00000106013	4933402J10Rik	3.30613	9.89106	2.75159e-06
ENSMUSG00000111342	4933404K13Rik	1.30189	2.46551	2.76524e-06
ENSMUSG00000047104	Pbp2	2.3052	4.94235	2.84224e-06
ENSMUSG00000029245	Epha5	1.73038	3.31816	2.8557e-06
ENSMUSG00000021552	Gkap1	1.08862	2.1267	2.91355e-06
ENSMUSG00000093628	Gm20616	1.88817	3.70166	2.94674e-06
ENSMUSG00000100585	1700108J01Rik	1.58397	2.99794	2.99263e-06
ENSMUSG00000070806	Zmynd12	1.50551	2.83924	3.09864e-06
ENSMUSG00000039252	Lgi2	-1.11568	0.461475	3.10633e-06
ENSMUSG00000047189	Gm9818	1.35863	2.56442	3.12677e-06
ENSMUSG00000035984	Nme5	1.14998	2.21911	3.28368e-06
ENSMUSG00000112562	Gm48451	6.56442	94.6426	3.32659e-06
ENSMUSG00000031233	Pgk2	2.64648	6.26137	3.34104e-06
ENSMUSG00000111028	Gm5922	1.17986	2.26555	3.34228e-06
ENSMUSG00000021373	Cap2	1.73791	3.33551	3.3881e-06
ENSMUSG00000092346	Tlx1os	2.92772	7.60907	3.3881e-06
ENSMUSG00000116010	Gm36026	3.02177	8.12164	3.39273e-06
ENSMUSG00000100715	Gm28074	7.22163	149.255	3.44162e-06
ENSMUSG00000085984	1700001G11Rik	1.52857	2.885	3.46897e-06
ENSMUSG00000053508	Gtsf2	3.09928	8.56993	3.47493e-06
ENSMUSG00000031737	Irx5	1.22181	2.3324	3.50649e-06
ENSMUSG00000102909	Gm2453	2.7466	6.71136	3.5065e-06
ENSMUSG00000090308	Gm5174	2.89074	7.41653	3.68108e-06
ENSMUSG00000035296	Sgcg	-1.17243	0.443674	3.7066e-06
ENSMUSG00000109344	A26c2	2.9608	7.78556	3.71399e-06
ENSMUSG00000102677	4930535E02Rik	1.91315	3.7663	3.76968e-06
ENSMUSG00000024306	Ccdc178	3.057	8.32243	3.81216e-06
ENSMUSG00000062543	Gsdmcl1	1.85124	3.60809	3.84274e-06
ENSMUSG00000005237	Dnah2	1.28803	2.44194	3.85252e-06
ENSMUSG00000038026	Kcnj9	2.15603	4.45688	3.85376e-06
ENSMUSG00000055675	Kbtbd11	1.20428	2.30422	3.88371e-06
ENSMUSG00000084768	Gm13605	2.34667	5.08648	3.88542e-06
ENSMUSG00000083649	Rasl2-9	2.90098	7.46934	3.89772e-06
ENSMUSG00000104366	4933409D19Rik	2.46675	5.52796	3.92531e-06
ENSMUSG00000024552	Slc14a2	1.95679	3.88198	3.95282e-06
ENSMUSG00000100021	Gm18697	2.06538	4.18544	3.95929e-06
ENSMUSG00000056912	1700017N19Rik	1.75468	3.3745	3.97769e-06
ENSMUSG00000062017	Abca14	2.15596	4.45666	3.98032e-06
ENSMUSG00000054641	Mmrn1	-1.47941	0.358635	4.02474e-06
ENSMUSG00000034683	Ppp1r1c	1.79688	3.47468	4.06469e-06
ENSMUSG00000050967	Creg2	1.21595	2.32294	4.17557e-06
ENSMUSG00000053192	Mllt11	1.14809	2.21621	4.2063e-06
ENSMUSG00000022442	Ttll1	1.05641	2.07976	4.21866e-06
ENSMUSG00000020143	Dock2	1.21481	2.3211	4.23297e-06
ENSMUSG00000031609	Sap30	1.06241	2.08841	4.38974e-06
ENSMUSG00000112846	4930432O09Rik	1.57405	2.9774	4.40704e-06
ENSMUSG00000097584	1700125G22Rik	2.35156	5.10374	4.43702e-06
ENSMUSG00000030882	Dnhd1	1.252	2.38172	4.47171e-06
ENSMUSG00000070953	Rabepk	1.01919	2.02679	4.51061e-06
ENSMUSG00000099608	4933411E06Rik	1.30769	2.47545	4.523e-06
ENSMUSG00000005474	Myl10	1.71943	3.29307	4.54819e-06
ENSMUSG00000085937	Ccdc42os	2.35437	5.11372	4.57009e-06
ENSMUSG00000029088	Kcnip4	1.51672	2.86139	4.60121e-06
ENSMUSG00000117456	AC120429.1	2.03842	4.10794	4.62765e-06
ENSMUSG00000048478	Spata33	1.19143	2.2838	4.62874e-06
ENSMUSG00000116556	AC163352.1	2.43962	5.425	4.63303e-06
ENSMUSG00000073803	4930544L04Rik	1.82064	3.53237	4.63533e-06
ENSMUSG00000112579	Gm48450	6.55221	93.8453	4.66321e-06
ENSMUSG00000102569	Gm37041	1.35819	2.56363	4.6865e-06
ENSMUSG00000116907	AC173486.1	1.45891	2.74901	4.80936e-06
ENSMUSG00000061531	Tmem236	1.32617	2.50736	4.84727e-06
ENSMUSG00000076434	Wfdc3	1.16921	2.24888	4.85479e-06
ENSMUSG00000003604	Aven	1.08941	2.12787	4.86474e-06
ENSMUSG00000022768	Ccdc116	1.28281	2.43313	4.88998e-06
ENSMUSG00000052496	Pkdrej	2.32731	5.01869	4.97184e-06
ENSMUSG00000115520	Gm41335	1.75384	3.37255	5.02925e-06
ENSMUSG00000067848	4933402N22Rik	1.73065	3.31878	5.12586e-06
ENSMUSG00000034416	Pkd1l2	1.01899	2.02649	5.17457e-06
ENSMUSG00000026220	Slc16a14	-1.30554	0.404571	5.17923e-06
ENSMUSG00000112513	4930422I22Rik	3.60046	12.1296	5.21588e-06
ENSMUSG00000061603	Akap6	1.17297	2.25476	5.22914e-06
ENSMUSG00000049719	Prss46	1.77843	3.43052	5.23892e-06
ENSMUSG00000053368	Rxfp2	1.67317	3.18915	5.28328e-06
ENSMUSG00000053825	Ppfia2	1.64977	3.13783	5.31258e-06
ENSMUSG00000106947	1700025A08Rik	2.04168	4.11724	5.32516e-06
ENSMUSG00000072878	1700123L14Rik	2.4401	5.4268	5.33816e-06
ENSMUSG00000054383	Pnma1	1.08562	2.12229	5.3392e-06
ENSMUSG00000026401	Cd55b	2.24763	4.74903	5.36141e-06
ENSMUSG00000086273	Rbm46os	1.35542	2.55871	5.41161e-06
ENSMUSG00000074619	1700034I23Rik	2.49789	5.64859	5.41161e-06
ENSMUSG00000074807	Gm10762	1.18608	2.27533	5.43821e-06
ENSMUSG00000024728	1700025F22Rik	2.7964	6.94706	5.54227e-06
ENSMUSG00000030887	Pdzd9	2.58998	6.02092	5.68743e-06
ENSMUSG00000085278	Gm12841	1.3717	2.58775	5.69479e-06
ENSMUSG00000010538	Tsacc	1.30553	2.47175	5.69995e-06
ENSMUSG00000022441	Efcab6	2.28826	4.88467	5.79067e-06
ENSMUSG00000103620	Gm37359	1.47617	2.78209	5.80762e-06
ENSMUSG00000026609	Ush2a	1.46934	2.76896	5.84747e-06
ENSMUSG00000047257	Prss45	1.02107	2.02943	5.85706e-06
ENSMUSG00000087122	4930403D09Rik	1.86813	3.65059	5.87113e-06
ENSMUSG00000109668	Gm8342	1.67837	3.20066	5.93675e-06
ENSMUSG00000112126	Gm34544	2.84492	7.18466	5.93675e-06
ENSMUSG00000021790	Dydc1	2.79383	6.9347	6.00054e-06
ENSMUSG00000095093	Vmn2r111	2.11819	4.34149	6.03793e-06
ENSMUSG00000037279	Ovol2	2.59152	6.02733	6.15926e-06
ENSMUSG00000039296	Spdye4a	1.36839	2.58182	6.17519e-06
ENSMUSG00000074178	Gm10638	1.53376	2.8954	6.19359e-06
ENSMUSG00000027518	1700021F07Rik	1.58025	2.99022	6.19405e-06
ENSMUSG00000086930	Frs3os	1.89602	3.72184	6.19405e-06
ENSMUSG00000051008	4930412M03Rik	1.34239	2.53571	6.21491e-06
ENSMUSG00000106621	Gm42752	1.17884	2.26395	6.23956e-06
ENSMUSG00000031727	Pmfbp1	3.74174	13.3775	6.24982e-06
ENSMUSG00000021879	Dnah12	1.38209	2.60645	6.2931e-06
ENSMUSG00000051936	Prss58	1.68229	3.20937	6.31822e-06
ENSMUSG00000037628	Cdkn3	1.20053	2.29824	6.31847e-06
ENSMUSG00000045929	Gm20715	2.6262	6.17398	6.38476e-06
ENSMUSG00000072574	Gm17184	1.48802	2.80504	6.42511e-06
ENSMUSG00000024295	Cyp4f41-ps	1.3567	2.56099	6.51428e-06
ENSMUSG00000041679	Lrrc29	1.01907	2.02661	6.53546e-06
ENSMUSG00000044716	Dok7	1.20301	2.30219	6.53886e-06
ENSMUSG00000086410	Gm16158	2.47514	5.5602	6.57371e-06
ENSMUSG00000032417	Rwdd2a	1.4109	2.65903	6.68698e-06
ENSMUSG00000020120	Plek	-1.05824	0.480218	6.83632e-06
ENSMUSG00000085525	Gm13166	1.41882	2.67367	6.8492e-06
ENSMUSG00000029915	Clec5a	-1.66783	0.314726	6.88024e-06
ENSMUSG00000006221	Hspb7	1.56326	2.9552	6.8819e-06
ENSMUSG00000028497	Hacd4	-1.03802	0.486996	6.92774e-06
ENSMUSG00000029656	C8b	1.19883	2.29553	7.06308e-06
ENSMUSG00000085034	Gm11240	2.53889	5.81141	7.21547e-06
ENSMUSG00000040229	Gpr34	-1.50473	0.352397	7.25227e-06
ENSMUSG00000028451	1700022I11Rik	1.76924	3.40875	7.25789e-06
ENSMUSG00000097363	Gm26717	1.33506	2.52286	7.34469e-06
ENSMUSG00000093668	Pou5f2	2.67798	6.39958	7.35319e-06
ENSMUSG00000107709	9430018G01Rik	1.00368	2.0051	7.43395e-06
ENSMUSG00000031553	Adam3	2.18175	4.53704	7.52511e-06
ENSMUSG00000117578	AC100724.1	3.13556	8.78816	7.53126e-06
ENSMUSG00000047369	Dnah14	1.13514	2.1964	7.56273e-06
ENSMUSG00000046460	Sh2d7	2.00974	4.0271	7.56273e-06
ENSMUSG00000084837	1700108N11Rik	3.06701	8.38035	7.6095e-06
ENSMUSG00000006930	Hap1	1.00772	2.01073	7.66097e-06
ENSMUSG00000074039	4930520O04Rik	1.06669	2.09463	7.66097e-06
ENSMUSG00000024565	Sall3	1.36584	2.57726	7.67052e-06
ENSMUSG00000068957	4930589L23Rik	1.77903	3.43195	7.74274e-06
ENSMUSG00000101007	Gm29541	1.46356	2.75787	7.91473e-06
ENSMUSG00000084754	Gm12532	1.40995	2.65729	8.24891e-06
ENSMUSG00000037437	Adam32	2.08228	4.23477	8.26872e-06
ENSMUSG00000015568	Lpl	-1.63003	0.323082	8.35818e-06
ENSMUSG00000100075	1700018L02Rik	1.5943	3.01948	8.50836e-06
ENSMUSG00000030206	Gsg1	3.11683	8.67481	8.66951e-06
ENSMUSG00000022972	Cfap298	1.04548	2.06405	8.70406e-06
ENSMUSG00000115676	4930449C09Rik	2.78924	6.91267	8.72652e-06
ENSMUSG00000073976	1700026J12Rik	2.2171	4.64957	8.72748e-06
ENSMUSG00000074384	AI429214	1.23527	2.35425	8.75293e-06
ENSMUSG00000105076	A930003O13Rik	1.52391	2.87569	8.77407e-06
ENSMUSG00000021977	1700129C05Rik	2.30283	4.93425	8.86732e-06
ENSMUSG00000101348	Gm7135	2.84253	7.17277	8.88882e-06
ENSMUSG00000045257	Morn2	1.00543	2.00754	8.94327e-06
ENSMUSG00000040554	Aipl1	1.57591	2.98124	8.94327e-06
ENSMUSG00000103400	Gm15853	1.62727	3.08929	9.03508e-06
ENSMUSG00000111998	Gm48465	6.38662	83.669	9.03508e-06
ENSMUSG00000108821	4933423L19Rik	6.17076	72.0415	9.08916e-06
ENSMUSG00000036398	Ppp1r11	1.19658	2.29195	9.12918e-06
ENSMUSG00000113696	1700015C15Rik	1.55693	2.94228	9.13906e-06
ENSMUSG00000075070	4932412D23Rik	2.20031	4.59576	9.21495e-06
ENSMUSG00000000416	Cttnbp2	-1.01762	0.49393	9.21537e-06
ENSMUSG00000046312	AI464131	1.07653	2.10896	9.22045e-06
ENSMUSG00000028589	1700012P22Rik	2.67395	6.38176	9.34018e-06
ENSMUSG00000085084	4930570G19Rik	1.43652	2.70667	9.50241e-06
ENSMUSG00000107853	Gm18584	1.11489	2.16579	9.73877e-06
ENSMUSG00000024387	Csnk2b	1.04816	2.0679	9.86481e-06
ENSMUSG00000038843	Gcnt1	-1.18642	0.439393	9.97579e-06
ENSMUSG00000043003	Rasef	1.42275	2.68097	1.00137e-05
ENSMUSG00000105286	Gm43140	1.07341	2.1044	1.02283e-05
ENSMUSG00000044320	1700001O22Rik	1.58806	3.00645	1.02283e-05
ENSMUSG00000114544	Gm49146	1.13356	2.19399	1.05269e-05
ENSMUSG00000109715	Gm45606	1.20382	2.30348	1.05824e-05
ENSMUSG00000055424	Gm9970	1.60129	3.03415	1.07513e-05
ENSMUSG00000116311	4930478M13Rik	2.63961	6.23165	1.08581e-05
ENSMUSG00000039155	Cdh26	1.68734	3.22062	1.08853e-05
ENSMUSG00000021643	Serf1	1.17758	2.26198	1.0921e-05
ENSMUSG00000017195	Zpbp2	2.11763	4.3398	1.09384e-05
ENSMUSG00000112627	4933412E12Rik	1.14151	2.20612	1.09611e-05
ENSMUSG00000074925	Ptar1	1.1179	2.17031	1.1061e-05
ENSMUSG00000116653	AC171202.1	3.39144	10.4936	1.10706e-05
ENSMUSG00000042797	Aqp11	2.05085	4.14349	1.11667e-05
ENSMUSG00000096953	Gm26571	2.01394	4.03884	1.12003e-05
ENSMUSG00000107121	1110006O24Rik	1.58286	2.99563	1.13563e-05
ENSMUSG00000021056	Tex21	3.10805	8.62217	1.18043e-05
ENSMUSG00000028549	Itgb3bp	1.00325	2.00452	1.19065e-05
ENSMUSG00000020698	Cct6b	1.91064	3.75975	1.19101e-05
ENSMUSG00000032735	Ablim3	1.13792	2.20063	1.20896e-05
ENSMUSG00000087417	Gm13001	2.62196	6.15587	1.21807e-05
ENSMUSG00000073821	8030451A03Rik	1.52348	2.87483	1.21884e-05
ENSMUSG00000109962	1700025L06Rik	3.6685	12.7153	1.22739e-05
ENSMUSG00000102936	Gm35584	2.00678	4.01884	1.22878e-05
ENSMUSG00000054160	Nkx2-4	2.20746	4.61862	1.23557e-05
ENSMUSG00000020573	Pik3cg	-1.4928	0.355322	1.2481e-05
ENSMUSG00000086606	Gm13205	1.66768	3.17703	1.25291e-05
ENSMUSG00000099378	1700067G17Rik	1.51669	2.86134	1.2557e-05
ENSMUSG00000036815	Dpp10	1.29759	2.45817	1.26162e-05
ENSMUSG00000063447	Ube2d2b	2.06457	4.18309	1.27252e-05
ENSMUSG00000021553	Slc28a3	1.91509	3.77136	1.27676e-05
ENSMUSG00000034912	Mdga2	1.57562	2.98063	1.27968e-05
ENSMUSG00000017830	Dhx58	1.2221	2.33286	1.29439e-05
ENSMUSG00000106154	Mir7232	1.11399	2.16444	1.36808e-05
ENSMUSG00000102000	1700006H21Rik	1.98635	3.96235	1.37426e-05
ENSMUSG00000038987	Cfap157	1.20077	2.29862	1.41587e-05
ENSMUSG00000031518	Spata4	1.8638	3.63965	1.42868e-05
ENSMUSG00000028310	Ppp3r2	2.30334	4.93599	1.43199e-05
ENSMUSG00000056258	Kcnq3	1.35179	2.55229	1.43483e-05
ENSMUSG00000045238	A730035I17Rik	2.28028	4.85772	1.4497e-05
ENSMUSG00000036463	4930544G11Rik	2.13711	4.39879	1.48229e-05
ENSMUSG00000039977	Deup1	1.39666	2.63291	1.49592e-05
ENSMUSG00000093394	Gm20621	1.16215	2.2379	1.50567e-05
ENSMUSG00000039174	1700003H04Rik	2.49353	5.63152	1.54073e-05
ENSMUSG00000086279	Gm15634	1.5156	2.85918	1.56712e-05
ENSMUSG00000113866	Gm47450	1.7324	3.3228	1.5684e-05
ENSMUSG00000095384	1700001F09Rik	7.27209	154.567	1.57756e-05
ENSMUSG00000115639	4930404K13Rik	2.58619	6.00512	1.5813e-05
ENSMUSG00000090207	4930524O07Rik	1.5091	2.84633	1.6028e-05
ENSMUSG00000031492	Chrnb3	1.647	3.13182	1.63441e-05
ENSMUSG00000029999	Tgfa	1.0442	2.06222	1.63863e-05
ENSMUSG00000112482	1700025K04Rik	1.67675	3.19706	1.65202e-05
ENSMUSG00000092599	1700010K23Rik	2.50048	5.65875	1.65443e-05
ENSMUSG00000114218	Gm47423	2.3423	5.0711	1.69804e-05
ENSMUSG00000031919	Tmed6	2.37501	5.18741	1.69985e-05
ENSMUSG00000019027	Dnah1	1.09745	2.13976	1.70447e-05
ENSMUSG00000067156	Gm7337	1.16162	2.23708	1.71624e-05
ENSMUSG00000102536	1700039I01Rik	2.66948	6.362	1.74422e-05
ENSMUSG00000105698	Gm31881	2.14055	4.4093	1.74801e-05
ENSMUSG00000021273	Fdft1	1.05956	2.08429	1.76751e-05
ENSMUSG00000070942	Il1rl2	-1.21384	0.431121	1.80398e-05
ENSMUSG00000094354	Gm21882	6.0747	67.401	1.81061e-05
ENSMUSG00000097511	Gm16677	2.6167	6.13346	1.83293e-05
ENSMUSG00000052131	Akr1b7	-1.43735	0.369244	1.83647e-05
ENSMUSG00000030909	Anks4b	2.6913	6.45895	1.84548e-05
ENSMUSG00000093619	4930535L15Rik	1.2805	2.42923	1.87054e-05
ENSMUSG00000037884	1700017G19Rik	2.3772	5.19528	1.87652e-05
ENSMUSG00000056018	Ccdc7b	2.57035	5.93952	1.90099e-05
ENSMUSG00000097682	4930554H23Rik	2.21889	4.65534	1.91325e-05
ENSMUSG00000097391	Mirg	1.52361	2.87509	1.91524e-05
ENSMUSG00000097602	4930519P11Rik	1.63026	3.09569	1.91983e-05
ENSMUSG00000116643	AC166995.1	1.63643	3.10896	1.92409e-05
ENSMUSG00000031723	Txnl4b	1.17224	2.25361	1.9324e-05
ENSMUSG00000099223	Mir7221	6.10613	68.8854	1.94325e-05
ENSMUSG00000113354	Gm20789	1.05442	2.07688	2.01497e-05
ENSMUSG00000001773	Folh1	1.35063	2.55024	2.04297e-05
ENSMUSG00000069308	Hist1h2bp	1.96378	3.90083	2.05387e-05
ENSMUSG00000086263	4930519D14Rik	2.08325	4.2376	2.05819e-05
ENSMUSG00000085464	Gm16208	2.05516	4.1559	2.06014e-05
ENSMUSG00000109222	Gm10297	1.14474	2.21107	2.10634e-05
ENSMUSG00000086786	Gm15908	2.81395	7.0321	2.18583e-05
ENSMUSG00000002944	Cd36	-1.68653	0.310672	2.19748e-05
ENSMUSG00000114586	Gm31804	2.4151	5.33358	2.21691e-05
ENSMUSG00000087148	1700030C14Rik	3.03579	8.20096	2.23915e-05
ENSMUSG00000097725	4930593A02Rik	1.47712	2.78392	2.27185e-05
ENSMUSG00000085820	4933406K04Rik	1.58905	3.00851	2.27265e-05
ENSMUSG00000033688	1300017J02Rik	1.02637	2.0369	2.31732e-05
ENSMUSG00000097299	Gm26654	1.49831	2.82511	2.34115e-05
ENSMUSG00000116371	Gm34284	2.23159	4.69652	2.37681e-05
ENSMUSG00000097121	D130020L05Rik	1.10163	2.14597	2.41151e-05
ENSMUSG00000103638	Gm38327	2.66611	6.34714	2.43843e-05
ENSMUSG00000065968	Ifitm7	2.40263	5.28767	2.44589e-05
ENSMUSG00000105142	Mir7214	6.0849	67.8793	2.44589e-05
ENSMUSG00000022269	March11	2.21819	4.65309	2.44824e-05
ENSMUSG00000097019	Gm26663	1.17815	2.26287	2.47385e-05
ENSMUSG00000115422	4930452G13Rik	1.31968	2.4961	2.50608e-05
ENSMUSG00000028520	4921539E11Rik	1.5342	2.89628	2.5283e-05
ENSMUSG00000022014	Epsti1	1.72578	3.3076	2.54078e-05
ENSMUSG00000086856	Gm16080	3.64105	12.4757	2.56501e-05
ENSMUSG00000027077	Smtnl1	1.64009	3.11685	2.57845e-05
ENSMUSG00000055523	Gucy2g	2.03014	4.08444	2.58254e-05
ENSMUSG00000094696	Gm6632	1.48103	2.79149	2.5894e-05
ENSMUSG00000040163	1700034J05Rik	2.48331	5.59177	2.62068e-05
ENSMUSG00000023034	Nr4a1	-1.09118	0.469377	2.64184e-05
ENSMUSG00000086211	Gm12462	2.07474	4.21267	2.65636e-05
ENSMUSG00000112699	Gm48474	5.89937	59.6882	2.72039e-05
ENSMUSG00000113770	1700019C18Rik	1.32407	2.50372	2.72227e-05
ENSMUSG00000043445	Pgp	1.08966	2.12824	2.73681e-05
ENSMUSG00000095779	Gm2163	1.097	2.1391	2.75681e-05
ENSMUSG00000106437	Gm35667	1.79861	3.47884	2.79678e-05
ENSMUSG00000042918	Mamstr	-1.13652	0.454854	2.86762e-05
ENSMUSG00000038491	Cdk19os	2.65683	6.30644	2.87829e-05
ENSMUSG00000114249	Gm47709	2.07007	4.19907	2.87853e-05
ENSMUSG00000095024	Gm5458	3.30631	9.89232	2.94768e-05
ENSMUSG00000115140	Gm32764	1.9897	3.97155	2.97287e-05
ENSMUSG00000051212	Gpr183	-1.9018	0.267609	3.02601e-05
ENSMUSG00000111450	Gm33351	3.2603	9.58179	3.03579e-05
ENSMUSG00000022525	Hrasls	1.98409	3.95614	3.03874e-05
ENSMUSG00000028441	1110017D15Rik	1.42894	2.69248	3.04295e-05
ENSMUSG00000020865	Abcc3	2.19226	4.57021	3.08215e-05
ENSMUSG00000113096	Gm40884	1.21051	2.3142	3.10865e-05
ENSMUSG00000115479	Gm33203	3.03692	8.20739	3.14537e-05
ENSMUSG00000013083	2200002J24Rik	-1.48913	0.356226	3.17437e-05
ENSMUSG00000074127	Cmtm2a	2.06824	4.19375	3.21212e-05
ENSMUSG00000071909	Nutm2	3.51435	11.4268	3.23134e-05
ENSMUSG00000051860	Samd7	1.00845	2.01175	3.24339e-05
ENSMUSG00000035785	Cmtm2b	2.23833	4.71849	3.24705e-05
ENSMUSG00000013523	Bcas1	1.84344	3.58864	3.26825e-05
ENSMUSG00000087495	Gm14152	1.28032	2.42893	3.29398e-05
ENSMUSG00000022122	Ednrb	-1.03447	0.488195	3.34581e-05
ENSMUSG00000050035	Fhl4	2.12206	4.35314	3.34581e-05
ENSMUSG00000042269	Fam92b	1.20593	2.30686	3.37281e-05
ENSMUSG00000018238	Gdf9	1.39297	2.6262	3.39277e-05
ENSMUSG00000009070	Rsph14	1.41094	2.6591	3.46001e-05
ENSMUSG00000011751	Sptbn4	2.39471	5.25873	3.46001e-05
ENSMUSG00000024116	Prss21	2.71206	6.55254	3.46032e-05
ENSMUSG00000110554	Gm35256	1.19088	2.28291	3.50065e-05
ENSMUSG00000054934	Kcnmb4	1.37523	2.59409	3.50065e-05
ENSMUSG00000047619	Ddi1	6.69034	103.274	3.52489e-05
ENSMUSG00000030544	Mesp1	2.5554	5.8783	3.54086e-05
ENSMUSG00000015852	Fcrls	-1.07943	0.473214	3.55477e-05
ENSMUSG00000112874	Gm34297	2.98523	7.91854	3.55477e-05
ENSMUSG00000110794	4930401A07Rik	1.4954	2.81943	3.5644e-05
ENSMUSG00000028637	Ccdc30	1.97823	3.94008	3.65399e-05
ENSMUSG00000099719	Gm28802	1.12949	2.18782	3.69606e-05
ENSMUSG00000012042	4930579F01Rik	4.48776	22.4362	3.74829e-05
ENSMUSG00000086443	4933421A08Rik	1.52942	2.8867	3.75466e-05
ENSMUSG00000112278	Gm30025	1.18608	2.27534	3.78545e-05
ENSMUSG00000074650	Gm10735	1.71596	3.28516	3.82205e-05
ENSMUSG00000024300	Myo1f	-1.04003	0.486316	3.90728e-05
ENSMUSG00000114035	Gm31126	1.04579	2.0645	3.9362e-05
ENSMUSG00000027938	Creb3l4	1.11517	2.16621	4.05763e-05
ENSMUSG00000115665	4933425B07Rik	2.35221	5.10605	4.09774e-05
ENSMUSG00000054423	Cadps	-1.13122	0.456529	4.10425e-05
ENSMUSG00000031595	Pdgfrl	-1.52753	0.346871	4.1779e-05
ENSMUSG00000095595	Fam177a	1.42004	2.67592	4.18698e-05
ENSMUSG00000103708	Gm33222	1.10237	2.14707	4.19812e-05
ENSMUSG00000024973	Hrasls5	1.86234	3.63596	4.19812e-05
ENSMUSG00000086487	Gm11638	1.37631	2.59604	4.23822e-05
ENSMUSG00000114165	Gm47513	1.20039	2.29801	4.25972e-05
ENSMUSG00000106754	Gm43101	2.02539	4.07102	4.25972e-05
ENSMUSG00000085416	1700019G24Rik	2.83199	7.12054	4.32467e-05
ENSMUSG00000046093	Hpcal4	1.83099	3.5578	4.35406e-05
ENSMUSG00000044083	Efcab8	2.32969	5.02697	4.35854e-05
ENSMUSG00000029084	Cd38	-1.11561	0.461497	4.36292e-05
ENSMUSG00000031552	Adam18	2.25633	4.77776	4.37308e-05
ENSMUSG00000102420	Gm37464	1.0751	2.10686	4.37733e-05
ENSMUSG00000101854	1700026F02Rik	2.1117	4.32199	4.37733e-05
ENSMUSG00000107810	Gm18609	1.3144	2.487	4.43273e-05
ENSMUSG00000086828	Gm15579	1.85532	3.61833	4.45904e-05
ENSMUSG00000112115	Gm21027	6.01335	64.5948	4.46493e-05
ENSMUSG00000086459	1700030C12Rik	2.28262	4.86559	4.57445e-05
ENSMUSG00000105688	4930437M23Rik	1.66571	3.17269	4.59855e-05
ENSMUSG00000022787	Wdr53	1.03912	2.05498	4.61133e-05
ENSMUSG00000037005	Xpnpep2	-1.1404	0.453634	4.72604e-05
ENSMUSG00000102428	Pcdhga12	1.318	2.49321	4.80712e-05
ENSMUSG00000097690	4930505N22Rik	2.12592	4.36481	4.82422e-05
ENSMUSG00000075706	Gpx4	1.04539	2.06392	4.85995e-05
ENSMUSG00000079707	Tcte3	1.82692	3.54779	4.9729e-05
ENSMUSG00000110706	Gm45709	1.21508	2.32154	5.07936e-05
ENSMUSG00000030230	Plcz1	3.94611	15.4133	5.10972e-05
ENSMUSG00000097463	4930448E22Rik	1.90886	3.75512	5.15539e-05
ENSMUSG00000101223	4930568A12Rik	1.97087	3.92005	5.21059e-05
ENSMUSG00000110154	Gm9731	1.17497	2.25788	5.24385e-05
ENSMUSG00000030717	Nupr1	-1.09506	0.468116	5.40163e-05
ENSMUSG00000029188	Slc34a2	2.19578	4.58137	5.43286e-05
ENSMUSG00000104638	4930568A13Rik	1.18454	2.27292	5.44162e-05
ENSMUSG00000100147	1700047M11Rik	1.51449	2.85697	5.45339e-05
ENSMUSG00000009633	G0s2	-1.09331	0.468686	5.46159e-05
ENSMUSG00000045815	1700101I19Rik	2.79153	6.92365	5.54448e-05
ENSMUSG00000101764	4930556G22Rik	2.41578	5.33608	5.60749e-05
ENSMUSG00000105473	Mark1-ps1	2.96931	7.83161	5.60749e-05
ENSMUSG00000096446	Gm8104	1.4887	2.80636	5.65551e-05
ENSMUSG00000057116	AF366264	1.79537	3.47103	5.69209e-05
ENSMUSG00000054885	4930578G10Rik	1.02773	2.03882	5.70799e-05
ENSMUSG00000086947	4930522O17Rik	2.53815	5.80845	5.70799e-05
ENSMUSG00000049881	2810025M15Rik	1.09096	2.13015	5.72547e-05
ENSMUSG00000050663	Trhde	2.04101	4.11534	5.73516e-05
ENSMUSG00000112924	4930579P08Rik	2.60881	6.1	5.7923e-05
ENSMUSG00000004707	Ly9	2.22046	4.66042	5.95343e-05
ENSMUSG00000071322	Tcp10a	1.88148	3.68453	6.04513e-05
ENSMUSG00000050623	Catsperz	1.97744	3.93794	6.07419e-05
ENSMUSG00000112493	4930486F22Rik	2.5831	5.99224	6.14019e-05
ENSMUSG00000105676	Gm43403	1.55853	2.94553	6.18392e-05
ENSMUSG00000106271	Gm43752	2.30505	4.94185	6.2482e-05
ENSMUSG00000077166	Gm24120	5.9669	62.5483	6.2545e-05
ENSMUSG00000063260	Syt10	1.5785	2.98659	6.28713e-05
ENSMUSG00000115043	Gm32455	1.44815	2.72858	6.29393e-05
ENSMUSG00000108530	4930429H19Rik	1.21418	2.32008	6.29467e-05
ENSMUSG00000026321	Tnfrsf11a	-1.55766	0.339702	6.32854e-05
ENSMUSG00000017832	Hspb9	2.3595	5.13193	6.35703e-05
ENSMUSG00000082649	Gm12754	2.39156	5.24726	6.36239e-05
ENSMUSG00000027401	Tgm3	2.12323	4.35669	6.39328e-05
ENSMUSG00000086716	Gm11629	1.55776	2.94397	6.49671e-05
ENSMUSG00000028600	Podn	-1.22369	0.428187	6.52689e-05
ENSMUSG00000037735	2810032G03Rik	1.39233	2.62501	6.54467e-05
ENSMUSG00000046085	4931422A03Rik	1.22319	2.33463	6.57493e-05
ENSMUSG00000039335	Spata16	1.87664	3.67218	6.69661e-05
ENSMUSG00000060565	Gm5591	3.79494	13.8801	6.72051e-05
ENSMUSG00000095296	Gm8906	1.65363	3.14625	6.73237e-05
ENSMUSG00000112016	Gm31267	1.94072	3.83897	6.90537e-05
ENSMUSG00000099391	1700003C15Rik	1.52846	2.88478	6.95643e-05
ENSMUSG00000074146	4930579C12Rik	1.29815	2.45913	7.26842e-05
ENSMUSG00000096878	Gm21083	2.78722	6.90298	7.28844e-05
ENSMUSG00000074156	Ces1h	1.41961	2.67513	7.29061e-05
ENSMUSG00000078442	Ccdc105	1.2395	2.36116	7.31217e-05
ENSMUSG00000036353	P2ry12	-1.36249	0.38891	7.37637e-05
ENSMUSG00000107408	1700065L07Rik	1.42425	2.68375	7.48829e-05
ENSMUSG00000019935	Slc17a8	1.74372	3.34898	7.51986e-05
ENSMUSG00000097675	1700101I11Rik	1.43265	2.69941	7.59136e-05
ENSMUSG00000035429	Ptprh	2.42213	5.35962	7.65177e-05
ENSMUSG00000110336	4933400L20Rik	2.09822	4.28181	7.69031e-05
ENSMUSG00000087534	Gm11418	1.17004	2.25018	7.77236e-05
ENSMUSG00000115164	Gm30159	2.74577	6.70747	7.85154e-05
ENSMUSG00000048988	Elfn1	1.59621	3.02348	7.87349e-05
ENSMUSG00000078315	Fam47c	7.13374	140.433	7.90679e-05
ENSMUSG00000112371	Gm7791	2.16852	4.49561	7.94795e-05
ENSMUSG00000104932	Gm40323	1.24158	2.36457	8.01729e-05
ENSMUSG00000075480	Gm10840	1.76804	3.40592	8.30609e-05
ENSMUSG00000073002	Vamp5	1.10844	2.15612	8.33328e-05
ENSMUSG00000025902	Sox17	1.18401	2.27208	8.36698e-05
ENSMUSG00000055061	4931431C16Rik	1.705	3.2603	8.44317e-05
ENSMUSG00000053030	Spink2	1.87254	3.66176	8.48887e-05
ENSMUSG00000114209	Gm48433	2.46186	5.50927	8.48887e-05
ENSMUSG00000023905	Tnfrsf12a	-1.03448	0.48819	8.5718e-05
ENSMUSG00000117207	AC127274.2	1.83675	3.57206	8.66902e-05
ENSMUSG00000082651	Gm14001	1.2297	2.34519	8.76498e-05
ENSMUSG00000070369	Itgad	1.89242	3.71258	8.87293e-05
ENSMUSG00000117229	CT025659.1	2.1887	4.55894	8.88313e-05
ENSMUSG00000087337	Gm14144	1.42528	2.68566	8.9208e-05
ENSMUSG00000095829	Speer1	1.75854	3.38357	8.9208e-05
ENSMUSG00000035456	Prdm8	2.65697	6.30705	8.98031e-05
ENSMUSG00000094025	Gm8879	1.78026	3.43488	9.01045e-05
ENSMUSG00000110691	Gm5363	1.63005	3.09523	9.05863e-05
ENSMUSG00000060548	Tnfrsf19	-1.32835	0.398224	9.14352e-05
ENSMUSG00000111172	Gm39302	2.2223	4.66638	9.20112e-05
ENSMUSG00000115656	4930556J02Rik	2.97153	7.84369	9.23773e-05
ENSMUSG00000106845	Gm43156	1.50921	2.84654	9.25572e-05
ENSMUSG00000100372	1700003I22Rik	1.38974	2.62032	9.27892e-05
ENSMUSG00000085260	Med9os	1.34166	2.53443	9.34447e-05
ENSMUSG00000073226	Gm10482	1.35621	2.56012	9.57636e-05
ENSMUSG00000112294	Gm4129	1.35998	2.56682	9.61738e-05
ENSMUSG00000046747	Gm9812	1.15605	2.22847	9.63697e-05
ENSMUSG00000080916	Gm12463	1.57474	2.97883	9.72462e-05
ENSMUSG00000100680	1810044D09Rik	1.05104	2.07202	9.74085e-05
ENSMUSG00000072188	Gm10354	5.95257	61.9303	9.89899e-05
ENSMUSG00000037529	Prss40	3.48368	11.1864	0.000100843
ENSMUSG00000034923	Ly6g6f	2.30529	4.94266	0.000101838
ENSMUSG00000098989	Mir7223	1.09255	2.1325	0.000102009
ENSMUSG00000043740	B430306N03Rik	1.07589	2.10802	0.0001023
ENSMUSG00000096993	Gm26787	1.05145	2.07261	0.000104165
ENSMUSG00000086953	Aknaos	1.21345	2.31892	0.000104422
ENSMUSG00000104999	4930477O15Rik	1.75826	3.3829	0.000104745
ENSMUSG00000083043	Gm13433	1.29191	2.44853	0.00010679
ENSMUSG00000049526	Tmem202	2.33701	5.05253	0.000106841
ENSMUSG00000022439	Parvg	1.78221	3.43952	0.000106899
ENSMUSG00000112659	Gm40646	1.95507	3.87735	0.000106948
ENSMUSG00000097262	4933416M07Rik	1.00185	2.00256	0.000108961
ENSMUSG00000097786	4933429H19Rik	1.59993	3.03128	0.000109149
ENSMUSG00000086216	Gm13610	2.10615	4.30539	0.000109273
ENSMUSG00000101404	1700009C05Rik	1.29841	2.45957	0.000110097
ENSMUSG00000006143	Upk3bl	1.48539	2.79992	0.000110345
ENSMUSG00000097712	Gm10532	2.24497	4.74027	0.000112319
ENSMUSG00000016626	Nlrp14	2.20661	4.61589	0.000112344
ENSMUSG00000105265	Sox2ot	1.44865	2.72953	0.000113343
ENSMUSG00000112552	Gm36065	1.13183	2.19137	0.00011619
ENSMUSG00000029086	Prom1	1.50829	2.84474	0.000117947
ENSMUSG00000113318	Gm18113	1.49405	2.81678	0.000119839
ENSMUSG00000113784	Gm46400	1.48421	2.79764	0.00012181
ENSMUSG00000021250	Fos	-1.23703	0.424244	0.000124989
ENSMUSG00000070708	Gtsf1l	6.27501	77.4401	0.000125838
ENSMUSG00000107875	Gm44696	1.06264	2.08875	0.000125865
ENSMUSG00000002266	Zim1	-1.23448	0.424994	0.000126457
ENSMUSG00000090558	Gm17202	1.35461	2.55729	0.000126729
ENSMUSG00000111829	Gm47475	2.04213	4.11854	0.0001279
ENSMUSG00000107773	Gm43971	1.60849	3.04932	0.000129139
ENSMUSG00000107702	Gm44140	1.04632	2.06526	0.000130485
ENSMUSG00000111323	Gm48129	1.40524	2.64863	0.000130669
ENSMUSG00000102416	4933424G06Rik	1.86835	3.65114	0.000132312
ENSMUSG00000049202	4930515G13Rik	1.14769	2.2156	0.000133609
ENSMUSG00000040552	C3ar1	-1.09566	0.467922	0.000135584
ENSMUSG00000078937	Cpt1b	1.04912	2.06927	0.000136225
ENSMUSG00000106583	4930447N08Rik	2.21309	4.63669	0.000136256
ENSMUSG00000114175	Gm48051	4.47104	22.1777	0.000136256
ENSMUSG00000005338	Cadm3	-1.51868	0.349006	0.000136786
ENSMUSG00000101026	D730001G18Rik	2.32363	5.0059	0.000137153
ENSMUSG00000097553	4930455D15Rik	1.19411	2.28803	0.000137662
ENSMUSG00000027737	Slc7a11	-1.9036	0.267276	0.000139493
ENSMUSG00000101196	Gm6866	3.80544	13.9814	0.000139493
ENSMUSG00000093400	Gm20647	1.93746	3.83031	0.000142556
ENSMUSG00000117655	AC140413.1	1.11813	2.17065	0.000143161
ENSMUSG00000097424	1700030M09Rik	1.14363	2.20936	0.000143922
ENSMUSG00000099170	5730403I07Rik	1.19888	2.29561	0.000144364
ENSMUSG00000112098	Gm18876	5.51208	45.6353	0.000145095
ENSMUSG00000033849	B3galt2	-2.92163	0.131978	0.000146902
ENSMUSG00000115419	Gm49113	2.30582	4.94448	0.000147448
ENSMUSG00000038242	Aox4	1.19141	2.28376	0.000150335
ENSMUSG00000040276	Pacsin1	1.29634	2.45605	0.000152033
ENSMUSG00000046518	Ferd3l	2.38569	5.22594	0.000152228
ENSMUSG00000041596	Nlrp5-ps	1.09869	2.14161	0.000153179
ENSMUSG00000112762	4930459C07Rik	2.62595	6.17289	0.000153582
ENSMUSG00000090793	Gm6650	2.51091	5.69981	0.000154514
ENSMUSG00000104186	Gm37819	1.41286	2.66264	0.000154668
ENSMUSG00000108382	4930448A20Rik	2.48944	5.61561	0.000161368
ENSMUSG00000039138	4930591A17Rik	1.27285	2.41639	0.000161387
ENSMUSG00000112834	Gm48464	5.38256	41.7169	0.000162216
ENSMUSG00000028076	Cd1d1	-1.01494	0.49485	0.0001631
ENSMUSG00000046321	Hs3st2	1.74632	3.35503	0.000164551
ENSMUSG00000115773	Gm31458	2.40379	5.2919	0.000167306
ENSMUSG00000110076	Gm45549	2.16453	4.4832	0.000167463
ENSMUSG00000101969	Gm20125	1.15355	2.22461	0.00016884
ENSMUSG00000092276	1700116B05Rik	2.30282	4.9342	0.00016884
ENSMUSG00000039315	Clnk	2.59905	6.05886	0.000170867
ENSMUSG00000027703	Lrriq4	1.5086	2.84534	0.000171782
ENSMUSG00000111961	Gm47966	1.69464	3.23697	0.000171812
ENSMUSG00000085123	Rubie	2.33538	5.04685	0.000172831
ENSMUSG00000076441	Ass1	-1.16012	0.447474	0.000175065
ENSMUSG00000027270	Lamp5	3.89401	14.8667	0.000175955
ENSMUSG00000087441	Gm13853	1.60177	3.03515	0.000177958
ENSMUSG00000025808	Ccdc7a	1.89696	3.72428	0.000178882
ENSMUSG00000053868	Gm5142	2.31585	4.97899	0.000178982
ENSMUSG00000097082	4933440J02Rik	1.6545	3.14815	0.000179171
ENSMUSG00000069925	4932416K20Rik	5.01284	32.2861	0.0001809
ENSMUSG00000112444	4930401C15Rik	2.94107	7.67983	0.000181332
ENSMUSG00000050996	Cetn1	1.8751	3.66827	0.000187211
ENSMUSG00000032548	Slco2a1	-1.03082	0.489432	0.00019008
ENSMUSG00000039518	Cdsn	1.03404	2.04775	0.000193474
ENSMUSG00000112213	4930555G07Rik	1.69692	3.24207	0.000199242
ENSMUSG00000116675	CT025521.1	1.16674	2.24504	0.000201053
ENSMUSG00000090120	A730090N16Rik	1.41007	2.65751	0.000201963
ENSMUSG00000041220	Elovl6	-1.01501	0.494824	0.000202246
ENSMUSG00000096051	Vmn1r40	3.74937	13.4485	0.000205183
ENSMUSG00000086365	4930593C16Rik	2.05222	4.14744	0.00020533
ENSMUSG00000073650	Catip	1.14984	2.2189	0.000206664
ENSMUSG00000041789	2700046A07Rik	-1.11555	0.461517	0.000206669
ENSMUSG00000027196	Alkbh3os1	1.00701	2.00974	0.000209973
ENSMUSG00000022780	Meltf	1.77717	3.42754	0.000214003
ENSMUSG00000113090	Gm48190	1.64863	3.13535	0.000214857
ENSMUSG00000041566	Tssk1	1.11608	2.16757	0.000215619
ENSMUSG00000110151	Gm38416	1.804	3.49187	0.000215619
ENSMUSG00000112735	Gm46191	5.54302	46.6247	0.000215971
ENSMUSG00000096839	Gm3460	1.91117	3.76114	0.000215998
ENSMUSG00000085730	Gm13307	1.58621	3.00259	0.000217184
ENSMUSG00000033107	Rnf125	1.2716	2.41429	0.000219135
ENSMUSG00000074981	Dcdc5	1.04117	2.05789	0.000221618
ENSMUSG00000039676	Capsl	1.24864	2.37618	0.000221745
ENSMUSG00000039131	Gipc2	1.71828	3.29043	0.000223541
ENSMUSG00000022085	Pebp4	2.06462	4.18323	0.000224235
ENSMUSG00000090957	Gm7535	2.20618	4.61451	0.000225171
ENSMUSG00000052142	Rasal3	1.10052	2.14433	0.000225681
ENSMUSG00000027481	Bpifb2	2.07146	4.20311	0.000226863
ENSMUSG00000024331	Dsc2	-1.33458	0.396509	0.000226888
ENSMUSG00000108622	Gm36864	1.01966	2.02744	0.000226888
ENSMUSG00000085151	1110018N20Rik	1.70726	3.26541	0.000226906
ENSMUSG00000112940	4930511J24Rik	1.09595	2.13754	0.000230034
ENSMUSG00000087213	2810408I11Rik	1.12934	2.18759	0.000231611
ENSMUSG00000064294	Aox3	-1.52391	0.347741	0.000231847
ENSMUSG00000020475	Pgam2	1.7298	3.31681	0.000232168
ENSMUSG00000004542	Psg19	2.58198	5.98762	0.000233234
ENSMUSG00000038403	Hfe2	2.38543	5.225	0.000233817
ENSMUSG00000102457	Gm38342	1.60799	3.04826	0.000238217
ENSMUSG00000095918	Gm5861	1.76275	3.39344	0.000244316
ENSMUSG00000086234	Usp46os2	1.95864	3.88694	0.000244478
ENSMUSG00000091422	Gm6455	1.40545	2.649	0.000245716
ENSMUSG00000031576	Kcnu1	1.12039	2.17406	0.000246584
ENSMUSG00000100721	Gm9271	2.60218	6.07203	0.000246903
ENSMUSG00000026734	4921504E06Rik	4.26969	19.2888	0.000249787
ENSMUSG00000079244	Gm5622	1.16185	2.23744	0.000252017
ENSMUSG00000117193	AC151280.1	3.27707	9.69383	0.000254309
ENSMUSG00000085470	1700012C14Rik	1.51007	2.84824	0.000254406
ENSMUSG00000051003	Olfr161	1.14936	2.21815	0.000259425
ENSMUSG00000039396	Neil3	1.14491	2.21133	0.000263919
ENSMUSG00000091849	Gm17188	1.63779	3.11189	0.000265002
ENSMUSG00000100009	Gm7967	-1.23653	0.424391	0.000268257
ENSMUSG00000101112	Gm29185	2.1168	4.3373	0.000268784
ENSMUSG00000067855	Speer3	3.7268	13.2398	0.000272827
ENSMUSG00000068855	Hist2h2ac	1.30334	2.46799	0.000273466
ENSMUSG00000115307	Gm49313	1.80661	3.49819	0.000274548
ENSMUSG00000086251	Gm12694	1.68945	3.22534	0.000276075
ENSMUSG00000091614	Gm17657	1.48041	2.79028	0.000276282
ENSMUSG00000101275	1700012E03Rik	2.02635	4.07373	0.000276716
ENSMUSG00000025215	Tlx1	2.3897	5.2405	0.000276987
ENSMUSG00000027995	Tlr2	-1.14797	0.45126	0.000280575
ENSMUSG00000111109	Gm30933	4.47333	22.2129	0.000283204
ENSMUSG00000002204	Napsa	1.22608	2.3393	0.000287385
ENSMUSG00000026885	Ttll11	1.09901	2.14207	0.000288907
ENSMUSG00000030292	Smco2	1.70751	3.26597	0.000290042
ENSMUSG00000022615	Tymp	1.23191	2.34878	0.000290114
ENSMUSG00000070979	Actl7a	3.74309	13.3901	0.000293106
ENSMUSG00000102408	4930568G15Rik	1.29612	2.45568	0.000293927
ENSMUSG00000052426	Gm9877	2.57791	5.97075	0.000299143
ENSMUSG00000040838	Gm11639	1.02422	2.03386	0.000301116
ENSMUSG00000029867	Llcfc1	6.39096	83.9209	0.000301242
ENSMUSG00000070424	Art5	1.835	3.56773	0.000305445
ENSMUSG00000024164	C3	-1.01759	0.493942	0.000306548
ENSMUSG00000064330	Pde6h	1.29527	2.45423	0.000308552
ENSMUSG00000043859	1700049L16Rik	1.93091	3.81297	0.000309726
ENSMUSG00000044338	Aplnr	-1.21175	0.431744	0.000310524
ENSMUSG00000085241	Snhg3	1.18865	2.27939	0.000310716
ENSMUSG00000110463	Gm35998	2.51794	5.72765	0.000311959
ENSMUSG00000100211	1700064M15Rik	1.2078	2.30985	0.000313066
ENSMUSG00000086396	4930555B11Rik	2.51289	5.70761	0.000317181
ENSMUSG00000086823	1700028P15Rik	1.03359	2.04711	0.000317671
ENSMUSG00000087475	4933406I18Rik	1.34773	2.54511	0.000321309
ENSMUSG00000112325	Gm48454	4.16024	17.8796	0.000322202
ENSMUSG00000113135	Gm48170	2.19933	4.59267	0.000328798
ENSMUSG00000106108	Gm43221	2.94459	7.69856	0.000330087
ENSMUSG00000111103	1700016J18Rik	1.3047	2.47032	0.000330844
ENSMUSG00000056529	Ptafr	-1.86277	0.274947	0.000332349
ENSMUSG00000023868	Pde10a	1.12863	2.18651	0.000332494
ENSMUSG00000036446	Lum	-1.07582	0.474401	0.000334033
ENSMUSG00000052075	1700029F12Rik	1.62581	3.08614	0.000336723
ENSMUSG00000111891	Gm47366	5.29738	39.3252	0.000338799
ENSMUSG00000054662	Ano9	1.81137	3.50976	0.000345702
ENSMUSG00000058488	Kl	1.22852	2.34326	0.000348422
ENSMUSG00000102054	Gm29373	5.942	61.478	0.00034993
ENSMUSG00000066752	Gm10176	2.19422	4.57643	0.000351258
ENSMUSG00000090724	4930542C12Rik	1.2475	2.3743	0.000351581
ENSMUSG00000094036	Gm6465	1.73425	3.32707	0.000353417
ENSMUSG00000024064	Galnt14	1.033	2.04627	0.000353694
ENSMUSG00000047988	4933428G20Rik	1.27495	2.4199	0.000358643
ENSMUSG00000033182	Kbtbd12	1.627	3.08871	0.000361097
ENSMUSG00000112407	Gm33340	1.31256	2.48382	0.000367349
ENSMUSG00000111435	Gm47358	3.99854	15.9838	0.00037275
ENSMUSG00000096458	Moap1	1.15699	2.22991	0.000385088
ENSMUSG00000086924	Gm11766	1.0865	2.12359	0.000385168
ENSMUSG00000099762	Gm21149	3.20124	9.19749	0.000400394
ENSMUSG00000097310	A930038B10Rik	2.50605	5.68061	0.000401819
ENSMUSG00000026185	Igfbp5	-1.1318	0.456346	0.000402485
ENSMUSG00000079265	Gm8257	1.15372	2.22486	0.000407073
ENSMUSG00000087264	Gad1os	1.12821	2.18588	0.000412468
ENSMUSG00000079566	Spin2d	4.42404	21.4668	0.000412796
ENSMUSG00000109249	Gm44610	3.91528	15.0875	0.000423059
ENSMUSG00000041633	Kctd12b	-1.00373	0.49871	0.00042629
ENSMUSG00000020357	Flt4	-1.00545	0.498116	0.000448612
ENSMUSG00000030148	Clec4a2	-1.25463	0.419101	0.000451892
ENSMUSG00000062224	4933411G06Rik	1.62813	3.09112	0.000457856
ENSMUSG00000087147	Gm14228	2.02568	4.07184	0.0004584
ENSMUSG00000106628	Gm43558	1.18447	2.27279	0.000461304
ENSMUSG00000032671	A930018P22Rik	2.79944	6.96172	0.000462854
ENSMUSG00000113904	Gm32351	1.87732	3.67392	0.000465994
ENSMUSG00000043583	4930470P17Rik	1.06987	2.09924	0.00046748
ENSMUSG00000114630	Gm48105	1.98778	3.96625	0.000470548
ENSMUSG00000051788	4930564D02Rik	1.32363	2.50296	0.000473773
ENSMUSG00000106589	4931419H13Rik	1.29993	2.46217	0.000474921
ENSMUSG00000098708	Gm27252	1.60849	3.04933	0.000492699
ENSMUSG00000117096	AC151266.1	3.64074	12.473	0.000493
ENSMUSG00000105723	Mir7210	5.41558	42.6827	0.000502981
ENSMUSG00000004540	Psg17	1.44439	2.72148	0.000507681
ENSMUSG00000104614	Fbxw27	1.05935	2.084	0.000507801
ENSMUSG00000081344	Gm14303	-2.06365	0.239211	0.000511307
ENSMUSG00000087691	Gm15674	1.35272	2.55392	0.000512043
ENSMUSG00000112730	4930567K20Rik	1.80582	3.49629	0.000512969
ENSMUSG00000053742	Gm5114	1.96624	3.90749	0.00052001
ENSMUSG00000095956	1700036A12Rik	2.69631	6.48142	0.000520417
ENSMUSG00000103011	Gm8860	2.57703	5.96709	0.000521695
ENSMUSG00000111050	Gm47877	2.77687	6.85366	0.000522269
ENSMUSG00000115627	Gm41168	2.74069	6.68389	0.00052474
ENSMUSG00000110229	Gm31784	1.8844	3.69198	0.000526621
ENSMUSG00000055602	Tcp10b	2.0195	4.05443	0.000529463
ENSMUSG00000097127	Gm26886	1.47927	2.78807	0.000529547
ENSMUSG00000026572	Tbx19	3.24966	9.51141	0.000532336
ENSMUSG00000078160	Gm16503	-1.06241	0.47883	0.000537754
ENSMUSG00000114913	Gm18276	5.73717	53.3408	0.000538449
ENSMUSG00000112124	Gm19056	1.0446	2.06279	0.000541658
ENSMUSG00000019990	Pde7b	-1.06178	0.47904	0.000542178
ENSMUSG00000036957	Lrfn3	-1.06774	0.477065	0.000549321
ENSMUSG00000091477	Gm5799	1.29422	2.45244	0.000549463
ENSMUSG00000103746	1700001G17Rik	1.1539	2.22515	0.000561982
ENSMUSG00000113716	Gm47518	1.00455	2.00632	0.000562855
ENSMUSG00000036123	Slc9a3	1.64642	3.13056	0.000564032
ENSMUSG00000107087	Gm34411	2.4387	5.42153	0.000566301
ENSMUSG00000061086	Myl4	1.0071	2.00986	0.000567819
ENSMUSG00000027525	Phactr3	1.19859	2.29515	0.000576366
ENSMUSG00000073679	Mxra8os	2.16091	4.47198	0.000589901
ENSMUSG00000104719	4933437G19Rik	1.45709	2.74554	0.000596525
ENSMUSG00000023992	Trem2	-1.1132	0.462267	0.000597586
ENSMUSG00000034810	Scn7a	-1.59275	0.33154	0.000599345
ENSMUSG00000048559	4930555K19Rik	2.57279	5.94959	0.000602676
ENSMUSG00000110197	Gm45444	1.67249	3.18764	0.000605167
ENSMUSG00000105833	Gm4751	1.27485	2.41973	0.000611393
ENSMUSG00000061356	Nuggc	1.03052	2.04276	0.000611807
ENSMUSG00000086052	Gm11802	1.46944	2.76914	0.000627897
ENSMUSG00000103513	Gm34780	1.89848	3.72821	0.000634362
ENSMUSG00000035283	Adrb1	1.40318	2.64484	0.000648953
ENSMUSG00000078957	1700060C20Rik	2.97034	7.83721	0.000651484
ENSMUSG00000031760	Mt3	-1.07595	0.474357	0.000654784
ENSMUSG00000044062	Plekhd1os	1.53883	2.90559	0.000656035
ENSMUSG00000116979	AC165344.1	5.65639	50.4363	0.000657362
ENSMUSG00000111146	Gm35454	2.63436	6.209	0.000676453
ENSMUSG00000109010	Gm45027	1.28537	2.43745	0.000689429
ENSMUSG00000078157	4931440F15Rik	2.87034	7.3124	0.00070936
ENSMUSG00000089791	Gm3555	1.24325	2.36731	0.000710937
ENSMUSG00000105460	Gm42671	1.13276	2.19278	0.000716449
ENSMUSG00000083993	Gm14398	1.36298	2.57216	0.000724528
ENSMUSG00000083061	Gm12191	-2.92364	0.131794	0.000731933
ENSMUSG00000068506	Gm5800	3.43431	10.8101	0.000732687
ENSMUSG00000090919	Pabpc4l	-1.01254	0.495673	0.000733026
ENSMUSG00000034112	Atp2c2	1.97585	3.93359	0.000737773
ENSMUSG00000112028	1700113B09Rik	2.40278	5.2882	0.000740326
ENSMUSG00000110427	4933406B17Rik	1.2956	2.4548	0.000743017
ENSMUSG00000073486	Gm10518	1.11321	2.16326	0.000745313
ENSMUSG00000116288	Gm41349	1.10513	2.15119	0.000746064
ENSMUSG00000055732	Gm9979	2.04443	4.12512	0.000752454
ENSMUSG00000102060	1700061E17Rik	1.67284	3.18841	0.000755677
ENSMUSG00000030546	Plin1	-1.3159	0.401674	0.000758058
ENSMUSG00000034839	Larp6	1.47103	2.77219	0.000758741
ENSMUSG00000109449	Olfr1280	1.55994	2.94841	0.000759216
ENSMUSG00000030108	Slc6a13	1.82958	3.55434	0.000776808
ENSMUSG00000038925	E330034G19Rik	6.12181	69.6385	0.000781066
ENSMUSG00000028539	Artn	1.5502	2.92857	0.000781229
ENSMUSG00000098086	1700120C18Rik	2.58366	5.99458	0.000784562
ENSMUSG00000111883	Gm31182	1.28735	2.44079	0.000796702
ENSMUSG00000109587	Gm31105	1.45196	2.73579	0.000798676
ENSMUSG00000035187	Nkx6-1	1.91355	3.76736	0.000804302
ENSMUSG00000041889	Shisa4	-1.00485	0.498323	0.000804589
ENSMUSG00000113644	4930448C13Rik	1.75397	3.37287	0.000808423
ENSMUSG00000078958	Atp6ap1l	2.03158	4.08853	0.000810389
ENSMUSG00000052613	Pcdh15	1.58056	2.99086	0.000810679
ENSMUSG00000089687	Rab42	1.32233	2.5007	0.000820467
ENSMUSG00000046719	Nxph3	-1.3492	0.392509	0.000826816
ENSMUSG00000035923	Myf6	1.47383	2.77759	0.000847067
ENSMUSG00000070330	Tmem235	1.20952	2.3126	0.000847292
ENSMUSG00000064409	n-R5s40	1.53462	2.89713	0.000855135
ENSMUSG00000090709	Gm17173	5.04791	33.0806	0.000859665
ENSMUSG00000035576	L3mbtl1	1.11737	2.16952	0.000873249
ENSMUSG00000090505	Gm3486	6.51151	91.2345	0.000877376
ENSMUSG00000112136	Gm40692	2.06435	4.18245	0.000878411
ENSMUSG00000021010	Npas3	1.19036	2.2821	0.000881679
ENSMUSG00000095659	Spin2g	5.47236	44.3961	0.000896727
ENSMUSG00000097910	5033428I22Rik	1.72027	3.29498	0.00089871
ENSMUSG00000019828	Grm1	2.83322	7.12662	0.000905457
ENSMUSG00000039742	Fam71f1	1.48492	2.79902	0.00091432
ENSMUSG00000061923	Odf1	3.31264	9.93582	0.00092426
ENSMUSG00000108646	Olfr162-ps1	2.68558	6.43339	0.00092447
ENSMUSG00000091110	Gm2832	1.28446	2.4359	0.00092866
ENSMUSG00000091386	Olfr443-ps1	1.78829	3.45405	0.000942209
ENSMUSG00000046367	Mgat4e	1.03081	2.04318	0.000952678
ENSMUSG00000091255	Speer4e	2.28377	4.8695	0.000955448
ENSMUSG00000020811	Wscd1	-1.14651	0.451717	0.000969062
ENSMUSG00000087410	2310065F04Rik	2.081	4.23099	0.000985032
ENSMUSG00000087220	Gm11377	1.52446	2.87679	0.000995278
ENSMUSG00000020673	Tpo	1.3875	2.61624	0.00100017
ENSMUSG00000112569	Gm33111	1.20573	2.30654	0.00100086
ENSMUSG00000049382	Krt8	1.22868	2.34353	0.00101857
ENSMUSG00000074589	4930449A18Rik	2.80336	6.98062	0.00102105
ENSMUSG00000097592	4930500F10Rik	1.56815	2.96525	0.00103323
ENSMUSG00000115715	Gm33936	1.48369	2.79664	0.00103912
ENSMUSG00000050463	Krt78	1.50533	2.8389	0.00103912
ENSMUSG00000104752	Gm5565	5.43421	43.2374	0.00106268
ENSMUSG00000112565	Gm48473	5.06523	33.4801	0.00107362
ENSMUSG00000105329	Mir7215	5.19404	36.6067	0.00108163
ENSMUSG00000093587	Gm20554	1.10292	2.14789	0.00110441
ENSMUSG00000117303	CT025652.2	1.5733	2.97584	0.00110581
ENSMUSG00000085427	6430710C18Rik	1.24487	2.36998	0.00111717
ENSMUSG00000046607	Hrk	-1.38433	0.383067	0.00113849
ENSMUSG00000115711	Gm41336	2.28329	4.86788	0.00114539
ENSMUSG00000030077	Chl1	2.67448	6.38409	0.00114552
ENSMUSG00000115011	Gm49013	2.40865	5.30976	0.00114898
ENSMUSG00000097841	4930511A02Rik	2.67111	6.36917	0.00116565
ENSMUSG00000057092	Fxyd3	-1.8141	0.284383	0.001177
ENSMUSG00000112399	Gm32235	4.12085	17.398	0.00118547
ENSMUSG00000046957	Spz1	1.88805	3.70134	0.00119204
ENSMUSG00000075029	4930558J22Rik	1.37884	2.60059	0.00119801
ENSMUSG00000099825	1810012K16Rik	1.41729	2.67084	0.00119802
ENSMUSG00000105153	Gm3143	2.11873	4.34311	0.00119916
ENSMUSG00000013353	4931406B18Rik	1.02783	2.03895	0.0012017
ENSMUSG00000114979	Gm31072	1.91049	3.75938	0.00120647
ENSMUSG00000093919	Gm20760	-1.69223	0.309448	0.00121183
ENSMUSG00000092183	4930515G01Rik	1.16397	2.24074	0.00122267
ENSMUSG00000045930	Clec14a	-1.00755	0.49739	0.00122925
ENSMUSG00000086999	Bcas1os2	2.15191	4.44417	0.00122957
ENSMUSG00000096375	Gm7094	1.44516	2.72292	0.00122969
ENSMUSG00000094811	Gm21103	1.82693	3.54781	0.00123178
ENSMUSG00000109844	Gm31816	1.04693	2.06613	0.00124549
ENSMUSG00000049988	Lrrc25	1.15859	2.23239	0.00124941
ENSMUSG00000042554	Zp3r	3.6778	12.7976	0.00125596
ENSMUSG00000087517	4930577H14Rik	2.37938	5.20312	0.0012577
ENSMUSG00000102413	Gm36937	1.74872	3.36061	0.0012707
ENSMUSG00000054988	Agtr1b	2.04378	4.12324	0.00127096
ENSMUSG00000072584	Gm7489	5.25933	38.3015	0.00128279
ENSMUSG00000110015	Gm33968	2.59628	6.04726	0.00129923
ENSMUSG00000041515	Irf8	-1.13425	0.455573	0.00132004
ENSMUSG00000109813	Olfr1279	1.92385	3.79434	0.00135365
ENSMUSG00000063821	Dupd1	1.94753	3.85715	0.00135937
ENSMUSG00000059864	Olfr1393	1.26344	2.40068	0.0013594
ENSMUSG00000110789	Gm33053	1.13185	2.1914	0.00136326
ENSMUSG00000085015	Gm14424	3.00794	8.04418	0.00136802
ENSMUSG00000064177	Ghrl	2.1947	4.57796	0.00137099
ENSMUSG00000114417	Gm34586	1.52445	2.87676	0.00137364
ENSMUSG00000094686	Ccl21a	-1.15841	0.448007	0.0013739
ENSMUSG00000087685	1700122E12Rik	1.15089	2.22051	0.00138008
ENSMUSG00000020963	Tshr	1.09614	2.13782	0.00138118
ENSMUSG00000086655	C330018A13Rik	1.14756	2.2154	0.00138359
ENSMUSG00000100816	Gm28321	-1.33582	0.396167	0.00139673
ENSMUSG00000018634	Crhr1	1.70735	3.2656	0.00141457
ENSMUSG00000046242	Nme9	1.29389	2.45188	0.00141747
ENSMUSG00000041014	Nrg3	1.87697	3.67303	0.00142137
ENSMUSG00000055022	Cntn1	1.55947	2.94745	0.00142921
ENSMUSG00000018479	1700125H20Rik	1.07701	2.10966	0.00143604
ENSMUSG00000084942	7330404K18Rik	1.0937	2.13421	0.00143771
ENSMUSG00000078144	Capns2	2.4564	5.48845	0.00143771
ENSMUSG00000096732	Gm8897	1.82848	3.55162	0.00144399
ENSMUSG00000100916	Lhb	2.1566	4.45862	0.00144458
ENSMUSG00000102073	Gm6818	2.57491	5.95834	0.00144687
ENSMUSG00000093880	Tmem181c-ps	1.01956	2.0273	0.00146188
ENSMUSG00000105734	4930558C23Rik	3.78882	13.8213	0.00149824
ENSMUSG00000079554	Aox2	1.45735	2.74604	0.00150806
ENSMUSG00000038057	Dbil5	1.63019	3.09553	0.00151791
ENSMUSG00000072962	Gm16401	1.60794	3.04816	0.0015241
ENSMUSG00000073001	Cylc1	6.40801	84.9187	0.00152711
ENSMUSG00000109594	1700047O18Rik	2.05341	4.15086	0.00152855
ENSMUSG00000085333	1700030A11Rik	1.15081	2.22039	0.00153285
ENSMUSG00000112208	Gm40797	2.54706	5.84441	0.00156392
ENSMUSG00000116607	AC134560.2	1.11579	2.16713	0.00158048
ENSMUSG00000102550	Gm8276	1.79108	3.46074	0.00158267
ENSMUSG00000023165	Ssxb2	6.07582	67.4535	0.00158283
ENSMUSG00000110211	Gm31294	5.82474	56.6788	0.00166639
ENSMUSG00000029526	1700123K08Rik	2.34692	5.08738	0.0016682
ENSMUSG00000094151	Gm7233	1.28376	2.43473	0.00167682
ENSMUSG00000112155	4930477N07Rik	1.11644	2.16812	0.00168676
ENSMUSG00000109688	Gm34597	1.30036	2.4629	0.00172643
ENSMUSG00000020867	Spata20	2.64247	6.24401	0.00173857
ENSMUSG00000101702	1700072G22Rik	2.12806	4.37129	0.00174109
ENSMUSG00000032174	Icam5	1.51196	2.85198	0.00174229
ENSMUSG00000050737	Ptges	-1.17598	0.442583	0.00174457
ENSMUSG00000036422	Pcdh8	1.24216	2.36553	0.00177352
[truncated: 751 more rows]
