# Supplementary material for: Structural and Functional Characterization of a Testicular Long Non-coding RNA (4930463O16Rik) Identified in the Meiotic Arrest of the Mouse Topaz1–/– Testes
Source: Front Cell Dev Biol. 2021 Jul 1;9:700290. doi: 10.3389/fcell.2021.700290 (PMC8281061; doi:10.3389/fcell.2021.700290)
Supplement: Supplementary Table 4 — Functional annotation of P16 DEGs (RNA-seq Topaz1–/– vs. WT testes). DAVID functional Annotation Clustering (DAVID 6.8) analysis (based on GO terms and KEGG pathway) of all P16-differentially expressed genes (sheet 1) or only up-regulated DEGs (sheet 2) or down-regulated DEGs (sheet 3) in Topaz1–/– testes. [file Table_4.XLSX]

## Sheet: Total differential_Gene name
Supplementary Table 4: Functional annotation of P16 DEGs (RNA-seq Topaz1-/- vs WT testes)
205 DEGs
174 DAVID Ids
Classification stringency: medium
57 clusters,	5 with Enrichment Score > 1.3
Category	Term	Count	%	PValue	Genes	List Total	Pop Hits	Pop Total	Fold Enrichment	Bonferroni	Benjamini	FDR
Annotation Cluster 1	Enrichment Score: 3.2011863961780103
GOTERM_MF_FAT	GO:0016209~antioxidant activity	6	3.44828	3.20013e-05	GPX3, HP, GSTT2, HBA-A2, HBA-A1, PTGS1	78	80	16866	16.2173	0.00949122	0.00783311	0.00780682
GOTERM_CC_FAT	GO:0031838~haptoglobin-hemoglobin complex	3	1.72414	0.000250549	HP, HBA-A2, HBA-A1	74	5	14413	116.862	0.0600168	0.0123771	0.0117758
GOTERM_CC_FAT	GO:0072562~blood microparticle	4	2.29885	0.0310729	C4BP, HP, HBA-A2, HBA-A1	74	135	14413	5.77097	0.999589	0.403947	0.384322
Annotation Cluster 2	Enrichment Score: 2.9409511900320675
GOTERM_MF_FAT	GO:0016209~antioxidant activity	6	3.44828	3.20013e-05	GPX3, HP, GSTT2, HBA-A2, HBA-A1, PTGS1	78	80	16866	16.2173	0.00949122	0.00783311	0.00780682
GOTERM_MF_FAT	GO:0004601~peroxidase activity	5	2.87356	5.66535e-05	GPX3, GSTT2, HBA-A2, HBA-A1, PTGS1	78	46	16866	23.5033	0.0167415	0.00783311	0.00780682
GOTERM_MF_FAT	GO:0016684~oxidoreductase activity, acting on peroxide as acceptor	5	2.87356	7.88568e-05	GPX3, GSTT2, HBA-A2, HBA-A1, PTGS1	78	50	16866	21.6231	0.0232263	0.00783311	0.00780682
GOTERM_MF_FAT	GO:0019825~oxygen binding	3	1.72414	0.00670659	CBS, HBA-A2, HBA-A1	78	27	16866	24.0256	0.86538	0.499641	0.497964
GOTERM_MF_FAT	GO:0020037~heme binding	4	2.29885	0.0459758	CBS, HBA-A2, HBA-A1, PTGS1	78	175	16866	4.94242	0.999999	1	1
GOTERM_MF_FAT	GO:0046906~tetrapyrrole binding	4	2.29885	0.0512895	CBS, HBA-A2, HBA-A1, PTGS1	78	183	16866	4.72636	1	1	1
Annotation Cluster 3	Enrichment Score: 2.1071800332277575
GOTERM_BP_FAT	GO:0009636~response to toxic substance	6	3.44828	0.000466466	CES1D, CDH1, RGN, HBA-A2, HBA-A1, INMT	80	146	17911	9.20086	0.549701	0.666728	0.666728
GOTERM_BP_FAT	GO:0098869~cellular oxidant detoxification	3	1.72414	0.00382039	RGN, HBA-A2, HBA-A1	80	21	17911	31.9839	0.998563	1	1
GOTERM_BP_FAT	GO:1990748~cellular detoxification	3	1.72414	0.00497831	RGN, HBA-A2, HBA-A1	80	24	17911	27.9859	0.999803	1	1
GOTERM_BP_FAT	GO:0098754~detoxification	3	1.72414	0.00721961	RGN, HBA-A2, HBA-A1	80	29	17911	23.1608	0.999996	1	1
GOTERM_MF_FAT	GO:0046914~transition metal ion binding	8	4.5977	0.454545	CUTAL, DHX58, RGN, HBA-A2, HBA-A1, MID1, LMCD1, LTF	78	1394	16866	1.24092	1	1	1
Annotation Cluster 4	Enrichment Score: 1.9488186803483531
GOTERM_CC_FAT	GO:0005576~extracellular region	39	22.4138	0.000159838	WFDC8, C4BP, HP, GSTT2, HBA-A2, HBA-A1, VWCE, CLDN2, ELFN2, PTGS1, DEFB40, FSTL3, NPS, PKHD1, GLT1D1, ADGRG2, CDH1, LCN12, PATE2, CD19, PTGDS, PROM1, AMH, LMCD1, GBP3, D730048I06RIK, GPX3, KRT8, IRGM2, PDZK1IP1, TMC5, IIGP1, KRT18, CES1D, TRPV6, CROCC, RGN, SPINK10, LTF	74	4493	14413	1.69064	0.0387138	0.0123771	0.0117758
GOTERM_CC_FAT	GO:0044421~extracellular region part	32	18.3908	0.00342023	C4BP, HP, GSTT2, HBA-A2, HBA-A1, CLDN2, ELFN2, PTGS1, FSTL3, PKHD1, ADGRG2, CDH1, PATE2, CD19, PTGDS, PROM1, AMH, LMCD1, GBP3, D730048I06RIK, GPX3, KRT8, IRGM2, PDZK1IP1, TMC5, IIGP1, KRT18, CES1D, TRPV6, CROCC, SPINK10, LTF	74	3920	14413	1.58996	0.570977	0.0697948	0.066404
GOTERM_CC_FAT	GO:0005615~extracellular space	16	9.1954	0.0120558	C4BP, D730048I06RIK, GPX3, HP, HBA-A2, HBA-A1, ELFN2, FSTL3, CES1D, PATE2, SPINK10, PTGDS, PROM1, AMH, LMCD1, LTF	74	1585	14413	1.96614	0.950007	0.177337	0.168722
GOTERM_CC_FAT	GO:0043230~extracellular organelle	23	13.2184	0.0122054	GPX3, HP, KRT8, IRGM2, GSTT2, HBA-A2, HBA-A1, CLDN2, PDZK1IP1, TMC5, IIGP1, PTGS1, PKHD1, ADGRG2, KRT18, TRPV6, CDH1, CROCC, CD19, PTGDS, PROM1, LTF, GBP3	74	2696	14413	1.66162	0.951843	0.177337	0.168722
GOTERM_CC_FAT	GO:0031988~membrane-bounded vesicle	25	14.3678	0.0530426	HP, GSTT2, HBA-A2, HBA-A1, CLDN2, CBARP, PTGS1, FSTL3, PKHD1, ADGRG2, CDH1, CD19, PTGDS, PROM1, GPX3, KRT8, PDZK1IP1, TMC5, CAPN11, KRT18, TRPV6, CROCC, SPINK10, KCNK1, LTF	74	3455	14413	1.40934	0.999999	0.623882	0.593572
GOTERM_CC_FAT	GO:0070062~extracellular exosome	20	11.4943	0.071481	GPX3, HP, KRT8, GSTT2, HBA-A2, HBA-A1, CLDN2, PDZK1IP1, TMC5, PTGS1, PKHD1, ADGRG2, KRT18, TRPV6, CDH1, CROCC, CD19, PTGDS, PROM1, LTF	74	2674	14413	1.45677	1	0.735659	0.699918
GOTERM_CC_FAT	GO:1903561~extracellular vesicle	20	11.4943	0.0748118	GPX3, HP, KRT8, GSTT2, HBA-A2, HBA-A1, CLDN2, PDZK1IP1, TMC5, PTGS1, PKHD1, ADGRG2, KRT18, TRPV6, CDH1, CROCC, CD19, PTGDS, PROM1, LTF	74	2689	14413	1.44864	1	0.739141	0.703231
Annotation Cluster 5	Enrichment Score: 1.6609671856616757
GOTERM_CC_FAT	GO:0044215~other organism	4	2.29885	0.000233736	C4BP, IRGM2, IIGP1, GBP3	74	24	14413	32.4617	0.0561044	0.0123771	0.0117758
GOTERM_CC_FAT	GO:0044216~other organism cell	4	2.29885	0.000233736	C4BP, IRGM2, IIGP1, GBP3	74	24	14413	32.4617	0.0561044	0.0123771	0.0117758
GOTERM_CC_FAT	GO:0044217~other organism part	4	2.29885	0.000233736	C4BP, IRGM2, IIGP1, GBP3	74	24	14413	32.4617	0.0561044	0.0123771	0.0117758
GOTERM_BP_FAT	GO:0035458~cellular response to interferon-beta	4	2.29885	0.000780255	IRGM2, IFIT3, IIGP1, GBP3	80	41	17911	21.8427	0.736778	0.666728	0.666728
GOTERM_CC_FAT	GO:0020003~symbiont-containing vacuole	3	1.72414	0.00110911	IRGM2, IIGP1, GBP3	74	10	14413	58.4311	0.239745	0.0456582	0.04344
GOTERM_BP_FAT	GO:0035456~response to interferon-beta	4	2.29885	0.00131482	IRGM2, IFIT3, IIGP1, GBP3	80	49	17911	18.2765	0.894582	0.74901	0.74901
GOTERM_CC_FAT	GO:0065010~extracellular membrane-bounded organelle	3	1.72414	0.00161605	IRGM2, IIGP1, GBP3	74	12	14413	48.6926	0.329337	0.0570236	0.0542532
GOTERM_CC_FAT	GO:0030430~host cell cytoplasm	3	1.72414	0.00221364	IRGM2, IIGP1, GBP3	74	14	14413	41.7365	0.421534	0.0607521	0.0578006
GOTERM_CC_FAT	GO:0033655~host cell cytoplasm part	3	1.72414	0.00221364	IRGM2, IIGP1, GBP3	74	14	14413	41.7365	0.421534	0.0607521	0.0578006
GOTERM_CC_FAT	GO:0033646~host intracellular part	3	1.72414	0.00290003	IRGM2, IIGP1, GBP3	74	16	14413	36.5194	0.511955	0.0651188	0.0619551
GOTERM_CC_FAT	GO:0043656~intracellular region of host	3	1.72414	0.00290003	IRGM2, IIGP1, GBP3	74	16	14413	36.5194	0.511955	0.0651188	0.0619551
GOTERM_CC_FAT	GO:0033643~host cell part	3	1.72414	0.00367341	IRGM2, IIGP1, GBP3	74	18	14413	32.4617	0.597074	0.0697948	0.066404
GOTERM_CC_FAT	GO:0018995~host	3	1.72414	0.00499272	IRGM2, IIGP1, GBP3	74	21	14413	27.8243	0.709541	0.0822135	0.0782193
GOTERM_CC_FAT	GO:0043657~host cell	3	1.72414	0.00499272	IRGM2, IIGP1, GBP3	74	21	14413	27.8243	0.709541	0.0822135	0.0782193
GOTERM_BP_FAT	GO:0098542~defense response to other organism	9	5.17241	0.00571401	DHX58, IRGM2, HP, LMCD1, IFIT3, IIGP1, LTF, DEFB40, GBP3	80	616	17911	3.27108	0.999944	1	1
GOTERM_BP_FAT	GO:0042832~defense response to protozoan	3	1.72414	0.00771331	IRGM2, IIGP1, GBP3	80	30	17911	22.3887	0.999998	1	1
GOTERM_BP_FAT	GO:0001562~response to protozoan	3	1.72414	0.00983502	IRGM2, IIGP1, GBP3	80	34	17911	19.7548	1	1	1
GOTERM_BP_FAT	GO:0042742~defense response to bacterium	6	3.44828	0.0106252	IRGM2, HP, IIGP1, LTF, DEFB40, GBP3	80	301	17911	4.46287	1	1	1
GOTERM_BP_FAT	GO:0006952~defense response	14	8.04598	0.0123919	C4BP, HP, IRGM2, IFIT3, IIGP1, PTGS1, DEFB40, CD19, DHX58, CHST1, BMPR1B, LMCD1, LTF, GBP3	80	1481	17911	2.11642	1	1	1
GOTERM_BP_FAT	GO:0051707~response to other organism	11	6.32184	0.014569	DHX58, KRT8, IRGM2, HP, LMCD1, JUNB, IFIT3, IIGP1, LTF, DEFB40, GBP3	80	1027	17911	2.39802	1	1	1
GOTERM_BP_FAT	GO:0043207~response to external biotic stimulus	11	6.32184	0.0146601	DHX58, KRT8, IRGM2, HP, LMCD1, JUNB, IFIT3, IIGP1, LTF, DEFB40, GBP3	80	1028	17911	2.39568	1	1	1
GOTERM_BP_FAT	GO:0009607~response to biotic stimulus	11	6.32184	0.0204796	DHX58, KRT8, IRGM2, HP, LMCD1, JUNB, IFIT3, IIGP1, LTF, DEFB40, GBP3	80	1084	17911	2.27192	1	1	1
GOTERM_BP_FAT	GO:0009605~response to external stimulus	17	9.77011	0.0417579	C4BP, HP, KRT8, IRGM2, PKDREJ, GRIN2C, IFIT3, IIGP1, DEFB40, SELL, CBS, DHX58, BMPR1B, LMCD1, JUNB, LTF, GBP3	80	2301	17911	1.6541	1	1	1
GOTERM_BP_FAT	GO:0045087~innate immune response	7	4.02299	0.0643257	C4BP, DHX58, IRGM2, IFIT3, IIGP1, LTF, GBP3	80	643	17911	2.43734	1	1	1
GOTERM_BP_FAT	GO:0009617~response to bacterium	7	4.02299	0.0760464	IRGM2, HP, JUNB, IIGP1, LTF, DEFB40, GBP3	80	672	17911	2.33216	1	1	1
GOTERM_BP_FAT	GO:0034097~response to cytokine	7	4.02299	0.0768972	KRT18, KRT8, IRGM2, JUNB, IFIT3, IIGP1, GBP3	80	674	17911	2.32524	1	1	1
GOTERM_BP_FAT	GO:0071345~cellular response to cytokine stimulus	6	3.44828	0.0911459	KRT18, KRT8, IRGM2, IFIT3, IIGP1, GBP3	80	542	17911	2.47846	1	1	1
GOTERM_MF_FAT	GO:0003924~GTPase activity	3	1.72414	0.247226	IRGM2, IIGP1, GBP3	78	209	16866	3.10379	1	1	1
GOTERM_BP_FAT	GO:0006955~immune response	8	4.5977	0.300831	C4BP, CD19, DHX58, IRGM2, IFIT3, IIGP1, LTF, GBP3	80	1233	17911	1.45264	1	1	1
GOTERM_BP_FAT	GO:0044403~symbiosis, encompassing mutualism through parasitism	5	2.87356	0.31129	DHX58, LMCD1, IFIT3, LTF, GBP3	80	639	17911	1.75186	1	1	1
GOTERM_BP_FAT	GO:0044419~interspecies interaction between organisms	5	2.87356	0.31129	DHX58, LMCD1, IFIT3, LTF, GBP3	80	639	17911	1.75186	1	1	1
GOTERM_BP_FAT	GO:0019221~cytokine-mediated signaling pathway	3	1.72414	0.422866	KRT18, KRT8, IIGP1	80	326	17911	2.06031	1	1	1
GOTERM_MF_FAT	GO:0017111~nucleoside-triphosphatase activity	5	2.87356	0.440986	DHX58, IRGM2, IIGP1, ABCA15, GBP3	78	742	16866	1.45708	1	1	1
GOTERM_BP_FAT	GO:0071310~cellular response to organic substance	11	6.32184	0.451079	KRT18, CDH1, KRT8, IRGM2, BMPR1B, JUNB, IFIT3, IIGP1, FSTL3, LTF, GBP3	80	2103	17911	1.17107	1	1	1
GOTERM_MF_FAT	GO:0016462~pyrophosphatase activity	5	2.87356	0.48757	DHX58, IRGM2, IIGP1, ABCA15, GBP3	78	788	16866	1.37202	1	1	1
GOTERM_MF_FAT	GO:0016818~hydrolase activity, acting on acid anhydrides, in phosphorus-containing anhydrides	5	2.87356	0.489564	DHX58, IRGM2, IIGP1, ABCA15, GBP3	78	790	16866	1.36855	1	1	1
GOTERM_MF_FAT	GO:0016817~hydrolase activity, acting on acid anhydrides	5	2.87356	0.492549	DHX58, IRGM2, IIGP1, ABCA15, GBP3	78	793	16866	1.36337	1	1	1
GOTERM_MF_FAT	GO:0005525~GTP binding	3	1.72414	0.524808	IRGM2, IIGP1, GBP3	78	383	16866	1.69371	1	1	1
GOTERM_MF_FAT	GO:0032561~guanyl ribonucleotide binding	3	1.72414	0.55379	IRGM2, IIGP1, GBP3	78	404	16866	1.60567	1	1	1
GOTERM_MF_FAT	GO:0019001~guanyl nucleotide binding	3	1.72414	0.555139	IRGM2, IIGP1, GBP3	78	405	16866	1.60171	1	1	1
Annotation Cluster 6	Enrichment Score: 1.252528660711073
GOTERM_BP_FAT	GO:0001655~urogenital system development	6	3.44828	0.0223462	PKHD1, EMX2, RGN, PROM1, AMH, FSTL3	80	364	17911	3.69045	1	1	1
GOTERM_BP_FAT	GO:0072001~renal system development	5	2.87356	0.0529839	PKHD1, EMX2, RGN, PROM1, FSTL3	80	320	17911	3.49824	1	1	1
GOTERM_BP_FAT	GO:0001822~kidney development	4	2.29885	0.147593	PKHD1, RGN, PROM1, FSTL3	80	301	17911	2.97525	1	1	1
Annotation Cluster 7	Enrichment Score: 1.0425494018492982
GOTERM_CC_FAT	GO:0045177~apical part of cell	6	3.44828	0.0625706	PKHD1, ADGRG2, CDH1, MAL, PROM1, KCNK1	74	422	14413	2.76925	1	0.686283	0.652941
GOTERM_CC_FAT	GO:0016324~apical plasma membrane	5	2.87356	0.0869314	PKHD1, ADGRG2, MAL, PROM1, KCNK1	74	331	14413	2.94215	1	0.790102	0.751716
GOTERM_CC_FAT	GO:0098590~plasma membrane region	9	5.17241	0.137027	PKHD1, ADGRG2, CDH1, KRT8, MAL, KCNJ16, PROM1, KCNK1, GRIN2C	74	1009	14413	1.7373	1	1	0.955285
Annotation Cluster 8	Enrichment Score: 1.0382466503518881
GOTERM_MF_FAT	GO:0005509~calcium ion binding	9	5.17241	0.014219	CAPN11, CDH1, RGN, MYL10, C2CD4B, PKDREJ, VWCE, EFCAB8, EFCAB10	78	699	16866	2.78409	0.985986	0.706211	0.703841
GOTERM_MF_FAT	GO:0043167~ion binding	26	14.9425	0.100304	ZFP820, GLDC, HBA-A2, C2CD4B, HBA-A1, VWCE, ADCY8, EFCAB8, EFCAB10, PTGS1, CDH1, CUTAL, CBS, LCN12, TOPAZ1, DHX58, MYL10, PTGDS, LMCD1, PKDREJ, MID1, CAPN11, TRPV6, RGN, BMPR1B, LTF	78	4288	16866	1.3111	1	1	1
GOTERM_MF_FAT	GO:0046872~metal ion binding	23	13.2184	0.214582	ZFP820, PKDREJ, HBA-A2, C2CD4B, HBA-A1, VWCE, ADCY8, EFCAB8, EFCAB10, MID1, PTGS1, CAPN11, TRPV6, CDH1, CUTAL, CBS, TOPAZ1, DHX58, RGN, MYL10, BMPR1B, LMCD1, LTF	78	4068	16866	1.22254	1	1	1
GOTERM_MF_FAT	GO:0043169~cation binding	23	13.2184	0.229738	ZFP820, PKDREJ, HBA-A2, C2CD4B, HBA-A1, VWCE, ADCY8, EFCAB8, EFCAB10, MID1, PTGS1, CAPN11, TRPV6, CDH1, CUTAL, CBS, TOPAZ1, DHX58, RGN, MYL10, BMPR1B, LMCD1, LTF	78	4109	16866	1.21035	1	1	1
Annotation Cluster 9	Enrichment Score: 1.0092432848208848
GOTERM_BP_FAT	GO:0010941~regulation of cell death	14	8.04598	0.0243567	HP, OSGIN1, IFIT3, PKHD1, KRT18, SELL, PPP2R2B, CDH1, CBS, RGN, MAL, BMPR1B, JUNB, LTF	80	1620	17911	1.93483	1	1	1
GOTERM_BP_FAT	GO:0008219~cell death	16	9.1954	0.0275006	HP, KRT8, OSGIN1, IFIT3, PKHD1, KRT18, SELL, PPP2R2B, CDH1, CBS, TOPAZ1, PERP, RGN, MAL, BMPR1B, LTF	80	2003	17911	1.78842	1	1	1
GOTERM_BP_FAT	GO:0012501~programmed cell death	15	8.62069	0.0331385	KRT8, OSGIN1, IFIT3, PKHD1, KRT18, SELL, PPP2R2B, CDH1, CBS, TOPAZ1, PERP, RGN, MAL, BMPR1B, LTF	80	1870	17911	1.79589	1	1	1
GOTERM_BP_FAT	GO:0006915~apoptotic process	14	8.04598	0.0468774	KRT8, OSGIN1, IFIT3, PKHD1, KRT18, PPP2R2B, CDH1, CBS, TOPAZ1, PERP, RGN, MAL, BMPR1B, LTF	80	1779	17911	1.7619	1	1	1
GOTERM_BP_FAT	GO:0042981~regulation of apoptotic process	12	6.89655	0.0600589	PKHD1, KRT18, SELL, PPP2R2B, CDH1, CBS, RGN, OSGIN1, MAL, BMPR1B, IFIT3, LTF	80	1482	17911	1.81285	1	1	1
GOTERM_BP_FAT	GO:0043067~regulation of programmed cell death	12	6.89655	0.063888	PKHD1, KRT18, SELL, PPP2R2B, CDH1, CBS, RGN, OSGIN1, MAL, BMPR1B, IFIT3, LTF	80	1498	17911	1.79349	1	1	1
GOTERM_BP_FAT	GO:0070887~cellular response to chemical stimulus	15	8.62069	0.253996	KRT8, IRGM2, IFIT3, IIGP1, FSTL3, KRT18, SELL, CDH1, CBS, RGN, BMPR1B, JUNB, STOX1, LTF, GBP3	80	2607	17911	1.28819	1	1	1
GOTERM_BP_FAT	GO:0043066~negative regulation of apoptotic process	6	3.44828	0.396903	PKHD1, KRT18, CBS, RGN, IFIT3, LTF	80	936	17911	1.43518	1	1	1
GOTERM_BP_FAT	GO:0043069~negative regulation of programmed cell death	6	3.44828	0.41018	PKHD1, KRT18, CBS, RGN, IFIT3, LTF	80	951	17911	1.41254	1	1	1
GOTERM_BP_FAT	GO:0060548~negative regulation of cell death	6	3.44828	0.489583	PKHD1, KRT18, CBS, RGN, IFIT3, LTF	80	1042	17911	1.28918	1	1	1
Annotation Cluster 10	Enrichment Score: 0.9645429934986542
GOTERM_CC_FAT	GO:0005794~Golgi apparatus	14	8.04598	0.0153815	EHF, HP, IRGM2, IIGP1, FSTL3, PTGS1, CDH1, MROH4, PERP, B3GALT2, MAL, CHST1, PTGDS, GBP3	74	1331	14413	2.04867	0.978263	0.211068	0.200814
GOTERM_CC_FAT	GO:0000139~Golgi membrane	5	2.87356	0.271871	B3GALT2, MAL, CHST1, IIGP1, GBP3	74	522	14413	1.86562	1	1	0.955285
GOTERM_CC_FAT	GO:0044431~Golgi apparatus part	6	3.44828	0.305499	CDH1, B3GALT2, MAL, CHST1, IIGP1, GBP3	74	725	14413	1.61189	1	1	0.955285
Annotation Cluster 11	Enrichment Score: 0.8329747966047117
GOTERM_MF_FAT	GO:0005261~cation channel activity	6	3.44828	0.0106281	TRPV6, KCNK10, KCNJ16, PKDREJ, KCNK1, GRIN2C	78	291	16866	4.45837	0.958586	0.633436	0.631311
GOTERM_BP_FAT	GO:0098662~inorganic cation transmembrane transport	7	4.02299	0.0226144	TRPV6, KCNK10, CD19, RGN, KCNJ16, KCNK1, CBARP	80	498	17911	3.14701	1	1	1
GOTERM_BP_FAT	GO:0098655~cation transmembrane transport	7	4.02299	0.0297377	TRPV6, KCNK10, CD19, RGN, KCNJ16, KCNK1, CBARP	80	531	17911	2.95144	1	1	1
GOTERM_BP_FAT	GO:0098660~inorganic ion transmembrane transport	7	4.02299	0.0339281	TRPV6, KCNK10, CD19, RGN, KCNJ16, KCNK1, CBARP	80	548	17911	2.85988	1	1	1
GOTERM_MF_FAT	GO:0005216~ion channel activity	6	3.44828	0.037352	TRPV6, KCNK10, KCNJ16, PKDREJ, KCNK1, GRIN2C	78	404	16866	3.21135	0.999988	1	1
GOTERM_MF_FAT	GO:0022838~substrate-specific channel activity	6	3.44828	0.041869	TRPV6, KCNK10, KCNJ16, PKDREJ, KCNK1, GRIN2C	78	417	16866	3.11123	0.999997	1	1
GOTERM_MF_FAT	GO:0015267~channel activity	6	3.44828	0.0539329	TRPV6, KCNK10, KCNJ16, PKDREJ, KCNK1, GRIN2C	78	448	16866	2.89595	1	1	1
GOTERM_MF_FAT	GO:0022803~passive transmembrane transporter activity	6	3.44828	0.0539329	TRPV6, KCNK10, KCNJ16, PKDREJ, KCNK1, GRIN2C	78	448	16866	2.89595	1	1	1
GOTERM_BP_FAT	GO:0006811~ion transport	11	6.32184	0.0735074	TRPV6, SLC17A9, KCNK10, CD19, RGN, KCNJ16, TMC5, KCNK1, GRIN2C, CBARP, LTF	80	1354	17911	1.81888	1	1	1
GOTERM_BP_FAT	GO:0034220~ion transmembrane transport	7	4.02299	0.0830055	TRPV6, KCNK10, CD19, RGN, KCNJ16, KCNK1, CBARP	80	688	17911	2.27793	1	1	1
GOTERM_BP_FAT	GO:0070588~calcium ion transmembrane transport	4	2.29885	0.0880331	TRPV6, CD19, RGN, CBARP	80	238	17911	3.76282	1	1	1
GOTERM_BP_FAT	GO:0042391~regulation of membrane potential	5	2.87356	0.0903485	NPS, KCNK10, KCNK1, GRIN2C, STOX1	80	385	17911	2.90763	1	1	1
GOTERM_MF_FAT	GO:0005267~potassium channel activity	3	1.72414	0.105647	KCNK10, KCNJ16, KCNK1	78	121	16866	5.36109	1	1	1
GOTERM_BP_FAT	GO:1903169~regulation of calcium ion transmembrane transport	3	1.72414	0.110978	CD19, RGN, CBARP	80	129	17911	5.20669	1	1	1
GOTERM_MF_FAT	GO:0046873~metal ion transmembrane transporter activity	5	2.87356	0.113922	TRPV6, KCNK10, KCNJ16, PKDREJ, KCNK1	78	405	16866	2.66952	1	1	1
GOTERM_MF_FAT	GO:0015276~ligand-gated ion channel activity	3	1.72414	0.115946	KCNJ16, KCNK1, GRIN2C	78	128	16866	5.06791	1	1	1
GOTERM_MF_FAT	GO:0022834~ligand-gated channel activity	3	1.72414	0.115946	KCNJ16, KCNK1, GRIN2C	78	128	16866	5.06791	1	1	1
GOTERM_MF_FAT	GO:0008324~cation transmembrane transporter activity	6	3.44828	0.121587	TRPV6, KCNK10, KCNJ16, PKDREJ, KCNK1, GRIN2C	78	574	16866	2.26025	1	1	1
GOTERM_BP_FAT	GO:0030001~metal ion transport	7	4.02299	0.133042	TRPV6, KCNK10, CD19, RGN, KCNJ16, KCNK1, CBARP	80	786	17911	1.99391	1	1	1
GOTERM_BP_FAT	GO:0071805~potassium ion transmembrane transport	3	1.72414	0.143334	KCNK10, KCNJ16, KCNK1	80	151	17911	4.4481	1	1	1
GOTERM_BP_FAT	GO:0071804~cellular potassium ion transport	3	1.72414	0.144849	KCNK10, KCNJ16, KCNK1	80	152	17911	4.41883	1	1	1
GOTERM_BP_FAT	GO:0055085~transmembrane transport	8	4.5977	0.152017	TRPV6, SLC17A9, KCNK10, CD19, RGN, KCNJ16, KCNK1, CBARP	80	1001	17911	1.78931	1	1	1
GOTERM_MF_FAT	GO:0015079~potassium ion transmembrane transporter activity	3	1.72414	0.154556	KCNK10, KCNJ16, KCNK1	78	153	16866	4.23982	1	1	1
GOTERM_MF_FAT	GO:0022890~inorganic cation transmembrane transporter activity	5	2.87356	0.185342	TRPV6, KCNK10, KCNJ16, PKDREJ, KCNK1	78	490	16866	2.20644	1	1	1
GOTERM_BP_FAT	GO:0006812~cation transport	7	4.02299	0.212534	TRPV6, KCNK10, CD19, RGN, KCNJ16, KCNK1, CBARP	80	910	17911	1.72221	1	1	1
GOTERM_BP_FAT	GO:0006816~calcium ion transport	4	2.29885	0.214458	TRPV6, CD19, RGN, CBARP	80	362	17911	2.4739	1	1	1
GOTERM_BP_FAT	GO:0006813~potassium ion transport	3	1.72414	0.225506	KCNK10, KCNJ16, KCNK1	80	203	17911	3.30868	1	1	1
GOTERM_BP_FAT	GO:0034765~regulation of ion transmembrane transport	4	2.29885	0.242383	CD19, RGN, KCNJ16, CBARP	80	386	17911	2.32008	1	1	1
GOTERM_BP_FAT	GO:0034762~regulation of transmembrane transport	4	2.29885	0.262525	CD19, RGN, KCNJ16, CBARP	80	403	17911	2.22221	1	1	1
GOTERM_BP_FAT	GO:0051924~regulation of calcium ion transport	3	1.72414	0.271227	CD19, RGN, CBARP	80	231	17911	2.90763	1	1	1
GOTERM_BP_FAT	GO:1904062~regulation of cation transmembrane transport	3	1.72414	0.272864	CD19, RGN, CBARP	80	232	17911	2.8951	1	1	1
GOTERM_BP_FAT	GO:0070838~divalent metal ion transport	4	2.29885	0.27328	TRPV6, CD19, RGN, CBARP	80	412	17911	2.17367	1	1	1
GOTERM_BP_FAT	GO:0072511~divalent inorganic cation transport	4	2.29885	0.276876	TRPV6, CD19, RGN, CBARP	80	415	17911	2.15795	1	1	1
GOTERM_BP_FAT	GO:0055074~calcium ion homeostasis	4	2.29885	0.292516	PKHD1, TRPV6, CD19, RGN	80	428	17911	2.09241	1	1	1
GOTERM_BP_FAT	GO:0072507~divalent inorganic cation homeostasis	4	2.29885	0.328816	PKHD1, TRPV6, CD19, RGN	80	458	17911	1.95535	1	1	1
GOTERM_CC_FAT	GO:0005887~integral component of plasma membrane	9	5.17241	0.369328	TRPV6, KCNK10, PERP, KCNJ16, PROM1, KCNK1, GRIN2C, TMEM150C, SHISA8	74	1342	14413	1.30621	1	1	0.955285
GOTERM_MF_FAT	GO:0022836~gated channel activity	3	1.72414	0.413475	KCNJ16, KCNK1, GRIN2C	78	309	16866	2.09933	1	1	1
GOTERM_CC_FAT	GO:0031226~intrinsic component of plasma membrane	9	5.17241	0.425744	TRPV6, KCNK10, PERP, KCNJ16, PROM1, KCNK1, GRIN2C, TMEM150C, SHISA8	74	1413	14413	1.24057	1	1	0.955285
GOTERM_MF_FAT	GO:0015077~monovalent inorganic cation transmembrane transporter activity	3	1.72414	0.449507	KCNK10, KCNJ16, KCNK1	78	332	16866	1.95389	1	1	1
GOTERM_BP_FAT	GO:0043269~regulation of ion transport	4	2.29885	0.475932	CD19, RGN, KCNJ16, CBARP	80	582	17911	1.53875	1	1	1
GOTERM_BP_FAT	GO:0010959~regulation of metal ion transport	3	1.72414	0.47638	CD19, RGN, CBARP	80	362	17911	1.85542	1	1	1
GOTERM_BP_FAT	GO:0015672~monovalent inorganic cation transport	3	1.72414	0.558671	KCNK10, KCNJ16, KCNK1	80	422	17911	1.59162	1	1	1
GOTERM_BP_FAT	GO:0051049~regulation of transport	7	4.02299	0.829605	SLC17A9, CDH1, CD19, RGN, KCNJ16, CBARP, PTGS1	80	1828	17911	0.857337	1	1	1
Annotation Cluster 12	Enrichment Score: 0.8166105034554305
GOTERM_BP_FAT	GO:0060348~bone development	4	2.29885	0.0557567	CBS, RGN, BMPR1B, LTF	80	196	17911	4.56913	1	1	1
GOTERM_BP_FAT	GO:0060349~bone morphogenesis	3	1.72414	0.0683764	CBS, BMPR1B, LTF	80	97	17911	6.92436	1	1	1
GOTERM_BP_FAT	GO:0001503~ossification	5	2.87356	0.0997146	CBS, BMPR1B, JUNB, FSTL3, LTF	80	399	17911	2.80561	1	1	1
GOTERM_BP_FAT	GO:0048705~skeletal system morphogenesis	3	1.72414	0.284316	CBS, BMPR1B, LTF	80	239	17911	2.8103	1	1	1
GOTERM_BP_FAT	GO:0009887~organ morphogenesis	7	4.02299	0.308057	CDH1, CBS, PERP, PROM1, BMPR1B, STOX1, LTF	80	1038	17911	1.50984	1	1	1
GOTERM_BP_FAT	GO:0001501~skeletal system development	4	2.29885	0.378392	CBS, RGN, BMPR1B, LTF	80	499	17911	1.79469	1	1	1
Annotation Cluster 13	Enrichment Score: 0.802307596309004
GOTERM_BP_FAT	GO:0061515~myeloid cell development	3	1.72414	0.0382448	HBA-A2, HBA-A1, LTF	80	70	17911	9.59518	1	1	1
GOTERM_BP_FAT	GO:0030316~osteoclast differentiation	3	1.72414	0.0542106	JUNB, FSTL3, LTF	80	85	17911	7.90191	1	1	1
GOTERM_BP_FAT	GO:0030099~myeloid cell differentiation	5	2.87356	0.0910027	HBA-A2, HBA-A1, JUNB, FSTL3, LTF	80	386	17911	2.9001	1	1	1
GOTERM_BP_FAT	GO:0001503~ossification	5	2.87356	0.0997146	CBS, BMPR1B, JUNB, FSTL3, LTF	80	399	17911	2.80561	1	1	1
GOTERM_BP_FAT	GO:0002244~hematopoietic progenitor cell differentiation	3	1.72414	0.140313	GM21677, FSTL3, ABCA15	80	149	17911	4.5078	1	1	1
GOTERM_BP_FAT	GO:0030097~hemopoiesis	7	4.02299	0.200043	GM21677, HBA-A2, HBA-A1, JUNB, FSTL3, ABCA15, LTF	80	892	17911	1.75696	1	1	1
GOTERM_BP_FAT	GO:0002573~myeloid leukocyte differentiation	3	1.72414	0.230384	JUNB, FSTL3, LTF	80	206	17911	3.2605	1	1	1
GOTERM_BP_FAT	GO:0048534~hematopoietic or lymphoid organ development	7	4.02299	0.233952	GM21677, HBA-A2, HBA-A1, JUNB, FSTL3, ABCA15, LTF	80	940	17911	1.66725	1	1	1
GOTERM_BP_FAT	GO:0002520~immune system development	7	4.02299	0.266546	GM21677, HBA-A2, HBA-A1, JUNB, FSTL3, ABCA15, LTF	80	984	17911	1.5927	1	1	1
GOTERM_MF_FAT	GO:0005506~iron ion binding	3	1.72414	0.282794	HBA-A2, HBA-A1, LTF	78	230	16866	2.8204	1	1	1
GOTERM_BP_FAT	GO:0002521~leukocyte differentiation	3	1.72414	0.696792	JUNB, FSTL3, LTF	80	544	17911	1.23467	1	1	1
Annotation Cluster 14	Enrichment Score: 0.7988014314801425
GOTERM_BP_FAT	GO:0001895~retina homeostasis	3	1.72414	0.0306276	CROCC, PROM1, LTF	80	62	17911	10.8333	1	1	1
GOTERM_BP_FAT	GO:0048871~multicellular organismal homeostasis	4	2.29885	0.189553	CDH1, CROCC, PROM1, LTF	80	340	17911	2.63397	1	1	1
GOTERM_BP_FAT	GO:0001894~tissue homeostasis	3	1.72414	0.248325	CROCC, PROM1, LTF	80	217	17911	3.09522	1	1	1
GOTERM_BP_FAT	GO:0060249~anatomical structure homeostasis	3	1.72414	0.442517	CROCC, PROM1, LTF	80	339	17911	1.98131	1	1	1
Annotation Cluster 15	Enrichment Score: 0.6586342921192494
GOTERM_BP_FAT	GO:0097191~extrinsic apoptotic signaling pathway	4	2.29885	0.0846759	KRT18, KRT8, MAL, BMPR1B	80	234	17911	3.82714	1	1	1
GOTERM_MF_FAT	GO:0005198~structural molecule activity	6	3.44828	0.234382	KRT18, CROCC, KRT8, MAL, CLDN2, GM10073	78	723	16866	1.79445	1	1	1
GOTERM_BP_FAT	GO:0097190~apoptotic signaling pathway	5	2.87356	0.255033	KRT18, PERP, KRT8, MAL, BMPR1B	80	582	17911	1.92343	1	1	1
GOTERM_CC_FAT	GO:0005911~cell-cell junction	5	2.87356	0.458334	KRT18, CDH1, PERP, KRT8, CLDN2	74	684	14413	1.42376	1	1	0.955285
Annotation Cluster 16	Enrichment Score: 0.6455901764057308
GOTERM_BP_FAT	GO:0030162~regulation of proteolysis	6	3.44828	0.135127	WFDC8, C4BP, CDH1, PERP, RGN, SPINK10	80	615	17911	2.18427	1	1	1
GOTERM_BP_FAT	GO:0016485~protein processing	3	1.72414	0.264681	C4BP, CDH1, PERP	80	227	17911	2.95887	1	1	1
GOTERM_BP_FAT	GO:0051604~protein maturation	3	1.72414	0.323418	C4BP, CDH1, PERP	80	263	17911	2.55385	1	1	1
Annotation Cluster 17	Enrichment Score: 0.6083310237273435
GOTERM_CC_FAT	GO:0030141~secretory granule	5	2.87356	0.0983167	CAPN11, SPINK10, FSTL3, CBARP, LTF	74	346	14413	2.8146	1	0.809474	0.770147
GOTERM_CC_FAT	GO:0099503~secretory vesicle	5	2.87356	0.233009	CAPN11, SPINK10, FSTL3, CBARP, LTF	74	487	14413	1.99969	1	1	0.955285
GOTERM_CC_FAT	GO:0016023~cytoplasmic, membrane-bounded vesicle	6	3.44828	0.65314	CAPN11, SPINK10, KCNK1, FSTL3, CBARP, LTF	74	1087	14413	1.07509	1	1	0.955285
Annotation Cluster 18	Enrichment Score: 0.5879559507117569
GOTERM_BP_FAT	GO:0072593~reactive oxygen species metabolic process	4	2.29885	0.0838455	GPX3, CBS, RGN, HP	80	233	17911	3.84356	1	1	1
GOTERM_BP_FAT	GO:0006979~response to oxidative stress	4	2.29885	0.276876	GPX3, RGN, HP, PTGS1	80	415	17911	2.15795	1	1	1
GOTERM_BP_FAT	GO:0044248~cellular catabolic process	6	3.44828	0.741936	CES1D, GPX3, CBS, GLDC, RGN, HP	80	1387	17911	0.968511	1	1	1
Annotation Cluster 19	Enrichment Score: 0.5861046612158185
GOTERM_BP_FAT	GO:0060135~maternal process involved in female pregnancy	3	1.72414	0.0343529	CDH1, CBS, JUNB	80	66	17911	10.1767	1	1	1
GOTERM_BP_FAT	GO:0014070~response to organic cyclic compound	9	5.17241	0.0748237	SELL, CDH1, CBS, HBA-A1, AMH, KCNK1, PTGDS, JUNB, IFIT3	80	1005	17911	2.00496	1	1	1
GOTERM_BP_FAT	GO:0007565~female pregnancy	3	1.72414	0.232012	CDH1, CBS, JUNB	80	207	17911	3.24475	1	1	1
GOTERM_BP_FAT	GO:0044706~multi-multicellular organism process	3	1.72414	0.274501	CDH1, CBS, JUNB	80	233	17911	2.88267	1	1	1
GOTERM_BP_FAT	GO:0010243~response to organonitrogen compound	5	2.87356	0.546051	SELL, CDH1, CBS, KCNK1, JUNB	80	878	17911	1.27499	1	1	1
GOTERM_BP_FAT	GO:0009719~response to endogenous stimulus	8	4.5977	0.571905	SELL, CDH1, CBS, BMPR1B, KCNK1, PTGDS, JUNB, FSTL3	80	1608	17911	1.11387	1	1	1
GOTERM_BP_FAT	GO:1901700~response to oxygen-containing compound	8	4.5977	0.613123	SELL, CDH1, CBS, KRT8, RGN, HP, JUNB, LTF	80	1670	17911	1.07251	1	1	1
GOTERM_BP_FAT	GO:1901698~response to nitrogen compound	5	2.87356	0.653135	SELL, CDH1, CBS, KCNK1, JUNB	80	1004	17911	1.11498	1	1	1
Annotation Cluster 20	Enrichment Score: 0.5456638911253193
GOTERM_BP_FAT	GO:0046394~carboxylic acid biosynthetic process	4	2.29885	0.0871885	CBS, RGN, PTGDS, PTGS1	80	237	17911	3.77869	1	1	1
GOTERM_BP_FAT	GO:0016053~organic acid biosynthetic process	4	2.29885	0.102011	CBS, RGN, PTGDS, PTGS1	80	254	17911	3.52579	1	1	1
GOTERM_BP_FAT	GO:0006633~fatty acid biosynthetic process	3	1.72414	0.126904	RGN, PTGDS, PTGS1	80	140	17911	4.79759	1	1	1
GOTERM_BP_FAT	GO:0044283~small molecule biosynthetic process	5	2.87356	0.141371	CES1D, CBS, RGN, PTGDS, PTGS1	80	455	17911	2.4603	1	1	1
GOTERM_MF_FAT	GO:0043168~anion binding	4	2.29885	0.14456	CBS, GLDC, LCN12, PTGDS	78	288	16866	3.00321	1	1	1
GOTERM_BP_FAT	GO:0072330~monocarboxylic acid biosynthetic process	3	1.72414	0.182124	RGN, PTGDS, PTGS1	80	176	17911	3.81626	1	1	1
GOTERM_BP_FAT	GO:0016054~organic acid catabolic process	3	1.72414	0.206091	CES1D, CBS, GLDC	80	191	17911	3.51656	1	1	1
KEGG_PATHWAY	mmu01130:Biosynthesis of antibiotics	3	1.72414	0.21299	CBS, GLDC, RGN	32	214	7691	3.3693	1	1	1
GOTERM_BP_FAT	GO:0006631~fatty acid metabolic process	4	2.29885	0.224849	CES1D, RGN, PTGDS, PTGS1	80	371	17911	2.41388	1	1	1
GOTERM_BP_FAT	GO:0019752~carboxylic acid metabolic process	6	3.44828	0.269981	CES1D, CBS, GLDC, RGN, PTGDS, PTGS1	80	791	17911	1.69826	1	1	1
GOTERM_BP_FAT	GO:0043436~oxoacid metabolic process	6	3.44828	0.275078	CES1D, CBS, GLDC, RGN, PTGDS, PTGS1	80	797	17911	1.68548	1	1	1
GOTERM_BP_FAT	GO:0044282~small molecule catabolic process	3	1.72414	0.339576	CES1D, CBS, GLDC	80	273	17911	2.4603	1	1	1
GOTERM_BP_FAT	GO:0006082~organic acid metabolic process	6	3.44828	0.345536	CES1D, CBS, GLDC, RGN, PTGDS, PTGS1	80	878	17911	1.52998	1	1	1
KEGG_PATHWAY	mmu01100:Metabolic pathways	7	4.02299	0.405615	CES1D, CBS, GLDC, B3GALT2, RGN, PTGDS, PTGS1	32	1269	7691	1.32577	1	1	1
GOTERM_BP_FAT	GO:0008610~lipid biosynthetic process	4	2.29885	0.433134	CES1D, RGN, PTGDS, PTGS1	80	545	17911	1.64321	1	1	1
GOTERM_BP_FAT	GO:0032787~monocarboxylic acid metabolic process	4	2.29885	0.442496	CES1D, RGN, PTGDS, PTGS1	80	553	17911	1.61944	1	1	1
GOTERM_BP_FAT	GO:0044248~cellular catabolic process	6	3.44828	0.741936	CES1D, GPX3, CBS, GLDC, RGN, HP	80	1387	17911	0.968511	1	1	1
GOTERM_BP_FAT	GO:0044255~cellular lipid metabolic process	4	2.29885	0.775377	CES1D, RGN, PTGDS, PTGS1	80	915	17911	0.978743	1	1	1
GOTERM_BP_FAT	GO:0044712~single-organism catabolic process	3	1.72414	0.829145	CES1D, CBS, GLDC	80	715	17911	0.939388	1	1	1
GOTERM_BP_FAT	GO:0006629~lipid metabolic process	4	2.29885	0.911348	CES1D, RGN, PTGDS, PTGS1	80	1217	17911	0.735867	1	1	1
Annotation Cluster 21	Enrichment Score: 0.5304919264309215
GOTERM_BP_FAT	GO:0007613~memory	3	1.72414	0.105329	KCNK10, ADCY8, PTGS1	80	125	17911	5.3733	1	1	1
GOTERM_BP_FAT	GO:0007611~learning or memory	4	2.29885	0.117767	NPS, KCNK10, ADCY8, PTGS1	80	271	17911	3.30461	1	1	1
GOTERM_BP_FAT	GO:0050890~cognition	4	2.29885	0.146561	NPS, KCNK10, ADCY8, PTGS1	80	300	17911	2.98517	1	1	1
GOTERM_BP_FAT	GO:0044708~single-organism behavior	4	2.29885	0.368753	NPS, KCNK10, ADCY8, PTGS1	80	491	17911	1.82393	1	1	1
GOTERM_BP_FAT	GO:0007610~behavior	5	2.87356	0.369722	NPS, KCNK10, ADCY8, PTGDS, PTGS1	80	697	17911	1.60608	1	1	1
GOTERM_BP_FAT	GO:0003008~system process	10	5.74713	0.859357	NPS, RTP4, TRPV6, KCNK10, CDH1, CBS, ADCY8, GRIN2C, LMCD1, PTGS1	80	2696	17911	0.830443	1	1	1
GOTERM_BP_FAT	GO:0050877~neurological system process	7	4.02299	0.908202	NPS, RTP4, KCNK10, CDH1, ADCY8, GRIN2C, PTGS1	80	2077	17911	0.754556	1	1	1
Annotation Cluster 22	Enrichment Score: 0.5191710657095311
GOTERM_BP_FAT	GO:0051346~negative regulation of hydrolase activity	5	2.87356	0.0759495	WFDC8, RGN, SPINK10, ELFN2, LTF	80	362	17911	3.09237	1	1	1
GOTERM_BP_FAT	GO:0010921~regulation of phosphatase activity	3	1.72414	0.0983849	PPP2R2B, RGN, ELFN2	80	120	17911	5.59719	1	1	1
GOTERM_BP_FAT	GO:0051336~regulation of hydrolase activity	8	4.5977	0.0998839	WFDC8, PPP2R2B, CDH1, PERP, RGN, SPINK10, ELFN2, LTF	80	896	17911	1.999	1	1	1
GOTERM_BP_FAT	GO:0065009~regulation of molecular function	15	8.62069	0.100274	WFDC8, HP, ELFN2, CBARP, GM10073, PKHD1, PPP2R2B, CDH1, CBS, PERP, RGN, SPINK10, AMH, STOX1, LTF	80	2201	17911	1.52581	1	1	1
GOTERM_BP_FAT	GO:0044092~negative regulation of molecular function	8	4.5977	0.111716	PKHD1, WFDC8, RGN, HP, SPINK10, ELFN2, CBARP, LTF	80	922	17911	1.94262	1	1	1
GOTERM_BP_FAT	GO:0050790~regulation of catalytic activity	12	6.89655	0.11252	WFDC8, PPP2R2B, CDH1, CBS, PERP, RGN, HP, SPINK10, ELFN2, STOX1, GM10073, LTF	80	1662	17911	1.61652	1	1	1
GOTERM_BP_FAT	GO:0030162~regulation of proteolysis	6	3.44828	0.135127	WFDC8, C4BP, CDH1, PERP, RGN, SPINK10	80	615	17911	2.18427	1	1	1
GOTERM_BP_FAT	GO:0045861~negative regulation of proteolysis	4	2.29885	0.135375	WFDC8, C4BP, CDH1, SPINK10	80	289	17911	3.09879	1	1	1
GOTERM_BP_FAT	GO:0035303~regulation of dephosphorylation	3	1.72414	0.152478	PPP2R2B, RGN, ELFN2	80	157	17911	4.27811	1	1	1
GOTERM_BP_FAT	GO:0043086~negative regulation of catalytic activity	6	3.44828	0.165514	WFDC8, RGN, HP, SPINK10, ELFN2, LTF	80	659	17911	2.03843	1	1	1
GOTERM_BP_FAT	GO:0052547~regulation of peptidase activity	4	2.29885	0.205315	WFDC8, CDH1, PERP, SPINK10	80	354	17911	2.5298	1	1	1
GOTERM_BP_FAT	GO:0006508~proteolysis	10	5.74713	0.246051	WFDC8, C4BP, CAPN11, CDH1, PERP, RGN, HP, SPINK10, PRSS21, LTF	80	1556	17911	1.43887	1	1	1
GOTERM_MF_FAT	GO:0030234~enzyme regulator activity	7	4.02299	0.247374	WFDC8, PPP2R2B, RGN, SPINK10, ELFN2, GM10073, LTF	78	926	16866	1.63457	1	1	1
GOTERM_BP_FAT	GO:0051246~regulation of protein metabolic process	14	8.04598	0.296688	C4BP, WFDC8, GRIN2C, MID1, GM10073, PKHD1, PPP2R2B, CDH1, CBS, PERP, RGN, SPINK10, STOX1, LTF	80	2483	17911	1.26235	1	1	1
GOTERM_BP_FAT	GO:0032268~regulation of cellular protein metabolic process	13	7.47126	0.31124	C4BP, WFDC8, MID1, GM10073, PKHD1, PPP2R2B, CDH1, CBS, PERP, RGN, SPINK10, STOX1, LTF	80	2298	17911	1.26655	1	1	1
GOTERM_BP_FAT	GO:0052548~regulation of endopeptidase activity	3	1.72414	0.323418	CDH1, PERP, SPINK10	80	263	17911	2.55385	1	1	1
GOTERM_BP_FAT	GO:0019220~regulation of phosphate metabolic process	9	5.17241	0.432168	PKHD1, PPP2R2B, CBS, RGN, ELFN2, MID1, STOX1, GM10073, LTF	80	1632	17911	1.23467	1	1	1
GOTERM_BP_FAT	GO:0051174~regulation of phosphorus metabolic process	9	5.17241	0.432857	PKHD1, PPP2R2B, CBS, RGN, ELFN2, MID1, STOX1, GM10073, LTF	80	1633	17911	1.23392	1	1	1
GOTERM_BP_FAT	GO:0051248~negative regulation of protein metabolic process	6	3.44828	0.465447	WFDC8, C4BP, CDH1, RGN, SPINK10, GRIN2C	80	1014	17911	1.32478	1	1	1
GOTERM_BP_FAT	GO:0016311~dephosphorylation	3	1.72414	0.467663	PPP2R2B, RGN, ELFN2	80	356	17911	1.88669	1	1	1
GOTERM_MF_FAT	GO:0098772~molecular function regulator	7	4.02299	0.500554	WFDC8, PPP2R2B, RGN, SPINK10, ELFN2, GM10073, LTF	78	1237	16866	1.22362	1	1	1
GOTERM_BP_FAT	GO:0006796~phosphate-containing compound metabolic process	14	8.04598	0.504991	GM5174, ELFN2, ADCY8, MID1, GM10073, PKHD1, GM6729, PPP2R2B, CBS, GM4922, RGN, BMPR1B, STOX1, LTF	80	2869	17911	1.09251	1	1	1
GOTERM_BP_FAT	GO:0006793~phosphorus metabolic process	14	8.04598	0.507162	GM5174, ELFN2, ADCY8, MID1, GM10073, PKHD1, GM6729, PPP2R2B, CBS, GM4922, RGN, BMPR1B, STOX1, LTF	80	2873	17911	1.09099	1	1	1
GOTERM_BP_FAT	GO:0001932~regulation of protein phosphorylation	7	4.02299	0.522463	PKHD1, CBS, RGN, MID1, STOX1, GM10073, LTF	80	1309	17911	1.19726	1	1	1
GOTERM_MF_FAT	GO:0004857~enzyme inhibitor activity	3	1.72414	0.549725	WFDC8, SPINK10, ELFN2	78	401	16866	1.61769	1	1	1
GOTERM_BP_FAT	GO:0031399~regulation of protein modification process	8	4.5977	0.578683	PKHD1, PPP2R2B, CBS, RGN, MID1, STOX1, GM10073, LTF	80	1618	17911	1.10698	1	1	1
GOTERM_BP_FAT	GO:0042325~regulation of phosphorylation	7	4.02299	0.594869	PKHD1, CBS, RGN, MID1, STOX1, GM10073, LTF	80	1407	17911	1.11387	1	1	1
GOTERM_BP_FAT	GO:0032269~negative regulation of cellular protein metabolic process	5	2.87356	0.614317	WFDC8, C4BP, CDH1, RGN, SPINK10	80	956	17911	1.17096	1	1	1
GOTERM_BP_FAT	GO:0009892~negative regulation of metabolic process	11	6.32184	0.718073	WFDC8, C4BP, CDH1, RGN, HP, SPINK10, ELFN2, GRIN2C, LMCD1, JUNB, STOX1	80	2579	17911	0.954929	1	1	1
GOTERM_BP_FAT	GO:0010605~negative regulation of macromolecule metabolic process	9	5.17241	0.838	WFDC8, C4BP, CDH1, RGN, SPINK10, GRIN2C, LMCD1, JUNB, STOX1	80	2372	17911	0.849489	1	1	1
GOTERM_BP_FAT	GO:0031324~negative regulation of cellular metabolic process	9	5.17241	0.840754	WFDC8, C4BP, CDH1, RGN, HP, SPINK10, ELFN2, LMCD1, JUNB	80	2380	17911	0.846633	1	1	1
GOTERM_BP_FAT	GO:0010629~negative regulation of gene expression	5	2.87356	0.936561	C4BP, CDH1, LMCD1, JUNB, STOX1	80	1628	17911	0.687615	1	1	1
Annotation Cluster 23	Enrichment Score: 0.4662593127530346
GOTERM_BP_FAT	GO:2000241~regulation of reproductive process	5	2.87356	0.00457554	TOPAZ1, SPINK10, PKDREJ, AMH, PTGDS	80	152	17911	7.36472	0.999607	1	1
GOTERM_BP_FAT	GO:0010035~response to inorganic substance	8	4.5977	0.0115087	TRPV6, CDH1, CUTAL, KRT8, RGN, HP, JUNB, FSTL3	80	558	17911	3.20986	1	1	1
GOTERM_BP_FAT	GO:0048609~multicellular organismal reproductive process	11	6.32184	0.0159806	CDH1, CBS, TOPAZ1, RGN, DBIL5, BMPR1B, AMH, PTGDS, JUNB, FSTL3, PRSS21	80	1042	17911	2.3635	1	1	1
GOTERM_BP_FAT	GO:0032504~multicellular organism reproduction	11	6.32184	0.0168755	CDH1, CBS, TOPAZ1, RGN, DBIL5, BMPR1B, AMH, PTGDS, JUNB, FSTL3, PRSS21	80	1051	17911	2.34326	1	1	1
KEGG_PATHWAY	mmu04390:Hippo signaling pathway	4	2.29885	0.0223116	PPP2R2B, CDH1, BMPR1B, AMH	32	151	7691	6.36672	0.897612	1	1
GOTERM_BP_FAT	GO:0022414~reproductive process	14	8.04598	0.030303	KRT8, DBIL5, PKDREJ, FSTL3, PRSS21, CDH1, CBS, TOPAZ1, RGN, SPINK10, BMPR1B, PTGDS, AMH, JUNB	80	1670	17911	1.8769	1	1	1
GOTERM_BP_FAT	GO:0000003~reproduction	14	8.04598	0.0305613	KRT8, DBIL5, PKDREJ, FSTL3, PRSS21, CDH1, CBS, TOPAZ1, RGN, SPINK10, BMPR1B, PTGDS, AMH, JUNB	80	1672	17911	1.87466	1	1	1
GOTERM_BP_FAT	GO:0044703~multi-organism reproductive process	11	6.32184	0.0333355	CDH1, CBS, TOPAZ1, RGN, DBIL5, BMPR1B, AMH, PTGDS, JUNB, FSTL3, PRSS21	80	1175	17911	2.09597	1	1	1
GOTERM_BP_FAT	GO:0010038~response to metal ion	5	2.87356	0.0590955	TRPV6, CDH1, CUTAL, JUNB, FSTL3	80	332	17911	3.3718	1	1	1
GOTERM_BP_FAT	GO:0048608~reproductive structure development	6	3.44828	0.0652708	CDH1, KRT8, BMPR1B, AMH, JUNB, FSTL3	80	490	17911	2.74148	1	1	1
GOTERM_BP_FAT	GO:0061458~reproductive system development	6	3.44828	0.067552	CDH1, KRT8, BMPR1B, AMH, JUNB, FSTL3	80	495	17911	2.71379	1	1	1
GOTERM_BP_FAT	GO:0044702~single organism reproductive process	12	6.89655	0.0707114	CDH1, CBS, TOPAZ1, KRT8, RGN, DBIL5, BMPR1B, AMH, PTGDS, JUNB, FSTL3, PRSS21	80	1525	17911	1.76174	1	1	1
GOTERM_BP_FAT	GO:0007276~gamete generation	8	4.5977	0.0811558	TOPAZ1, RGN, DBIL5, BMPR1B, AMH, PTGDS, FSTL3, PRSS21	80	851	17911	2.1047	1	1	1
GOTERM_BP_FAT	GO:0001503~ossification	5	2.87356	0.0997146	CBS, BMPR1B, JUNB, FSTL3, LTF	80	399	17911	2.80561	1	1	1
GOTERM_BP_FAT	GO:0071248~cellular response to metal ion	3	1.72414	0.125434	CDH1, JUNB, FSTL3	80	139	17911	4.8321	1	1	1
GOTERM_BP_FAT	GO:0001701~in utero embryonic development	5	2.87356	0.143777	CDH1, KRT8, HBA-A2, HBA-A1, JUNB	80	458	17911	2.44419	1	1	1
GOTERM_BP_FAT	GO:0019953~sexual reproduction	8	4.5977	0.150919	TOPAZ1, RGN, DBIL5, BMPR1B, AMH, PTGDS, FSTL3, PRSS21	80	999	17911	1.79289	1	1	1
GOTERM_BP_FAT	GO:0003006~developmental process involved in reproduction	7	4.02299	0.15876	CDH1, TOPAZ1, KRT8, BMPR1B, AMH, JUNB, FSTL3	80	829	17911	1.89049	1	1	1
GOTERM_BP_FAT	GO:0001890~placenta development	3	1.72414	0.180541	CDH1, KRT8, JUNB	80	175	17911	3.83807	1	1	1
GOTERM_BP_FAT	GO:0042127~regulation of cell proliferation	11	6.32184	0.185077	PKHD1, CDH1, RGN, VWCE, BMPR1B, PTGDS, JUNB, STOX1, IFIT3, PTGS1, LTF	80	1642	17911	1.49986	1	1	1
GOTERM_BP_FAT	GO:0008283~cell proliferation	12	6.89655	0.200452	PKHD1, EMX2, EHF, CDH1, RGN, VWCE, BMPR1B, PTGDS, JUNB, STOX1, IFIT3, LTF	80	1874	17911	1.43364	1	1	1
GOTERM_BP_FAT	GO:0050673~epithelial cell proliferation	4	2.29885	0.231832	EHF, CDH1, RGN, STOX1	80	377	17911	2.37546	1	1	1
GOTERM_BP_FAT	GO:0071241~cellular response to inorganic substance	3	1.72414	0.240161	CDH1, JUNB, FSTL3	80	212	17911	3.16822	1	1	1
GOTERM_BP_FAT	GO:0007283~spermatogenesis	5	2.87356	0.261831	TOPAZ1, RGN, DBIL5, FSTL3, PRSS21	80	589	17911	1.90057	1	1	1
GOTERM_BP_FAT	GO:0048232~male gamete generation	5	2.87356	0.262806	TOPAZ1, RGN, DBIL5, FSTL3, PRSS21	80	590	17911	1.89735	1	1	1
GOTERM_BP_FAT	GO:0008406~gonad development	3	1.72414	0.303911	BMPR1B, AMH, FSTL3	80	251	17911	2.67595	1	1	1
GOTERM_BP_FAT	GO:0045137~development of primary sexual characteristics	3	1.72414	0.312053	BMPR1B, AMH, FSTL3	80	256	17911	2.62368	1	1	1
GOTERM_BP_FAT	GO:0042493~response to drug	4	2.29885	0.315487	EMX2, CDH1, AMH, JUNB	80	447	17911	2.00347	1	1	1
GOTERM_BP_FAT	GO:0008285~negative regulation of cell proliferation	5	2.87356	0.321319	CDH1, RGN, BMPR1B, PTGDS, IFIT3	80	649	17911	1.72487	1	1	1
GOTERM_BP_FAT	GO:0048732~gland development	4	2.29885	0.365132	CDH1, RGN, HP, FSTL3	80	488	17911	1.83514	1	1	1
GOTERM_BP_FAT	GO:0007548~sex differentiation	3	1.72414	0.398219	BMPR1B, AMH, FSTL3	80	310	17911	2.16665	1	1	1
GOTERM_BP_FAT	GO:0043009~chordate embryonic development	5	2.87356	0.403979	CDH1, KRT8, HBA-A2, HBA-A1, JUNB	80	731	17911	1.53138	1	1	1
GOTERM_BP_FAT	GO:0009966~regulation of signal transduction	13	7.47126	0.405736	VWCE, MID1, FSTL3, PKHD1, CDH1, CBS, DHX58, RGN, MAL, BMPR1B, LMCD1, STOX1, LTF	80	2468	17911	1.17931	1	1	1
GOTERM_BP_FAT	GO:0009792~embryo development ending in birth or egg hatching	5	2.87356	0.412003	CDH1, KRT8, HBA-A2, HBA-A1, JUNB	80	739	17911	1.5148	1	1	1
GOTERM_BP_FAT	GO:0007281~germ cell development	3	1.72414	0.43198	TOPAZ1, BMPR1B, AMH	80	332	17911	2.02308	1	1	1
GOTERM_BP_FAT	GO:0010604~positive regulation of macromolecule metabolic process	14	8.04598	0.464017	C4BP, AYM1, EHF, MID1, FSTL3, GM10073, CDH1, PERP, RGN, BMPR1B, AMH, JUNB, STOX1, LTF	80	2794	17911	1.12184	1	1	1
GOTERM_BP_FAT	GO:0022412~cellular process involved in reproduction in multicellular organism	3	1.72414	0.513156	TOPAZ1, BMPR1B, AMH	80	388	17911	1.73109	1	1	1
GOTERM_BP_FAT	GO:0009719~response to endogenous stimulus	8	4.5977	0.571905	SELL, CDH1, CBS, BMPR1B, KCNK1, PTGDS, JUNB, FSTL3	80	1608	17911	1.11387	1	1	1
GOTERM_BP_FAT	GO:0009893~positive regulation of metabolic process	14	8.04598	0.576916	C4BP, AYM1, EHF, MID1, FSTL3, GM10073, CDH1, PERP, RGN, BMPR1B, AMH, JUNB, STOX1, LTF	80	3004	17911	1.04342	1	1	1
GOTERM_BP_FAT	GO:0009790~embryo development	6	3.44828	0.587306	CDH1, KRT8, HBA-A2, HBA-A1, JUNB, STOX1	80	1161	17911	1.15704	1	1	1
GOTERM_BP_FAT	GO:0010628~positive regulation of gene expression	8	4.5977	0.637364	AYM1, EHF, CDH1, BMPR1B, AMH, JUNB, STOX1, FSTL3	80	1708	17911	1.04865	1	1	1
GOTERM_BP_FAT	GO:0045944~positive regulation of transcription from RNA polymerase II promoter	5	2.87356	0.687156	AYM1, EHF, BMPR1B, JUNB, FSTL3	80	1049	17911	1.06715	1	1	1
GOTERM_BP_FAT	GO:0031325~positive regulation of cellular metabolic process	12	6.89655	0.694209	AYM1, EHF, CDH1, PERP, RGN, BMPR1B, MID1, JUNB, STOX1, FSTL3, GM10073, LTF	80	2769	17911	0.97026	1	1	1
GOTERM_BP_FAT	GO:0045893~positive regulation of transcription, DNA-templated	6	3.44828	0.712956	AYM1, EHF, CDH1, BMPR1B, JUNB, FSTL3	80	1339	17911	1.00323	1	1	1
GOTERM_BP_FAT	GO:1903508~positive regulation of nucleic acid-templated transcription	6	3.44828	0.712956	AYM1, EHF, CDH1, BMPR1B, JUNB, FSTL3	80	1339	17911	1.00323	1	1	1
GOTERM_BP_FAT	GO:1902680~positive regulation of RNA biosynthetic process	6	3.44828	0.715453	AYM1, EHF, CDH1, BMPR1B, JUNB, FSTL3	80	1343	17911	1.00024	1	1	1
GOTERM_BP_FAT	GO:0032774~RNA biosynthetic process	15	8.62069	0.729193	ZFP820, EMX2, AYM1, EHF, FSTL3, PKHD1, CDH1, TOPAZ1, RGN, BMPR1B, AMH, LMCD1, JUNB, STOX1, LTF	80	3565	17911	0.942023	1	1	1
GOTERM_BP_FAT	GO:2000026~regulation of multicellular organismal development	8	4.5977	0.740059	CDH1, RGN, PROM1, BMPR1B, AMH, STOX1, FSTL3, LTF	80	1888	17911	0.948676	1	1	1
GOTERM_BP_FAT	GO:0051254~positive regulation of RNA metabolic process	6	3.44828	0.747704	AYM1, EHF, CDH1, BMPR1B, JUNB, FSTL3	80	1397	17911	0.961578	1	1	1
GOTERM_BP_FAT	GO:0006366~transcription from RNA polymerase II promoter	7	4.02299	0.772546	AYM1, EHF, BMPR1B, LMCD1, JUNB, STOX1, FSTL3	80	1700	17911	0.92189	1	1	1
GOTERM_BP_FAT	GO:0031328~positive regulation of cellular biosynthetic process	7	4.02299	0.776965	AYM1, EHF, CDH1, RGN, BMPR1B, JUNB, FSTL3	80	1709	17911	0.917035	1	1	1
GOTERM_BP_FAT	GO:2001141~regulation of RNA biosynthetic process	14	8.04598	0.780806	ZFP820, EMX2, AYM1, EHF, FSTL3, PKHD1, CDH1, RGN, BMPR1B, AMH, LMCD1, JUNB, STOX1, LTF	80	3458	17911	0.906427	1	1	1
GOTERM_BP_FAT	GO:0034654~nucleobase-containing compound biosynthetic process	16	9.1954	0.784535	ZFP820, EMX2, AYM1, EHF, ADCY8, FSTL3, PKHD1, CDH1, TOPAZ1, RGN, BMPR1B, AMH, LMCD1, JUNB, STOX1, LTF	80	3952	17911	0.906427	1	1	1
GOTERM_BP_FAT	GO:0009891~positive regulation of biosynthetic process	7	4.02299	0.793557	AYM1, EHF, CDH1, RGN, BMPR1B, JUNB, FSTL3	80	1744	17911	0.898631	1	1	1
GOTERM_BP_FAT	GO:0018130~heterocycle biosynthetic process	16	9.1954	0.803606	ZFP820, EMX2, AYM1, EHF, ADCY8, FSTL3, PKHD1, CDH1, TOPAZ1, RGN, BMPR1B, AMH, LMCD1, JUNB, STOX1, LTF	80	4009	17911	0.89354	1	1	1
GOTERM_BP_FAT	GO:0006357~regulation of transcription from RNA polymerase II promoter	7	4.02299	0.807035	AYM1, EHF, BMPR1B, LMCD1, JUNB, STOX1, FSTL3	80	1774	17911	0.883434	1	1	1
GOTERM_BP_FAT	GO:0019438~aromatic compound biosynthetic process	16	9.1954	0.808748	ZFP820, EMX2, AYM1, EHF, ADCY8, FSTL3, PKHD1, CDH1, TOPAZ1, RGN, BMPR1B, AMH, LMCD1, JUNB, STOX1, LTF	80	4025	17911	0.889988	1	1	1
GOTERM_BP_FAT	GO:0097659~nucleic acid-templated transcription	14	8.04598	0.812028	ZFP820, EMX2, AYM1, EHF, FSTL3, PKHD1, CDH1, TOPAZ1, BMPR1B, AMH, LMCD1, JUNB, STOX1, LTF	80	3548	17911	0.883434	1	1	1
GOTERM_BP_FAT	GO:0045595~regulation of cell differentiation	7	4.02299	0.819006	CDH1, PROM1, BMPR1B, RBM24, JUNB, FSTL3, LTF	80	1802	17911	0.869707	1	1	1
GOTERM_BP_FAT	GO:0051252~regulation of RNA metabolic process	14	8.04598	0.820761	ZFP820, EMX2, AYM1, EHF, FSTL3, PKHD1, CDH1, RGN, BMPR1B, AMH, LMCD1, JUNB, STOX1, LTF	80	3575	17911	0.876762	1	1	1
GOTERM_BP_FAT	GO:0035295~tube development	3	1.72414	0.821244	CDH1, PROM1, FSTL3	80	702	17911	0.956784	1	1	1
GOTERM_BP_FAT	GO:0000902~cell morphogenesis	5	2.87356	0.826572	PKHD1, CDH1, KRT8, PIH1D3, BMPR1B	80	1283	17911	0.872516	1	1	1
GOTERM_BP_FAT	GO:0016070~RNA metabolic process	17	9.77011	0.828151	ZFP820, EMX2, AYM1, EHF, GM21677, A1CF, FSTL3, PKHD1, CDH1, TOPAZ1, RGN, BMPR1B, AMH, LMCD1, JUNB, STOX1, LTF	80	4331	17911	0.878801	1	1	1
GOTERM_BP_FAT	GO:0010557~positive regulation of macromolecule biosynthetic process	6	3.44828	0.836021	AYM1, EHF, CDH1, BMPR1B, JUNB, FSTL3	80	1577	17911	0.851823	1	1	1
GOTERM_BP_FAT	GO:0006351~transcription, DNA-templated	12	6.89655	0.836516	PKHD1, AYM1, EHF, CDH1, TOPAZ1, BMPR1B, AMH, LMCD1, JUNB, STOX1, FSTL3, LTF	80	3129	17911	0.858629	1	1	1
GOTERM_BP_FAT	GO:0019219~regulation of nucleobase-containing compound metabolic process	15	8.62069	0.851082	ZFP820, EMX2, AYM1, EHF, FSTL3, PKHD1, CDH1, CBS, RGN, BMPR1B, AMH, LMCD1, JUNB, STOX1, LTF	80	3924	17911	0.855839	1	1	1
GOTERM_BP_FAT	GO:0006355~regulation of transcription, DNA-templated	13	7.47126	0.857029	ZFP820, EMX2, AYM1, EHF, FSTL3, PKHD1, CDH1, BMPR1B, AMH, LMCD1, JUNB, STOX1, LTF	80	3449	17911	0.843879	1	1	1
GOTERM_BP_FAT	GO:1903506~regulation of nucleic acid-templated transcription	13	7.47126	0.857857	ZFP820, EMX2, AYM1, EHF, FSTL3, PKHD1, CDH1, BMPR1B, AMH, LMCD1, JUNB, STOX1, LTF	80	3452	17911	0.843145	1	1	1
GOTERM_BP_FAT	GO:0045935~positive regulation of nucleobase-containing compound metabolic process	6	3.44828	0.85931	AYM1, EHF, CDH1, BMPR1B, JUNB, FSTL3	80	1637	17911	0.820602	1	1	1
GOTERM_BP_FAT	GO:0032989~cellular component morphogenesis	5	2.87356	0.868074	PKHD1, CDH1, KRT8, PIH1D3, BMPR1B	80	1382	17911	0.810013	1	1	1
GOTERM_BP_FAT	GO:0010467~gene expression	20	11.4943	0.87124	C4BP, ZFP820, EMX2, AYM1, EHF, GM21677, A1CF, FSTL3, GM10073, PKHD1, CDH1, TOPAZ1, PERP, BMPR1B, AMH, RBM24, LMCD1, JUNB, STOX1, LTF	80	5224	17911	0.85715	1	1	1
GOTERM_BP_FAT	GO:0000904~cell morphogenesis involved in differentiation	3	1.72414	0.874928	CDH1, KRT8, BMPR1B	80	803	17911	0.836441	1	1	1
GOTERM_BP_FAT	GO:0010468~regulation of gene expression	16	9.1954	0.875658	C4BP, ZFP820, EMX2, AYM1, EHF, A1CF, FSTL3, PKHD1, CDH1, BMPR1B, AMH, RBM24, LMCD1, JUNB, STOX1, LTF	80	4268	17911	0.839316	1	1	1
GOTERM_BP_FAT	GO:0034645~cellular macromolecule biosynthetic process	18	10.3448	0.886872	ZFP820, EMX2, D730048I06RIK, AYM1, EHF, FSTL3, GM10073, PKHD1, CDH1, TOPAZ1, B3GALT2, RGN, BMPR1B, AMH, LMCD1, JUNB, STOX1, LTF	80	4810	17911	0.837833	1	1	1
GOTERM_CC_FAT	GO:0043005~neuron projection	5	2.87356	0.888829	CDH1, BMPR1B, KCNK1, FSTL3, CBARP	74	1253	14413	0.777216	1	1	0.955285
GOTERM_BP_FAT	GO:0048468~cell development	8	4.5977	0.889865	CDH1, TOPAZ1, KRT8, HBA-A2, HBA-A1, BMPR1B, AMH, LTF	80	2278	17911	0.78626	1	1	1
GOTERM_BP_FAT	GO:0051173~positive regulation of nitrogen compound metabolic process	6	3.44828	0.893535	AYM1, EHF, CDH1, BMPR1B, JUNB, FSTL3	80	1742	17911	0.771139	1	1	1
GOTERM_BP_FAT	GO:2000112~regulation of cellular macromolecule biosynthetic process	14	8.04598	0.898992	ZFP820, EMX2, AYM1, EHF, FSTL3, PKHD1, CDH1, RGN, BMPR1B, AMH, LMCD1, JUNB, STOX1, LTF	80	3875	17911	0.808884	1	1	1
GOTERM_BP_FAT	GO:0071495~cellular response to endogenous stimulus	4	2.29885	0.902882	CDH1, BMPR1B, JUNB, FSTL3	80	1189	17911	0.753196	1	1	1
GOTERM_BP_FAT	GO:0010556~regulation of macromolecule biosynthetic process	14	8.04598	0.916468	ZFP820, EMX2, AYM1, EHF, FSTL3, PKHD1, CDH1, RGN, BMPR1B, AMH, LMCD1, JUNB, STOX1, LTF	80	3966	17911	0.790324	1	1	1
GOTERM_BP_FAT	GO:0051171~regulation of nitrogen compound metabolic process	15	8.62069	0.916775	ZFP820, EMX2, AYM1, EHF, FSTL3, PKHD1, CDH1, CBS, RGN, BMPR1B, AMH, LMCD1, JUNB, STOX1, LTF	80	4221	17911	0.79562	1	1	1
GOTERM_CC_FAT	GO:0005654~nucleoplasm	7	4.02299	0.984315	EHF, KRT8, RGN, A1CF, JUNB, STOX1, FSTL3	74	2325	14413	0.586405	1	1	0.984315
Annotation Cluster 24	Enrichment Score: 0.4474615888589861
GOTERM_BP_FAT	GO:0043900~regulation of multi-organism process	6	3.44828	0.04564	DHX58, SPINK10, PKDREJ, PTGDS, LMCD1, LTF	80	442	17911	3.0392	1	1	1
GOTERM_BP_FAT	GO:0045087~innate immune response	7	4.02299	0.0643257	C4BP, DHX58, IRGM2, IFIT3, IIGP1, LTF, GBP3	80	643	17911	2.43734	1	1	1
GOTERM_BP_FAT	GO:0010646~regulation of cell communication	17	9.77011	0.158033	D730048I06RIK, VWCE, MID1, SHISA8, FSTL3, PTGS1, NPS, PKHD1, CDH1, CBS, DHX58, RGN, MAL, BMPR1B, LMCD1, STOX1, LTF	80	2785	17911	1.36664	1	1	1
GOTERM_BP_FAT	GO:0023051~regulation of signaling	17	9.77011	0.166057	D730048I06RIK, VWCE, MID1, SHISA8, FSTL3, PTGS1, NPS, PKHD1, CDH1, CBS, DHX58, RGN, MAL, BMPR1B, LMCD1, STOX1, LTF	80	2808	17911	1.35544	1	1	1
GOTERM_BP_FAT	GO:0002831~regulation of response to biotic stimulus	3	1.72414	0.253229	DHX58, LMCD1, LTF	80	220	17911	3.05301	1	1	1
GOTERM_BP_FAT	GO:0080134~regulation of response to stress	8	4.5977	0.27135	C4BP, CBS, DHX58, RGN, MID1, LMCD1, STOX1, LTF	80	1191	17911	1.50386	1	1	1
GOTERM_BP_FAT	GO:0048584~positive regulation of response to stimulus	11	6.32184	0.28775	C4BP, SELL, CD19, DHX58, RGN, MAL, BMPR1B, MID1, LMCD1, STOX1, LTF	80	1834	17911	1.34284	1	1	1
GOTERM_BP_FAT	GO:0044403~symbiosis, encompassing mutualism through parasitism	5	2.87356	0.31129	DHX58, LMCD1, IFIT3, LTF, GBP3	80	639	17911	1.75186	1	1	1
GOTERM_BP_FAT	GO:0044419~interspecies interaction between organisms	5	2.87356	0.31129	DHX58, LMCD1, IFIT3, LTF, GBP3	80	639	17911	1.75186	1	1	1
GOTERM_BP_FAT	GO:0002682~regulation of immune system process	8	4.5977	0.312255	C4BP, SELL, CDH1, CD19, DHX58, LMCD1, FSTL3, LTF	80	1249	17911	1.43403	1	1	1
GOTERM_BP_FAT	GO:0051607~defense response to virus	3	1.72414	0.384149	DHX58, LMCD1, IFIT3	80	301	17911	2.23144	1	1	1
GOTERM_BP_FAT	GO:0050792~regulation of viral process	3	1.72414	0.388854	DHX58, LMCD1, LTF	80	304	17911	2.20942	1	1	1
GOTERM_BP_FAT	GO:0009966~regulation of signal transduction	13	7.47126	0.405736	VWCE, MID1, FSTL3, PKHD1, CDH1, CBS, DHX58, RGN, MAL, BMPR1B, LMCD1, STOX1, LTF	80	2468	17911	1.17931	1	1	1
GOTERM_BP_FAT	GO:0043903~regulation of symbiosis, encompassing mutualism through parasitism	3	1.72414	0.435001	DHX58, LMCD1, LTF	80	334	17911	2.01097	1	1	1
GOTERM_BP_FAT	GO:0032101~regulation of response to external stimulus	5	2.87356	0.441897	C4BP, SELL, DHX58, LMCD1, LTF	80	769	17911	1.45571	1	1	1
GOTERM_MF_FAT	GO:0046914~transition metal ion binding	8	4.5977	0.454545	CUTAL, DHX58, RGN, HBA-A2, HBA-A1, MID1, LMCD1, LTF	78	1394	16866	1.24092	1	1	1
GOTERM_BP_FAT	GO:0009615~response to virus	3	1.72414	0.479267	DHX58, LMCD1, IFIT3	80	364	17911	1.84523	1	1	1
GOTERM_BP_FAT	GO:0016032~viral process	4	2.29885	0.483872	DHX58, LMCD1, IFIT3, LTF	80	589	17911	1.52046	1	1	1
GOTERM_BP_FAT	GO:0010647~positive regulation of cell communication	8	4.5977	0.488828	NPS, DHX58, MAL, BMPR1B, MID1, LMCD1, STOX1, LTF	80	1490	17911	1.20208	1	1	1
GOTERM_BP_FAT	GO:0044764~multi-organism cellular process	4	2.29885	0.48951	DHX58, LMCD1, IFIT3, LTF	80	594	17911	1.50766	1	1	1
GOTERM_BP_FAT	GO:0023056~positive regulation of signaling	8	4.5977	0.493888	NPS, DHX58, MAL, BMPR1B, MID1, LMCD1, STOX1, LTF	80	1497	17911	1.19646	1	1	1
GOTERM_BP_FAT	GO:0031347~regulation of defense response	4	2.29885	0.499584	C4BP, DHX58, LMCD1, LTF	80	603	17911	1.48516	1	1	1
GOTERM_BP_FAT	GO:1902531~regulation of intracellular signal transduction	8	4.5977	0.533127	PKHD1, CBS, DHX58, RGN, MID1, LMCD1, STOX1, LTF	80	1552	17911	1.15406	1	1	1
GOTERM_BP_FAT	GO:0009967~positive regulation of signal transduction	7	4.02299	0.536892	DHX58, MAL, BMPR1B, MID1, LMCD1, STOX1, LTF	80	1328	17911	1.18013	1	1	1
GOTERM_BP_FAT	GO:1902533~positive regulation of intracellular signal transduction	5	2.87356	0.570365	DHX58, MID1, LMCD1, STOX1, LTF	80	905	17911	1.23695	1	1	1
GOTERM_BP_FAT	GO:0002252~immune effector process	4	2.29885	0.652839	C4BP, DHX58, LMCD1, IFIT3	80	755	17911	1.18616	1	1	1
GOTERM_MF_FAT	GO:0008270~zinc ion binding	4	2.29885	0.876317	DHX58, RGN, MID1, LMCD1	78	1075	16866	0.80458	1	1	1
GOTERM_BP_FAT	GO:0033554~cellular response to stress	5	2.87356	0.947812	CBS, RGN, MID1, LMCD1, STOX1	80	1690	17911	0.662389	1	1	1
Annotation Cluster 25	Enrichment Score: 0.4190731917022811
GOTERM_MF_FAT	GO:0004252~serine-type endopeptidase activity	3	1.72414	0.252303	HP, PRSS21, LTF	78	212	16866	3.05987	1	1	1
GOTERM_MF_FAT	GO:0008236~serine-type peptidase activity	3	1.72414	0.291257	HP, PRSS21, LTF	78	235	16866	2.76039	1	1	1
GOTERM_MF_FAT	GO:0017171~serine hydrolase activity	3	1.72414	0.29633	HP, PRSS21, LTF	78	238	16866	2.7256	1	1	1
GOTERM_MF_FAT	GO:0004175~endopeptidase activity	4	2.29885	0.373313	CAPN11, HP, PRSS21, LTF	78	478	16866	1.80946	1	1	1
GOTERM_MF_FAT	GO:0070011~peptidase activity, acting on L-amino acid peptides	4	2.29885	0.599181	CAPN11, HP, PRSS21, LTF	78	674	16866	1.28327	1	1	1
GOTERM_MF_FAT	GO:0008233~peptidase activity	4	2.29885	0.627995	CAPN11, HP, PRSS21, LTF	78	703	16866	1.23033	1	1	1
Annotation Cluster 26	Enrichment Score: 0.41481382932749933
GOTERM_BP_FAT	GO:0002253~activation of immune response	4	2.29885	0.163353	C4BP, CD19, DHX58, LTF	80	316	17911	2.83402	1	1	1
GOTERM_BP_FAT	GO:0002683~negative regulation of immune system process	4	2.29885	0.263717	C4BP, DHX58, FSTL3, LTF	80	404	17911	2.21671	1	1	1
GOTERM_BP_FAT	GO:0080134~regulation of response to stress	8	4.5977	0.27135	C4BP, CBS, DHX58, RGN, MID1, LMCD1, STOX1, LTF	80	1191	17911	1.50386	1	1	1
GOTERM_BP_FAT	GO:0050776~regulation of immune response	5	2.87356	0.292339	C4BP, CDH1, CD19, DHX58, LTF	80	620	17911	1.80554	1	1	1
GOTERM_BP_FAT	GO:0006955~immune response	8	4.5977	0.300831	C4BP, CD19, DHX58, IRGM2, IFIT3, IIGP1, LTF, GBP3	80	1233	17911	1.45264	1	1	1
GOTERM_BP_FAT	GO:0002682~regulation of immune system process	8	4.5977	0.312255	C4BP, SELL, CDH1, CD19, DHX58, LMCD1, FSTL3, LTF	80	1249	17911	1.43403	1	1	1
GOTERM_BP_FAT	GO:0002757~immune response-activating signal transduction	3	1.72414	0.328276	CD19, DHX58, LTF	80	266	17911	2.52505	1	1	1
GOTERM_BP_FAT	GO:0050778~positive regulation of immune response	4	2.29885	0.348203	C4BP, CD19, DHX58, LTF	80	474	17911	1.88935	1	1	1
GOTERM_BP_FAT	GO:0002764~immune response-regulating signaling pathway	3	1.72414	0.357217	CD19, DHX58, LTF	80	284	17911	2.36501	1	1	1
GOTERM_BP_FAT	GO:0032101~regulation of response to external stimulus	5	2.87356	0.441897	C4BP, SELL, DHX58, LMCD1, LTF	80	769	17911	1.45571	1	1	1
GOTERM_BP_FAT	GO:0002684~positive regulation of immune system process	5	2.87356	0.454728	C4BP, SELL, CD19, DHX58, LTF	80	782	17911	1.43151	1	1	1
GOTERM_BP_FAT	GO:0031347~regulation of defense response	4	2.29885	0.499584	C4BP, DHX58, LMCD1, LTF	80	603	17911	1.48516	1	1	1
GOTERM_BP_FAT	GO:0002697~regulation of immune effector process	3	1.72414	0.557376	C4BP, DHX58, LMCD1	80	421	17911	1.5954	1	1	1
GOTERM_BP_FAT	GO:0002252~immune effector process	4	2.29885	0.652839	C4BP, DHX58, LMCD1, IFIT3	80	755	17911	1.18616	1	1	1
GOTERM_BP_FAT	GO:0009968~negative regulation of signal transduction	5	2.87356	0.669302	PKHD1, CDH1, DHX58, FSTL3, LTF	80	1025	17911	1.09213	1	1	1
GOTERM_BP_FAT	GO:0048585~negative regulation of response to stimulus	6	3.44828	0.719787	PKHD1, C4BP, CDH1, DHX58, FSTL3, LTF	80	1350	17911	0.995056	1	1	1
Annotation Cluster 27	Enrichment Score: 0.39698772606308474
GOTERM_BP_FAT	GO:0070588~calcium ion transmembrane transport	4	2.29885	0.0880331	TRPV6, CD19, RGN, CBARP	80	238	17911	3.76282	1	1	1
GOTERM_BP_FAT	GO:0006816~calcium ion transport	4	2.29885	0.214458	TRPV6, CD19, RGN, CBARP	80	362	17911	2.4739	1	1	1
GOTERM_BP_FAT	GO:0055065~metal ion homeostasis	5	2.87356	0.263781	PKHD1, TRPV6, CD19, RGN, LTF	80	591	17911	1.89414	1	1	1
GOTERM_BP_FAT	GO:0070838~divalent metal ion transport	4	2.29885	0.27328	TRPV6, CD19, RGN, CBARP	80	412	17911	2.17367	1	1	1
GOTERM_BP_FAT	GO:0072511~divalent inorganic cation transport	4	2.29885	0.276876	TRPV6, CD19, RGN, CBARP	80	415	17911	2.15795	1	1	1
GOTERM_BP_FAT	GO:0055074~calcium ion homeostasis	4	2.29885	0.292516	PKHD1, TRPV6, CD19, RGN	80	428	17911	2.09241	1	1	1
GOTERM_BP_FAT	GO:0072507~divalent inorganic cation homeostasis	4	2.29885	0.328816	PKHD1, TRPV6, CD19, RGN	80	458	17911	1.95535	1	1	1
GOTERM_BP_FAT	GO:0042592~homeostatic process	10	5.74713	0.338398	PKHD1, TRPV6, CDH1, CROCC, CD19, RGN, HBA-A2, HBA-A1, PROM1, LTF	80	1707	17911	1.31158	1	1	1
GOTERM_BP_FAT	GO:0055080~cation homeostasis	5	2.87356	0.341454	PKHD1, TRPV6, CD19, RGN, LTF	80	669	17911	1.6733	1	1	1
GOTERM_BP_FAT	GO:0098771~inorganic ion homeostasis	5	2.87356	0.357603	PKHD1, TRPV6, CD19, RGN, LTF	80	685	17911	1.63422	1	1	1
GOTERM_BP_FAT	GO:0050801~ion homeostasis	5	2.87356	0.395937	PKHD1, TRPV6, CD19, RGN, LTF	80	723	17911	1.54832	1	1	1
GOTERM_BP_FAT	GO:0048878~chemical homeostasis	6	3.44828	0.539154	PKHD1, TRPV6, CDH1, CD19, RGN, LTF	80	1101	17911	1.2201	1	1	1
GOTERM_BP_FAT	GO:0006874~cellular calcium ion homeostasis	3	1.72414	0.548232	PKHD1, CD19, RGN	80	414	17911	1.62237	1	1	1
GOTERM_BP_FAT	GO:0072503~cellular divalent inorganic cation homeostasis	3	1.72414	0.574013	PKHD1, CD19, RGN	80	434	17911	1.54761	1	1	1
GOTERM_BP_FAT	GO:0006875~cellular metal ion homeostasis	3	1.72414	0.670646	PKHD1, CD19, RGN	80	518	17911	1.29665	1	1	1
GOTERM_BP_FAT	GO:0030003~cellular cation homeostasis	3	1.72414	0.736307	PKHD1, CD19, RGN	80	587	17911	1.14423	1	1	1
GOTERM_BP_FAT	GO:0006873~cellular ion homeostasis	3	1.72414	0.74904	PKHD1, CD19, RGN	80	602	17911	1.11572	1	1	1
GOTERM_BP_FAT	GO:0055082~cellular chemical homeostasis	3	1.72414	0.855184	PKHD1, CD19, RGN	80	762	17911	0.881447	1	1	1
GOTERM_BP_FAT	GO:0019725~cellular homeostasis	3	1.72414	0.900541	PKHD1, CD19, RGN	80	866	17911	0.775592	1	1	1
Annotation Cluster 28	Enrichment Score: 0.39475315042130726
GOTERM_BP_FAT	GO:0010942~positive regulation of cell death	5	2.87356	0.292339	PPP2R2B, OSGIN1, HP, MAL, BMPR1B	80	620	17911	1.80554	1	1	1
GOTERM_BP_FAT	GO:0043065~positive regulation of apoptotic process	4	2.29885	0.470228	PPP2R2B, OSGIN1, MAL, BMPR1B	80	577	17911	1.55208	1	1	1
GOTERM_BP_FAT	GO:0043068~positive regulation of programmed cell death	4	2.29885	0.475932	PPP2R2B, OSGIN1, MAL, BMPR1B	80	582	17911	1.53875	1	1	1
Annotation Cluster 29	Enrichment Score: 0.37143392835308736
GOTERM_CC_FAT	GO:0009986~cell surface	7	4.02299	0.295355	ADGRG2, SELL, CDH1, CD19, LY6A, PROM1, LTF	74	890	14413	1.5319	1	1	0.955285
GOTERM_CC_FAT	GO:0098552~side of membrane	4	2.29885	0.503558	SELL, CDH1, CD19, LY6A	74	528	14413	1.47553	1	1	0.955285
GOTERM_CC_FAT	GO:0009897~external side of plasma membrane	3	1.72414	0.516779	SELL, CD19, LY6A	74	340	14413	1.71856	1	1	0.955285
Annotation Cluster 30	Enrichment Score: 0.36555420440709757
GOTERM_CC_FAT	GO:0098802~plasma membrane receptor complex	3	1.72414	0.201737	KCNK1, GRIN2C, SHISA8	74	164	14413	3.56287	1	1	0.955285
GOTERM_CC_FAT	GO:0034702~ion channel complex	3	1.72414	0.393046	KCNK1, GRIN2C, SHISA8	74	267	14413	2.18843	1	1	0.955285
GOTERM_CC_FAT	GO:1902495~transmembrane transporter complex	3	1.72414	0.440606	KCNK1, GRIN2C, SHISA8	74	294	14413	1.98745	1	1	0.955285
GOTERM_CC_FAT	GO:1990351~transporter complex	3	1.72414	0.449199	KCNK1, GRIN2C, SHISA8	74	299	14413	1.95422	1	1	0.955285
GOTERM_CC_FAT	GO:0043235~receptor complex	3	1.72414	0.492673	KCNK1, GRIN2C, SHISA8	74	325	14413	1.79788	1	1	0.955285
GOTERM_CC_FAT	GO:0045202~synapse	4	2.29885	0.828704	KCNK1, GRIN2C, SHISA8, CBARP	74	876	14413	0.889362	1	1	0.955285
Annotation Cluster 31	Enrichment Score: 0.3451355264029813
GOTERM_CC_FAT	GO:0022626~cytosolic ribosome	3	1.72414	0.181574	HBA-A2, HBA-A1, GM10073	74	153	14413	3.81902	1	1	0.955285
GOTERM_CC_FAT	GO:0044391~ribosomal subunit	3	1.72414	0.299106	HBA-A2, HBA-A1, GM10073	74	216	14413	2.70514	1	1	0.955285
GOTERM_CC_FAT	GO:0044445~cytosolic part	3	1.72414	0.401992	HBA-A2, HBA-A1, GM10073	74	272	14413	2.1482	1	1	0.955285
GOTERM_CC_FAT	GO:0005840~ribosome	3	1.72414	0.426713	HBA-A2, HBA-A1, GM10073	74	286	14413	2.04304	1	1	0.955285
GOTERM_CC_FAT	GO:0030529~intracellular ribonucleoprotein complex	3	1.72414	0.954842	HBA-A2, HBA-A1, GM10073	74	934	14413	0.6256	1	1	0.955285
GOTERM_CC_FAT	GO:1990904~ribonucleoprotein complex	3	1.72414	0.955044	HBA-A2, HBA-A1, GM10073	74	935	14413	0.624931	1	1	0.955285
Annotation Cluster 32	Enrichment Score: 0.3430630357214573
GOTERM_BP_FAT	GO:0060348~bone development	4	2.29885	0.0557567	CBS, RGN, BMPR1B, LTF	80	196	17911	4.56913	1	1	1
GOTERM_BP_FAT	GO:0065009~regulation of molecular function	15	8.62069	0.100274	WFDC8, HP, ELFN2, CBARP, GM10073, PKHD1, PPP2R2B, CDH1, CBS, PERP, RGN, SPINK10, AMH, STOX1, LTF	80	2201	17911	1.52581	1	1	1
GOTERM_BP_FAT	GO:0050790~regulation of catalytic activity	12	6.89655	0.11252	WFDC8, PPP2R2B, CDH1, CBS, PERP, RGN, HP, SPINK10, ELFN2, STOX1, GM10073, LTF	80	1662	17911	1.61652	1	1	1
GOTERM_BP_FAT	GO:0006468~protein phosphorylation	11	6.32184	0.23362	GM6729, PKHD1, GM5174, CBS, GM4922, RGN, BMPR1B, MID1, STOX1, GM10073, LTF	80	1737	17911	1.41783	1	1	1
GOTERM_BP_FAT	GO:0032872~regulation of stress-activated MAPK cascade	3	1.72414	0.23364	CBS, MID1, STOX1	80	208	17911	3.22915	1	1	1
GOTERM_BP_FAT	GO:0070302~regulation of stress-activated protein kinase signaling cascade	3	1.72414	0.235269	CBS, MID1, STOX1	80	209	17911	3.2137	1	1	1
GOTERM_BP_FAT	GO:0051403~stress-activated MAPK cascade	3	1.72414	0.266318	CBS, MID1, STOX1	80	228	17911	2.94589	1	1	1
GOTERM_BP_FAT	GO:0080134~regulation of response to stress	8	4.5977	0.27135	C4BP, CBS, DHX58, RGN, MID1, LMCD1, STOX1, LTF	80	1191	17911	1.50386	1	1	1
GOTERM_BP_FAT	GO:0045859~regulation of protein kinase activity	5	2.87356	0.28738	CBS, RGN, STOX1, GM10073, LTF	80	615	17911	1.82022	1	1	1
GOTERM_BP_FAT	GO:0031098~stress-activated protein kinase signaling cascade	3	1.72414	0.289221	CBS, MID1, STOX1	80	242	17911	2.77546	1	1	1
GOTERM_BP_FAT	GO:0051246~regulation of protein metabolic process	14	8.04598	0.296688	C4BP, WFDC8, GRIN2C, MID1, GM10073, PKHD1, PPP2R2B, CDH1, CBS, PERP, RGN, SPINK10, STOX1, LTF	80	2483	17911	1.26235	1	1	1
GOTERM_BP_FAT	GO:0032268~regulation of cellular protein metabolic process	13	7.47126	0.31124	C4BP, WFDC8, MID1, GM10073, PKHD1, PPP2R2B, CDH1, CBS, PERP, RGN, SPINK10, STOX1, LTF	80	2298	17911	1.26655	1	1	1
GOTERM_BP_FAT	GO:0043549~regulation of kinase activity	5	2.87356	0.346498	CBS, RGN, STOX1, GM10073, LTF	80	674	17911	1.66089	1	1	1
GOTERM_BP_FAT	GO:0035556~intracellular signal transduction	13	7.47126	0.356208	GM5174, ADCY8, MID1, PKHD1, GM6729, CBS, GM4922, PERP, DHX58, RGN, LMCD1, STOX1, LTF	80	2380	17911	1.22291	1	1	1
GOTERM_BP_FAT	GO:0001501~skeletal system development	4	2.29885	0.378392	CBS, RGN, BMPR1B, LTF	80	499	17911	1.79469	1	1	1
GOTERM_BP_FAT	GO:0043066~negative regulation of apoptotic process	6	3.44828	0.396903	PKHD1, KRT18, CBS, RGN, IFIT3, LTF	80	936	17911	1.43518	1	1	1
GOTERM_BP_FAT	GO:0009966~regulation of signal transduction	13	7.47126	0.405736	VWCE, MID1, FSTL3, PKHD1, CDH1, CBS, DHX58, RGN, MAL, BMPR1B, LMCD1, STOX1, LTF	80	2468	17911	1.17931	1	1	1
GOTERM_BP_FAT	GO:0043069~negative regulation of programmed cell death	6	3.44828	0.41018	PKHD1, KRT18, CBS, RGN, IFIT3, LTF	80	951	17911	1.41254	1	1	1
GOTERM_BP_FAT	GO:0016310~phosphorylation	11	6.32184	0.426326	GM6729, PKHD1, GM5174, CBS, GM4922, RGN, BMPR1B, MID1, STOX1, GM10073, LTF	80	2063	17911	1.19378	1	1	1
GOTERM_BP_FAT	GO:0019220~regulation of phosphate metabolic process	9	5.17241	0.432168	PKHD1, PPP2R2B, CBS, RGN, ELFN2, MID1, STOX1, GM10073, LTF	80	1632	17911	1.23467	1	1	1
GOTERM_BP_FAT	GO:0051174~regulation of phosphorus metabolic process	9	5.17241	0.432857	PKHD1, PPP2R2B, CBS, RGN, ELFN2, MID1, STOX1, GM10073, LTF	80	1633	17911	1.23392	1	1	1
GOTERM_BP_FAT	GO:0080135~regulation of cellular response to stress	4	2.29885	0.434307	CBS, RGN, MID1, STOX1	80	546	17911	1.6402	1	1	1
GOTERM_BP_FAT	GO:0051338~regulation of transferase activity	5	2.87356	0.443877	CBS, RGN, STOX1, GM10073, LTF	80	771	17911	1.45193	1	1	1
GOTERM_BP_FAT	GO:0060548~negative regulation of cell death	6	3.44828	0.489583	PKHD1, KRT18, CBS, RGN, IFIT3, LTF	80	1042	17911	1.28918	1	1	1
GOTERM_BP_FAT	GO:0006796~phosphate-containing compound metabolic process	14	8.04598	0.504991	GM5174, ELFN2, ADCY8, MID1, GM10073, PKHD1, GM6729, PPP2R2B, CBS, GM4922, RGN, BMPR1B, STOX1, LTF	80	2869	17911	1.09251	1	1	1
GOTERM_BP_FAT	GO:0006793~phosphorus metabolic process	14	8.04598	0.507162	GM5174, ELFN2, ADCY8, MID1, GM10073, PKHD1, GM6729, PPP2R2B, CBS, GM4922, RGN, BMPR1B, STOX1, LTF	80	2873	17911	1.09099	1	1	1
GOTERM_BP_FAT	GO:0045860~positive regulation of protein kinase activity	3	1.72414	0.513156	STOX1, GM10073, LTF	80	388	17911	1.73109	1	1	1
GOTERM_BP_FAT	GO:0001932~regulation of protein phosphorylation	7	4.02299	0.522463	PKHD1, CBS, RGN, MID1, STOX1, GM10073, LTF	80	1309	17911	1.19726	1	1	1
GOTERM_BP_FAT	GO:1902531~regulation of intracellular signal transduction	8	4.5977	0.533127	PKHD1, CBS, DHX58, RGN, MID1, LMCD1, STOX1, LTF	80	1552	17911	1.15406	1	1	1
GOTERM_BP_FAT	GO:0033674~positive regulation of kinase activity	3	1.72414	0.559964	STOX1, GM10073, LTF	80	423	17911	1.58785	1	1	1
GOTERM_BP_FAT	GO:0043408~regulation of MAPK cascade	4	2.29885	0.576407	PKHD1, CBS, MID1, STOX1	80	675	17911	1.32674	1	1	1
GOTERM_BP_FAT	GO:0031399~regulation of protein modification process	8	4.5977	0.578683	PKHD1, PPP2R2B, CBS, RGN, MID1, STOX1, GM10073, LTF	80	1618	17911	1.10698	1	1	1
GOTERM_BP_FAT	GO:0000165~MAPK cascade	4	2.29885	0.592482	PKHD1, CBS, MID1, STOX1	80	691	17911	1.29602	1	1	1
GOTERM_BP_FAT	GO:0042325~regulation of phosphorylation	7	4.02299	0.594869	PKHD1, CBS, RGN, MID1, STOX1, GM10073, LTF	80	1407	17911	1.11387	1	1	1
GOTERM_BP_FAT	GO:0023014~signal transduction by protein phosphorylation	4	2.29885	0.59644	PKHD1, CBS, MID1, STOX1	80	695	17911	1.28856	1	1	1
GOTERM_BP_FAT	GO:0051247~positive regulation of protein metabolic process	7	4.02299	0.609661	C4BP, PERP, RGN, MID1, STOX1, GM10073, LTF	80	1428	17911	1.09749	1	1	1
GOTERM_BP_FAT	GO:0043085~positive regulation of catalytic activity	5	2.87356	0.621789	PERP, RGN, STOX1, GM10073, LTF	80	965	17911	1.16004	1	1	1
GOTERM_BP_FAT	GO:0051347~positive regulation of transferase activity	3	1.72414	0.644951	STOX1, GM10073, LTF	80	494	17911	1.35964	1	1	1
GOTERM_BP_FAT	GO:0044093~positive regulation of molecular function	6	3.44828	0.667563	PERP, RGN, AMH, STOX1, GM10073, LTF	80	1270	17911	1.05774	1	1	1
GOTERM_BP_FAT	GO:0045937~positive regulation of phosphate metabolic process	5	2.87356	0.690066	RGN, MID1, STOX1, GM10073, LTF	80	1053	17911	1.06309	1	1	1
GOTERM_BP_FAT	GO:0010562~positive regulation of phosphorus metabolic process	5	2.87356	0.690066	RGN, MID1, STOX1, GM10073, LTF	80	1053	17911	1.06309	1	1	1
GOTERM_BP_FAT	GO:0032270~positive regulation of cellular protein metabolic process	6	3.44828	0.709814	PERP, RGN, MID1, STOX1, GM10073, LTF	80	1334	17911	1.00699	1	1	1
GOTERM_BP_FAT	GO:0001934~positive regulation of protein phosphorylation	4	2.29885	0.760883	MID1, STOX1, GM10073, LTF	80	893	17911	1.00286	1	1	1
GOTERM_BP_FAT	GO:0006464~cellular protein modification process	14	8.04598	0.786595	D730048I06RIK, GM5174, MID1, GM10073, PKHD1, GM6729, PPP2R2B, CBS, GM4922, B3GALT2, RGN, BMPR1B, STOX1, LTF	80	3474	17911	0.902252	1	1	1
GOTERM_BP_FAT	GO:0036211~protein modification process	14	8.04598	0.786595	D730048I06RIK, GM5174, MID1, GM10073, PKHD1, GM6729, PPP2R2B, CBS, GM4922, B3GALT2, RGN, BMPR1B, STOX1, LTF	80	3474	17911	0.902252	1	1	1
GOTERM_BP_FAT	GO:0042327~positive regulation of phosphorylation	4	2.29885	0.787321	MID1, STOX1, GM10073, LTF	80	934	17911	0.958833	1	1	1
GOTERM_BP_FAT	GO:0008284~positive regulation of cell proliferation	4	2.29885	0.792796	PKHD1, VWCE, STOX1, LTF	80	943	17911	0.949682	1	1	1
GOTERM_CC_FAT	GO:0015630~microtubule cytoskeleton	5	2.87356	0.824128	PKHD1, KRT18, CROCC, MID1, STOX1	74	1111	14413	0.876554	1	1	0.955285
GOTERM_BP_FAT	GO:0031401~positive regulation of protein modification process	4	2.29885	0.863599	MID1, STOX1, GM10073, LTF	80	1082	17911	0.82768	1	1	1
GOTERM_BP_FAT	GO:0033043~regulation of organelle organization	4	2.29885	0.889194	PKHD1, SLC17A9, MID1, STOX1	80	1148	17911	0.780096	1	1	1
GOTERM_BP_FAT	GO:0033554~cellular response to stress	5	2.87356	0.947812	CBS, RGN, MID1, LMCD1, STOX1	80	1690	17911	0.662389	1	1	1
GOTERM_BP_FAT	GO:0051128~regulation of cellular component organization	5	2.87356	0.995642	PKHD1, SLC17A9, OSGIN1, MID1, STOX1	80	2399	17911	0.466627	1	1	1
Annotation Cluster 33	Enrichment Score: 0.31392404998669665
KEGG_PATHWAY	mmu04514:Cell adhesion molecules (CAMs)	3	1.72414	0.138097	SELL, CDH1, CLDN2	32	162	7691	4.45081	1	1	1
GOTERM_BP_FAT	GO:0002683~negative regulation of immune system process	4	2.29885	0.263717	C4BP, DHX58, FSTL3, LTF	80	404	17911	2.21671	1	1	1
GOTERM_BP_FAT	GO:0050776~regulation of immune response	5	2.87356	0.292339	C4BP, CDH1, CD19, DHX58, LTF	80	620	17911	1.80554	1	1	1
GOTERM_BP_FAT	GO:0002682~regulation of immune system process	8	4.5977	0.312255	C4BP, SELL, CDH1, CD19, DHX58, LMCD1, FSTL3, LTF	80	1249	17911	1.43403	1	1	1
GOTERM_BP_FAT	GO:0022610~biological adhesion	8	4.5977	0.563024	PKHD1, SELL, CDH1, PERP, CLDN2, FSTL3, LTF, GBP3	80	1595	17911	1.12295	1	1	1
GOTERM_BP_FAT	GO:0010648~negative regulation of cell communication	6	3.44828	0.586525	PKHD1, CDH1, DHX58, FSTL3, PTGS1, LTF	80	1160	17911	1.15804	1	1	1
GOTERM_BP_FAT	GO:0023057~negative regulation of signaling	6	3.44828	0.589645	PKHD1, CDH1, DHX58, FSTL3, PTGS1, LTF	80	1164	17911	1.15406	1	1	1
GOTERM_BP_FAT	GO:0016337~single organismal cell-cell adhesion	4	2.29885	0.637434	PKHD1, CDH1, PERP, FSTL3	80	738	17911	1.21348	1	1	1
GOTERM_BP_FAT	GO:0009968~negative regulation of signal transduction	5	2.87356	0.669302	PKHD1, CDH1, DHX58, FSTL3, LTF	80	1025	17911	1.09213	1	1	1
GOTERM_BP_FAT	GO:0098602~single organism cell adhesion	4	2.29885	0.688093	PKHD1, CDH1, PERP, FSTL3	80	796	17911	1.12506	1	1	1
GOTERM_BP_FAT	GO:0048585~negative regulation of response to stimulus	6	3.44828	0.719787	PKHD1, C4BP, CDH1, DHX58, FSTL3, LTF	80	1350	17911	0.995056	1	1	1
GOTERM_BP_FAT	GO:0098609~cell-cell adhesion	5	2.87356	0.723538	PKHD1, CDH1, PERP, CLDN2, FSTL3	80	1101	17911	1.01675	1	1	1
GOTERM_BP_FAT	GO:0007155~cell adhesion	6	3.44828	0.838481	PKHD1, SELL, CDH1, PERP, CLDN2, FSTL3	80	1583	17911	0.848594	1	1	1
Annotation Cluster 34	Enrichment Score: 0.31284520264459664
GOTERM_MF_FAT	GO:0015276~ligand-gated ion channel activity	3	1.72414	0.115946	KCNJ16, KCNK1, GRIN2C	78	128	16866	5.06791	1	1	1
GOTERM_MF_FAT	GO:0022834~ligand-gated channel activity	3	1.72414	0.115946	KCNJ16, KCNK1, GRIN2C	78	128	16866	5.06791	1	1	1
GOTERM_CC_FAT	GO:0098590~plasma membrane region	9	5.17241	0.137027	PKHD1, ADGRG2, CDH1, KRT8, MAL, KCNJ16, PROM1, KCNK1, GRIN2C	74	1009	14413	1.7373	1	1	0.955285
GOTERM_MF_FAT	GO:0022836~gated channel activity	3	1.72414	0.413475	KCNJ16, KCNK1, GRIN2C	78	309	16866	2.09933	1	1	1
GOTERM_MF_FAT	GO:0099600~transmembrane receptor activity	6	3.44828	0.98803	ADGRG2, KCNJ16, BMPR1B, KCNK1, GRIN2C, GPR82	78	2365	16866	0.548577	1	1	1
GOTERM_MF_FAT	GO:0060089~molecular transducer activity	6	3.44828	0.995523	ADGRG2, KCNJ16, BMPR1B, KCNK1, GRIN2C, GPR82	78	2634	16866	0.492553	1	1	1
GOTERM_MF_FAT	GO:0004872~receptor activity	6	3.44828	0.995523	ADGRG2, KCNJ16, BMPR1B, KCNK1, GRIN2C, GPR82	78	2634	16866	0.492553	1	1	1
GOTERM_MF_FAT	GO:0004888~transmembrane signaling receptor activity	4	2.29885	0.999035	ADGRG2, BMPR1B, GRIN2C, GPR82	78	2321	16866	0.372651	1	1	1
GOTERM_MF_FAT	GO:0004871~signal transducer activity	5	2.87356	0.999073	ADGRG2, CD19, BMPR1B, GRIN2C, GPR82	78	2694	16866	0.401319	1	1	1
GOTERM_MF_FAT	GO:0038023~signaling receptor activity	4	2.29885	0.999377	ADGRG2, BMPR1B, GRIN2C, GPR82	78	2420	16866	0.357406	1	1	1
Annotation Cluster 35	Enrichment Score: 0.29723886766777124
GOTERM_BP_FAT	GO:0001503~ossification	5	2.87356	0.0997146	CBS, BMPR1B, JUNB, FSTL3, LTF	80	399	17911	2.80561	1	1	1
GOTERM_BP_FAT	GO:0001649~osteoblast differentiation	3	1.72414	0.2565	BMPR1B, JUNB, LTF	80	222	17911	3.02551	1	1	1
GOTERM_BP_FAT	GO:0009887~organ morphogenesis	7	4.02299	0.308057	CDH1, CBS, PERP, PROM1, BMPR1B, STOX1, LTF	80	1038	17911	1.50984	1	1	1
GOTERM_BP_FAT	GO:0007423~sensory organ development	4	2.29885	0.50514	CDH1, PROM1, BMPR1B, STOX1	80	608	17911	1.47294	1	1	1
GOTERM_BP_FAT	GO:0051240~positive regulation of multicellular organismal process	7	4.02299	0.716904	NPS, DHX58, PROM1, BMPR1B, STOX1, PTGS1, LTF	80	1596	17911	0.981963	1	1	1
GOTERM_BP_FAT	GO:2000026~regulation of multicellular organismal development	8	4.5977	0.740059	CDH1, RGN, PROM1, BMPR1B, AMH, STOX1, FSTL3, LTF	80	1888	17911	0.948676	1	1	1
GOTERM_BP_FAT	GO:0045597~positive regulation of cell differentiation	4	2.29885	0.814658	PROM1, BMPR1B, JUNB, LTF	80	981	17911	0.912895	1	1	1
GOTERM_BP_FAT	GO:0045595~regulation of cell differentiation	7	4.02299	0.819006	CDH1, PROM1, BMPR1B, RBM24, JUNB, FSTL3, LTF	80	1802	17911	0.869707	1	1	1
GOTERM_BP_FAT	GO:0035295~tube development	3	1.72414	0.821244	CDH1, PROM1, FSTL3	80	702	17911	0.956784	1	1	1
GOTERM_BP_FAT	GO:0051094~positive regulation of developmental process	4	2.29885	0.921001	PROM1, BMPR1B, STOX1, LTF	80	1252	17911	0.715296	1	1	1
Annotation Cluster 36	Enrichment Score: 0.28929332810328395
GOTERM_CC_FAT	GO:0030054~cell junction	9	5.17241	0.420967	KRT18, CDH1, PERP, KRT8, C2CD4B, CLDN2, KCNK1, GRIN2C, CBARP	74	1407	14413	1.24587	1	1	0.955285
GOTERM_CC_FAT	GO:0005911~cell-cell junction	5	2.87356	0.458334	KRT18, CDH1, PERP, KRT8, CLDN2	74	684	14413	1.42376	1	1	0.955285
GOTERM_CC_FAT	GO:0070161~anchoring junction	4	2.29885	0.70257	KRT18, CDH1, PERP, C2CD4B	74	708	14413	1.1004	1	1	0.955285
Annotation Cluster 37	Enrichment Score: 0.28753627250167396
GOTERM_MF_FAT	GO:0036094~small molecule binding	16	9.1954	0.22037	GM5174, GM21677, IRGM2, HBA-A2, HBA-A1, ADCY8, A1CF, IIGP1, ABCA15, GM6729, GM4922, DHX58, BMPR1B, PTGDS, RBM24, GBP3	78	2649	16866	1.30604	1	1	1
GOTERM_MF_FAT	GO:0097367~carbohydrate derivative binding	13	7.47126	0.342632	GM5174, IRGM2, ADCY8, IIGP1, ABCA15, GM6729, SELL, CDH1, GM4922, DHX58, BMPR1B, LTF, GBP3	78	2276	16866	1.23506	1	1	1
GOTERM_MF_FAT	GO:0004674~protein serine/threonine kinase activity	4	2.29885	0.353303	GM6729, GM5174, GM4922, BMPR1B	78	462	16866	1.87213	1	1	1
GOTERM_MF_FAT	GO:1901265~nucleoside phosphate binding	13	7.47126	0.43732	GM5174, GM21677, IRGM2, ADCY8, A1CF, IIGP1, ABCA15, GM6729, GM4922, DHX58, BMPR1B, RBM24, GBP3	78	2438	16866	1.15299	1	1	1
GOTERM_MF_FAT	GO:0000166~nucleotide binding	13	7.47126	0.43732	GM5174, GM21677, IRGM2, ADCY8, A1CF, IIGP1, ABCA15, GM6729, GM4922, DHX58, BMPR1B, RBM24, GBP3	78	2438	16866	1.15299	1	1	1
GOTERM_MF_FAT	GO:0017111~nucleoside-triphosphatase activity	5	2.87356	0.440986	DHX58, IRGM2, IIGP1, ABCA15, GBP3	78	742	16866	1.45708	1	1	1
GOTERM_MF_FAT	GO:0035639~purine ribonucleoside triphosphate binding	10	5.74713	0.478452	GM6729, GM5174, GM4922, DHX58, IRGM2, BMPR1B, ADCY8, IIGP1, ABCA15, GBP3	78	1858	16866	1.16378	1	1	1
GOTERM_MF_FAT	GO:0016462~pyrophosphatase activity	5	2.87356	0.48757	DHX58, IRGM2, IIGP1, ABCA15, GBP3	78	788	16866	1.37202	1	1	1
GOTERM_MF_FAT	GO:0032550~purine ribonucleoside binding	10	5.74713	0.487799	GM6729, GM5174, GM4922, DHX58, IRGM2, BMPR1B, ADCY8, IIGP1, ABCA15, GBP3	78	1872	16866	1.15508	1	1	1
GOTERM_MF_FAT	GO:0016818~hydrolase activity, acting on acid anhydrides, in phosphorus-containing anhydrides	5	2.87356	0.489564	DHX58, IRGM2, IIGP1, ABCA15, GBP3	78	790	16866	1.36855	1	1	1
GOTERM_MF_FAT	GO:0001883~purine nucleoside binding	10	5.74713	0.489798	GM6729, GM5174, GM4922, DHX58, IRGM2, BMPR1B, ADCY8, IIGP1, ABCA15, GBP3	78	1875	16866	1.15323	1	1	1
GOTERM_MF_FAT	GO:0032549~ribonucleoside binding	10	5.74713	0.489798	GM6729, GM5174, GM4922, DHX58, IRGM2, BMPR1B, ADCY8, IIGP1, ABCA15, GBP3	78	1875	16866	1.15323	1	1	1
GOTERM_MF_FAT	GO:0016817~hydrolase activity, acting on acid anhydrides	5	2.87356	0.492549	DHX58, IRGM2, IIGP1, ABCA15, GBP3	78	793	16866	1.36337	1	1	1
GOTERM_MF_FAT	GO:0001882~nucleoside binding	10	5.74713	0.49512	GM6729, GM5174, GM4922, DHX58, IRGM2, BMPR1B, ADCY8, IIGP1, ABCA15, GBP3	78	1883	16866	1.14833	1	1	1
GOTERM_MF_FAT	GO:0032555~purine ribonucleotide binding	10	5.74713	0.511667	GM6729, GM5174, GM4922, DHX58, IRGM2, BMPR1B, ADCY8, IIGP1, ABCA15, GBP3	78	1908	16866	1.13328	1	1	1
GOTERM_MF_FAT	GO:0017076~purine nucleotide binding	10	5.74713	0.518246	GM6729, GM5174, GM4922, DHX58, IRGM2, BMPR1B, ADCY8, IIGP1, ABCA15, GBP3	78	1918	16866	1.12738	1	1	1
GOTERM_MF_FAT	GO:0032553~ribonucleotide binding	10	5.74713	0.521527	GM6729, GM5174, GM4922, DHX58, IRGM2, BMPR1B, ADCY8, IIGP1, ABCA15, GBP3	78	1923	16866	1.12444	1	1	1
GOTERM_MF_FAT	GO:0004672~protein kinase activity	4	2.29885	0.561505	GM6729, GM5174, GM4922, BMPR1B	78	638	16866	1.35568	1	1	1
GOTERM_MF_FAT	GO:0016773~phosphotransferase activity, alcohol group as acceptor	4	2.29885	0.664507	GM6729, GM5174, GM4922, BMPR1B	78	742	16866	1.16566	1	1	1
GOTERM_MF_FAT	GO:0005524~ATP binding	7	4.02299	0.695927	GM6729, GM5174, GM4922, DHX58, BMPR1B, ADCY8, ABCA15	78	1507	16866	1.00439	1	1	1
GOTERM_MF_FAT	GO:0032559~adenyl ribonucleotide binding	7	4.02299	0.720863	GM6729, GM5174, GM4922, DHX58, BMPR1B, ADCY8, ABCA15	78	1548	16866	0.977788	1	1	1
GOTERM_MF_FAT	GO:0030554~adenyl nucleotide binding	7	4.02299	0.725566	GM6729, GM5174, GM4922, DHX58, BMPR1B, ADCY8, ABCA15	78	1556	16866	0.972761	1	1	1
GOTERM_MF_FAT	GO:0016301~kinase activity	4	2.29885	0.7535	GM6729, GM5174, GM4922, BMPR1B	78	852	16866	1.01517	1	1	1
GOTERM_MF_FAT	GO:1901363~heterocyclic compound binding	26	14.9425	0.776841	C4BP, ZFP820, EHF, GM21677, HBA-A2, HBA-A1, ADCY8, IFIT3, PTGS1, ABCA15, GM6729, CBS, GM4922, DHX58, JUNB, STOX1, GBP3, EMX2, GM5174, IRGM2, A1CF, IIGP1, GM10073, KRT18, BMPR1B, RBM24	78	6072	16866	0.925889	1	1	1
GOTERM_MF_FAT	GO:0097159~organic cyclic compound binding	26	14.9425	0.803821	C4BP, ZFP820, EHF, GM21677, HBA-A2, HBA-A1, ADCY8, IFIT3, PTGS1, ABCA15, GM6729, CBS, GM4922, DHX58, JUNB, STOX1, GBP3, EMX2, GM5174, IRGM2, A1CF, IIGP1, GM10073, KRT18, BMPR1B, RBM24	78	6159	16866	0.912811	1	1	1
Annotation Cluster 38	Enrichment Score: 0.2786124444407385
GOTERM_BP_FAT	GO:0009101~glycoprotein biosynthetic process	3	1.72414	0.404426	D730048I06RIK, B3GALT2, BMPR1B	80	314	17911	2.13905	1	1	1
GOTERM_BP_FAT	GO:0009100~glycoprotein metabolic process	3	1.72414	0.467663	D730048I06RIK, B3GALT2, BMPR1B	80	356	17911	1.88669	1	1	1
GOTERM_BP_FAT	GO:1901137~carbohydrate derivative biosynthetic process	4	2.29885	0.57335	D730048I06RIK, B3GALT2, BMPR1B, ADCY8	80	672	17911	1.33266	1	1	1
GOTERM_BP_FAT	GO:1901135~carbohydrate derivative metabolic process	5	2.87356	0.708531	D730048I06RIK, B3GALT2, CHST1, BMPR1B, ADCY8	80	1079	17911	1.03748	1	1	1
Annotation Cluster 39	Enrichment Score: 0.26033031396127826
GOTERM_BP_FAT	GO:0009894~regulation of catabolic process	4	2.29885	0.330028	C4BP, RGN, HP, GRIN2C	80	459	17911	1.95109	1	1	1
GOTERM_BP_FAT	GO:0042176~regulation of protein catabolic process	3	1.72414	0.401326	C4BP, RGN, GRIN2C	80	312	17911	2.15276	1	1	1
GOTERM_BP_FAT	GO:0051248~negative regulation of protein metabolic process	6	3.44828	0.465447	WFDC8, C4BP, CDH1, RGN, SPINK10, GRIN2C	80	1014	17911	1.32478	1	1	1
GOTERM_BP_FAT	GO:0030163~protein catabolic process	3	1.72414	0.859744	C4BP, RGN, GRIN2C	80	771	17911	0.871158	1	1	1
GOTERM_BP_FAT	GO:0009057~macromolecule catabolic process	3	1.72414	0.942021	C4BP, RGN, GRIN2C	80	1010	17911	0.665012	1	1	1
Annotation Cluster 40	Enrichment Score: 0.21542803495841537
GOTERM_BP_FAT	GO:0044723~single-organism carbohydrate metabolic process	4	2.29885	0.515061	D730048I06RIK, B3GALT2, RGN, CHST1	80	617	17911	1.45146	1	1	1
GOTERM_BP_FAT	GO:0005975~carbohydrate metabolic process	4	2.29885	0.618726	D730048I06RIK, B3GALT2, RGN, CHST1	80	718	17911	1.24728	1	1	1
GOTERM_BP_FAT	GO:1901135~carbohydrate derivative metabolic process	5	2.87356	0.708531	D730048I06RIK, B3GALT2, CHST1, BMPR1B, ADCY8	80	1079	17911	1.03748	1	1	1
Annotation Cluster 41	Enrichment Score: 0.20683806091526696
GOTERM_BP_FAT	GO:0044782~cilium organization	3	1.72414	0.30717	PKHD1, CROCC, PIH1D3	80	253	17911	2.65479	1	1	1
GOTERM_BP_FAT	GO:0000226~microtubule cytoskeleton organization	4	2.29885	0.313065	PKHD1, CROCC, PIH1D3, MID1	80	445	17911	2.01247	1	1	1
GOTERM_CC_FAT	GO:0005813~centrosome	4	2.29885	0.461914	PKHD1, KRT18, CROCC, STOX1	74	496	14413	1.57073	1	1	0.955285
GOTERM_BP_FAT	GO:0007017~microtubule-based process	4	2.29885	0.542073	PKHD1, CROCC, PIH1D3, MID1	80	642	17911	1.39494	1	1	1
GOTERM_BP_FAT	GO:0007010~cytoskeleton organization	6	3.44828	0.554673	PKHD1, KRT18, CROCC, KRT8, PIH1D3, MID1	80	1120	17911	1.1994	1	1	1
GOTERM_CC_FAT	GO:0005815~microtubule organizing center	4	2.29885	0.6467	PKHD1, KRT18, CROCC, STOX1	74	651	14413	1.19675	1	1	0.955285
GOTERM_BP_FAT	GO:1902589~single-organism organelle organization	7	4.02299	0.779393	PKHD1, KRT18, CROCC, KRT8, PIH1D3, MID1, LMCD1	80	1714	17911	0.91436	1	1	1
GOTERM_CC_FAT	GO:0015630~microtubule cytoskeleton	5	2.87356	0.824128	PKHD1, KRT18, CROCC, MID1, STOX1	74	1111	14413	0.876554	1	1	0.955285
GOTERM_BP_FAT	GO:0030030~cell projection organization	5	2.87356	0.871761	PKHD1, CDH1, CROCC, PIH1D3, BMPR1B	80	1392	17911	0.804194	1	1	1
GOTERM_CC_FAT	GO:0099512~supramolecular fiber	3	1.72414	0.87587	KRT18, KRT8, MID1	74	700	14413	0.83473	1	1	0.955285
GOTERM_CC_FAT	GO:0099513~polymeric cytoskeletal fiber	3	1.72414	0.87587	KRT18, KRT8, MID1	74	700	14413	0.83473	1	1	0.955285
GOTERM_BP_FAT	GO:0007049~cell cycle	5	2.87356	0.888269	PKHD1, PPP2R2B, TOPAZ1, CROCC, STOX1	80	1440	17911	0.777387	1	1	1
Annotation Cluster 42	Enrichment Score: 0.17186508079254173
GOTERM_BP_FAT	GO:0007267~cell-cell signaling	7	4.02299	0.510959	NPS, TRPV6, CDH1, AMH, GRIN2C, SHISA8, PTGS1	80	1294	17911	1.21114	1	1	1
GOTERM_BP_FAT	GO:0098916~anterograde trans-synaptic signaling	3	1.72414	0.721227	NPS, GRIN2C, SHISA8	80	570	17911	1.17836	1	1	1
GOTERM_BP_FAT	GO:0099536~synaptic signaling	3	1.72414	0.721227	NPS, GRIN2C, SHISA8	80	570	17911	1.17836	1	1	1
GOTERM_BP_FAT	GO:0099537~trans-synaptic signaling	3	1.72414	0.721227	NPS, GRIN2C, SHISA8	80	570	17911	1.17836	1	1	1
GOTERM_BP_FAT	GO:0007268~chemical synaptic transmission	3	1.72414	0.721227	NPS, GRIN2C, SHISA8	80	570	17911	1.17836	1	1	1
Annotation Cluster 43	Enrichment Score: 0.16577039800722207
GOTERM_CC_FAT	GO:0005783~endoplasmic reticulum	10	5.74713	0.401619	CES1D, IRGM2, HP, MAL, PROM1, PTGDS, A1CF, TMED6, IIGP1, PTGS1	74	1572	14413	1.239	1	1	0.955285
GOTERM_CC_FAT	GO:0044432~endoplasmic reticulum part	5	2.87356	0.761779	CES1D, IRGM2, TMED6, IIGP1, PTGS1	74	1010	14413	0.964209	1	1	0.955285
GOTERM_CC_FAT	GO:0005789~endoplasmic reticulum membrane	4	2.29885	0.837406	IRGM2, TMED6, IIGP1, PTGS1	74	891	14413	0.87439	1	1	0.955285
GOTERM_CC_FAT	GO:0042175~nuclear outer membrane-endoplasmic reticulum membrane network	4	2.29885	0.84789	IRGM2, TMED6, IIGP1, PTGS1	74	910	14413	0.856133	1	1	0.955285
Annotation Cluster 44	Enrichment Score: 0.15386018459342463
GOTERM_BP_FAT	GO:0010927~cellular component assembly involved in morphogenesis	3	1.72414	0.412143	PKHD1, KRT8, PIH1D3	80	319	17911	2.10553	1	1	1
GOTERM_BP_FAT	GO:0048646~anatomical structure formation involved in morphogenesis	7	4.02299	0.4869	PKHD1, CDH1, PERP, KRT8, PIH1D3, PROM1, JUNB	80	1263	17911	1.24087	1	1	1
GOTERM_BP_FAT	GO:0007010~cytoskeleton organization	6	3.44828	0.554673	PKHD1, KRT18, CROCC, KRT8, PIH1D3, MID1	80	1120	17911	1.1994	1	1	1
GOTERM_BP_FAT	GO:0070925~organelle assembly	3	1.72414	0.775987	PKHD1, KRT8, PIH1D3	80	636	17911	1.05607	1	1	1
GOTERM_BP_FAT	GO:0000902~cell morphogenesis	5	2.87356	0.826572	PKHD1, CDH1, KRT8, PIH1D3, BMPR1B	80	1283	17911	0.872516	1	1	1
GOTERM_BP_FAT	GO:0032989~cellular component morphogenesis	5	2.87356	0.868074	PKHD1, CDH1, KRT8, PIH1D3, BMPR1B	80	1382	17911	0.810013	1	1	1
GOTERM_BP_FAT	GO:0022607~cellular component assembly	7	4.02299	0.964684	PKHD1, TRPV6, CES1D, CDH1, GPX3, KRT8, PIH1D3	80	2418	17911	0.648144	1	1	1
GOTERM_BP_FAT	GO:0044085~cellular component biogenesis	7	4.02299	0.982915	PKHD1, TRPV6, CES1D, CDH1, GPX3, KRT8, PIH1D3	80	2654	17911	0.59051	1	1	1
Annotation Cluster 45	Enrichment Score: 0.14697459573243285
GOTERM_MF_FAT	GO:0042802~identical protein binding	7	4.02299	0.549498	CBS, GLDC, HP, CLDN2, MID1, IFIT3, IIGP1	78	1299	16866	1.16522	1	1	1
GOTERM_MF_FAT	GO:0042803~protein homodimerization activity	4	2.29885	0.712377	CBS, GLDC, HP, MID1	78	798	16866	1.08386	1	1	1
GOTERM_MF_FAT	GO:0046983~protein dimerization activity	4	2.29885	0.92555	CBS, GLDC, HP, MID1	78	1226	16866	0.705484	1	1	1
Annotation Cluster 46	Enrichment Score: 0.14248245521567404
GOTERM_BP_FAT	GO:0090150~establishment of protein localization to membrane	3	1.72414	0.328276	RTP4, KRT18, CDH1	80	266	17911	2.52505	1	1	1
GOTERM_BP_FAT	GO:0033365~protein localization to organelle	5	2.87356	0.464536	SLC17A9, PPP2R2B, CDH1, CROCC, MID1	80	792	17911	1.41343	1	1	1
GOTERM_BP_FAT	GO:0006605~protein targeting	4	2.29885	0.497354	RTP4, SLC17A9, PPP2R2B, CDH1	80	601	17911	1.4901	1	1	1
GOTERM_BP_FAT	GO:0070727~cellular macromolecule localization	8	4.5977	0.504685	RTP4, KRT18, SLC17A9, PPP2R2B, CDH1, CROCC, MID1, A1CF	80	1512	17911	1.18459	1	1	1
GOTERM_BP_FAT	GO:0072657~protein localization to membrane	3	1.72414	0.533605	RTP4, KRT18, CDH1	80	403	17911	1.66666	1	1	1
GOTERM_BP_FAT	GO:0034613~cellular protein localization	7	4.02299	0.658138	RTP4, KRT18, SLC17A9, PPP2R2B, CDH1, CROCC, MID1	80	1500	17911	1.04481	1	1	1
GOTERM_BP_FAT	GO:0072594~establishment of protein localization to organelle	3	1.72414	0.693863	SLC17A9, PPP2R2B, CDH1	80	541	17911	1.24152	1	1	1
GOTERM_MF_FAT	GO:0008092~cytoskeletal protein binding	4	2.29885	0.745517	CDH1, CROCC, PROM1, MID1	78	841	16866	1.02845	1	1	1
GOTERM_BP_FAT	GO:0006886~intracellular protein transport	4	2.29885	0.764241	RTP4, SLC17A9, PPP2R2B, CDH1	80	898	17911	0.997272	1	1	1
GOTERM_BP_FAT	GO:0051641~cellular localization	9	5.17241	0.815422	RTP4, KRT18, SLC17A9, PPP2R2B, CDH1, CROCC, CD19, MID1, A1CF	80	2310	17911	0.872289	1	1	1
GOTERM_BP_FAT	GO:0044802~single-organism membrane organization	3	1.72414	0.834432	RTP4, KRT18, CDH1	80	724	17911	0.927711	1	1	1
GOTERM_BP_FAT	GO:0033036~macromolecule localization	10	5.74713	0.862028	RTP4, KRT18, SLC17A9, PPP2R2B, CDH1, CROCC, GRIN2C, MID1, A1CF, ABCA15	80	2705	17911	0.82768	1	1	1
GOTERM_BP_FAT	GO:0061024~membrane organization	3	1.72414	0.898699	RTP4, KRT18, CDH1	80	861	17911	0.780096	1	1	1
GOTERM_BP_FAT	GO:0008104~protein localization	8	4.5977	0.911612	RTP4, KRT18, SLC17A9, PPP2R2B, CDH1, CROCC, GRIN2C, MID1	80	2367	17911	0.756696	1	1	1
GOTERM_BP_FAT	GO:1902580~single-organism cellular localization	3	1.72414	0.929908	RTP4, KRT18, CDH1	80	960	17911	0.699648	1	1	1
GOTERM_BP_FAT	GO:0046907~intracellular transport	4	2.29885	0.933606	RTP4, SLC17A9, PPP2R2B, CDH1	80	1304	17911	0.686771	1	1	1
GOTERM_BP_FAT	GO:0051649~establishment of localization in cell	5	2.87356	0.952887	RTP4, SLC17A9, PPP2R2B, CDH1, CD19	80	1722	17911	0.65008	1	1	1
GOTERM_BP_FAT	GO:0015031~protein transport	5	2.87356	0.954526	RTP4, KRT18, SLC17A9, PPP2R2B, CDH1	80	1733	17911	0.645954	1	1	1
GOTERM_BP_FAT	GO:0045184~establishment of protein localization	5	2.87356	0.97328	RTP4, KRT18, SLC17A9, PPP2R2B, CDH1	80	1894	17911	0.591044	1	1	1
Annotation Cluster 47	Enrichment Score: 0.13570625220743895
GOTERM_BP_FAT	GO:0009887~organ morphogenesis	7	4.02299	0.308057	CDH1, CBS, PERP, PROM1, BMPR1B, STOX1, LTF	80	1038	17911	1.50984	1	1	1
GOTERM_BP_FAT	GO:0007423~sensory organ development	4	2.29885	0.50514	CDH1, PROM1, BMPR1B, STOX1	80	608	17911	1.47294	1	1	1
GOTERM_BP_FAT	GO:0045595~regulation of cell differentiation	7	4.02299	0.819006	CDH1, PROM1, BMPR1B, RBM24, JUNB, FSTL3, LTF	80	1802	17911	0.869707	1	1	1
GOTERM_BP_FAT	GO:0030182~neuron differentiation	4	2.29885	0.948591	EMX2, CDH1, PROM1, BMPR1B	80	1379	17911	0.64942	1	1	1
GOTERM_BP_FAT	GO:0048699~generation of neurons	4	2.29885	0.969362	EMX2, CDH1, PROM1, BMPR1B	80	1526	17911	0.586861	1	1	1
GOTERM_BP_FAT	GO:0007399~nervous system development	6	3.44828	0.977473	EMX2, CDH1, CBS, MAL, PROM1, BMPR1B	80	2261	17911	0.594129	1	1	1
GOTERM_BP_FAT	GO:0022008~neurogenesis	4	2.29885	0.979618	EMX2, CDH1, PROM1, BMPR1B	80	1638	17911	0.546734	1	1	1
Annotation Cluster 48	Enrichment Score: 0.09687336058925024
GOTERM_BP_FAT	GO:0010564~regulation of cell cycle process	3	1.72414	0.668562	PKHD1, TOPAZ1, STOX1	80	516	17911	1.30167	1	1	1
GOTERM_BP_FAT	GO:0051726~regulation of cell cycle	4	2.29885	0.718368	PKHD1, TOPAZ1, JUNB, STOX1	80	834	17911	1.0738	1	1	1
GOTERM_BP_FAT	GO:0007049~cell cycle	5	2.87356	0.888269	PKHD1, PPP2R2B, TOPAZ1, CROCC, STOX1	80	1440	17911	0.777387	1	1	1
GOTERM_BP_FAT	GO:0022402~cell cycle process	3	1.72414	0.960446	PKHD1, TOPAZ1, STOX1	80	1109	17911	0.605647	1	1	1
Annotation Cluster 49	Enrichment Score: 0.09480353379299078
GOTERM_BP_FAT	GO:0007010~cytoskeleton organization	6	3.44828	0.554673	PKHD1, KRT18, CROCC, KRT8, PIH1D3, MID1	80	1120	17911	1.1994	1	1	1
GOTERM_BP_FAT	GO:0006928~movement of cell or subcellular component	7	4.02299	0.784191	PKHD1, EMX2, SELL, CDH1, RGN, PIH1D3, BMPR1B	80	1724	17911	0.909056	1	1	1
GOTERM_BP_FAT	GO:0000902~cell morphogenesis	5	2.87356	0.826572	PKHD1, CDH1, KRT8, PIH1D3, BMPR1B	80	1283	17911	0.872516	1	1	1
GOTERM_BP_FAT	GO:0032989~cellular component morphogenesis	5	2.87356	0.868074	PKHD1, CDH1, KRT8, PIH1D3, BMPR1B	80	1382	17911	0.810013	1	1	1
GOTERM_BP_FAT	GO:0030030~cell projection organization	5	2.87356	0.871761	PKHD1, CDH1, CROCC, PIH1D3, BMPR1B	80	1392	17911	0.804194	1	1	1
GOTERM_BP_FAT	GO:0048858~cell projection morphogenesis	3	1.72414	0.886563	PKHD1, PIH1D3, BMPR1B	80	830	17911	0.809232	1	1	1
GOTERM_BP_FAT	GO:0032990~cell part morphogenesis	3	1.72414	0.899439	PKHD1, PIH1D3, BMPR1B	80	863	17911	0.778288	1	1	1
Annotation Cluster 50	Enrichment Score: 0.08804640213573582
GOTERM_CC_FAT	GO:0005635~nuclear envelope	3	1.72414	0.648924	PTGDS, IIGP1, PTGS1	74	433	14413	1.34945	1	1	0.955285
GOTERM_CC_FAT	GO:0031967~organelle envelope	4	2.29885	0.91507	PPP2R2B, PTGDS, IIGP1, PTGS1	74	1069	14413	0.728794	1	1	0.955285
GOTERM_CC_FAT	GO:0031975~envelope	4	2.29885	0.916669	PPP2R2B, PTGDS, IIGP1, PTGS1	74	1074	14413	0.725401	1	1	0.955285
Annotation Cluster 51	Enrichment Score: 0.08678328055205636
GOTERM_BP_FAT	GO:0051260~protein homooligomerization	3	1.72414	0.381004	TRPV6, CDH1, GPX3	80	299	17911	2.24636	1	1	1
GOTERM_BP_FAT	GO:0051259~protein oligomerization	3	1.72414	0.676834	TRPV6, CDH1, GPX3	80	524	17911	1.2818	1	1	1
GOTERM_BP_FAT	GO:0071822~protein complex subunit organization	5	2.87356	0.879567	TRPV6, CDH1, GPX3, PIH1D3, MID1	80	1414	17911	0.791681	1	1	1
GOTERM_BP_FAT	GO:0065003~macromolecular complex assembly	5	2.87356	0.917898	TRPV6, CES1D, CDH1, GPX3, PIH1D3	80	1544	17911	0.725024	1	1	1
GOTERM_BP_FAT	GO:0006461~protein complex assembly	4	2.29885	0.927307	TRPV6, CDH1, GPX3, PIH1D3	80	1277	17911	0.701292	1	1	1
GOTERM_BP_FAT	GO:0070271~protein complex biogenesis	4	2.29885	0.92755	TRPV6, CDH1, GPX3, PIH1D3	80	1278	17911	0.700743	1	1	1
GOTERM_BP_FAT	GO:0022607~cellular component assembly	7	4.02299	0.964684	PKHD1, TRPV6, CES1D, CDH1, GPX3, KRT8, PIH1D3	80	2418	17911	0.648144	1	1	1
GOTERM_BP_FAT	GO:0043933~macromolecular complex subunit organization	6	3.44828	0.97502	TRPV6, CES1D, CDH1, GPX3, PIH1D3, MID1	80	2229	17911	0.602658	1	1	1
GOTERM_BP_FAT	GO:0044085~cellular component biogenesis	7	4.02299	0.982915	PKHD1, TRPV6, CES1D, CDH1, GPX3, KRT8, PIH1D3	80	2654	17911	0.59051	1	1	1
Annotation Cluster 52	Enrichment Score: 0.08491466968913389
GOTERM_BP_FAT	GO:0040011~locomotion	7	4.02299	0.676621	EMX2, SELL, CDH1, RGN, PIH1D3, BMPR1B, GRIN2C	80	1529	17911	1.02499	1	1	1
GOTERM_BP_FAT	GO:0051270~regulation of cellular component movement	4	2.29885	0.727454	PKHD1, SELL, CDH1, RGN	80	846	17911	1.05857	1	1	1
GOTERM_BP_FAT	GO:0006928~movement of cell or subcellular component	7	4.02299	0.784191	PKHD1, EMX2, SELL, CDH1, RGN, PIH1D3, BMPR1B	80	1724	17911	0.909056	1	1	1
GOTERM_BP_FAT	GO:0051674~localization of cell	5	2.87356	0.854868	EMX2, SELL, CDH1, RGN, PIH1D3	80	1348	17911	0.830443	1	1	1
GOTERM_BP_FAT	GO:0048870~cell motility	5	2.87356	0.854868	EMX2, SELL, CDH1, RGN, PIH1D3	80	1348	17911	0.830443	1	1	1
GOTERM_BP_FAT	GO:2000145~regulation of cell motility	3	1.72414	0.865142	SELL, CDH1, RGN	80	782	17911	0.858903	1	1	1
GOTERM_BP_FAT	GO:0040012~regulation of locomotion	3	1.72414	0.881947	SELL, CDH1, RGN	80	819	17911	0.820101	1	1	1
GOTERM_BP_FAT	GO:0016477~cell migration	3	1.72414	0.972259	EMX2, SELL, CDH1	80	1199	17911	0.560186	1	1	1
Annotation Cluster 53	Enrichment Score: 0.08320551272796159
GOTERM_BP_FAT	GO:0032940~secretion by cell	4	2.29885	0.787935	TRPV6, SLC17A9, CBARP, PTGS1	80	935	17911	0.957807	1	1	1
GOTERM_BP_FAT	GO:0051049~regulation of transport	7	4.02299	0.829605	SLC17A9, CDH1, CD19, RGN, KCNJ16, CBARP, PTGS1	80	1828	17911	0.857337	1	1	1
GOTERM_BP_FAT	GO:0046903~secretion	4	2.29885	0.861037	TRPV6, SLC17A9, CBARP, PTGS1	80	1076	17911	0.832296	1	1	1
Annotation Cluster 54	Enrichment Score: 0.07623166888023641
GOTERM_BP_FAT	GO:0010628~positive regulation of gene expression	8	4.5977	0.637364	AYM1, EHF, CDH1, BMPR1B, AMH, JUNB, STOX1, FSTL3	80	1708	17911	1.04865	1	1	1
GOTERM_MF_FAT	GO:0000977~RNA polymerase II regulatory region sequence-specific DNA binding	3	1.72414	0.760513	EHF, JUNB, STOX1	78	595	16866	1.09024	1	1	1
GOTERM_MF_FAT	GO:0001012~RNA polymerase II regulatory region DNA binding	3	1.72414	0.765435	EHF, JUNB, STOX1	78	601	16866	1.07935	1	1	1
GOTERM_BP_FAT	GO:0006366~transcription from RNA polymerase II promoter	7	4.02299	0.772546	AYM1, EHF, BMPR1B, LMCD1, JUNB, STOX1, FSTL3	80	1700	17911	0.92189	1	1	1
GOTERM_BP_FAT	GO:0006357~regulation of transcription from RNA polymerase II promoter	7	4.02299	0.807035	AYM1, EHF, BMPR1B, LMCD1, JUNB, STOX1, FSTL3	80	1774	17911	0.883434	1	1	1
GOTERM_MF_FAT	GO:0000976~transcription regulatory region sequence-specific DNA binding	3	1.72414	0.818698	EHF, JUNB, STOX1	78	674	16866	0.962451	1	1	1
GOTERM_MF_FAT	GO:1990837~sequence-specific double-stranded DNA binding	3	1.72414	0.837307	EHF, JUNB, STOX1	78	704	16866	0.921438	1	1	1
GOTERM_MF_FAT	GO:0043565~sequence-specific DNA binding	4	2.29885	0.861479	EMX2, EHF, JUNB, STOX1	78	1040	16866	0.831657	1	1	1
GOTERM_MF_FAT	GO:0003690~double-stranded DNA binding	3	1.72414	0.880228	EHF, JUNB, STOX1	78	787	16866	0.82426	1	1	1
GOTERM_MF_FAT	GO:0044212~transcription regulatory region DNA binding	3	1.72414	0.899318	EHF, JUNB, STOX1	78	833	16866	0.778742	1	1	1
GOTERM_MF_FAT	GO:0000975~regulatory region DNA binding	3	1.72414	0.900081	EHF, JUNB, STOX1	78	835	16866	0.776877	1	1	1
GOTERM_MF_FAT	GO:0001067~regulatory region nucleic acid binding	3	1.72414	0.901216	EHF, JUNB, STOX1	78	838	16866	0.774096	1	1	1
GOTERM_CC_FAT	GO:0005654~nucleoplasm	7	4.02299	0.984315	EHF, KRT8, RGN, A1CF, JUNB, STOX1, FSTL3	74	2325	14413	0.586405	1	1	0.984315
GOTERM_MF_FAT	GO:0003677~DNA binding	5	2.87356	0.992044	EMX2, EHF, DHX58, JUNB, STOX1	78	2159	16866	0.500766	1	1	1
Annotation Cluster 55	Enrichment Score: 0.057548415725112295
GOTERM_BP_FAT	GO:0051050~positive regulation of transport	4	2.29885	0.827454	SLC17A9, CDH1, CD19, RGN	80	1005	17911	0.891095	1	1	1
GOTERM_BP_FAT	GO:0051049~regulation of transport	7	4.02299	0.829605	SLC17A9, CDH1, CD19, RGN, KCNJ16, CBARP, PTGS1	80	1828	17911	0.857337	1	1	1
GOTERM_BP_FAT	GO:0060341~regulation of cellular localization	3	1.72414	0.899808	SLC17A9, CDH1, CD19	80	864	17911	0.777387	1	1	1
GOTERM_BP_FAT	GO:0051649~establishment of localization in cell	5	2.87356	0.952887	RTP4, SLC17A9, PPP2R2B, CDH1, CD19	80	1722	17911	0.65008	1	1	1
Annotation Cluster 56	Enrichment Score: 0.0434145566951833
GOTERM_BP_FAT	GO:0007420~brain development	3	1.72414	0.846207	EMX2, CDH1, CBS	80	745	17911	0.90156	1	1	1
GOTERM_BP_FAT	GO:0060322~head development	3	1.72414	0.869418	EMX2, CDH1, CBS	80	791	17911	0.849131	1	1	1
GOTERM_BP_FAT	GO:0007417~central nervous system development	3	1.72414	0.932249	EMX2, CDH1, CBS	80	969	17911	0.69315	1	1	1
GOTERM_BP_FAT	GO:0007399~nervous system development	6	3.44828	0.977473	EMX2, CDH1, CBS, MAL, PROM1, BMPR1B	80	2261	17911	0.594129	1	1	1
Annotation Cluster 57	Enrichment Score: 0.00493048564805661
GOTERM_BP_FAT	GO:1902679~negative regulation of RNA biosynthetic process	3	1.72414	0.976164	RGN, LMCD1, JUNB	80	1237	17911	0.542977	1	1	1
GOTERM_BP_FAT	GO:0051253~negative regulation of RNA metabolic process	3	1.72414	0.980191	RGN, LMCD1, JUNB	80	1283	17911	0.523509	1	1	1
GOTERM_BP_FAT	GO:0045934~negative regulation of nucleobase-containing compound metabolic process	3	1.72414	0.988545	RGN, LMCD1, JUNB	80	1417	17911	0.474003	1	1	1
GOTERM_BP_FAT	GO:2000113~negative regulation of cellular macromolecule biosynthetic process	3	1.72414	0.989714	RGN, LMCD1, JUNB	80	1443	17911	0.465463	1	1	1
GOTERM_BP_FAT	GO:0010558~negative regulation of macromolecule biosynthetic process	3	1.72414	0.99209	RGN, LMCD1, JUNB	80	1506	17911	0.445991	1	1	1
GOTERM_BP_FAT	GO:0031327~negative regulation of cellular biosynthetic process	3	1.72414	0.993803	RGN, LMCD1, JUNB	80	1564	17911	0.429452	1	1	1
GOTERM_BP_FAT	GO:0009890~negative regulation of biosynthetic process	3	1.72414	0.994565	RGN, LMCD1, JUNB	80	1595	17911	0.421105	1	1	1
GOTERM_BP_FAT	GO:0051172~negative regulation of nitrogen compound metabolic process	3	1.72414	0.994791	RGN, LMCD1, JUNB	80	1605	17911	0.418481	1	1	1

## Sheet: Up-regulated genes_Gene name
Supplementary Table 4: Functional annotation of P16 DEGs (RNA-seq Topaz1-/- vs WT testes)
108 up-regulated genes
105 DAVID Ids
Classification stringency: medium
42 clusters,	3 with Enrichment Score > 1.3
Category	Term	Count	%	PValue	Genes	List Total	Pop Hits	Pop Total	Fold Enrichment	Bonferroni	Benjamini	FDR
Annotation Cluster 1	Enrichment Score: 2.2447000210287853
GOTERM_CC_FAT	GO:0005576~extracellular region	30	28.5714	7.71756e-05	WFDC8, C4BP, HP, VWCE, CLDN2, PTGS1, DEFB40, PKHD1, GLT1D1, ADGRG2, CDH1, LCN12, PATE2, CD19, PTGDS, PROM1, GBP3, D730048I06RIK, GPX3, KRT8, IRGM2, PDZK1IP1, TMC5, IIGP1, KRT18, CES1D, TRPV6, RGN, SPINK10, LTF	51	4493	14413	1.88699	0.014633	0.00368513	0.00345361
GOTERM_CC_FAT	GO:0043230~extracellular organelle	19	18.0952	0.00293887	GPX3, HP, KRT8, IRGM2, CLDN2, PDZK1IP1, TMC5, IIGP1, PTGS1, PKHD1, ADGRG2, KRT18, TRPV6, CDH1, CD19, PTGDS, PROM1, LTF, GBP3	51	2696	14413	1.99167	0.430018	0.0400946	0.0375756
GOTERM_CC_FAT	GO:0044421~extracellular region part	24	22.8571	0.00332515	C4BP, D730048I06RIK, GPX3, HP, KRT8, IRGM2, CLDN2, PDZK1IP1, TMC5, IIGP1, PTGS1, PKHD1, ADGRG2, KRT18, TRPV6, CES1D, CDH1, PATE2, CD19, SPINK10, PTGDS, PROM1, LTF, GBP3	51	3920	14413	1.73025	0.47068	0.0423403	0.0396801
GOTERM_CC_FAT	GO:0070062~extracellular exosome	16	15.2381	0.0338049	GPX3, HP, KRT8, CLDN2, PDZK1IP1, TMC5, PTGS1, PKHD1, ADGRG2, KRT18, TRPV6, CDH1, CD19, PTGDS, PROM1, LTF	51	2674	14413	1.691	0.998596	0.310731	0.291208
GOTERM_CC_FAT	GO:1903561~extracellular vesicle	16	15.2381	0.0353532	GPX3, HP, KRT8, CLDN2, PDZK1IP1, TMC5, PTGS1, PKHD1, ADGRG2, KRT18, TRPV6, CDH1, CD19, PTGDS, PROM1, LTF	51	2689	14413	1.68156	0.998966	0.310731	0.291208
GOTERM_CC_FAT	GO:0031988~membrane-bounded vesicle	19	18.0952	0.0377503	GPX3, HP, KRT8, CLDN2, PDZK1IP1, TMC5, PTGS1, PKHD1, CAPN11, ADGRG2, KRT18, TRPV6, CDH1, CD19, SPINK10, KCNK1, PTGDS, PROM1, LTF	51	3455	14413	1.55414	0.999357	0.313491	0.293796
Annotation Cluster 2	Enrichment Score: 1.5393801598276153
GOTERM_CC_FAT	GO:0045177~apical part of cell	6	5.71429	0.0151068	PKHD1, ADGRG2, CDH1, MAL, PROM1, KCNK1	51	422	14413	4.01812	0.945383	0.169729	0.159065
GOTERM_CC_FAT	GO:0016324~apical plasma membrane	5	4.7619	0.0274896	PKHD1, ADGRG2, MAL, PROM1, KCNK1	51	331	14413	4.269	0.995127	0.276343	0.258981
GOTERM_CC_FAT	GO:0098590~plasma membrane region	8	7.61905	0.0580122	PKHD1, ADGRG2, CDH1, KRT8, MAL, KCNJ16, PROM1, KCNK1	51	1009	14413	2.2407	0.999989	0.46168	0.432674
Annotation Cluster 3	Enrichment Score: 1.4409869340984371
GOTERM_CC_FAT	GO:0044215~other organism	4	3.80952	7.55322e-05	C4BP, IRGM2, IIGP1, GBP3	51	24	14413	47.1013	0.0143236	0.00368513	0.00345361
GOTERM_CC_FAT	GO:0044216~other organism cell	4	3.80952	7.55322e-05	C4BP, IRGM2, IIGP1, GBP3	51	24	14413	47.1013	0.0143236	0.00368513	0.00345361
GOTERM_CC_FAT	GO:0044217~other organism part	4	3.80952	7.55322e-05	C4BP, IRGM2, IIGP1, GBP3	51	24	14413	47.1013	0.0143236	0.00368513	0.00345361
GOTERM_BP_FAT	GO:0035458~cellular response to interferon-beta	4	3.80952	0.000254637	IRGM2, IFIT3, IIGP1, GBP3	55	41	17911	31.7712	0.309113	0.313897	0.313897
GOTERM_BP_FAT	GO:0035456~response to interferon-beta	4	3.80952	0.000432663	IRGM2, IFIT3, IIGP1, GBP3	55	49	17911	26.584	0.466535	0.313897	0.313897
GOTERM_CC_FAT	GO:0020003~symbiont-containing vacuole	3	2.85714	0.000521414	IRGM2, IIGP1, GBP3	51	10	14413	84.7824	0.0948151	0.019918	0.0186666
GOTERM_CC_FAT	GO:0065010~extracellular membrane-bounded organelle	3	2.85714	0.000761354	IRGM2, IIGP1, GBP3	51	12	14413	70.652	0.135388	0.0242365	0.0227137
GOTERM_CC_FAT	GO:0030430~host cell cytoplasm	3	2.85714	0.0010451	IRGM2, IIGP1, GBP3	51	14	14413	60.5588	0.181039	0.0249518	0.0233841
GOTERM_CC_FAT	GO:0033655~host cell cytoplasm part	3	2.85714	0.0010451	IRGM2, IIGP1, GBP3	51	14	14413	60.5588	0.181039	0.0249518	0.0233841
GOTERM_CC_FAT	GO:0033646~host intracellular part	3	2.85714	0.00137206	IRGM2, IIGP1, GBP3	51	16	14413	52.989	0.230676	0.0262063	0.0245598
GOTERM_CC_FAT	GO:0043656~intracellular region of host	3	2.85714	0.00137206	IRGM2, IIGP1, GBP3	51	16	14413	52.989	0.230676	0.0262063	0.0245598
GOTERM_CC_FAT	GO:0033643~host cell part	3	2.85714	0.00174164	IRGM2, IIGP1, GBP3	51	18	14413	47.1013	0.283189	0.0302412	0.0283412
GOTERM_BP_FAT	GO:0042742~defense response to bacterium	6	5.71429	0.00209152	IRGM2, HP, IIGP1, LTF, DEFB40, GBP3	55	301	17911	6.49145	0.952168	0.868718	0.868718
GOTERM_CC_FAT	GO:0018995~host	3	2.85714	0.00237466	IRGM2, IIGP1, GBP3	51	21	14413	40.3725	0.36498	0.0348892	0.0326972
GOTERM_CC_FAT	GO:0043657~host cell	3	2.85714	0.00237466	IRGM2, IIGP1, GBP3	51	21	14413	40.3725	0.36498	0.0348892	0.0326972
GOTERM_BP_FAT	GO:0098542~defense response to other organism	8	7.61905	0.00239481	DHX58, IRGM2, HP, IFIT3, IIGP1, LTF, DEFB40, GBP3	55	616	17911	4.22928	0.969237	0.868718	0.868718
GOTERM_BP_FAT	GO:0042832~defense response to protozoan	3	2.85714	0.0036766	IRGM2, IIGP1, GBP3	55	30	17911	32.5655	0.995244	0.975312	0.975312
GOTERM_BP_FAT	GO:0006952~defense response	12	11.4286	0.00413055	C4BP, CD19, DHX58, IRGM2, HP, BMPR1B, IFIT3, IIGP1, PTGS1, LTF, DEFB40, GBP3	55	1481	17911	2.63866	0.997546	0.975312	0.975312
GOTERM_BP_FAT	GO:0001562~response to protozoan	3	2.85714	0.00470516	IRGM2, IIGP1, GBP3	55	34	17911	28.7342	0.998938	0.975312	0.975312
GOTERM_BP_FAT	GO:0051707~response to other organism	9	8.57143	0.0113095	DHX58, KRT8, IRGM2, HP, IFIT3, IIGP1, LTF, DEFB40, GBP3	55	1027	17911	2.85384	1	1	1
GOTERM_BP_FAT	GO:0043207~response to external biotic stimulus	9	8.57143	0.0113718	DHX58, KRT8, IRGM2, HP, IFIT3, IIGP1, LTF, DEFB40, GBP3	55	1028	17911	2.85106	1	1	1
GOTERM_BP_FAT	GO:0045087~innate immune response	7	6.66667	0.0125195	C4BP, DHX58, IRGM2, IFIT3, IIGP1, LTF, GBP3	55	643	17911	3.54523	1	1	1
GOTERM_BP_FAT	GO:0009607~response to biotic stimulus	9	8.57143	0.0152897	DHX58, KRT8, IRGM2, HP, IFIT3, IIGP1, LTF, DEFB40, GBP3	55	1084	17911	2.70377	1	1	1
GOTERM_BP_FAT	GO:0009605~response to external stimulus	14	13.3333	0.0171745	C4BP, HP, KRT8, IRGM2, PKDREJ, IFIT3, IIGP1, DEFB40, SELL, CBS, DHX58, BMPR1B, LTF, GBP3	55	2301	17911	1.98138	1	1	1
GOTERM_BP_FAT	GO:0071345~cellular response to cytokine stimulus	6	5.71429	0.0233264	KRT18, KRT8, IRGM2, IFIT3, IIGP1, GBP3	55	542	17911	3.60503	1	1	1
GOTERM_BP_FAT	GO:0009617~response to bacterium	6	5.71429	0.0512655	IRGM2, HP, IIGP1, LTF, DEFB40, GBP3	55	672	17911	2.90763	1	1	1
GOTERM_BP_FAT	GO:0034097~response to cytokine	6	5.71429	0.0518034	KRT18, KRT8, IRGM2, IFIT3, IIGP1, GBP3	55	674	17911	2.899	1	1	1
GOTERM_BP_FAT	GO:0006955~immune response	8	7.61905	0.0757665	C4BP, CD19, DHX58, IRGM2, IFIT3, IIGP1, LTF, GBP3	55	1233	17911	2.11292	1	1	1
GOTERM_MF_FAT	GO:0003924~GTPase activity	3	2.85714	0.144252	IRGM2, IIGP1, GBP3	55	209	16866	4.40174	1	1	1
GOTERM_BP_FAT	GO:0070887~cellular response to chemical stimulus	12	11.4286	0.153459	KRT18, SELL, CDH1, CBS, KRT8, RGN, IRGM2, BMPR1B, IFIT3, IIGP1, LTF, GBP3	55	2607	17911	1.49899	1	1	1
GOTERM_MF_FAT	GO:0097367~carbohydrate derivative binding	11	10.4762	0.185306	SELL, CDH1, GM4922, DHX58, IRGM2, BMPR1B, ADCY8, IIGP1, ABCA15, LTF, GBP3	55	2276	16866	1.48207	1	1	1
GOTERM_MF_FAT	GO:0017111~nucleoside-triphosphatase activity	5	4.7619	0.212989	DHX58, IRGM2, IIGP1, ABCA15, GBP3	55	742	16866	2.06641	1	1	1
GOTERM_MF_FAT	GO:0016462~pyrophosphatase activity	5	4.7619	0.244628	DHX58, IRGM2, IIGP1, ABCA15, GBP3	55	788	16866	1.94578	1	1	1
GOTERM_MF_FAT	GO:0016818~hydrolase activity, acting on acid anhydrides, in phosphorus-containing anhydrides	5	4.7619	0.246029	DHX58, IRGM2, IIGP1, ABCA15, GBP3	55	790	16866	1.94085	1	1	1
GOTERM_MF_FAT	GO:0016817~hydrolase activity, acting on acid anhydrides	5	4.7619	0.248135	DHX58, IRGM2, IIGP1, ABCA15, GBP3	55	793	16866	1.93351	1	1	1
GOTERM_BP_FAT	GO:0019221~cytokine-mediated signaling pathway	3	2.85714	0.257847	KRT18, KRT8, IIGP1	55	326	17911	2.99682	1	1	1
GOTERM_BP_FAT	GO:0071310~cellular response to organic substance	9	8.57143	0.297549	KRT18, CDH1, KRT8, IRGM2, BMPR1B, IFIT3, IIGP1, LTF, GBP3	55	2103	17911	1.39367	1	1	1
GOTERM_BP_FAT	GO:0044403~symbiosis, encompassing mutualism through parasitism	4	3.80952	0.303005	DHX58, IFIT3, LTF, GBP3	55	639	17911	2.03853	1	1	1
GOTERM_BP_FAT	GO:0044419~interspecies interaction between organisms	4	3.80952	0.303005	DHX58, IFIT3, LTF, GBP3	55	639	17911	2.03853	1	1	1
GOTERM_MF_FAT	GO:0036094~small molecule binding	11	10.4762	0.338116	GM4922, GM21677, DHX58, IRGM2, BMPR1B, ADCY8, PTGDS, RBM24, IIGP1, ABCA15, GBP3	55	2649	16866	1.27339	1	1	1
GOTERM_MF_FAT	GO:0005525~GTP binding	3	2.85714	0.347886	IRGM2, IIGP1, GBP3	55	383	16866	2.40199	1	1	1
GOTERM_MF_FAT	GO:0032561~guanyl ribonucleotide binding	3	2.85714	0.37228	IRGM2, IIGP1, GBP3	55	404	16866	2.27714	1	1	1
GOTERM_MF_FAT	GO:0019001~guanyl nucleotide binding	3	2.85714	0.373433	IRGM2, IIGP1, GBP3	55	405	16866	2.27152	1	1	1
GOTERM_MF_FAT	GO:1901265~nucleoside phosphate binding	10	9.52381	0.377793	GM4922, GM21677, DHX58, IRGM2, BMPR1B, ADCY8, RBM24, IIGP1, ABCA15, GBP3	55	2438	16866	1.25781	1	1	1
GOTERM_MF_FAT	GO:0000166~nucleotide binding	10	9.52381	0.377793	GM4922, GM21677, DHX58, IRGM2, BMPR1B, ADCY8, RBM24, IIGP1, ABCA15, GBP3	55	2438	16866	1.25781	1	1	1
GOTERM_MF_FAT	GO:0035639~purine ribonucleoside triphosphate binding	8	7.61905	0.384747	GM4922, DHX58, IRGM2, BMPR1B, ADCY8, IIGP1, ABCA15, GBP3	55	1858	16866	1.32036	1	1	1
GOTERM_MF_FAT	GO:0032550~purine ribonucleoside binding	8	7.61905	0.392389	GM4922, DHX58, IRGM2, BMPR1B, ADCY8, IIGP1, ABCA15, GBP3	55	1872	16866	1.31049	1	1	1
GOTERM_MF_FAT	GO:0032549~ribonucleoside binding	8	7.61905	0.394027	GM4922, DHX58, IRGM2, BMPR1B, ADCY8, IIGP1, ABCA15, GBP3	55	1875	16866	1.30839	1	1	1
GOTERM_MF_FAT	GO:0001883~purine nucleoside binding	8	7.61905	0.394027	GM4922, DHX58, IRGM2, BMPR1B, ADCY8, IIGP1, ABCA15, GBP3	55	1875	16866	1.30839	1	1	1
GOTERM_MF_FAT	GO:0001882~nucleoside binding	8	7.61905	0.398398	GM4922, DHX58, IRGM2, BMPR1B, ADCY8, IIGP1, ABCA15, GBP3	55	1883	16866	1.30283	1	1	1
GOTERM_MF_FAT	GO:0032555~purine ribonucleotide binding	8	7.61905	0.412067	GM4922, DHX58, IRGM2, BMPR1B, ADCY8, IIGP1, ABCA15, GBP3	55	1908	16866	1.28576	1	1	1
GOTERM_MF_FAT	GO:0017076~purine nucleotide binding	8	7.61905	0.417535	GM4922, DHX58, IRGM2, BMPR1B, ADCY8, IIGP1, ABCA15, GBP3	55	1918	16866	1.27906	1	1	1
GOTERM_MF_FAT	GO:0032553~ribonucleotide binding	8	7.61905	0.420269	GM4922, DHX58, IRGM2, BMPR1B, ADCY8, IIGP1, ABCA15, GBP3	55	1923	16866	1.27573	1	1	1
GOTERM_BP_FAT	GO:0016032~viral process	3	2.85714	0.534163	DHX58, IFIT3, LTF	55	589	17911	1.65868	1	1	1
GOTERM_BP_FAT	GO:0044764~multi-organism cellular process	3	2.85714	0.53877	DHX58, IFIT3, LTF	55	594	17911	1.64472	1	1	1
GOTERM_MF_FAT	GO:0005524~ATP binding	5	4.7619	0.72279	GM4922, DHX58, BMPR1B, ADCY8, ABCA15	55	1507	16866	1.01743	1	1	1
GOTERM_MF_FAT	GO:0032559~adenyl ribonucleotide binding	5	4.7619	0.742628	GM4922, DHX58, BMPR1B, ADCY8, ABCA15	55	1548	16866	0.990486	1	1	1
GOTERM_MF_FAT	GO:0030554~adenyl nucleotide binding	5	4.7619	0.746376	GM4922, DHX58, BMPR1B, ADCY8, ABCA15	55	1556	16866	0.985394	1	1	1
GOTERM_MF_FAT	GO:1901363~heterocyclic compound binding	17	16.1905	0.869313	C4BP, EMX2, EHF, GM21677, IRGM2, ADCY8, IFIT3, IIGP1, ABCA15, PTGS1, KRT18, CBS, GM4922, DHX58, BMPR1B, RBM24, GBP3	55	6072	16866	0.858552	1	1	1
GOTERM_MF_FAT	GO:0097159~organic cyclic compound binding	17	16.1905	0.88515	C4BP, EMX2, EHF, GM21677, IRGM2, ADCY8, IFIT3, IIGP1, ABCA15, PTGS1, KRT18, CBS, GM4922, DHX58, BMPR1B, RBM24, GBP3	55	6159	16866	0.846424	1	1	1
Annotation Cluster 4	Enrichment Score: 1.0052610123073817
GOTERM_CC_FAT	GO:0005794~Golgi apparatus	11	10.4762	0.0146517	EHF, CDH1, PERP, B3GALT2, IRGM2, HP, MAL, PTGDS, IIGP1, PTGS1, GBP3	51	1331	14413	2.3356	0.940346	0.169729	0.159065
GOTERM_CC_FAT	GO:0044431~Golgi apparatus part	5	4.7619	0.242677	CDH1, B3GALT2, MAL, IIGP1, GBP3	51	725	14413	1.94902	1	1	0.942105
GOTERM_CC_FAT	GO:0000139~Golgi membrane	4	3.80952	0.271205	B3GALT2, MAL, IIGP1, GBP3	51	522	14413	2.16558	1	1	0.942105
Annotation Cluster 5	Enrichment Score: 0.918743964409264
GOTERM_BP_FAT	GO:0072593~reactive oxygen species metabolic process	4	3.80952	0.0331659	GPX3, CBS, RGN, HP	55	233	17911	5.59064	1	1	1
GOTERM_BP_FAT	GO:0006979~response to oxidative stress	4	3.80952	0.129546	GPX3, RGN, HP, PTGS1	55	415	17911	3.13884	1	1	1
GOTERM_BP_FAT	GO:0044248~cellular catabolic process	6	5.71429	0.407993	CES1D, GPX3, CBS, GLDC, RGN, HP	55	1387	17911	1.40874	1	1	1
Annotation Cluster 6	Enrichment Score: 0.8747360099994168
GOTERM_BP_FAT	GO:0043900~regulation of multi-organism process	5	4.7619	0.0439889	DHX58, SPINK10, PKDREJ, PTGDS, LTF	55	442	17911	3.68387	1	1	1
GOTERM_BP_FAT	GO:0043901~negative regulation of multi-organism process	3	2.85714	0.0786568	DHX58, PTGDS, LTF	55	154	17911	6.34392	1	1	1
GOTERM_BP_FAT	GO:0051241~negative regulation of multicellular organismal process	4	3.80952	0.686615	DHX58, RGN, PTGDS, LTF	55	1157	17911	1.12586	1	1	1
Annotation Cluster 7	Enrichment Score: 0.860719022448217
GOTERM_BP_FAT	GO:0046394~carboxylic acid biosynthetic process	4	3.80952	0.0346214	CBS, RGN, PTGDS, PTGS1	55	237	17911	5.49628	1	1	1
GOTERM_BP_FAT	GO:0016053~organic acid biosynthetic process	4	3.80952	0.0411723	CBS, RGN, PTGDS, PTGS1	55	254	17911	5.12842	1	1	1
GOTERM_BP_FAT	GO:0044283~small molecule biosynthetic process	5	4.7619	0.0480385	CES1D, CBS, RGN, PTGDS, PTGS1	55	455	17911	3.57862	1	1	1
GOTERM_MF_FAT	GO:0043168~anion binding	4	3.80952	0.0646707	CBS, GLDC, LCN12, PTGDS	55	288	16866	4.25909	1	1	1
GOTERM_BP_FAT	GO:0006633~fatty acid biosynthetic process	3	2.85714	0.0666943	RGN, PTGDS, PTGS1	55	140	17911	6.97831	1	1	1
GOTERM_BP_FAT	GO:0019752~carboxylic acid metabolic process	6	5.71429	0.0890966	CES1D, CBS, GLDC, RGN, PTGDS, PTGS1	55	791	17911	2.4702	1	1	1
GOTERM_BP_FAT	GO:0043436~oxoacid metabolic process	6	5.71429	0.0913136	CES1D, CBS, GLDC, RGN, PTGDS, PTGS1	55	797	17911	2.4516	1	1	1
GOTERM_BP_FAT	GO:0072330~monocarboxylic acid biosynthetic process	3	2.85714	0.0986732	RGN, PTGDS, PTGS1	55	176	17911	5.55093	1	1	1
GOTERM_BP_FAT	GO:0006631~fatty acid metabolic process	4	3.80952	0.101162	CES1D, RGN, PTGDS, PTGS1	55	371	17911	3.5111	1	1	1
GOTERM_BP_FAT	GO:0016054~organic acid catabolic process	3	2.85714	0.113058	CES1D, CBS, GLDC	55	191	17911	5.11499	1	1	1
KEGG_PATHWAY	mmu01130:Biosynthesis of antibiotics	3	2.85714	0.123853	CBS, GLDC, RGN	23	214	7691	4.68773	0.999987	1	1
GOTERM_BP_FAT	GO:0006082~organic acid metabolic process	6	5.71429	0.124011	CES1D, CBS, GLDC, RGN, PTGDS, PTGS1	55	878	17911	2.22543	1	1	1
KEGG_PATHWAY	mmu01100:Metabolic pathways	7	6.66667	0.141545	CES1D, CBS, GLDC, B3GALT2, RGN, PTGDS, PTGS1	23	1269	7691	1.84455	0.999998	1	1
GOTERM_BP_FAT	GO:0044282~small molecule catabolic process	3	2.85714	0.198916	CES1D, CBS, GLDC	55	273	17911	3.57862	1	1	1
GOTERM_BP_FAT	GO:0008610~lipid biosynthetic process	4	3.80952	0.226213	CES1D, RGN, PTGDS, PTGS1	55	545	17911	2.39013	1	1	1
GOTERM_BP_FAT	GO:0032787~monocarboxylic acid metabolic process	4	3.80952	0.232604	CES1D, RGN, PTGDS, PTGS1	55	553	17911	2.35555	1	1	1
GOTERM_BP_FAT	GO:0044248~cellular catabolic process	6	5.71429	0.407993	CES1D, GPX3, CBS, GLDC, RGN, HP	55	1387	17911	1.40874	1	1	1
GOTERM_BP_FAT	GO:0044255~cellular lipid metabolic process	4	3.80952	0.525695	CES1D, RGN, PTGDS, PTGS1	55	915	17911	1.42363	1	1	1
GOTERM_BP_FAT	GO:0044712~single-organism catabolic process	3	2.85714	0.640792	CES1D, CBS, GLDC	55	715	17911	1.36638	1	1	1
GOTERM_BP_FAT	GO:0006629~lipid metabolic process	4	3.80952	0.719788	CES1D, RGN, PTGDS, PTGS1	55	1217	17911	1.07035	1	1	1
Annotation Cluster 8	Enrichment Score: 0.7848351665030107
GOTERM_BP_FAT	GO:0010035~response to inorganic substance	6	5.71429	0.0260406	TRPV6, CDH1, CUTAL, KRT8, RGN, HP	55	558	17911	3.50166	1	1	1
GOTERM_BP_FAT	GO:1901700~response to oxygen-containing compound	7	6.66667	0.390314	SELL, CDH1, CBS, KRT8, RGN, HP, LTF	55	1670	17911	1.36502	1	1	1
GOTERM_BP_FAT	GO:0048732~gland development	3	2.85714	0.434941	CDH1, RGN, HP	55	488	17911	2.00197	1	1	1
Annotation Cluster 9	Enrichment Score: 0.7766679316578224
GOTERM_BP_FAT	GO:0098662~inorganic cation transmembrane transport	5	4.7619	0.062869	TRPV6, CD19, RGN, KCNJ16, KCNK1	55	498	17911	3.26962	1	1	1
GOTERM_MF_FAT	GO:0005261~cation channel activity	4	3.80952	0.0662826	TRPV6, KCNJ16, PKDREJ, KCNK1	55	291	16866	4.21518	1	1	1
GOTERM_BP_FAT	GO:0098655~cation transmembrane transport	5	4.7619	0.0757225	TRPV6, CD19, RGN, KCNJ16, KCNK1	55	531	17911	3.06643	1	1	1
GOTERM_BP_FAT	GO:0098660~inorganic ion transmembrane transport	5	4.7619	0.08283	TRPV6, CD19, RGN, KCNJ16, KCNK1	55	548	17911	2.9713	1	1	1
GOTERM_MF_FAT	GO:0005216~ion channel activity	4	3.80952	0.139129	TRPV6, KCNJ16, PKDREJ, KCNK1	55	404	16866	3.03618	1	1	1
GOTERM_MF_FAT	GO:0046873~metal ion transmembrane transporter activity	4	3.80952	0.139866	TRPV6, KCNJ16, PKDREJ, KCNK1	55	405	16866	3.02869	1	1	1
GOTERM_MF_FAT	GO:0022838~substrate-specific channel activity	4	3.80952	0.148808	TRPV6, KCNJ16, PKDREJ, KCNK1	55	417	16866	2.94153	1	1	1
GOTERM_BP_FAT	GO:0034220~ion transmembrane transport	5	4.7619	0.152798	TRPV6, CD19, RGN, KCNJ16, KCNK1	55	688	17911	2.36668	1	1	1
GOTERM_MF_FAT	GO:0015267~channel activity	4	3.80952	0.172734	TRPV6, KCNJ16, PKDREJ, KCNK1	55	448	16866	2.73799	1	1	1
GOTERM_MF_FAT	GO:0022803~passive transmembrane transporter activity	4	3.80952	0.172734	TRPV6, KCNJ16, PKDREJ, KCNK1	55	448	16866	2.73799	1	1	1
GOTERM_BP_FAT	GO:0055085~transmembrane transport	6	5.71429	0.1826	TRPV6, SLC17A9, CD19, RGN, KCNJ16, KCNK1	55	1001	17911	1.95198	1	1	1
GOTERM_MF_FAT	GO:0022890~inorganic cation transmembrane transporter activity	4	3.80952	0.206764	TRPV6, KCNJ16, PKDREJ, KCNK1	55	490	16866	2.5033	1	1	1
GOTERM_BP_FAT	GO:0030001~metal ion transport	5	4.7619	0.21175	TRPV6, CD19, RGN, KCNJ16, KCNK1	55	786	17911	2.07159	1	1	1
GOTERM_MF_FAT	GO:0008324~cation transmembrane transporter activity	4	3.80952	0.278639	TRPV6, KCNJ16, PKDREJ, KCNK1	55	574	16866	2.13697	1	1	1
GOTERM_BP_FAT	GO:0006812~cation transport	5	4.7619	0.293874	TRPV6, CD19, RGN, KCNJ16, KCNK1	55	910	17911	1.78931	1	1	1
GOTERM_CC_FAT	GO:0005887~integral component of plasma membrane	6	5.71429	0.503293	TRPV6, PERP, KCNJ16, PROM1, KCNK1, TMEM150C	51	1342	14413	1.26352	1	1	0.942105
GOTERM_CC_FAT	GO:0031226~intrinsic component of plasma membrane	6	5.71429	0.550736	TRPV6, PERP, KCNJ16, PROM1, KCNK1, TMEM150C	51	1413	14413	1.20003	1	1	0.942105
Annotation Cluster 10	Enrichment Score: 0.7679690828644239
GOTERM_MF_FAT	GO:0005509~calcium ion binding	8	7.61905	0.00663538	CAPN11, CDH1, RGN, MYL10, PKDREJ, VWCE, EFCAB8, EFCAB10	55	699	16866	3.50964	0.813195	1	1
GOTERM_MF_FAT	GO:0043167~ion binding	19	18.0952	0.120441	GLDC, PKDREJ, VWCE, ADCY8, EFCAB8, EFCAB10, PTGS1, CAPN11, TRPV6, CDH1, CUTAL, CBS, LCN12, DHX58, RGN, MYL10, BMPR1B, PTGDS, LTF	55	4288	16866	1.35878	1	1	1
GOTERM_MF_FAT	GO:0046872~metal ion binding	16	15.2381	0.311743	PKDREJ, VWCE, ADCY8, EFCAB8, EFCAB10, PTGS1, CAPN11, TRPV6, CDH1, CUTAL, CBS, DHX58, RGN, MYL10, BMPR1B, LTF	55	4068	16866	1.20611	1	1	1
GOTERM_BP_FAT	GO:0010646~regulation of cell communication	11	10.4762	0.326283	PKHD1, D730048I06RIK, CDH1, CBS, DHX58, RGN, MAL, VWCE, BMPR1B, PTGS1, LTF	55	2785	17911	1.28625	1	1	1
GOTERM_MF_FAT	GO:0043169~cation binding	16	15.2381	0.326924	PKDREJ, VWCE, ADCY8, EFCAB8, EFCAB10, PTGS1, CAPN11, TRPV6, CDH1, CUTAL, CBS, DHX58, RGN, MYL10, BMPR1B, LTF	55	4109	16866	1.19408	1	1	1
GOTERM_BP_FAT	GO:0023051~regulation of signaling	11	10.4762	0.335958	PKHD1, D730048I06RIK, CDH1, CBS, DHX58, RGN, MAL, VWCE, BMPR1B, PTGS1, LTF	55	2808	17911	1.27571	1	1	1
GOTERM_BP_FAT	GO:0009966~regulation of signal transduction	9	8.57143	0.47147	PKHD1, CDH1, CBS, DHX58, RGN, MAL, VWCE, BMPR1B, LTF	55	2468	17911	1.18756	1	1	1
Annotation Cluster 11	Enrichment Score: 0.6861738932288904
GOTERM_BP_FAT	GO:0097191~extrinsic apoptotic signaling pathway	4	3.80952	0.0335267	KRT18, KRT8, MAL, BMPR1B	55	234	17911	5.56674	1	1	1
GOTERM_BP_FAT	GO:0097190~apoptotic signaling pathway	5	4.7619	0.0980032	KRT18, PERP, KRT8, MAL, BMPR1B	55	582	17911	2.79772	1	1	1
GOTERM_BP_FAT	GO:0007166~cell surface receptor signaling pathway	11	10.4762	0.141508	ADGRG2, KRT18, CDH1, PERP, CD19, KRT8, HP, MAL, BMPR1B, IIGP1, LTF	55	2278	17911	1.57252	1	1	1
GOTERM_CC_FAT	GO:0005911~cell-cell junction	5	4.7619	0.212125	KRT18, CDH1, PERP, KRT8, CLDN2	51	684	14413	2.06585	1	1	0.942105
GOTERM_MF_FAT	GO:0005198~structural molecule activity	4	3.80952	0.409817	KRT18, KRT8, MAL, CLDN2	55	723	16866	1.69657	1	1	1
GOTERM_CC_FAT	GO:0030054~cell junction	6	5.71429	0.546801	KRT18, CDH1, PERP, KRT8, CLDN2, KCNK1	51	1407	14413	1.20515	1	1	0.942105
GOTERM_CC_FAT	GO:0070161~anchoring junction	3	2.85714	0.711803	KRT18, CDH1, PERP	51	708	14413	1.19749	1	1	0.942105
Annotation Cluster 12	Enrichment Score: 0.666165495435869
GOTERM_BP_FAT	GO:0022414~reproductive process	10	9.52381	0.0605032	CDH1, CBS, KRT8, RGN, DBIL5, SPINK10, PKDREJ, BMPR1B, PTGDS, PRSS21	55	1670	17911	1.95003	1	1	1
GOTERM_BP_FAT	GO:0000003~reproduction	10	9.52381	0.0608765	CDH1, CBS, KRT8, RGN, DBIL5, SPINK10, PKDREJ, BMPR1B, PTGDS, PRSS21	55	1672	17911	1.94769	1	1	1
GOTERM_BP_FAT	GO:0048609~multicellular organismal reproductive process	7	6.66667	0.0923462	CDH1, CBS, RGN, DBIL5, BMPR1B, PTGDS, PRSS21	55	1042	17911	2.1877	1	1	1
GOTERM_BP_FAT	GO:0032504~multicellular organism reproduction	7	6.66667	0.0952924	CDH1, CBS, RGN, DBIL5, BMPR1B, PTGDS, PRSS21	55	1051	17911	2.16896	1	1	1
GOTERM_BP_FAT	GO:0008285~negative regulation of cell proliferation	5	4.7619	0.13141	CDH1, RGN, BMPR1B, PTGDS, IFIT3	55	649	17911	2.50889	1	1	1
GOTERM_BP_FAT	GO:0044703~multi-organism reproductive process	7	6.66667	0.140962	CDH1, CBS, RGN, DBIL5, BMPR1B, PTGDS, PRSS21	55	1175	17911	1.94007	1	1	1
GOTERM_BP_FAT	GO:0044702~single organism reproductive process	8	7.61905	0.172888	CDH1, CBS, KRT8, RGN, DBIL5, BMPR1B, PTGDS, PRSS21	55	1525	17911	1.70835	1	1	1
GOTERM_BP_FAT	GO:0007276~gamete generation	5	4.7619	0.254027	RGN, DBIL5, BMPR1B, PTGDS, PRSS21	55	851	17911	1.91336	1	1	1
GOTERM_BP_FAT	GO:0019953~sexual reproduction	5	4.7619	0.355433	RGN, DBIL5, BMPR1B, PTGDS, PRSS21	55	999	17911	1.6299	1	1	1
GOTERM_BP_FAT	GO:0007283~spermatogenesis	3	2.85714	0.534163	RGN, DBIL5, PRSS21	55	589	17911	1.65868	1	1	1
GOTERM_BP_FAT	GO:0048232~male gamete generation	3	2.85714	0.535087	RGN, DBIL5, PRSS21	55	590	17911	1.65587	1	1	1
GOTERM_BP_FAT	GO:0031328~positive regulation of cellular biosynthetic process	4	3.80952	0.899729	EHF, CDH1, RGN, BMPR1B	55	1709	17911	0.762211	1	1	1
GOTERM_BP_FAT	GO:0009891~positive regulation of biosynthetic process	4	3.80952	0.907402	EHF, CDH1, RGN, BMPR1B	55	1744	17911	0.746914	1	1	1
Annotation Cluster 13	Enrichment Score: 0.6486388819831513
GOTERM_MF_FAT	GO:0004252~serine-type endopeptidase activity	3	2.85714	0.147563	HP, PRSS21, LTF	55	212	16866	4.33945	1	1	1
GOTERM_MF_FAT	GO:0008236~serine-type peptidase activity	3	2.85714	0.173434	HP, PRSS21, LTF	55	235	16866	3.91474	1	1	1
GOTERM_MF_FAT	GO:0017171~serine hydrolase activity	3	2.85714	0.176864	HP, PRSS21, LTF	55	238	16866	3.86539	1	1	1
GOTERM_MF_FAT	GO:0004175~endopeptidase activity	4	3.80952	0.196876	CAPN11, HP, PRSS21, LTF	55	478	16866	2.56615	1	1	1
GOTERM_MF_FAT	GO:0070011~peptidase activity, acting on L-amino acid peptides	4	3.80952	0.366883	CAPN11, HP, PRSS21, LTF	55	674	16866	1.81991	1	1	1
GOTERM_MF_FAT	GO:0008233~peptidase activity	4	3.80952	0.392368	CAPN11, HP, PRSS21, LTF	55	703	16866	1.74483	1	1	1
Annotation Cluster 14	Enrichment Score: 0.6482885952506121
GOTERM_CC_FAT	GO:0009986~cell surface	7	6.66667	0.0860813	ADGRG2, SELL, CDH1, CD19, LY6A, PROM1, LTF	51	890	14413	2.22276	1	0.632366	0.592636
GOTERM_CC_FAT	GO:0098552~side of membrane	4	3.80952	0.276893	SELL, CDH1, CD19, LY6A	51	528	14413	2.14097	1	1	0.942105
GOTERM_BP_FAT	GO:0002682~regulation of immune system process	6	5.71429	0.323625	C4BP, SELL, CDH1, CD19, DHX58, LTF	55	1249	17911	1.56439	1	1	1
GOTERM_CC_FAT	GO:0009897~external side of plasma membrane	3	2.85714	0.330814	SELL, CD19, LY6A	51	340	14413	2.4936	1	1	0.942105
Annotation Cluster 15	Enrichment Score: 0.6089133139329803
GOTERM_BP_FAT	GO:0098662~inorganic cation transmembrane transport	5	4.7619	0.062869	TRPV6, CD19, RGN, KCNJ16, KCNK1	55	498	17911	3.26962	1	1	1
GOTERM_BP_FAT	GO:0098655~cation transmembrane transport	5	4.7619	0.0757225	TRPV6, CD19, RGN, KCNJ16, KCNK1	55	531	17911	3.06643	1	1	1
GOTERM_BP_FAT	GO:0098660~inorganic ion transmembrane transport	5	4.7619	0.08283	TRPV6, CD19, RGN, KCNJ16, KCNK1	55	548	17911	2.9713	1	1	1
GOTERM_BP_FAT	GO:0055065~metal ion homeostasis	5	4.7619	0.102227	PKHD1, TRPV6, CD19, RGN, LTF	55	591	17911	2.75511	1	1	1
GOTERM_BP_FAT	GO:0006811~ion transport	8	7.61905	0.1108	TRPV6, SLC17A9, CD19, RGN, KCNJ16, TMC5, KCNK1, LTF	55	1354	17911	1.9241	1	1	1
GOTERM_BP_FAT	GO:0055074~calcium ion homeostasis	4	3.80952	0.138431	PKHD1, TRPV6, CD19, RGN	55	428	17911	3.0435	1	1	1
GOTERM_BP_FAT	GO:0055080~cation homeostasis	5	4.7619	0.142212	PKHD1, TRPV6, CD19, RGN, LTF	55	669	17911	2.43389	1	1	1
GOTERM_BP_FAT	GO:0098771~inorganic ion homeostasis	5	4.7619	0.151106	PKHD1, TRPV6, CD19, RGN, LTF	55	685	17911	2.37704	1	1	1
GOTERM_BP_FAT	GO:0034220~ion transmembrane transport	5	4.7619	0.152798	TRPV6, CD19, RGN, KCNJ16, KCNK1	55	688	17911	2.36668	1	1	1
GOTERM_BP_FAT	GO:0072507~divalent inorganic cation homeostasis	4	3.80952	0.159702	PKHD1, TRPV6, CD19, RGN	55	458	17911	2.84414	1	1	1
GOTERM_BP_FAT	GO:0070588~calcium ion transmembrane transport	3	2.85714	0.161099	TRPV6, CD19, RGN	55	238	17911	4.10489	1	1	1
GOTERM_BP_FAT	GO:0050801~ion homeostasis	5	4.7619	0.173066	PKHD1, TRPV6, CD19, RGN, LTF	55	723	17911	2.25211	1	1	1
GOTERM_BP_FAT	GO:0055085~transmembrane transport	6	5.71429	0.1826	TRPV6, SLC17A9, CD19, RGN, KCNJ16, KCNK1	55	1001	17911	1.95198	1	1	1
GOTERM_BP_FAT	GO:0030001~metal ion transport	5	4.7619	0.21175	TRPV6, CD19, RGN, KCNJ16, KCNK1	55	786	17911	2.07159	1	1	1
GOTERM_BP_FAT	GO:0048878~chemical homeostasis	6	5.71429	0.236662	PKHD1, TRPV6, CDH1, CD19, RGN, LTF	55	1101	17911	1.77468	1	1	1
GOTERM_BP_FAT	GO:0006812~cation transport	5	4.7619	0.293874	TRPV6, CD19, RGN, KCNJ16, KCNK1	55	910	17911	1.78931	1	1	1
GOTERM_BP_FAT	GO:0006816~calcium ion transport	3	2.85714	0.298191	TRPV6, CD19, RGN	55	362	17911	2.69879	1	1	1
GOTERM_BP_FAT	GO:0034765~regulation of ion transmembrane transport	3	2.85714	0.324953	CD19, RGN, KCNJ16	55	386	17911	2.53099	1	1	1
GOTERM_BP_FAT	GO:0034762~regulation of transmembrane transport	3	2.85714	0.34377	CD19, RGN, KCNJ16	55	403	17911	2.42423	1	1	1
GOTERM_BP_FAT	GO:0070838~divalent metal ion transport	3	2.85714	0.353671	TRPV6, CD19, RGN	55	412	17911	2.37127	1	1	1
GOTERM_BP_FAT	GO:0006874~cellular calcium ion homeostasis	3	2.85714	0.355864	PKHD1, CD19, RGN	55	414	17911	2.35982	1	1	1
GOTERM_BP_FAT	GO:0072511~divalent inorganic cation transport	3	2.85714	0.35696	TRPV6, CD19, RGN	55	415	17911	2.35413	1	1	1
GOTERM_BP_FAT	GO:0072503~cellular divalent inorganic cation homeostasis	3	2.85714	0.37766	PKHD1, CD19, RGN	55	434	17911	2.25107	1	1	1
GOTERM_BP_FAT	GO:0042592~homeostatic process	7	6.66667	0.410906	PKHD1, TRPV6, CDH1, CD19, RGN, PROM1, LTF	55	1707	17911	1.33543	1	1	1
GOTERM_BP_FAT	GO:0006875~cellular metal ion homeostasis	3	2.85714	0.465583	PKHD1, CD19, RGN	55	518	17911	1.88603	1	1	1
GOTERM_BP_FAT	GO:0043269~regulation of ion transport	3	2.85714	0.527663	CD19, RGN, KCNJ16	55	582	17911	1.67863	1	1	1
GOTERM_BP_FAT	GO:0030003~cellular cation homeostasis	3	2.85714	0.532312	PKHD1, CD19, RGN	55	587	17911	1.66433	1	1	1
GOTERM_BP_FAT	GO:0006873~cellular ion homeostasis	3	2.85714	0.546078	PKHD1, CD19, RGN	55	602	17911	1.62286	1	1	1
GOTERM_BP_FAT	GO:0051049~regulation of transport	6	5.71429	0.657273	SLC17A9, CDH1, CD19, RGN, KCNJ16, PTGS1	55	1828	17911	1.06889	1	1	1
GOTERM_BP_FAT	GO:0055082~cellular chemical homeostasis	3	2.85714	0.675484	PKHD1, CD19, RGN	55	762	17911	1.2821	1	1	1
GOTERM_BP_FAT	GO:0019725~cellular homeostasis	3	2.85714	0.742796	PKHD1, CD19, RGN	55	866	17911	1.12813	1	1	1
Annotation Cluster 16	Enrichment Score: 0.5783128122453376
GOTERM_BP_FAT	GO:0008219~cell death	14	13.3333	0.00559184	HP, KRT8, IFIT3, PKHD1, KRT18, SELL, PPP2R2B, CDH1, CBS, PERP, RGN, MAL, BMPR1B, LTF	55	2003	17911	2.27617	0.999709	1	1
GOTERM_BP_FAT	GO:0010941~regulation of cell death	12	11.4286	0.00806307	PKHD1, KRT18, SELL, PPP2R2B, CDH1, CBS, RGN, HP, MAL, BMPR1B, IFIT3, LTF	55	1620	17911	2.41226	0.999992	1	1
GOTERM_BP_FAT	GO:0012501~programmed cell death	13	12.381	0.00864948	KRT8, IFIT3, PKHD1, KRT18, SELL, PPP2R2B, CDH1, CBS, PERP, RGN, MAL, BMPR1B, LTF	55	1870	17911	2.26391	0.999997	1	1
GOTERM_BP_FAT	GO:0042981~regulation of apoptotic process	11	10.4762	0.0121381	PKHD1, KRT18, SELL, PPP2R2B, CDH1, CBS, RGN, MAL, BMPR1B, IFIT3, LTF	55	1482	17911	2.41714	1	1	1
GOTERM_BP_FAT	GO:0043067~regulation of programmed cell death	11	10.4762	0.0130256	PKHD1, KRT18, SELL, PPP2R2B, CDH1, CBS, RGN, MAL, BMPR1B, IFIT3, LTF	55	1498	17911	2.39132	1	1	1
GOTERM_BP_FAT	GO:0006915~apoptotic process	12	11.4286	0.0156702	PKHD1, KRT18, PPP2R2B, CDH1, CBS, PERP, KRT8, RGN, MAL, BMPR1B, IFIT3, LTF	55	1779	17911	2.19666	1	1	1
GOTERM_BP_FAT	GO:0060348~bone development	4	3.80952	0.0212765	CBS, RGN, BMPR1B, LTF	55	196	17911	6.64601	1	1	1
GOTERM_BP_FAT	GO:0060349~bone morphogenesis	3	2.85714	0.0346176	CBS, BMPR1B, LTF	55	97	17911	10.0718	1	1	1
GOTERM_BP_FAT	GO:0097190~apoptotic signaling pathway	5	4.7619	0.0980032	KRT18, PERP, KRT8, MAL, BMPR1B	55	582	17911	2.79772	1	1	1
GOTERM_BP_FAT	GO:0042127~regulation of cell proliferation	9	8.57143	0.117666	PKHD1, CDH1, RGN, VWCE, BMPR1B, PTGDS, IFIT3, PTGS1, LTF	55	1642	17911	1.78495	1	1	1
GOTERM_BP_FAT	GO:0050790~regulation of catalytic activity	9	8.57143	0.123821	WFDC8, PPP2R2B, CDH1, CBS, PERP, RGN, HP, SPINK10, LTF	55	1662	17911	1.76347	1	1	1
GOTERM_BP_FAT	GO:0007166~cell surface receptor signaling pathway	11	10.4762	0.141508	ADGRG2, KRT18, CDH1, PERP, CD19, KRT8, HP, MAL, BMPR1B, IIGP1, LTF	55	2278	17911	1.57252	1	1	1
GOTERM_BP_FAT	GO:0044092~negative regulation of molecular function	6	5.71429	0.143817	PKHD1, WFDC8, RGN, HP, SPINK10, LTF	55	922	17911	2.11923	1	1	1
GOTERM_BP_FAT	GO:0043066~negative regulation of apoptotic process	6	5.71429	0.1504	PKHD1, KRT18, CBS, RGN, IFIT3, LTF	55	936	17911	2.08753	1	1	1
GOTERM_BP_FAT	GO:0070887~cellular response to chemical stimulus	12	11.4286	0.153459	KRT18, SELL, CDH1, CBS, KRT8, RGN, IRGM2, BMPR1B, IFIT3, IIGP1, LTF, GBP3	55	2607	17911	1.49899	1	1	1
GOTERM_BP_FAT	GO:0043069~negative regulation of programmed cell death	6	5.71429	0.157597	PKHD1, KRT18, CBS, RGN, IFIT3, LTF	55	951	17911	2.0546	1	1	1
GOTERM_BP_FAT	GO:0048705~skeletal system morphogenesis	3	2.85714	0.16216	CBS, BMPR1B, LTF	55	239	17911	4.08771	1	1	1
GOTERM_BP_FAT	GO:0010033~response to organic substance	13	12.381	0.174237	KRT8, IRGM2, IFIT3, IIGP1, KRT18, SELL, CDH1, CBS, BMPR1B, KCNK1, PTGDS, LTF, GBP3	55	2972	17911	1.42446	1	1	1
GOTERM_BP_FAT	GO:0001501~skeletal system development	4	3.80952	0.190274	CBS, RGN, BMPR1B, LTF	55	499	17911	2.61046	1	1	1
GOTERM_BP_FAT	GO:0009887~organ morphogenesis	6	5.71429	0.202026	CDH1, CBS, PERP, PROM1, BMPR1B, LTF	55	1038	17911	1.8824	1	1	1
GOTERM_BP_FAT	GO:0060548~negative regulation of cell death	6	5.71429	0.204169	PKHD1, KRT18, CBS, RGN, IFIT3, LTF	55	1042	17911	1.87517	1	1	1
GOTERM_BP_FAT	GO:0065009~regulation of molecular function	10	9.52381	0.213085	PKHD1, WFDC8, PPP2R2B, CDH1, CBS, PERP, RGN, HP, SPINK10, LTF	55	2201	17911	1.47958	1	1	1
GOTERM_BP_FAT	GO:0032268~regulation of cellular protein metabolic process	10	9.52381	0.251341	PKHD1, WFDC8, C4BP, PPP2R2B, CDH1, CBS, PERP, RGN, SPINK10, LTF	55	2298	17911	1.41712	1	1	1
GOTERM_BP_FAT	GO:0071310~cellular response to organic substance	9	8.57143	0.297549	KRT18, CDH1, KRT8, IRGM2, BMPR1B, IFIT3, IIGP1, LTF, GBP3	55	2103	17911	1.39367	1	1	1
GOTERM_BP_FAT	GO:0010646~regulation of cell communication	11	10.4762	0.326283	PKHD1, D730048I06RIK, CDH1, CBS, DHX58, RGN, MAL, VWCE, BMPR1B, PTGS1, LTF	55	2785	17911	1.28625	1	1	1
GOTERM_BP_FAT	GO:0051246~regulation of protein metabolic process	10	9.52381	0.330235	PKHD1, WFDC8, C4BP, PPP2R2B, CDH1, CBS, PERP, RGN, SPINK10, LTF	55	2483	17911	1.31154	1	1	1
GOTERM_BP_FAT	GO:0023051~regulation of signaling	11	10.4762	0.335958	PKHD1, D730048I06RIK, CDH1, CBS, DHX58, RGN, MAL, VWCE, BMPR1B, PTGS1, LTF	55	2808	17911	1.27571	1	1	1
GOTERM_BP_FAT	GO:0001503~ossification	3	2.85714	0.339355	CBS, BMPR1B, LTF	55	399	17911	2.44853	1	1	1
GOTERM_MF_FAT	GO:0030234~enzyme regulator activity	5	4.7619	0.344559	WFDC8, PPP2R2B, RGN, SPINK10, LTF	55	926	16866	1.6558	1	1	1
GOTERM_BP_FAT	GO:0009966~regulation of signal transduction	9	8.57143	0.47147	PKHD1, CDH1, CBS, DHX58, RGN, MAL, VWCE, BMPR1B, LTF	55	2468	17911	1.18756	1	1	1
GOTERM_BP_FAT	GO:0080134~regulation of response to stress	5	4.7619	0.487312	C4BP, CBS, DHX58, RGN, LTF	55	1191	17911	1.36715	1	1	1
GOTERM_BP_FAT	GO:0045859~regulation of protein kinase activity	3	2.85714	0.557785	CBS, RGN, LTF	55	615	17911	1.58856	1	1	1
GOTERM_MF_FAT	GO:0098772~molecular function regulator	5	4.7619	0.566309	WFDC8, PPP2R2B, RGN, SPINK10, LTF	55	1237	16866	1.23951	1	1	1
GOTERM_BP_FAT	GO:0035556~intracellular signal transduction	8	7.61905	0.58862	PKHD1, CBS, GM4922, PERP, DHX58, RGN, ADCY8, LTF	55	2380	17911	1.09464	1	1	1
GOTERM_BP_FAT	GO:0043549~regulation of kinase activity	3	2.85714	0.608277	CBS, RGN, LTF	55	674	17911	1.4495	1	1	1
GOTERM_BP_FAT	GO:0006468~protein phosphorylation	6	5.71429	0.610918	PKHD1, CBS, GM4922, RGN, BMPR1B, LTF	55	1737	17911	1.12489	1	1	1
GOTERM_BP_FAT	GO:0051338~regulation of transferase activity	3	2.85714	0.681817	CBS, RGN, LTF	55	771	17911	1.26714	1	1	1
GOTERM_BP_FAT	GO:0051241~negative regulation of multicellular organismal process	4	3.80952	0.686615	DHX58, RGN, PTGDS, LTF	55	1157	17911	1.12586	1	1	1
GOTERM_BP_FAT	GO:1902531~regulation of intracellular signal transduction	5	4.7619	0.699486	PKHD1, CBS, DHX58, RGN, LTF	55	1552	17911	1.04914	1	1	1
GOTERM_BP_FAT	GO:0031399~regulation of protein modification process	5	4.7619	0.730924	PKHD1, PPP2R2B, CBS, RGN, LTF	55	1618	17911	1.00635	1	1	1
GOTERM_BP_FAT	GO:0019220~regulation of phosphate metabolic process	5	4.7619	0.73728	PKHD1, PPP2R2B, CBS, RGN, LTF	55	1632	17911	0.997716	1	1	1
GOTERM_BP_FAT	GO:0051174~regulation of phosphorus metabolic process	5	4.7619	0.737729	PKHD1, PPP2R2B, CBS, RGN, LTF	55	1633	17911	0.997105	1	1	1
GOTERM_BP_FAT	GO:0016310~phosphorylation	6	5.71429	0.760477	PKHD1, CBS, GM4922, RGN, BMPR1B, LTF	55	2063	17911	0.947129	1	1	1
GOTERM_BP_FAT	GO:0001932~regulation of protein phosphorylation	4	3.80952	0.765437	PKHD1, CBS, RGN, LTF	55	1309	17911	0.995125	1	1	1
GOTERM_BP_FAT	GO:0006796~phosphate-containing compound metabolic process	8	7.61905	0.783275	PKHD1, PPP2R2B, CBS, GM4922, RGN, BMPR1B, ADCY8, LTF	55	2869	17911	0.908064	1	1	1
GOTERM_BP_FAT	GO:0006793~phosphorus metabolic process	8	7.61905	0.784551	PKHD1, PPP2R2B, CBS, GM4922, RGN, BMPR1B, ADCY8, LTF	55	2873	17911	0.9068	1	1	1
GOTERM_BP_FAT	GO:0042325~regulation of phosphorylation	4	3.80952	0.80742	PKHD1, CBS, RGN, LTF	55	1407	17911	0.925812	1	1	1
GOTERM_MF_FAT	GO:0046914~transition metal ion binding	4	3.80952	0.834696	CUTAL, DHX58, RGN, LTF	55	1394	16866	0.879927	1	1	1
GOTERM_CC_FAT	GO:0005829~cytosol	6	5.71429	0.84546	CES1D, PPP2R2B, CBS, RGN, INMT, GBP3	51	2011	14413	0.843186	1	1	0.942105
GOTERM_BP_FAT	GO:0006464~cellular protein modification process	9	8.57143	0.8482	PKHD1, D730048I06RIK, PPP2R2B, CBS, GM4922, B3GALT2, RGN, BMPR1B, LTF	55	3474	17911	0.843665	1	1	1
GOTERM_BP_FAT	GO:0036211~protein modification process	9	8.57143	0.8482	PKHD1, D730048I06RIK, PPP2R2B, CBS, GM4922, B3GALT2, RGN, BMPR1B, LTF	55	3474	17911	0.843665	1	1	1
GOTERM_BP_FAT	GO:2001141~regulation of RNA biosynthetic process	7	6.66667	0.963391	PKHD1, EMX2, EHF, CDH1, RGN, BMPR1B, LTF	55	3458	17911	0.65922	1	1	1
GOTERM_BP_FAT	GO:0019219~regulation of nucleobase-containing compound metabolic process	8	7.61905	0.967298	PKHD1, EMX2, EHF, CDH1, CBS, RGN, BMPR1B, LTF	55	3924	17911	0.663924	1	1	1
GOTERM_BP_FAT	GO:0032774~RNA biosynthetic process	7	6.66667	0.970947	PKHD1, EMX2, EHF, CDH1, RGN, BMPR1B, LTF	55	3565	17911	0.639434	1	1	1
GOTERM_BP_FAT	GO:0051252~regulation of RNA metabolic process	7	6.66667	0.971577	PKHD1, EMX2, EHF, CDH1, RGN, BMPR1B, LTF	55	3575	17911	0.637645	1	1	1
GOTERM_BP_FAT	GO:0051171~regulation of nitrogen compound metabolic process	8	7.61905	0.982821	PKHD1, EMX2, EHF, CDH1, CBS, RGN, BMPR1B, LTF	55	4221	17911	0.617208	1	1	1
GOTERM_BP_FAT	GO:2000112~regulation of cellular macromolecule biosynthetic process	7	6.66667	0.985623	PKHD1, EMX2, EHF, CDH1, RGN, BMPR1B, LTF	55	3875	17911	0.588279	1	1	1
GOTERM_BP_FAT	GO:0010556~regulation of macromolecule biosynthetic process	7	6.66667	0.988414	PKHD1, EMX2, EHF, CDH1, RGN, BMPR1B, LTF	55	3966	17911	0.574781	1	1	1
Annotation Cluster 17	Enrichment Score: 0.5711245806505105
GOTERM_BP_FAT	GO:0030162~regulation of proteolysis	6	5.71429	0.0373326	WFDC8, C4BP, CDH1, PERP, RGN, SPINK10	55	615	17911	3.17712	1	1	1
GOTERM_BP_FAT	GO:0006508~proteolysis	10	9.52381	0.0416661	WFDC8, C4BP, CAPN11, CDH1, PERP, RGN, HP, SPINK10, PRSS21, LTF	55	1556	17911	2.0929	1	1	1
GOTERM_BP_FAT	GO:0051336~regulation of hydrolase activity	7	6.66667	0.0518353	WFDC8, PPP2R2B, CDH1, PERP, RGN, SPINK10, LTF	55	896	17911	2.54418	1	1	1
GOTERM_BP_FAT	GO:0045861~negative regulation of proteolysis	4	3.80952	0.0564794	WFDC8, C4BP, CDH1, SPINK10	55	289	17911	4.50733	1	1	1
GOTERM_BP_FAT	GO:0052547~regulation of peptidase activity	4	3.80952	0.0909629	WFDC8, CDH1, PERP, SPINK10	55	354	17911	3.67971	1	1	1
GOTERM_BP_FAT	GO:0051346~negative regulation of hydrolase activity	4	3.80952	0.0957057	WFDC8, RGN, SPINK10, LTF	55	362	17911	3.59839	1	1	1
GOTERM_BP_FAT	GO:0050790~regulation of catalytic activity	9	8.57143	0.123821	WFDC8, PPP2R2B, CDH1, CBS, PERP, RGN, HP, SPINK10, LTF	55	1662	17911	1.76347	1	1	1
GOTERM_BP_FAT	GO:0043086~negative regulation of catalytic activity	5	4.7619	0.136766	WFDC8, RGN, HP, SPINK10, LTF	55	659	17911	2.47082	1	1	1
GOTERM_BP_FAT	GO:0044092~negative regulation of molecular function	6	5.71429	0.143817	PKHD1, WFDC8, RGN, HP, SPINK10, LTF	55	922	17911	2.11923	1	1	1
GOTERM_BP_FAT	GO:0052548~regulation of endopeptidase activity	3	2.85714	0.187984	CDH1, PERP, SPINK10	55	263	17911	3.71469	1	1	1
GOTERM_BP_FAT	GO:0065009~regulation of molecular function	10	9.52381	0.213085	PKHD1, WFDC8, PPP2R2B, CDH1, CBS, PERP, RGN, HP, SPINK10, LTF	55	2201	17911	1.47958	1	1	1
GOTERM_BP_FAT	GO:0032268~regulation of cellular protein metabolic process	10	9.52381	0.251341	PKHD1, WFDC8, C4BP, PPP2R2B, CDH1, CBS, PERP, RGN, SPINK10, LTF	55	2298	17911	1.41712	1	1	1
GOTERM_BP_FAT	GO:0032269~negative regulation of cellular protein metabolic process	5	4.7619	0.325558	WFDC8, C4BP, CDH1, RGN, SPINK10	55	956	17911	1.70321	1	1	1
GOTERM_BP_FAT	GO:0051246~regulation of protein metabolic process	10	9.52381	0.330235	PKHD1, WFDC8, C4BP, PPP2R2B, CDH1, CBS, PERP, RGN, SPINK10, LTF	55	2483	17911	1.31154	1	1	1
GOTERM_MF_FAT	GO:0030234~enzyme regulator activity	5	4.7619	0.344559	WFDC8, PPP2R2B, RGN, SPINK10, LTF	55	926	16866	1.6558	1	1	1
GOTERM_BP_FAT	GO:0051248~negative regulation of protein metabolic process	5	4.7619	0.365878	WFDC8, C4BP, CDH1, RGN, SPINK10	55	1014	17911	1.60579	1	1	1
GOTERM_BP_FAT	GO:0009894~regulation of catabolic process	3	2.85714	0.40449	C4BP, RGN, HP	55	459	17911	2.12846	1	1	1
GOTERM_MF_FAT	GO:0098772~molecular function regulator	5	4.7619	0.566309	WFDC8, PPP2R2B, RGN, SPINK10, LTF	55	1237	16866	1.23951	1	1	1
GOTERM_BP_FAT	GO:1902531~regulation of intracellular signal transduction	5	4.7619	0.699486	PKHD1, CBS, DHX58, RGN, LTF	55	1552	17911	1.04914	1	1	1
GOTERM_BP_FAT	GO:0031399~regulation of protein modification process	5	4.7619	0.730924	PKHD1, PPP2R2B, CBS, RGN, LTF	55	1618	17911	1.00635	1	1	1
GOTERM_BP_FAT	GO:0019220~regulation of phosphate metabolic process	5	4.7619	0.73728	PKHD1, PPP2R2B, CBS, RGN, LTF	55	1632	17911	0.997716	1	1	1
GOTERM_BP_FAT	GO:0051174~regulation of phosphorus metabolic process	5	4.7619	0.737729	PKHD1, PPP2R2B, CBS, RGN, LTF	55	1633	17911	0.997105	1	1	1
GOTERM_BP_FAT	GO:0001932~regulation of protein phosphorylation	4	3.80952	0.765437	PKHD1, CBS, RGN, LTF	55	1309	17911	0.995125	1	1	1
GOTERM_BP_FAT	GO:0042325~regulation of phosphorylation	4	3.80952	0.80742	PKHD1, CBS, RGN, LTF	55	1407	17911	0.925812	1	1	1
GOTERM_BP_FAT	GO:0031324~negative regulation of cellular metabolic process	6	5.71429	0.861462	WFDC8, C4BP, CDH1, RGN, HP, SPINK10	55	2380	17911	0.820978	1	1	1
GOTERM_BP_FAT	GO:0009892~negative regulation of metabolic process	6	5.71429	0.905062	WFDC8, C4BP, CDH1, RGN, HP, SPINK10	55	2579	17911	0.75763	1	1	1
GOTERM_BP_FAT	GO:0010605~negative regulation of macromolecule metabolic process	5	4.7619	0.939314	WFDC8, C4BP, CDH1, RGN, SPINK10	55	2372	17911	0.686456	1	1	1
Annotation Cluster 18	Enrichment Score: 0.5631857747412484
GOTERM_BP_FAT	GO:0002253~activation of immune response	4	3.80952	0.0698906	C4BP, CD19, DHX58, LTF	55	316	17911	4.12221	1	1	1
GOTERM_BP_FAT	GO:0006955~immune response	8	7.61905	0.0757665	C4BP, CD19, DHX58, IRGM2, IFIT3, IIGP1, LTF, GBP3	55	1233	17911	2.11292	1	1	1
GOTERM_BP_FAT	GO:0050776~regulation of immune response	5	4.7619	0.116405	C4BP, CDH1, CD19, DHX58, LTF	55	620	17911	2.62625	1	1	1
GOTERM_BP_FAT	GO:0050778~positive regulation of immune response	4	3.80952	0.171443	C4BP, CD19, DHX58, LTF	55	474	17911	2.74814	1	1	1
GOTERM_BP_FAT	GO:0002757~immune response-activating signal transduction	3	2.85714	0.191255	CD19, DHX58, LTF	55	266	17911	3.6728	1	1	1
GOTERM_BP_FAT	GO:0002684~positive regulation of immune system process	5	4.7619	0.20922	C4BP, SELL, CD19, DHX58, LTF	55	782	17911	2.08219	1	1	1
GOTERM_BP_FAT	GO:0002764~immune response-regulating signaling pathway	3	2.85714	0.211031	CD19, DHX58, LTF	55	284	17911	3.44001	1	1	1
GOTERM_BP_FAT	GO:0048584~positive regulation of response to stimulus	8	7.61905	0.314157	C4BP, SELL, CD19, DHX58, RGN, MAL, BMPR1B, LTF	55	1834	17911	1.42052	1	1	1
GOTERM_BP_FAT	GO:0002682~regulation of immune system process	6	5.71429	0.323625	C4BP, SELL, CDH1, CD19, DHX58, LTF	55	1249	17911	1.56439	1	1	1
GOTERM_BP_FAT	GO:0002683~negative regulation of immune system process	3	2.85714	0.344872	C4BP, DHX58, LTF	55	404	17911	2.41823	1	1	1
GOTERM_BP_FAT	GO:0032101~regulation of response to external stimulus	4	3.80952	0.410795	C4BP, SELL, DHX58, LTF	55	769	17911	1.69391	1	1	1
GOTERM_BP_FAT	GO:0010648~negative regulation of cell communication	5	4.7619	0.466508	PKHD1, CDH1, DHX58, PTGS1, LTF	55	1160	17911	1.40368	1	1	1
GOTERM_BP_FAT	GO:0023057~negative regulation of signaling	5	4.7619	0.469207	PKHD1, CDH1, DHX58, PTGS1, LTF	55	1164	17911	1.39886	1	1	1
GOTERM_BP_FAT	GO:0080134~regulation of response to stress	5	4.7619	0.487312	C4BP, CBS, DHX58, RGN, LTF	55	1191	17911	1.36715	1	1	1
GOTERM_BP_FAT	GO:0031347~regulation of defense response	3	2.85714	0.546985	C4BP, DHX58, LTF	55	603	17911	1.62017	1	1	1
GOTERM_BP_FAT	GO:0048585~negative regulation of response to stimulus	5	4.7619	0.588481	PKHD1, C4BP, CDH1, DHX58, LTF	55	1350	17911	1.20613	1	1	1
GOTERM_BP_FAT	GO:0009968~negative regulation of signal transduction	4	3.80952	0.604066	PKHD1, CDH1, DHX58, LTF	55	1025	17911	1.27085	1	1	1
Annotation Cluster 19	Enrichment Score: 0.5558632835931303
GOTERM_BP_FAT	GO:0030162~regulation of proteolysis	6	5.71429	0.0373326	WFDC8, C4BP, CDH1, PERP, RGN, SPINK10	55	615	17911	3.17712	1	1	1
GOTERM_BP_FAT	GO:0006508~proteolysis	10	9.52381	0.0416661	WFDC8, C4BP, CAPN11, CDH1, PERP, RGN, HP, SPINK10, PRSS21, LTF	55	1556	17911	2.0929	1	1	1
GOTERM_BP_FAT	GO:0051336~regulation of hydrolase activity	7	6.66667	0.0518353	WFDC8, PPP2R2B, CDH1, PERP, RGN, SPINK10, LTF	55	896	17911	2.54418	1	1	1
GOTERM_BP_FAT	GO:0052547~regulation of peptidase activity	4	3.80952	0.0909629	WFDC8, CDH1, PERP, SPINK10	55	354	17911	3.67971	1	1	1
GOTERM_BP_FAT	GO:0016485~protein processing	3	2.85714	0.149519	C4BP, CDH1, PERP	55	227	17911	4.3038	1	1	1
GOTERM_BP_FAT	GO:0052548~regulation of endopeptidase activity	3	2.85714	0.187984	CDH1, PERP, SPINK10	55	263	17911	3.71469	1	1	1
GOTERM_BP_FAT	GO:0051604~protein maturation	3	2.85714	0.187984	C4BP, CDH1, PERP	55	263	17911	3.71469	1	1	1
GOTERM_BP_FAT	GO:0032268~regulation of cellular protein metabolic process	10	9.52381	0.251341	PKHD1, WFDC8, C4BP, PPP2R2B, CDH1, CBS, PERP, RGN, SPINK10, LTF	55	2298	17911	1.41712	1	1	1
GOTERM_BP_FAT	GO:0051246~regulation of protein metabolic process	10	9.52381	0.330235	PKHD1, WFDC8, C4BP, PPP2R2B, CDH1, CBS, PERP, RGN, SPINK10, LTF	55	2483	17911	1.31154	1	1	1
GOTERM_BP_FAT	GO:0043085~positive regulation of catalytic activity	3	2.85714	0.795667	PERP, RGN, LTF	55	965	17911	1.0124	1	1	1
GOTERM_BP_FAT	GO:0051247~positive regulation of protein metabolic process	4	3.80952	0.815572	C4BP, PERP, RGN, LTF	55	1428	17911	0.912198	1	1	1
GOTERM_BP_FAT	GO:0010604~positive regulation of macromolecule metabolic process	7	6.66667	0.866829	C4BP, EHF, CDH1, PERP, RGN, BMPR1B, LTF	55	2794	17911	0.815885	1	1	1
GOTERM_BP_FAT	GO:0044093~positive regulation of molecular function	3	2.85714	0.903828	PERP, RGN, LTF	55	1270	17911	0.769263	1	1	1
GOTERM_BP_FAT	GO:0009893~positive regulation of metabolic process	7	6.66667	0.908984	C4BP, EHF, CDH1, PERP, RGN, BMPR1B, LTF	55	3004	17911	0.758849	1	1	1
GOTERM_BP_FAT	GO:0032270~positive regulation of cellular protein metabolic process	3	2.85714	0.918497	PERP, RGN, LTF	55	1334	17911	0.732357	1	1	1
GOTERM_BP_FAT	GO:0031325~positive regulation of cellular metabolic process	6	5.71429	0.935305	EHF, CDH1, PERP, RGN, BMPR1B, LTF	55	2769	17911	0.705644	1	1	1
Annotation Cluster 20	Enrichment Score: 0.5510360653120422
GOTERM_BP_FAT	GO:0044702~single organism reproductive process	8	7.61905	0.172888	CDH1, CBS, KRT8, RGN, DBIL5, BMPR1B, PTGDS, PRSS21	55	1525	17911	1.70835	1	1	1
GOTERM_BP_FAT	GO:0001101~response to acid chemical	3	2.85714	0.329393	CDH1, CBS, KRT8	55	390	17911	2.50503	1	1	1
GOTERM_BP_FAT	GO:1901700~response to oxygen-containing compound	7	6.66667	0.390314	SELL, CDH1, CBS, KRT8, RGN, HP, LTF	55	1670	17911	1.36502	1	1	1
Annotation Cluster 21	Enrichment Score: 0.4555926878255481
GOTERM_BP_FAT	GO:0009101~glycoprotein biosynthetic process	3	2.85714	0.244412	D730048I06RIK, B3GALT2, BMPR1B	55	314	17911	3.11135	1	1	1
GOTERM_BP_FAT	GO:0009100~glycoprotein metabolic process	3	2.85714	0.291475	D730048I06RIK, B3GALT2, BMPR1B	55	356	17911	2.74428	1	1	1
GOTERM_BP_FAT	GO:1901137~carbohydrate derivative biosynthetic process	4	3.80952	0.330464	D730048I06RIK, B3GALT2, BMPR1B, ADCY8	55	672	17911	1.93842	1	1	1
GOTERM_BP_FAT	GO:1901135~carbohydrate derivative metabolic process	4	3.80952	0.639413	D730048I06RIK, B3GALT2, BMPR1B, ADCY8	55	1079	17911	1.20725	1	1	1
Annotation Cluster 22	Enrichment Score: 0.4415780114973699
GOTERM_BP_FAT	GO:0030855~epithelial cell differentiation	5	4.7619	0.123032	EHF, CES1D, CDH1, PROM1, PTGS1	55	633	17911	2.57231	1	1	1
GOTERM_BP_FAT	GO:0060429~epithelium development	5	4.7619	0.46448	EHF, CES1D, CDH1, PROM1, PTGS1	55	1157	17911	1.40732	1	1	1
GOTERM_CC_FAT	GO:0097458~neuron part	5	4.7619	0.828478	CDH1, PROM1, BMPR1B, KCNK1, PTGS1	51	1620	14413	0.872246	1	1	0.942105
Annotation Cluster 23	Enrichment Score: 0.4057059755917315
KEGG_PATHWAY	mmu04514:Cell adhesion molecules (CAMs)	3	2.85714	0.0773876	SELL, CDH1, CLDN2	23	162	7691	6.19243	0.998937	1	1
GOTERM_CC_FAT	GO:0005911~cell-cell junction	5	4.7619	0.212125	KRT18, CDH1, PERP, KRT8, CLDN2	51	684	14413	2.06585	1	1	0.942105
GOTERM_BP_FAT	GO:0048646~anatomical structure formation involved in morphogenesis	6	5.71429	0.332115	PKHD1, CDH1, PERP, KRT8, PIH1D3, PROM1	55	1263	17911	1.54705	1	1	1
GOTERM_BP_FAT	GO:0022610~biological adhesion	7	6.66667	0.348722	PKHD1, SELL, CDH1, PERP, CLDN2, LTF, GBP3	55	1595	17911	1.4292	1	1	1
GOTERM_CC_FAT	GO:0030054~cell junction	6	5.71429	0.546801	KRT18, CDH1, PERP, KRT8, CLDN2, KCNK1	51	1407	14413	1.20515	1	1	0.942105
GOTERM_BP_FAT	GO:0098609~cell-cell adhesion	4	3.80952	0.653192	PKHD1, CDH1, PERP, CLDN2	55	1101	17911	1.18312	1	1	1
GOTERM_BP_FAT	GO:0016337~single organismal cell-cell adhesion	3	2.85714	0.658111	PKHD1, CDH1, PERP	55	738	17911	1.3238	1	1	1
GOTERM_BP_FAT	GO:0098602~single organism cell adhesion	3	2.85714	0.698894	PKHD1, CDH1, PERP	55	796	17911	1.22734	1	1	1
GOTERM_BP_FAT	GO:0007155~cell adhesion	5	4.7619	0.714555	PKHD1, SELL, CDH1, PERP, CLDN2	55	1583	17911	1.0286	1	1	1
Annotation Cluster 24	Enrichment Score: 0.3793324447531532
GOTERM_CC_FAT	GO:0005783~endoplasmic reticulum	9	8.57143	0.173185	CES1D, IRGM2, HP, MAL, PROM1, PTGDS, TMED6, IIGP1, PTGS1	51	1572	14413	1.61798	1	1	0.942105
GOTERM_CC_FAT	GO:0044432~endoplasmic reticulum part	5	4.7619	0.468282	CES1D, IRGM2, TMED6, IIGP1, PTGS1	51	1010	14413	1.39905	1	1	0.942105
GOTERM_CC_FAT	GO:0005789~endoplasmic reticulum membrane	4	3.80952	0.604849	IRGM2, TMED6, IIGP1, PTGS1	51	891	14413	1.26872	1	1	0.942105
GOTERM_CC_FAT	GO:0042175~nuclear outer membrane-endoplasmic reticulum membrane network	4	3.80952	0.61945	IRGM2, TMED6, IIGP1, PTGS1	51	910	14413	1.24223	1	1	0.942105
Annotation Cluster 25	Enrichment Score: 0.36696045271237754
GOTERM_BP_FAT	GO:0010942~positive regulation of cell death	4	3.80952	0.287259	PPP2R2B, HP, MAL, BMPR1B	55	620	17911	2.101	1	1	1
GOTERM_BP_FAT	GO:0043065~positive regulation of apoptotic process	3	2.85714	0.522984	PPP2R2B, MAL, BMPR1B	55	577	17911	1.69318	1	1	1
GOTERM_BP_FAT	GO:0043068~positive regulation of programmed cell death	3	2.85714	0.527663	PPP2R2B, MAL, BMPR1B	55	582	17911	1.67863	1	1	1
Annotation Cluster 26	Enrichment Score: 0.32710636690865985
GOTERM_BP_FAT	GO:0014070~response to organic cyclic compound	6	5.71429	0.184664	SELL, CDH1, CBS, KCNK1, PTGDS, IFIT3	55	1005	17911	1.94421	1	1	1
GOTERM_BP_FAT	GO:1901700~response to oxygen-containing compound	7	6.66667	0.390314	SELL, CDH1, CBS, KRT8, RGN, HP, LTF	55	1670	17911	1.36502	1	1	1
GOTERM_BP_FAT	GO:0010243~response to organonitrogen compound	4	3.80952	0.497593	SELL, CDH1, CBS, KCNK1	55	878	17911	1.48362	1	1	1
GOTERM_BP_FAT	GO:0009719~response to endogenous stimulus	6	5.71429	0.539882	SELL, CDH1, CBS, BMPR1B, KCNK1, PTGDS	55	1608	17911	1.21513	1	1	1
GOTERM_BP_FAT	GO:1901698~response to nitrogen compound	4	3.80952	0.589746	SELL, CDH1, CBS, KCNK1	55	1004	17911	1.29743	1	1	1
GOTERM_MF_FAT	GO:0019899~enzyme binding	4	3.80952	0.954392	SELL, CDH1, CBS, GLDC	55	1923	16866	0.637867	1	1	1
Annotation Cluster 27	Enrichment Score: 0.29895256221795874
GOTERM_CC_FAT	GO:0030141~secretory granule	3	2.85714	0.338465	CAPN11, SPINK10, LTF	51	346	14413	2.45036	1	1	0.942105
GOTERM_CC_FAT	GO:0099503~secretory vesicle	3	2.85714	0.507529	CAPN11, SPINK10, LTF	51	487	14413	1.74091	1	1	0.942105
GOTERM_CC_FAT	GO:0016023~cytoplasmic, membrane-bounded vesicle	4	3.80952	0.73819	CAPN11, SPINK10, KCNK1, LTF	51	1087	14413	1.03996	1	1	0.942105
Annotation Cluster 28	Enrichment Score: 0.29328650795588784
GOTERM_BP_FAT	GO:0048584~positive regulation of response to stimulus	8	7.61905	0.314157	C4BP, SELL, CD19, DHX58, RGN, MAL, BMPR1B, LTF	55	1834	17911	1.42052	1	1	1
GOTERM_BP_FAT	GO:0010646~regulation of cell communication	11	10.4762	0.326283	PKHD1, D730048I06RIK, CDH1, CBS, DHX58, RGN, MAL, VWCE, BMPR1B, PTGS1, LTF	55	2785	17911	1.28625	1	1	1
GOTERM_BP_FAT	GO:0023051~regulation of signaling	11	10.4762	0.335958	PKHD1, D730048I06RIK, CDH1, CBS, DHX58, RGN, MAL, VWCE, BMPR1B, PTGS1, LTF	55	2808	17911	1.27571	1	1	1
GOTERM_BP_FAT	GO:0009966~regulation of signal transduction	9	8.57143	0.47147	PKHD1, CDH1, CBS, DHX58, RGN, MAL, VWCE, BMPR1B, LTF	55	2468	17911	1.18756	1	1	1
GOTERM_BP_FAT	GO:0009967~positive regulation of signal transduction	4	3.80952	0.774098	DHX58, MAL, BMPR1B, LTF	55	1328	17911	0.980887	1	1	1
GOTERM_BP_FAT	GO:0010647~positive regulation of cell communication	4	3.80952	0.837997	DHX58, MAL, BMPR1B, LTF	55	1490	17911	0.87424	1	1	1
GOTERM_BP_FAT	GO:0023056~positive regulation of signaling	4	3.80952	0.840379	DHX58, MAL, BMPR1B, LTF	55	1497	17911	0.870152	1	1	1
Annotation Cluster 29	Enrichment Score: 0.28260015761890744
GOTERM_BP_FAT	GO:0044702~single organism reproductive process	8	7.61905	0.172888	CDH1, CBS, KRT8, RGN, DBIL5, BMPR1B, PTGDS, PRSS21	55	1525	17911	1.70835	1	1	1
GOTERM_BP_FAT	GO:0048608~reproductive structure development	3	2.85714	0.437012	CDH1, KRT8, BMPR1B	55	490	17911	1.9938	1	1	1
GOTERM_BP_FAT	GO:0061458~reproductive system development	3	2.85714	0.442172	CDH1, KRT8, BMPR1B	55	495	17911	1.97366	1	1	1
GOTERM_BP_FAT	GO:0000902~cell morphogenesis	5	4.7619	0.547124	PKHD1, CDH1, KRT8, PIH1D3, BMPR1B	55	1283	17911	1.26911	1	1	1
GOTERM_BP_FAT	GO:0032989~cellular component morphogenesis	5	4.7619	0.607488	PKHD1, CDH1, KRT8, PIH1D3, BMPR1B	55	1382	17911	1.1782	1	1	1
GOTERM_BP_FAT	GO:0000904~cell morphogenesis involved in differentiation	3	2.85714	0.703542	CDH1, KRT8, BMPR1B	55	803	17911	1.21664	1	1	1
GOTERM_BP_FAT	GO:0003006~developmental process involved in reproduction	3	2.85714	0.720297	CDH1, KRT8, BMPR1B	55	829	17911	1.17848	1	1	1
GOTERM_BP_FAT	GO:0048468~cell development	4	3.80952	0.974821	CDH1, KRT8, BMPR1B, LTF	55	2278	17911	0.571825	1	1	1
Annotation Cluster 30	Enrichment Score: 0.26006274685582353
GOTERM_BP_FAT	GO:0042981~regulation of apoptotic process	11	10.4762	0.0121381	PKHD1, KRT18, SELL, PPP2R2B, CDH1, CBS, RGN, MAL, BMPR1B, IFIT3, LTF	55	1482	17911	2.41714	1	1	1
GOTERM_BP_FAT	GO:0043067~regulation of programmed cell death	11	10.4762	0.0130256	PKHD1, KRT18, SELL, PPP2R2B, CDH1, CBS, RGN, MAL, BMPR1B, IFIT3, LTF	55	1498	17911	2.39132	1	1	1
GOTERM_BP_FAT	GO:0060348~bone development	4	3.80952	0.0212765	CBS, RGN, BMPR1B, LTF	55	196	17911	6.64601	1	1	1
GOTERM_BP_FAT	GO:0072001~renal system development	4	3.80952	0.0719909	PKHD1, EMX2, RGN, PROM1	55	320	17911	4.07068	1	1	1
GOTERM_BP_FAT	GO:0001655~urogenital system development	4	3.80952	0.0969072	PKHD1, EMX2, RGN, PROM1	55	364	17911	3.57862	1	1	1
GOTERM_BP_FAT	GO:0008283~cell proliferation	10	9.52381	0.106541	PKHD1, EMX2, EHF, CDH1, RGN, VWCE, BMPR1B, PTGDS, IFIT3, LTF	55	1874	17911	1.73775	1	1	1
GOTERM_BP_FAT	GO:0042127~regulation of cell proliferation	9	8.57143	0.117666	PKHD1, CDH1, RGN, VWCE, BMPR1B, PTGDS, IFIT3, PTGS1, LTF	55	1642	17911	1.78495	1	1	1
GOTERM_BP_FAT	GO:0001501~skeletal system development	4	3.80952	0.190274	CBS, RGN, BMPR1B, LTF	55	499	17911	2.61046	1	1	1
GOTERM_BP_FAT	GO:0009887~organ morphogenesis	6	5.71429	0.202026	CDH1, CBS, PERP, PROM1, BMPR1B, LTF	55	1038	17911	1.8824	1	1	1
GOTERM_BP_FAT	GO:0001822~kidney development	3	2.85714	0.229899	PKHD1, RGN, PROM1	55	301	17911	3.24573	1	1	1
GOTERM_BP_FAT	GO:0048878~chemical homeostasis	6	5.71429	0.236662	PKHD1, TRPV6, CDH1, CD19, RGN, LTF	55	1101	17911	1.77468	1	1	1
GOTERM_BP_FAT	GO:0048871~multicellular organismal homeostasis	3	2.85714	0.273543	CDH1, PROM1, LTF	55	340	17911	2.87342	1	1	1
GOTERM_BP_FAT	GO:0050673~epithelial cell proliferation	3	2.85714	0.31494	EHF, CDH1, RGN	55	377	17911	2.59142	1	1	1
GOTERM_BP_FAT	GO:0010646~regulation of cell communication	11	10.4762	0.326283	PKHD1, D730048I06RIK, CDH1, CBS, DHX58, RGN, MAL, VWCE, BMPR1B, PTGS1, LTF	55	2785	17911	1.28625	1	1	1
GOTERM_BP_FAT	GO:0023051~regulation of signaling	11	10.4762	0.335958	PKHD1, D730048I06RIK, CDH1, CBS, DHX58, RGN, MAL, VWCE, BMPR1B, PTGS1, LTF	55	2808	17911	1.27571	1	1	1
GOTERM_BP_FAT	GO:1901700~response to oxygen-containing compound	7	6.66667	0.390314	SELL, CDH1, CBS, KRT8, RGN, HP, LTF	55	1670	17911	1.36502	1	1	1
GOTERM_BP_FAT	GO:0042592~homeostatic process	7	6.66667	0.410906	PKHD1, TRPV6, CDH1, CD19, RGN, PROM1, LTF	55	1707	17911	1.33543	1	1	1
GOTERM_BP_FAT	GO:0006928~movement of cell or subcellular component	7	6.66667	0.420363	PKHD1, EMX2, SELL, CDH1, RGN, PIH1D3, BMPR1B	55	1724	17911	1.32226	1	1	1
GOTERM_BP_FAT	GO:0010648~negative regulation of cell communication	5	4.7619	0.466508	PKHD1, CDH1, DHX58, PTGS1, LTF	55	1160	17911	1.40368	1	1	1
GOTERM_BP_FAT	GO:0023057~negative regulation of signaling	5	4.7619	0.469207	PKHD1, CDH1, DHX58, PTGS1, LTF	55	1164	17911	1.39886	1	1	1
GOTERM_BP_FAT	GO:0009966~regulation of signal transduction	9	8.57143	0.47147	PKHD1, CDH1, CBS, DHX58, RGN, MAL, VWCE, BMPR1B, LTF	55	2468	17911	1.18756	1	1	1
GOTERM_BP_FAT	GO:0051270~regulation of cellular component movement	4	3.80952	0.472676	PKHD1, SELL, CDH1, RGN	55	846	17911	1.53974	1	1	1
GOTERM_BP_FAT	GO:0040011~locomotion	6	5.71429	0.493846	EMX2, SELL, CDH1, RGN, PIH1D3, BMPR1B	55	1529	17911	1.27791	1	1	1
GOTERM_BP_FAT	GO:0000902~cell morphogenesis	5	4.7619	0.547124	PKHD1, CDH1, KRT8, PIH1D3, BMPR1B	55	1283	17911	1.26911	1	1	1
GOTERM_BP_FAT	GO:0007423~sensory organ development	3	2.85714	0.551507	CDH1, PROM1, BMPR1B	55	608	17911	1.60685	1	1	1
GOTERM_BP_FAT	GO:0048585~negative regulation of response to stimulus	5	4.7619	0.588481	PKHD1, C4BP, CDH1, DHX58, LTF	55	1350	17911	1.20613	1	1	1
GOTERM_BP_FAT	GO:0009968~negative regulation of signal transduction	4	3.80952	0.604066	PKHD1, CDH1, DHX58, LTF	55	1025	17911	1.27085	1	1	1
GOTERM_BP_FAT	GO:0032989~cellular component morphogenesis	5	4.7619	0.607488	PKHD1, CDH1, KRT8, PIH1D3, BMPR1B	55	1382	17911	1.1782	1	1	1
GOTERM_BP_FAT	GO:0006468~protein phosphorylation	6	5.71429	0.610918	PKHD1, CBS, GM4922, RGN, BMPR1B, LTF	55	1737	17911	1.12489	1	1	1
GOTERM_BP_FAT	GO:0007420~brain development	3	2.85714	0.663251	EMX2, CDH1, CBS	55	745	17911	1.31136	1	1	1
GOTERM_BP_FAT	GO:0060322~head development	3	2.85714	0.695539	EMX2, CDH1, CBS	55	791	17911	1.2351	1	1	1
GOTERM_BP_FAT	GO:0051240~positive regulation of multicellular organismal process	5	4.7619	0.720714	DHX58, PROM1, BMPR1B, PTGS1, LTF	55	1596	17911	1.02022	1	1	1
GOTERM_BP_FAT	GO:0048858~cell projection morphogenesis	3	2.85714	0.720926	PKHD1, PIH1D3, BMPR1B	55	830	17911	1.17706	1	1	1
GOTERM_BP_FAT	GO:0032990~cell part morphogenesis	3	2.85714	0.74103	PKHD1, PIH1D3, BMPR1B	55	863	17911	1.13206	1	1	1
GOTERM_BP_FAT	GO:0016310~phosphorylation	6	5.71429	0.760477	PKHD1, CBS, GM4922, RGN, BMPR1B, LTF	55	2063	17911	0.947129	1	1	1
GOTERM_BP_FAT	GO:0006796~phosphate-containing compound metabolic process	8	7.61905	0.783275	PKHD1, PPP2R2B, CBS, GM4922, RGN, BMPR1B, ADCY8, LTF	55	2869	17911	0.908064	1	1	1
GOTERM_BP_FAT	GO:0006793~phosphorus metabolic process	8	7.61905	0.784551	PKHD1, PPP2R2B, CBS, GM4922, RGN, BMPR1B, ADCY8, LTF	55	2873	17911	0.9068	1	1	1
GOTERM_BP_FAT	GO:0030182~neuron differentiation	4	3.80952	0.796097	EMX2, CDH1, PROM1, BMPR1B	55	1379	17911	0.944611	1	1	1
GOTERM_BP_FAT	GO:0007417~central nervous system development	3	2.85714	0.797591	EMX2, CDH1, CBS	55	969	17911	1.00822	1	1	1
GOTERM_BP_FAT	GO:0030030~cell projection organization	4	3.80952	0.801419	PKHD1, CDH1, PIH1D3, BMPR1B	55	1392	17911	0.935789	1	1	1
GOTERM_BP_FAT	GO:0045597~positive regulation of cell differentiation	3	2.85714	0.803271	PROM1, BMPR1B, LTF	55	981	17911	0.995885	1	1	1
GOTERM_BP_FAT	GO:0045595~regulation of cell differentiation	5	4.7619	0.805897	CDH1, PROM1, BMPR1B, RBM24, LTF	55	1802	17911	0.903592	1	1	1
GOTERM_BP_FAT	GO:0007399~nervous system development	6	5.71429	0.828457	EMX2, CDH1, CBS, MAL, PROM1, BMPR1B	55	2261	17911	0.864187	1	1	1
GOTERM_CC_FAT	GO:0097458~neuron part	5	4.7619	0.828478	CDH1, PROM1, BMPR1B, KCNK1, PTGS1	51	1620	14413	0.872246	1	1	0.942105
GOTERM_BP_FAT	GO:2000026~regulation of multicellular organismal development	5	4.7619	0.834837	CDH1, RGN, PROM1, BMPR1B, LTF	55	1888	17911	0.862433	1	1	1
GOTERM_BP_FAT	GO:1901701~cellular response to oxygen-containing compound	3	2.85714	0.838507	CDH1, RGN, LTF	55	1063	17911	0.919063	1	1	1
GOTERM_BP_FAT	GO:0048699~generation of neurons	4	3.80952	0.849939	EMX2, CDH1, PROM1, BMPR1B	55	1526	17911	0.853616	1	1	1
GOTERM_BP_FAT	GO:0010604~positive regulation of macromolecule metabolic process	7	6.66667	0.866829	C4BP, EHF, CDH1, PERP, RGN, BMPR1B, LTF	55	2794	17911	0.815885	1	1	1
GOTERM_BP_FAT	GO:0022008~neurogenesis	4	3.80952	0.882438	EMX2, CDH1, PROM1, BMPR1B	55	1638	17911	0.795249	1	1	1
GOTERM_BP_FAT	GO:0051094~positive regulation of developmental process	3	2.85714	0.899289	PROM1, BMPR1B, LTF	55	1252	17911	0.780322	1	1	1
GOTERM_BP_FAT	GO:0031328~positive regulation of cellular biosynthetic process	4	3.80952	0.899729	EHF, CDH1, RGN, BMPR1B	55	1709	17911	0.762211	1	1	1
GOTERM_BP_FAT	GO:0009891~positive regulation of biosynthetic process	4	3.80952	0.907402	EHF, CDH1, RGN, BMPR1B	55	1744	17911	0.746914	1	1	1
GOTERM_BP_FAT	GO:0009893~positive regulation of metabolic process	7	6.66667	0.908984	C4BP, EHF, CDH1, PERP, RGN, BMPR1B, LTF	55	3004	17911	0.758849	1	1	1
GOTERM_BP_FAT	GO:1903508~positive regulation of nucleic acid-templated transcription	3	2.85714	0.919552	EHF, CDH1, BMPR1B	55	1339	17911	0.729622	1	1	1
GOTERM_BP_FAT	GO:0045893~positive regulation of transcription, DNA-templated	3	2.85714	0.919552	EHF, CDH1, BMPR1B	55	1339	17911	0.729622	1	1	1
GOTERM_BP_FAT	GO:1902680~positive regulation of RNA biosynthetic process	3	2.85714	0.920386	EHF, CDH1, BMPR1B	55	1343	17911	0.727449	1	1	1
GOTERM_BP_FAT	GO:0051254~positive regulation of RNA metabolic process	3	2.85714	0.930902	EHF, CDH1, BMPR1B	55	1397	17911	0.69933	1	1	1
GOTERM_BP_FAT	GO:0031325~positive regulation of cellular metabolic process	6	5.71429	0.935305	EHF, CDH1, PERP, RGN, BMPR1B, LTF	55	2769	17911	0.705644	1	1	1
GOTERM_BP_FAT	GO:0010557~positive regulation of macromolecule biosynthetic process	3	2.85714	0.957372	EHF, CDH1, BMPR1B	55	1577	17911	0.619508	1	1	1
GOTERM_BP_FAT	GO:2001141~regulation of RNA biosynthetic process	7	6.66667	0.963391	PKHD1, EMX2, EHF, CDH1, RGN, BMPR1B, LTF	55	3458	17911	0.65922	1	1	1
GOTERM_BP_FAT	GO:0045935~positive regulation of nucleobase-containing compound metabolic process	3	2.85714	0.963838	EHF, CDH1, BMPR1B	55	1637	17911	0.596801	1	1	1
GOTERM_BP_FAT	GO:0019219~regulation of nucleobase-containing compound metabolic process	8	7.61905	0.967298	PKHD1, EMX2, EHF, CDH1, CBS, RGN, BMPR1B, LTF	55	3924	17911	0.663924	1	1	1
GOTERM_BP_FAT	GO:0034654~nucleobase-containing compound biosynthetic process	8	7.61905	0.969163	PKHD1, EMX2, EHF, CDH1, RGN, BMPR1B, ADCY8, LTF	55	3952	17911	0.65922	1	1	1
GOTERM_BP_FAT	GO:0010628~positive regulation of gene expression	3	2.85714	0.970297	EHF, CDH1, BMPR1B	55	1708	17911	0.571993	1	1	1
GOTERM_BP_FAT	GO:0032774~RNA biosynthetic process	7	6.66667	0.970947	PKHD1, EMX2, EHF, CDH1, RGN, BMPR1B, LTF	55	3565	17911	0.639434	1	1	1
GOTERM_BP_FAT	GO:0051252~regulation of RNA metabolic process	7	6.66667	0.971577	PKHD1, EMX2, EHF, CDH1, RGN, BMPR1B, LTF	55	3575	17911	0.637645	1	1	1
GOTERM_BP_FAT	GO:0018130~heterocycle biosynthetic process	8	7.61905	0.972672	PKHD1, EMX2, EHF, CDH1, RGN, BMPR1B, ADCY8, LTF	55	4009	17911	0.649847	1	1	1
GOTERM_BP_FAT	GO:0051173~positive regulation of nitrogen compound metabolic process	3	2.85714	0.972989	EHF, CDH1, BMPR1B	55	1742	17911	0.560829	1	1	1
GOTERM_BP_FAT	GO:0019438~aromatic compound biosynthetic process	8	7.61905	0.973592	PKHD1, EMX2, EHF, CDH1, RGN, BMPR1B, ADCY8, LTF	55	4025	17911	0.647264	1	1	1
GOTERM_BP_FAT	GO:0048468~cell development	4	3.80952	0.974821	CDH1, KRT8, BMPR1B, LTF	55	2278	17911	0.571825	1	1	1
GOTERM_BP_FAT	GO:0051171~regulation of nitrogen compound metabolic process	8	7.61905	0.982821	PKHD1, EMX2, EHF, CDH1, CBS, RGN, BMPR1B, LTF	55	4221	17911	0.617208	1	1	1
GOTERM_BP_FAT	GO:0010468~regulation of gene expression	8	7.61905	0.98455	PKHD1, C4BP, EMX2, EHF, CDH1, BMPR1B, RBM24, LTF	55	4268	17911	0.610412	1	1	1
GOTERM_BP_FAT	GO:2000112~regulation of cellular macromolecule biosynthetic process	7	6.66667	0.985623	PKHD1, EMX2, EHF, CDH1, RGN, BMPR1B, LTF	55	3875	17911	0.588279	1	1	1
GOTERM_BP_FAT	GO:0006355~regulation of transcription, DNA-templated	6	5.71429	0.986089	PKHD1, EMX2, EHF, CDH1, BMPR1B, LTF	55	3449	17911	0.56652	1	1	1
GOTERM_BP_FAT	GO:1903506~regulation of nucleic acid-templated transcription	6	5.71429	0.98619	PKHD1, EMX2, EHF, CDH1, BMPR1B, LTF	55	3452	17911	0.566028	1	1	1
GOTERM_BP_FAT	GO:0016070~RNA metabolic process	8	7.61905	0.986621	PKHD1, EMX2, EHF, CDH1, GM21677, RGN, BMPR1B, LTF	55	4331	17911	0.601532	1	1	1
GOTERM_BP_FAT	GO:0010556~regulation of macromolecule biosynthetic process	7	6.66667	0.988414	PKHD1, EMX2, EHF, CDH1, RGN, BMPR1B, LTF	55	3966	17911	0.574781	1	1	1
GOTERM_BP_FAT	GO:0034645~cellular macromolecule biosynthetic process	9	8.57143	0.988473	PKHD1, EMX2, D730048I06RIK, EHF, CDH1, B3GALT2, RGN, BMPR1B, LTF	55	4810	17911	0.609333	1	1	1
GOTERM_BP_FAT	GO:0010467~gene expression	10	9.52381	0.988724	PKHD1, C4BP, EMX2, EHF, CDH1, PERP, GM21677, BMPR1B, RBM24, LTF	55	5224	17911	0.623382	1	1	1
GOTERM_BP_FAT	GO:0097659~nucleic acid-templated transcription	6	5.71429	0.989097	PKHD1, EMX2, EHF, CDH1, BMPR1B, LTF	55	3548	17911	0.550712	1	1	1
GOTERM_BP_FAT	GO:0006351~transcription, DNA-templated	5	4.7619	0.990285	PKHD1, EHF, CDH1, BMPR1B, LTF	55	3129	17911	0.520381	1	1	1
Annotation Cluster 31	Enrichment Score: 0.23988347682562522
GOTERM_MF_FAT	GO:0042802~identical protein binding	6	5.71429	0.40339	CBS, GLDC, HP, CLDN2, IFIT3, IIGP1	55	1299	16866	1.41642	1	1	1
GOTERM_BP_FAT	GO:0044248~cellular catabolic process	6	5.71429	0.407993	CES1D, GPX3, CBS, GLDC, RGN, HP	55	1387	17911	1.40874	1	1	1
GOTERM_MF_FAT	GO:0042803~protein homodimerization activity	3	2.85714	0.731735	CBS, GLDC, HP	55	798	16866	1.15284	1	1	1
GOTERM_MF_FAT	GO:0046983~protein dimerization activity	3	2.85714	0.911452	CBS, GLDC, HP	55	1226	16866	0.750378	1	1	1
Annotation Cluster 32	Enrichment Score: 0.22894417639246237
GOTERM_BP_FAT	GO:0006928~movement of cell or subcellular component	7	6.66667	0.420363	PKHD1, EMX2, SELL, CDH1, RGN, PIH1D3, BMPR1B	55	1724	17911	1.32226	1	1	1
GOTERM_BP_FAT	GO:0051270~regulation of cellular component movement	4	3.80952	0.472676	PKHD1, SELL, CDH1, RGN	55	846	17911	1.53974	1	1	1
GOTERM_BP_FAT	GO:0040011~locomotion	6	5.71429	0.493846	EMX2, SELL, CDH1, RGN, PIH1D3, BMPR1B	55	1529	17911	1.27791	1	1	1
GOTERM_BP_FAT	GO:0051674~localization of cell	5	4.7619	0.587277	EMX2, SELL, CDH1, RGN, PIH1D3	55	1348	17911	1.20792	1	1	1
GOTERM_BP_FAT	GO:0048870~cell motility	5	4.7619	0.587277	EMX2, SELL, CDH1, RGN, PIH1D3	55	1348	17911	1.20792	1	1	1
GOTERM_BP_FAT	GO:2000145~regulation of cell motility	3	2.85714	0.689424	SELL, CDH1, RGN	55	782	17911	1.24931	1	1	1
GOTERM_BP_FAT	GO:0040012~regulation of locomotion	3	2.85714	0.713947	SELL, CDH1, RGN	55	819	17911	1.19287	1	1	1
GOTERM_BP_FAT	GO:0016477~cell migration	3	2.85714	0.884768	EMX2, SELL, CDH1	55	1199	17911	0.814815	1	1	1
Annotation Cluster 33	Enrichment Score: 0.22835892586805956
GOTERM_BP_FAT	GO:0010927~cellular component assembly involved in morphogenesis	3	2.85714	0.250006	PKHD1, KRT8, PIH1D3	55	319	17911	3.06258	1	1	1
GOTERM_BP_FAT	GO:0048646~anatomical structure formation involved in morphogenesis	6	5.71429	0.332115	PKHD1, CDH1, PERP, KRT8, PIH1D3, PROM1	55	1263	17911	1.54705	1	1	1
GOTERM_BP_FAT	GO:0006928~movement of cell or subcellular component	7	6.66667	0.420363	PKHD1, EMX2, SELL, CDH1, RGN, PIH1D3, BMPR1B	55	1724	17911	1.32226	1	1	1
GOTERM_BP_FAT	GO:0000902~cell morphogenesis	5	4.7619	0.547124	PKHD1, CDH1, KRT8, PIH1D3, BMPR1B	55	1283	17911	1.26911	1	1	1
GOTERM_BP_FAT	GO:0070925~organelle assembly	3	2.85714	0.576256	PKHD1, KRT8, PIH1D3	55	636	17911	1.53611	1	1	1
GOTERM_BP_FAT	GO:0032989~cellular component morphogenesis	5	4.7619	0.607488	PKHD1, CDH1, KRT8, PIH1D3, BMPR1B	55	1382	17911	1.1782	1	1	1
GOTERM_BP_FAT	GO:0007010~cytoskeleton organization	4	3.80952	0.664798	PKHD1, KRT18, KRT8, PIH1D3	55	1120	17911	1.16305	1	1	1
GOTERM_BP_FAT	GO:0048858~cell projection morphogenesis	3	2.85714	0.720926	PKHD1, PIH1D3, BMPR1B	55	830	17911	1.17706	1	1	1
GOTERM_BP_FAT	GO:0032990~cell part morphogenesis	3	2.85714	0.74103	PKHD1, PIH1D3, BMPR1B	55	863	17911	1.13206	1	1	1
GOTERM_BP_FAT	GO:0022607~cellular component assembly	7	6.66667	0.754599	PKHD1, TRPV6, CES1D, CDH1, GPX3, KRT8, PIH1D3	55	2418	17911	0.942755	1	1	1
GOTERM_BP_FAT	GO:0030030~cell projection organization	4	3.80952	0.801419	PKHD1, CDH1, PIH1D3, BMPR1B	55	1392	17911	0.935789	1	1	1
GOTERM_BP_FAT	GO:0044085~cellular component biogenesis	7	6.66667	0.830966	PKHD1, TRPV6, CES1D, CDH1, GPX3, KRT8, PIH1D3	55	2654	17911	0.858923	1	1	1
GOTERM_BP_FAT	GO:1902589~single-organism organelle organization	4	3.80952	0.900858	PKHD1, KRT18, KRT8, PIH1D3	55	1714	17911	0.759987	1	1	1
Annotation Cluster 34	Enrichment Score: 0.2119430963471491
GOTERM_BP_FAT	GO:0090150~establishment of protein localization to membrane	3	2.85714	0.191255	RTP4, KRT18, CDH1	55	266	17911	3.6728	1	1	1
GOTERM_BP_FAT	GO:0006605~protein targeting	4	3.80952	0.271595	RTP4, SLC17A9, PPP2R2B, CDH1	55	601	17911	2.16742	1	1	1
GOTERM_BP_FAT	GO:0072657~protein localization to membrane	3	2.85714	0.34377	RTP4, KRT18, CDH1	55	403	17911	2.42423	1	1	1
GOTERM_BP_FAT	GO:0072594~establishment of protein localization to organelle	3	2.85714	0.488429	SLC17A9, PPP2R2B, CDH1	55	541	17911	1.80585	1	1	1
GOTERM_BP_FAT	GO:0006886~intracellular protein transport	4	3.80952	0.512883	RTP4, SLC17A9, PPP2R2B, CDH1	55	898	17911	1.45058	1	1	1
GOTERM_BP_FAT	GO:0044802~single-organism membrane organization	3	2.85714	0.647647	RTP4, KRT18, CDH1	55	724	17911	1.3494	1	1	1
GOTERM_BP_FAT	GO:0034613~cellular protein localization	5	4.7619	0.673008	RTP4, KRT18, SLC17A9, PPP2R2B, CDH1	55	1500	17911	1.08552	1	1	1
GOTERM_BP_FAT	GO:0070727~cellular macromolecule localization	5	4.7619	0.679251	RTP4, KRT18, SLC17A9, PPP2R2B, CDH1	55	1512	17911	1.0769	1	1	1
GOTERM_BP_FAT	GO:0033365~protein localization to organelle	3	2.85714	0.696213	SLC17A9, PPP2R2B, CDH1	55	792	17911	1.23354	1	1	1
GOTERM_BP_FAT	GO:0061024~membrane organization	3	2.85714	0.739846	RTP4, KRT18, CDH1	55	861	17911	1.13468	1	1	1
GOTERM_BP_FAT	GO:0046907~intracellular transport	4	3.80952	0.763115	RTP4, SLC17A9, PPP2R2B, CDH1	55	1304	17911	0.99894	1	1	1
GOTERM_BP_FAT	GO:0051649~establishment of localization in cell	5	4.7619	0.775553	RTP4, SLC17A9, PPP2R2B, CDH1, CD19	55	1722	17911	0.945571	1	1	1
GOTERM_BP_FAT	GO:0015031~protein transport	5	4.7619	0.779927	RTP4, KRT18, SLC17A9, PPP2R2B, CDH1	55	1733	17911	0.939569	1	1	1
GOTERM_BP_FAT	GO:1902580~single-organism cellular localization	3	2.85714	0.793239	RTP4, KRT18, CDH1	55	960	17911	1.01767	1	1	1
GOTERM_BP_FAT	GO:0045184~establishment of protein localization	5	4.7619	0.836719	RTP4, KRT18, SLC17A9, PPP2R2B, CDH1	55	1894	17911	0.8597	1	1	1
GOTERM_BP_FAT	GO:0051641~cellular localization	6	5.71429	0.842725	RTP4, KRT18, SLC17A9, PPP2R2B, CDH1, CD19	55	2310	17911	0.845856	1	1	1
GOTERM_BP_FAT	GO:0033036~macromolecule localization	6	5.71429	0.926206	RTP4, KRT18, SLC17A9, PPP2R2B, CDH1, ABCA15	55	2705	17911	0.722339	1	1	1
GOTERM_BP_FAT	GO:0008104~protein localization	5	4.7619	0.938637	RTP4, KRT18, SLC17A9, PPP2R2B, CDH1	55	2367	17911	0.687906	1	1	1
Annotation Cluster 35	Enrichment Score: 0.20847764087144113
GOTERM_CC_FAT	GO:0005635~nuclear envelope	3	2.85714	0.44572	PTGDS, IIGP1, PTGS1	51	433	14413	1.95802	1	1	0.942105
GOTERM_CC_FAT	GO:0031967~organelle envelope	4	3.80952	0.727549	PPP2R2B, PTGDS, IIGP1, PTGS1	51	1069	14413	1.05747	1	1	0.942105
GOTERM_CC_FAT	GO:0031975~envelope	4	3.80952	0.730537	PPP2R2B, PTGDS, IIGP1, PTGS1	51	1074	14413	1.05254	1	1	0.942105
Annotation Cluster 36	Enrichment Score: 0.18975391087901725
GOTERM_BP_FAT	GO:0051260~protein homooligomerization	3	2.85714	0.227672	TRPV6, CDH1, GPX3	55	299	17911	3.26744	1	1	1
GOTERM_BP_FAT	GO:0051259~protein oligomerization	3	2.85714	0.471598	TRPV6, CDH1, GPX3	55	524	17911	1.86443	1	1	1
GOTERM_BP_FAT	GO:0065003~macromolecular complex assembly	5	4.7619	0.69551	TRPV6, CES1D, CDH1, GPX3, PIH1D3	55	1544	17911	1.05458	1	1	1
GOTERM_BP_FAT	GO:0006461~protein complex assembly	4	3.80952	0.750263	TRPV6, CDH1, GPX3, PIH1D3	55	1277	17911	1.02006	1	1	1
GOTERM_BP_FAT	GO:0070271~protein complex biogenesis	4	3.80952	0.750749	TRPV6, CDH1, GPX3, PIH1D3	55	1278	17911	1.01926	1	1	1
GOTERM_BP_FAT	GO:0022607~cellular component assembly	7	6.66667	0.754599	PKHD1, TRPV6, CES1D, CDH1, GPX3, KRT8, PIH1D3	55	2418	17911	0.942755	1	1	1
GOTERM_BP_FAT	GO:0071822~protein complex subunit organization	4	3.80952	0.810169	TRPV6, CDH1, GPX3, PIH1D3	55	1414	17911	0.921229	1	1	1
GOTERM_BP_FAT	GO:0044085~cellular component biogenesis	7	6.66667	0.830966	PKHD1, TRPV6, CES1D, CDH1, GPX3, KRT8, PIH1D3	55	2654	17911	0.858923	1	1	1
GOTERM_BP_FAT	GO:0043933~macromolecular complex subunit organization	5	4.7619	0.917163	TRPV6, CES1D, CDH1, GPX3, PIH1D3	55	2229	17911	0.730495	1	1	1
Annotation Cluster 37	Enrichment Score: 0.14512063192130004
GOTERM_BP_FAT	GO:0051050~positive regulation of transport	4	3.80952	0.590435	SLC17A9, CDH1, CD19, RGN	55	1005	17911	1.29614	1	1	1
GOTERM_BP_FAT	GO:0051049~regulation of transport	6	5.71429	0.657273	SLC17A9, CDH1, CD19, RGN, KCNJ16, PTGS1	55	1828	17911	1.06889	1	1	1
GOTERM_BP_FAT	GO:0060341~regulation of cellular localization	3	2.85714	0.74162	SLC17A9, CDH1, CD19	55	864	17911	1.13074	1	1	1
GOTERM_BP_FAT	GO:0051649~establishment of localization in cell	5	4.7619	0.775553	RTP4, SLC17A9, PPP2R2B, CDH1, CD19	55	1722	17911	0.945571	1	1	1
GOTERM_BP_FAT	GO:0051641~cellular localization	6	5.71429	0.842725	RTP4, KRT18, SLC17A9, PPP2R2B, CDH1, CD19	55	2310	17911	0.845856	1	1	1
Annotation Cluster 38	Enrichment Score: 0.12554245170537975
GOTERM_BP_FAT	GO:0009719~response to endogenous stimulus	6	5.71429	0.539882	SELL, CDH1, CBS, BMPR1B, KCNK1, PTGDS	55	1608	17911	1.21513	1	1	1
GOTERM_CC_FAT	GO:0097458~neuron part	5	4.7619	0.828478	CDH1, PROM1, BMPR1B, KCNK1, PTGS1	51	1620	14413	0.872246	1	1	0.942105
GOTERM_CC_FAT	GO:0043005~neuron projection	3	2.85714	0.939276	CDH1, BMPR1B, KCNK1	51	1253	14413	0.676635	1	1	0.942105
Annotation Cluster 39	Enrichment Score: 0.10699179544766634
GOTERM_BP_FAT	GO:0030097~hemopoiesis	3	2.85714	0.757689	GM21677, ABCA15, LTF	55	892	17911	1.09525	1	1	1
GOTERM_BP_FAT	GO:0048534~hematopoietic or lymphoid organ development	3	2.85714	0.783278	GM21677, ABCA15, LTF	55	940	17911	1.03932	1	1	1
GOTERM_BP_FAT	GO:0002520~immune system development	3	2.85714	0.80467	GM21677, ABCA15, LTF	55	984	17911	0.992849	1	1	1
Annotation Cluster 40	Enrichment Score: 0.10253921370931762
GOTERM_MF_FAT	GO:0003723~RNA binding	6	5.71429	0.649769	C4BP, KRT18, GM21677, DHX58, RBM24, IFIT3	55	1707	16866	1.07787	1	1	1
GOTERM_BP_FAT	GO:0002252~immune effector process	3	2.85714	0.67049	C4BP, DHX58, IFIT3	55	755	17911	1.29399	1	1	1
GOTERM_MF_FAT	GO:0044822~poly(A) RNA binding	3	2.85714	0.904137	C4BP, KRT18, RBM24	55	1197	16866	0.768558	1	1	1
GOTERM_MF_FAT	GO:0003676~nucleic acid binding	8	7.61905	0.987319	C4BP, EMX2, EHF, KRT18, GM21677, DHX58, RBM24, IFIT3	55	4100	16866	0.59835	1	1	1
Annotation Cluster 41	Enrichment Score: 0.022081327082563725
GOTERM_BP_FAT	GO:0003008~system process	6	5.71429	0.924843	RTP4, TRPV6, CDH1, CBS, ADCY8, PTGS1	55	2696	17911	0.72475	1	1	1
GOTERM_BP_FAT	GO:0050877~neurological system process	4	3.80952	0.958138	RTP4, CDH1, ADCY8, PTGS1	55	2077	17911	0.627163	1	1	1
GOTERM_BP_FAT	GO:0007600~sensory perception	3	2.85714	0.968858	RTP4, CDH1, PTGS1	55	1691	17911	0.577743	1	1	1
Annotation Cluster 42	Enrichment Score: 0.007344232752884402
GOTERM_MF_FAT	GO:0099600~transmembrane receptor activity	5	4.7619	0.955727	ADGRG2, KCNJ16, BMPR1B, KCNK1, GPR82	55	2365	16866	0.648318	1	1	1
GOTERM_MF_FAT	GO:0060089~molecular transducer activity	5	4.7619	0.977525	ADGRG2, KCNJ16, BMPR1B, KCNK1, GPR82	55	2634	16866	0.582108	1	1	1
GOTERM_MF_FAT	GO:0004872~receptor activity	5	4.7619	0.977525	ADGRG2, KCNJ16, BMPR1B, KCNK1, GPR82	55	2634	16866	0.582108	1	1	1
GOTERM_MF_FAT	GO:0004871~signal transducer activity	4	3.80952	0.994829	ADGRG2, CD19, BMPR1B, GPR82	55	2694	16866	0.455315	1	1	1
GOTERM_MF_FAT	GO:0004888~transmembrane signaling receptor activity	3	2.85714	0.99679	ADGRG2, BMPR1B, GPR82	55	2321	16866	0.396365	1	1	1
GOTERM_MF_FAT	GO:0038023~signaling receptor activity	3	2.85714	0.997683	ADGRG2, BMPR1B, GPR82	55	2420	16866	0.38015	1	1	1

## Sheet: Down-regulated genes_Gene name
Supplementary Table 4: Functional annotation of P16 DEGs (RNA-seq Topaz1-/- vs WT testes)
97 down-regulated genes
69 DAVID Ids
Classification stringency: medium
11 clusters,	0 with Enrichment Score > 1.3
Category	Term	Count	%	PValue	Genes	List Total	Pop Hits	Pop Total	Fold Enrichment	Bonferroni	Benjamini	FDR
Annotation Cluster 1	Enrichment Score: 0.9359210630741247
GOTERM_CC_FAT	GO:0022626~cytosolic ribosome	3	4.34783	0.0225043	HBA-A2, HBA-A1, GM10073	23	153	14413	12.2873	0.908366	0.787652	0.787652
GOTERM_CC_FAT	GO:0044391~ribosomal subunit	3	4.34783	0.0424238	HBA-A2, HBA-A1, GM10073	23	216	14413	8.7035	0.989451	0.904845	0.904845
GOTERM_CC_FAT	GO:0044445~cytosolic part	3	4.34783	0.0639912	HBA-A2, HBA-A1, GM10073	23	272	14413	6.9116	0.999035	0.904845	0.904845
GOTERM_CC_FAT	GO:0005840~ribosome	3	4.34783	0.0698672	HBA-A2, HBA-A1, GM10073	23	286	14413	6.57327	0.999502	0.904845	0.904845
GOTERM_CC_FAT	GO:0005829~cytosol	5	7.24638	0.369146	TOPAZ1, GSTT2, HBA-A2, HBA-A1, GM10073	23	2011	14413	1.55806	1	1	1
GOTERM_CC_FAT	GO:0030529~intracellular ribonucleoprotein complex	3	4.34783	0.421951	HBA-A2, HBA-A1, GM10073	23	934	14413	2.0128	1	1	1
GOTERM_CC_FAT	GO:1990904~ribonucleoprotein complex	3	4.34783	0.422495	HBA-A2, HBA-A1, GM10073	23	935	14413	2.01065	1	1	1
Annotation Cluster 2	Enrichment Score: 0.8852719605587323
GOTERM_MF_FAT	GO:0004601~peroxidase activity	3	4.34783	0.00162363	GSTT2, HBA-A2, HBA-A1	23	46	16866	47.8242	0.220122	0.146546	0.146546
GOTERM_MF_FAT	GO:0016684~oxidoreductase activity, acting on peroxide as acceptor	3	4.34783	0.00191563	GSTT2, HBA-A2, HBA-A1	23	50	16866	43.9983	0.254256	0.146546	0.146546
GOTERM_MF_FAT	GO:0016209~antioxidant activity	3	4.34783	0.00482608	GSTT2, HBA-A2, HBA-A1	23	80	16866	27.4989	0.522971	0.199201	0.199201
GOTERM_CC_FAT	GO:0005829~cytosol	5	7.24638	0.369146	TOPAZ1, GSTT2, HBA-A2, HBA-A1, GM10073	23	2011	14413	1.55806	1	1	1
GOTERM_CC_FAT	GO:0005576~extracellular region	9	13.0435	0.373978	NPS, CROCC, GSTT2, HBA-A2, HBA-A1, ELFN2, AMH, LMCD1, FSTL3	23	4493	14413	1.25526	1	1	1
GOTERM_CC_FAT	GO:0044421~extracellular region part	8	11.5942	0.389192	CROCC, GSTT2, HBA-A2, HBA-A1, ELFN2, AMH, LMCD1, FSTL3	23	3920	14413	1.27888	1	1	1
GOTERM_CC_FAT	GO:0031988~membrane-bounded vesicle	6	8.69565	0.63557	CROCC, GSTT2, HBA-A2, HBA-A1, FSTL3, CBARP	23	3455	14413	1.08825	1	1	1
GOTERM_BP_FAT	GO:0042592~homeostatic process	3	4.34783	0.68132	CROCC, HBA-A2, HBA-A1	25	1707	17911	1.25912	1	1	1
GOTERM_CC_FAT	GO:0070062~extracellular exosome	4	5.7971	0.803199	CROCC, GSTT2, HBA-A2, HBA-A1	23	2674	14413	0.9374	1	1	1
GOTERM_CC_FAT	GO:1903561~extracellular vesicle	4	5.7971	0.80653	CROCC, GSTT2, HBA-A2, HBA-A1	23	2689	14413	0.932171	1	1	1
GOTERM_CC_FAT	GO:0043230~extracellular organelle	4	5.7971	0.80807	CROCC, GSTT2, HBA-A2, HBA-A1	23	2696	14413	0.929751	1	1	1
Annotation Cluster 3	Enrichment Score: 0.8463963178438123
GOTERM_BP_FAT	GO:0030099~myeloid cell differentiation	4	5.7971	0.0143686	HBA-A2, HBA-A1, JUNB, FSTL3	25	386	17911	7.42425	0.99995	1	1
GOTERM_CC_FAT	GO:0005615~extracellular space	6	8.69565	0.0861757	HBA-A2, HBA-A1, ELFN2, AMH, LMCD1, FSTL3	23	1585	14413	2.37218	0.999922	0.904845	0.904845
GOTERM_BP_FAT	GO:0030097~hemopoiesis	4	5.7971	0.114799	HBA-A2, HBA-A1, JUNB, FSTL3	25	892	17911	3.21274	1	1	1
GOTERM_BP_FAT	GO:0001701~in utero embryonic development	3	4.34783	0.124638	HBA-A2, HBA-A1, JUNB	25	458	17911	4.69284	1	1	1
GOTERM_BP_FAT	GO:0048534~hematopoietic or lymphoid organ development	4	5.7971	0.128933	HBA-A2, HBA-A1, JUNB, FSTL3	25	940	17911	3.04868	1	1	1
GOTERM_BP_FAT	GO:0002520~immune system development	4	5.7971	0.142434	HBA-A2, HBA-A1, JUNB, FSTL3	25	984	17911	2.91236	1	1	1
GOTERM_BP_FAT	GO:0009790~embryo development	4	5.7971	0.20118	HBA-A2, HBA-A1, JUNB, STOX1	25	1161	17911	2.46835	1	1	1
GOTERM_BP_FAT	GO:0043009~chordate embryonic development	3	4.34783	0.256475	HBA-A2, HBA-A1, JUNB	25	731	17911	2.94025	1	1	1
GOTERM_BP_FAT	GO:0009792~embryo development ending in birth or egg hatching	3	4.34783	0.260502	HBA-A2, HBA-A1, JUNB	25	739	17911	2.90842	1	1	1
GOTERM_BP_FAT	GO:0010033~response to organic substance	4	5.7971	0.785647	HBA-A1, AMH, JUNB, FSTL3	25	2972	17911	0.964253	1	1	1
Annotation Cluster 4	Enrichment Score: 0.7228786235521026
GOTERM_BP_FAT	GO:0007268~chemical synaptic transmission	3	4.34783	0.176774	NPS, GRIN2C, SHISA8	25	570	17911	3.77074	1	1	1
GOTERM_BP_FAT	GO:0098916~anterograde trans-synaptic signaling	3	4.34783	0.176774	NPS, GRIN2C, SHISA8	25	570	17911	3.77074	1	1	1
GOTERM_BP_FAT	GO:0099536~synaptic signaling	3	4.34783	0.176774	NPS, GRIN2C, SHISA8	25	570	17911	3.77074	1	1	1
GOTERM_BP_FAT	GO:0099537~trans-synaptic signaling	3	4.34783	0.176774	NPS, GRIN2C, SHISA8	25	570	17911	3.77074	1	1	1
GOTERM_BP_FAT	GO:0007267~cell-cell signaling	4	5.7971	0.248847	NPS, AMH, GRIN2C, SHISA8	25	1294	17911	2.21465	1	1	1
Annotation Cluster 5	Enrichment Score: 0.6972848553586247
GOTERM_BP_FAT	GO:0042391~regulation of membrane potential	4	5.7971	0.0142694	NPS, KCNK10, GRIN2C, STOX1	25	385	17911	7.44353	0.999946	1	1
GOTERM_BP_FAT	GO:0003008~system process	4	5.7971	0.722698	NPS, KCNK10, GRIN2C, LMCD1	25	2696	17911	1.06297	1	1	1
GOTERM_BP_FAT	GO:0050877~neurological system process	3	4.34783	0.784843	NPS, KCNK10, GRIN2C	25	2077	17911	1.03482	1	1	1
Annotation Cluster 6	Enrichment Score: 0.44871224162966034
GOTERM_BP_FAT	GO:0003006~developmental process involved in reproduction	4	5.7971	0.0972708	TOPAZ1, AMH, JUNB, FSTL3	25	829	17911	3.45689	1	1	1
GOTERM_BP_FAT	GO:0048608~reproductive structure development	3	4.34783	0.139109	AMH, JUNB, FSTL3	25	490	17911	4.38637	1	1	1
GOTERM_BP_FAT	GO:0061458~reproductive system development	3	4.34783	0.141405	AMH, JUNB, FSTL3	25	495	17911	4.34206	1	1	1
GOTERM_BP_FAT	GO:0010604~positive regulation of macromolecule metabolic process	7	10.1449	0.159723	AYM1, AMH, MID1, JUNB, STOX1, FSTL3, GM10073	25	2794	17911	1.79495	1	1	1
GOTERM_BP_FAT	GO:0048609~multicellular organismal reproductive process	4	5.7971	0.160958	TOPAZ1, AMH, JUNB, FSTL3	25	1042	17911	2.75025	1	1	1
GOTERM_BP_FAT	GO:0032504~multicellular organism reproduction	4	5.7971	0.163901	TOPAZ1, AMH, JUNB, FSTL3	25	1051	17911	2.7267	1	1	1
GOTERM_BP_FAT	GO:0097659~nucleic acid-templated transcription	8	11.5942	0.18218	ZFP820, AYM1, TOPAZ1, AMH, LMCD1, JUNB, STOX1, FSTL3	25	3548	17911	1.61542	1	1	1
GOTERM_BP_FAT	GO:0032774~RNA biosynthetic process	8	11.5942	0.185453	ZFP820, AYM1, TOPAZ1, AMH, LMCD1, JUNB, STOX1, FSTL3	25	3565	17911	1.60772	1	1	1
GOTERM_BP_FAT	GO:0006366~transcription from RNA polymerase II promoter	5	7.24638	0.188416	AYM1, LMCD1, JUNB, STOX1, FSTL3	25	1700	17911	2.10718	1	1	1
GOTERM_BP_FAT	GO:0010628~positive regulation of gene expression	5	7.24638	0.19063	AYM1, AMH, JUNB, STOX1, FSTL3	25	1708	17911	2.09731	1	1	1
GOTERM_BP_FAT	GO:0009893~positive regulation of metabolic process	7	10.1449	0.203524	AYM1, AMH, MID1, JUNB, STOX1, FSTL3, GM10073	25	3004	17911	1.66947	1	1	1
GOTERM_BP_FAT	GO:0016070~RNA metabolic process	9	13.0435	0.205005	ZFP820, AYM1, TOPAZ1, AMH, A1CF, LMCD1, JUNB, STOX1, FSTL3	25	4331	17911	1.48879	1	1	1
GOTERM_BP_FAT	GO:0044703~multi-organism reproductive process	4	5.7971	0.20608	TOPAZ1, AMH, JUNB, FSTL3	25	1175	17911	2.43894	1	1	1
GOTERM_BP_FAT	GO:0006357~regulation of transcription from RNA polymerase II promoter	5	7.24638	0.209244	AYM1, LMCD1, JUNB, STOX1, FSTL3	25	1774	17911	2.01928	1	1	1
GOTERM_BP_FAT	GO:0006351~transcription, DNA-templated	7	10.1449	0.231751	AYM1, TOPAZ1, AMH, LMCD1, JUNB, STOX1, FSTL3	25	3129	17911	1.60277	1	1	1
GOTERM_BP_FAT	GO:0010467~gene expression	10	14.4928	0.244982	ZFP820, AYM1, TOPAZ1, AMH, A1CF, LMCD1, JUNB, STOX1, FSTL3, GM10073	25	5224	17911	1.37144	1	1	1
GOTERM_BP_FAT	GO:0034654~nucleobase-containing compound biosynthetic process	8	11.5942	0.26685	ZFP820, AYM1, TOPAZ1, AMH, LMCD1, JUNB, STOX1, FSTL3	25	3952	17911	1.45028	1	1	1
GOTERM_BP_FAT	GO:0018130~heterocycle biosynthetic process	8	11.5942	0.279809	ZFP820, AYM1, TOPAZ1, AMH, LMCD1, JUNB, STOX1, FSTL3	25	4009	17911	1.42966	1	1	1
GOTERM_BP_FAT	GO:0019438~aromatic compound biosynthetic process	8	11.5942	0.283484	ZFP820, AYM1, TOPAZ1, AMH, LMCD1, JUNB, STOX1, FSTL3	25	4025	17911	1.42398	1	1	1
GOTERM_BP_FAT	GO:0034645~cellular macromolecule biosynthetic process	9	13.0435	0.304204	ZFP820, AYM1, TOPAZ1, AMH, LMCD1, JUNB, STOX1, FSTL3, GM10073	25	4810	17911	1.34053	1	1	1
GOTERM_BP_FAT	GO:0051726~regulation of cell cycle	3	4.34783	0.308374	TOPAZ1, JUNB, STOX1	25	834	17911	2.57712	1	1	1
GOTERM_BP_FAT	GO:0031325~positive regulation of cellular metabolic process	6	8.69565	0.309321	AYM1, MID1, JUNB, STOX1, FSTL3, GM10073	25	2769	17911	1.55242	1	1	1
GOTERM_BP_FAT	GO:0006355~regulation of transcription, DNA-templated	7	10.1449	0.309783	ZFP820, AYM1, AMH, LMCD1, JUNB, STOX1, FSTL3	25	3449	17911	1.45407	1	1	1
GOTERM_BP_FAT	GO:1903506~regulation of nucleic acid-templated transcription	7	10.1449	0.310546	ZFP820, AYM1, AMH, LMCD1, JUNB, STOX1, FSTL3	25	3452	17911	1.4528	1	1	1
GOTERM_BP_FAT	GO:2001141~regulation of RNA biosynthetic process	7	10.1449	0.312072	ZFP820, AYM1, AMH, LMCD1, JUNB, STOX1, FSTL3	25	3458	17911	1.45028	1	1	1
GOTERM_BP_FAT	GO:0010646~regulation of cell communication	6	8.69565	0.313791	NPS, MID1, LMCD1, SHISA8, STOX1, FSTL3	25	2785	17911	1.5435	1	1	1
GOTERM_BP_FAT	GO:0007276~gamete generation	3	4.34783	0.316918	TOPAZ1, AMH, FSTL3	25	851	17911	2.52564	1	1	1
GOTERM_BP_FAT	GO:0023051~regulation of signaling	6	8.69565	0.320239	NPS, MID1, LMCD1, SHISA8, STOX1, FSTL3	25	2808	17911	1.53085	1	1	1
GOTERM_BP_FAT	GO:0044702~single organism reproductive process	4	5.7971	0.335431	TOPAZ1, AMH, JUNB, FSTL3	25	1525	17911	1.87919	1	1	1
GOTERM_BP_FAT	GO:0010468~regulation of gene expression	8	11.5942	0.341012	ZFP820, AYM1, AMH, A1CF, LMCD1, JUNB, STOX1, FSTL3	25	4268	17911	1.34291	1	1	1
GOTERM_BP_FAT	GO:0051252~regulation of RNA metabolic process	7	10.1449	0.342184	ZFP820, AYM1, AMH, LMCD1, JUNB, STOX1, FSTL3	25	3575	17911	1.40282	1	1	1
GOTERM_BP_FAT	GO:0019953~sexual reproduction	3	4.34783	0.390245	TOPAZ1, AMH, FSTL3	25	999	17911	2.15147	1	1	1
GOTERM_BP_FAT	GO:0022414~reproductive process	4	5.7971	0.390404	TOPAZ1, AMH, JUNB, FSTL3	25	1670	17911	1.71602	1	1	1
GOTERM_BP_FAT	GO:0000003~reproduction	4	5.7971	0.391159	TOPAZ1, AMH, JUNB, FSTL3	25	1672	17911	1.71397	1	1	1
GOTERM_BP_FAT	GO:0045944~positive regulation of transcription from RNA polymerase II promoter	3	4.34783	0.414383	AYM1, JUNB, FSTL3	25	1049	17911	2.04892	1	1	1
GOTERM_BP_FAT	GO:2000112~regulation of cellular macromolecule biosynthetic process	7	10.1449	0.421268	ZFP820, AYM1, AMH, LMCD1, JUNB, STOX1, FSTL3	25	3875	17911	1.29421	1	1	1
GOTERM_BP_FAT	GO:0019219~regulation of nucleobase-containing compound metabolic process	7	10.1449	0.434286	ZFP820, AYM1, AMH, LMCD1, JUNB, STOX1, FSTL3	25	3924	17911	1.27805	1	1	1
GOTERM_BP_FAT	GO:0010556~regulation of macromolecule biosynthetic process	7	10.1449	0.445438	ZFP820, AYM1, AMH, LMCD1, JUNB, STOX1, FSTL3	25	3966	17911	1.26452	1	1	1
GOTERM_BP_FAT	GO:0009892~negative regulation of metabolic process	5	7.24638	0.461429	ELFN2, GRIN2C, LMCD1, JUNB, STOX1	25	2579	17911	1.38899	1	1	1
GOTERM_BP_FAT	GO:0051171~regulation of nitrogen compound metabolic process	7	10.1449	0.512561	ZFP820, AYM1, AMH, LMCD1, JUNB, STOX1, FSTL3	25	4221	17911	1.18813	1	1	1
GOTERM_BP_FAT	GO:0045893~positive regulation of transcription, DNA-templated	3	4.34783	0.544798	AYM1, JUNB, FSTL3	25	1339	17911	1.60517	1	1	1
GOTERM_BP_FAT	GO:1903508~positive regulation of nucleic acid-templated transcription	3	4.34783	0.544798	AYM1, JUNB, FSTL3	25	1339	17911	1.60517	1	1	1
GOTERM_BP_FAT	GO:1902680~positive regulation of RNA biosynthetic process	3	4.34783	0.546464	AYM1, JUNB, FSTL3	25	1343	17911	1.60039	1	1	1
GOTERM_BP_FAT	GO:0051254~positive regulation of RNA metabolic process	3	4.34783	0.56858	AYM1, JUNB, FSTL3	25	1397	17911	1.53853	1	1	1
GOTERM_BP_FAT	GO:0010605~negative regulation of macromolecule metabolic process	4	5.7971	0.633386	GRIN2C, LMCD1, JUNB, STOX1	25	2372	17911	1.20816	1	1	1
GOTERM_BP_FAT	GO:0010557~positive regulation of macromolecule biosynthetic process	3	4.34783	0.637015	AYM1, JUNB, FSTL3	25	1577	17911	1.36292	1	1	1
GOTERM_BP_FAT	GO:0010629~negative regulation of gene expression	3	4.34783	0.654907	LMCD1, JUNB, STOX1	25	1628	17911	1.32022	1	1	1
GOTERM_BP_FAT	GO:0045935~positive regulation of nucleobase-containing compound metabolic process	3	4.34783	0.657996	AYM1, JUNB, FSTL3	25	1637	17911	1.31296	1	1	1
GOTERM_BP_FAT	GO:0009966~regulation of signal transduction	4	5.7971	0.66158	MID1, LMCD1, STOX1, FSTL3	25	2468	17911	1.16117	1	1	1
GOTERM_BP_FAT	GO:0031328~positive regulation of cellular biosynthetic process	3	4.34783	0.681968	AYM1, JUNB, FSTL3	25	1709	17911	1.25765	1	1	1
GOTERM_BP_FAT	GO:0051173~positive regulation of nitrogen compound metabolic process	3	4.34783	0.69252	AYM1, JUNB, FSTL3	25	1742	17911	1.23382	1	1	1
GOTERM_BP_FAT	GO:0009891~positive regulation of biosynthetic process	3	4.34783	0.693151	AYM1, JUNB, FSTL3	25	1744	17911	1.23241	1	1	1
GOTERM_CC_FAT	GO:0005654~nucleoplasm	4	5.7971	0.712887	A1CF, JUNB, STOX1, FSTL3	23	2325	14413	1.07811	1	1	1
GOTERM_BP_FAT	GO:2000026~regulation of multicellular organismal development	3	4.34783	0.735995	AMH, STOX1, FSTL3	25	1888	17911	1.13841	1	1	1
GOTERM_BP_FAT	GO:0010033~response to organic substance	4	5.7971	0.785647	HBA-A1, AMH, JUNB, FSTL3	25	2972	17911	0.964253	1	1	1
GOTERM_MF_FAT	GO:0003676~nucleic acid binding	5	7.24638	0.819232	ZFP820, A1CF, JUNB, STOX1, GM10073	23	4100	16866	0.894274	1	1	1
GOTERM_BP_FAT	GO:0009605~response to external stimulus	3	4.34783	0.832835	GRIN2C, LMCD1, JUNB	25	2301	17911	0.934081	1	1	1
GOTERM_BP_FAT	GO:0070887~cellular response to chemical stimulus	3	4.34783	0.883479	JUNB, STOX1, FSTL3	25	2607	17911	0.824442	1	1	1
Annotation Cluster 7	Enrichment Score: 0.36535846324060767
GOTERM_BP_FAT	GO:0010604~positive regulation of macromolecule metabolic process	7	10.1449	0.159723	AYM1, AMH, MID1, JUNB, STOX1, FSTL3, GM10073	25	2794	17911	1.79495	1	1	1
GOTERM_BP_FAT	GO:0006468~protein phosphorylation	5	7.24638	0.198735	GM6729, GM5174, MID1, STOX1, GM10073	25	1737	17911	2.06229	1	1	1
GOTERM_BP_FAT	GO:0009893~positive regulation of metabolic process	7	10.1449	0.203524	AYM1, AMH, MID1, JUNB, STOX1, FSTL3, GM10073	25	3004	17911	1.66947	1	1	1
GOTERM_BP_FAT	GO:0016310~phosphorylation	5	7.24638	0.296481	GM6729, GM5174, MID1, STOX1, GM10073	25	2063	17911	1.7364	1	1	1
GOTERM_BP_FAT	GO:0031325~positive regulation of cellular metabolic process	6	8.69565	0.309321	AYM1, MID1, JUNB, STOX1, FSTL3, GM10073	25	2769	17911	1.55242	1	1	1
GOTERM_BP_FAT	GO:0006796~phosphate-containing compound metabolic process	6	8.69565	0.337456	GM6729, GM5174, ELFN2, MID1, STOX1, GM10073	25	2869	17911	1.49831	1	1	1
GOTERM_BP_FAT	GO:0001934~positive regulation of protein phosphorylation	3	4.34783	0.337948	MID1, STOX1, GM10073	25	893	17911	2.40685	1	1	1
GOTERM_BP_FAT	GO:0006793~phosphorus metabolic process	6	8.69565	0.338591	GM6729, GM5174, ELFN2, MID1, STOX1, GM10073	25	2873	17911	1.49622	1	1	1
GOTERM_BP_FAT	GO:0065009~regulation of molecular function	5	7.24638	0.340275	ELFN2, AMH, STOX1, CBARP, GM10073	25	2201	17911	1.62753	1	1	1
GOTERM_BP_FAT	GO:0042327~positive regulation of phosphorylation	3	4.34783	0.35833	MID1, STOX1, GM10073	25	934	17911	2.3012	1	1	1
GOTERM_BP_FAT	GO:0019220~regulation of phosphate metabolic process	4	5.7971	0.376031	ELFN2, MID1, STOX1, GM10073	25	1632	17911	1.75598	1	1	1
GOTERM_BP_FAT	GO:0051174~regulation of phosphorus metabolic process	4	5.7971	0.37641	ELFN2, MID1, STOX1, GM10073	25	1633	17911	1.75491	1	1	1
GOTERM_BP_FAT	GO:0045937~positive regulation of phosphate metabolic process	3	4.34783	0.416297	MID1, STOX1, GM10073	25	1053	17911	2.04114	1	1	1
GOTERM_BP_FAT	GO:0010562~positive regulation of phosphorus metabolic process	3	4.34783	0.416297	MID1, STOX1, GM10073	25	1053	17911	2.04114	1	1	1
GOTERM_BP_FAT	GO:0031401~positive regulation of protein modification process	3	4.34783	0.430087	MID1, STOX1, GM10073	25	1082	17911	1.98643	1	1	1
GOTERM_BP_FAT	GO:0044093~positive regulation of molecular function	3	4.34783	0.515446	AMH, STOX1, GM10073	25	1270	17911	1.69238	1	1	1
GOTERM_BP_FAT	GO:0001932~regulation of protein phosphorylation	3	4.34783	0.532175	MID1, STOX1, GM10073	25	1309	17911	1.64196	1	1	1
GOTERM_BP_FAT	GO:0032270~positive regulation of cellular protein metabolic process	3	4.34783	0.542709	MID1, STOX1, GM10073	25	1334	17911	1.61118	1	1	1
GOTERM_MF_FAT	GO:1901363~heterocyclic compound binding	9	13.0435	0.565753	GM6729, ZFP820, GM5174, HBA-A2, HBA-A1, A1CF, JUNB, STOX1, GM10073	23	6072	16866	1.08691	1	1	1
GOTERM_BP_FAT	GO:0042325~regulation of phosphorylation	3	4.34783	0.572597	MID1, STOX1, GM10073	25	1407	17911	1.52759	1	1	1
GOTERM_BP_FAT	GO:0051247~positive regulation of protein metabolic process	3	4.34783	0.58095	MID1, STOX1, GM10073	25	1428	17911	1.50513	1	1	1
GOTERM_MF_FAT	GO:0097159~organic cyclic compound binding	9	13.0435	0.585633	GM6729, ZFP820, GM5174, HBA-A2, HBA-A1, A1CF, JUNB, STOX1, GM10073	23	6159	16866	1.07156	1	1	1
GOTERM_BP_FAT	GO:0031399~regulation of protein modification process	3	4.34783	0.651451	MID1, STOX1, GM10073	25	1618	17911	1.32838	1	1	1
GOTERM_BP_FAT	GO:0051246~regulation of protein metabolic process	4	5.7971	0.665855	GRIN2C, MID1, STOX1, GM10073	25	2483	17911	1.15415	1	1	1
GOTERM_BP_FAT	GO:0050790~regulation of catalytic activity	3	4.34783	0.666468	ELFN2, STOX1, GM10073	25	1662	17911	1.29321	1	1	1
GOTERM_BP_FAT	GO:0036211~protein modification process	5	7.24638	0.711911	GM6729, GM5174, MID1, STOX1, GM10073	25	3474	17911	1.03115	1	1	1
GOTERM_BP_FAT	GO:0006464~cellular protein modification process	5	7.24638	0.711911	GM6729, GM5174, MID1, STOX1, GM10073	25	3474	17911	1.03115	1	1	1
GOTERM_BP_FAT	GO:0032268~regulation of cellular protein metabolic process	3	4.34783	0.832258	MID1, STOX1, GM10073	25	2298	17911	0.9353	1	1	1
Annotation Cluster 8	Enrichment Score: 0.35554264778961475
GOTERM_MF_FAT	GO:0046914~transition metal ion binding	4	5.7971	0.271912	HBA-A2, HBA-A1, MID1, LMCD1	23	1394	16866	2.10417	1	1	1
GOTERM_MF_FAT	GO:0046872~metal ion binding	7	10.1449	0.444459	ZFP820, TOPAZ1, C2CD4B, HBA-A2, HBA-A1, MID1, LMCD1	23	4068	16866	1.26183	1	1	1
GOTERM_MF_FAT	GO:0043169~cation binding	7	10.1449	0.455191	ZFP820, TOPAZ1, C2CD4B, HBA-A2, HBA-A1, MID1, LMCD1	23	4109	16866	1.24924	1	1	1
GOTERM_MF_FAT	GO:0043167~ion binding	7	10.1449	0.501763	ZFP820, TOPAZ1, C2CD4B, HBA-A2, HBA-A1, MID1, LMCD1	23	4288	16866	1.19709	1	1	1
GOTERM_BP_FAT	GO:0048468~cell development	4	5.7971	0.604413	TOPAZ1, HBA-A2, HBA-A1, AMH	25	2278	17911	1.25802	1	1	1
Annotation Cluster 9	Enrichment Score: 0.34348420323651196
GOTERM_BP_FAT	GO:0010646~regulation of cell communication	6	8.69565	0.313791	NPS, MID1, LMCD1, SHISA8, STOX1, FSTL3	25	2785	17911	1.5435	1	1	1
GOTERM_BP_FAT	GO:0023051~regulation of signaling	6	8.69565	0.320239	NPS, MID1, LMCD1, SHISA8, STOX1, FSTL3	25	2808	17911	1.53085	1	1	1
GOTERM_BP_FAT	GO:0010647~positive regulation of cell communication	4	5.7971	0.322158	NPS, MID1, LMCD1, STOX1	25	1490	17911	1.92333	1	1	1
GOTERM_BP_FAT	GO:0023056~positive regulation of signaling	4	5.7971	0.324811	NPS, MID1, LMCD1, STOX1	25	1497	17911	1.91434	1	1	1
GOTERM_BP_FAT	GO:1902533~positive regulation of intracellular signal transduction	3	4.34783	0.34393	MID1, LMCD1, STOX1	25	905	17911	2.37494	1	1	1
GOTERM_BP_FAT	GO:0035556~intracellular signal transduction	5	7.24638	0.397818	GM6729, GM5174, MID1, LMCD1, STOX1	25	2380	17911	1.50513	1	1	1
GOTERM_BP_FAT	GO:0080134~regulation of response to stress	3	4.34783	0.480489	MID1, LMCD1, STOX1	25	1191	17911	1.80463	1	1	1
GOTERM_BP_FAT	GO:0009967~positive regulation of signal transduction	3	4.34783	0.540195	MID1, LMCD1, STOX1	25	1328	17911	1.61846	1	1	1
GOTERM_BP_FAT	GO:1902531~regulation of intracellular signal transduction	3	4.34783	0.628003	MID1, LMCD1, STOX1	25	1552	17911	1.38487	1	1	1
GOTERM_BP_FAT	GO:0009966~regulation of signal transduction	4	5.7971	0.66158	MID1, LMCD1, STOX1, FSTL3	25	2468	17911	1.16117	1	1	1
GOTERM_BP_FAT	GO:0033554~cellular response to stress	3	4.34783	0.675769	MID1, LMCD1, STOX1	25	1690	17911	1.27179	1	1	1
GOTERM_BP_FAT	GO:0048584~positive regulation of response to stimulus	3	4.34783	0.720518	MID1, LMCD1, STOX1	25	1834	17911	1.17193	1	1	1
Annotation Cluster 10	Enrichment Score: 0.15945480105599666
GOTERM_MF_FAT	GO:0036094~small molecule binding	5	7.24638	0.462073	GM6729, GM5174, HBA-A2, HBA-A1, A1CF	23	2649	16866	1.38412	1	1	1
GOTERM_MF_FAT	GO:1901265~nucleoside phosphate binding	3	4.34783	0.84813	GM6729, GM5174, A1CF	23	2438	16866	0.902343	1	1	1
GOTERM_MF_FAT	GO:0000166~nucleotide binding	3	4.34783	0.84813	GM6729, GM5174, A1CF	23	2438	16866	0.902343	1	1	1
Annotation Cluster 11	Enrichment Score: 0.143534478967578
GOTERM_BP_FAT	GO:0070727~cellular macromolecule localization	3	4.34783	0.613251	CROCC, MID1, A1CF	25	1512	17911	1.42151	1	1	1
GOTERM_BP_FAT	GO:0033036~macromolecule localization	4	5.7971	0.72494	CROCC, GRIN2C, MID1, A1CF	25	2705	17911	1.05943	1	1	1
GOTERM_BP_FAT	GO:0051641~cellular localization	3	4.34783	0.834557	CROCC, MID1, A1CF	25	2310	17911	0.930442	1	1	1
