# Supplementary material for: Structural and Functional Characterization of a Testicular Long Non-coding RNA (4930463O16Rik) Identified in the Meiotic Arrest of the Mouse Topaz1–/– Testes
Source: Front Cell Dev Biol. 2021 Jul 1;9:700290. doi: 10.3389/fcell.2021.700290 (PMC8281061; doi:10.3389/fcell.2021.700290)
Supplement: Supplementary Table 5 — Functional annotation of P18 DEGs (RNA-seq Topaz1–/– vs. WT testes). DAVID functional Annotation Clustering (DAVID 6.8) analysis (based on GO terms and KEGG pathway) of P18-differentially expressed genes (sheet 1) or only up-regulated DEGs (sheet 2) or down-regulated DEGs (sheet 3) in Topaz1–/– testes. Annotation clusters based on the InterPro database of P18-down-regulated DEGs are mentioned in sheet 4. [file Table_5.XLSX]

## Sheet: Total differential_Gene name
Supplementary Table 5. Functional annotation of P18 DEGs (RNA-seq Topaz1-/- vs WT testes).
2748 DEGs
2404 DAVID Ids
Classification stringency: medium
365 clusters,	33 with Enrichment Score > 1.3
Category	Term	Count	%	PValue	Genes	List Total	Pop Hits	Pop Total	Fold Enrichment	Bonferroni	Benjamini	FDR
Annotation Cluster 1	Enrichment Score: 33.7123570169983
GOTERM_CC_FAT	GO:0031514~motile cilium	68	2.82862	6.18198e-40	SPAG16, CATSPERG2, CATSPERG1, SPAG17, SPEF2, IFT172, SLC9C1, ENO4, HK1, D7ERTD443E, IQUB, TEKT3, TEKT4, ROPN1L, TEKT5, SPA17, PACRG, IFT140, SORD, DNAJB13, NME5, TCTE3, IQCG, ENKUR, CATSPERD, MAK, NME8, MNS1, SPATA18, ALDOA, TSSK1, ROPN1, CCDC40, DNAH1, DRC7, DNAH2, ALDOART1, CATSPER2, CATSPER4, DNAH8, CCDC103, ACTL7A, RSPH9, CFAP206, AKAP4, AKAP3, AK8, GM3417, LDHC, GRK3, LDHA, NPHP1, PGK2, TXND…	907	154	14413	7.01674	3.98119e-37	1.32706e-37	1.25494e-37
GOTERM_CC_FAT	GO:0044441~ciliary part	91	3.78536	3.09476e-34	SPAG16, CATSPERG2, CEP126, CATSPERG1, SPAG17, SPEF2, IFT172, CEP164, CETN4, PKD2L1, SLC9C1, DNALI1, ENO4, HK1, TCHP, HYDIN, CFAP46, TEKT4, SPA17, CCDC39, PACRG, IFT140, DNAAF1, CEP131, PIFO, DNAH7A, DNAJB13, DNAH7C, ENKUR, RP1, CFAP221, CATSPERD, MAK, NME8, ARMC4, EFHC1, WDPCP, MNS1, BBOF1, ALDOA, CFAP54, CCDC151, ROPN1, CCDC40, DNAH3, DNAH1, DNAH2, ALDOART1, CATSPER4, DNAH8, DNAH6, RSPH9, CFAP20…	907	330	14413	4.38202	1.99303e-31	4.98257e-32	4.71177e-32
GOTERM_CC_FAT	GO:0036126~sperm flagellum	44	1.83028	3.81219e-29	CATSPERG2, CATSPERG1, DNAH1, SPEF2, ALDOART1, CATSPER2, CATSPER4, DNAH8, IFT172, AKAP4, AKAP3, AK8, ENO4, HK1, GRK3, LDHA, TEKT3, TEKT4, TEKT5, PGK2, TXNDC8, SPA17, PACRG, SEPT12, ODF1, ODF2, ODF4, DNAJB13, NME5, TCTE3, IQCG, ENKUR, SPAG6L, RSPH1, ALS2CR12, DNAIC2, CATSPERD, NME8, MNS1, SPATA18, ALDOA, GLIPR1L1, ROPN1, GSTM5	907	86	14413	8.1302	2.45505e-26	4.9101e-27	4.64324e-27
Annotation Cluster 2	Enrichment Score: 20.353947339477113
GOTERM_BP_FAT	GO:0003341~cilium movement	35	1.45591	1.53115e-26	SPAG16, SPAG17, DNAH1, SPEF2, CCDC103, DNAH6, ULK4, LRRC6, RSPH9, CFAP206, AK7, DNALI1, HYDIN, CFAP46, TEKT4, ROPN1L, CCDC39, CFAP73, DNAH10, DYX1C1, DNAAF1, DNAH7A, NME5, DNAH7C, ADCY10, TTLL6, DNAIC2, CFAP221, DNAIC1, TTLL1, ARMC4, CFAP54, CFAP53, CCDC151, CCDC40	1012	62	17911	9.99115	9.62023e-23	2.68141e-23	2.6575e-23
GOTERM_CC_FAT	GO:0097014~ciliary plasm	42	1.74709	2.53487e-22	DNAH3, SPAG16, SPAG17, DNAH1, DNAH2, DNAH8, IFT172, DNAH6, RSPH9, CFAP206, AK8, DNALI1, KIF19A, HYDIN, CFAP46, DNAH12, CCDC39, CFAP74, CFAP73, DNAH10, DNAH17, IFT140, DNAAF1, DNAH7A, DNAJB13, DNAH7C, RPGRIP1, SPAG6L, DNAIC2, RP1, CFAP221, DNAIC1, MAK, NME8, ARMC4, EFHC1, WDPCP, MNS1, CFAP54, DRC1, CCDC151, CCDC40	907	107	14413	6.23753	1.63246e-19	2.33208e-20	2.20534e-20
GOTERM_CC_FAT	GO:0005930~axoneme	42	1.74709	2.53487e-22	DNAH3, SPAG16, SPAG17, DNAH1, DNAH2, DNAH8, IFT172, DNAH6, RSPH9, CFAP206, AK8, DNALI1, KIF19A, HYDIN, CFAP46, DNAH12, CCDC39, CFAP74, CFAP73, DNAH10, DNAH17, IFT140, DNAAF1, DNAH7A, DNAJB13, DNAH7C, RPGRIP1, SPAG6L, DNAIC2, RP1, CFAP221, DNAIC1, MAK, NME8, ARMC4, EFHC1, WDPCP, MNS1, CFAP54, DRC1, CCDC151, CCDC40	907	107	14413	6.23753	1.63246e-19	2.33208e-20	2.20534e-20
GOTERM_BP_FAT	GO:0007018~microtubule-based movement	56	2.32945	3.45314e-20	SPAG16, SPAG17, SPEF2, ULK4, DNHD1, LRRC6, DNALI1, HYDIN, CFAP46, TEKT4, ROPN1L, CCDC39, IFT140, DNAAF1, CEP131, DNAH7A, TTC21A, NME5, TCTE3, DNAH7C, CFAP221, KIF9, ARMC4, HAP1, KIF2B, CFAP54, CCDC151, CFAP53, CCDC40, DNAH3, DNAH1, DNAH2, DNAH8, ARL3, CCDC103, DNAH6, RSPH9, CFAP206, AK7, GM3417, KIF19A, TTC30A1, TTC30A2, DNAH12, DNAH10, CFAP73, DNAH17, DYX1C1, DNAH14, ADCY10, TTLL6, DNAIC2, DNAIC…	1012	233	17911	4.25374	2.1696e-16	1.80772e-17	1.7916e-17
GOTERM_BP_FAT	GO:0007017~microtubule-based process	87	3.61897	5.00173e-14	SPAG16, CEP126, SPAG17, LRGUK, SPEF2, GDA, IFT172, ULK4, DNHD1, LRRC6, DNALI1, TEKT2, HYDIN, CFAP46, TEKT4, ROPN1L, CCDC39, FBXW5, DNAAF3, IFT140, DNAAF1, CEP131, DNAH7A, TTC21A, NME5, TCTE3, IQCG, DNAH7C, HAUS1, RP1, CFAP221, KIF9, KATNAL1, KATNAL2, ARMC4, PIH1D3, TTLL11, HAP1, ZMYND10, CEP63, KIF2B, CFAP54, CCDC151, CFAP53, CCDC40, DNAH3, DNAH1, DNAH2, DNAH8, ARL3, CCDC103, DNAH6, TUBD1, RSPH9,…	1012	642	17911	2.39841	3.14596e-10	1.49623e-11	1.48289e-11
Annotation Cluster 3	Enrichment Score: 14.976949563766524
GOTERM_BP_FAT	GO:0007283~spermatogenesis	105	4.36772	4.20831e-26	TESK1, SPATA20, SLC9C1, ACRBP, CLGN, ZFP35, SOX17, CREB3L4, TOPAZ1, SPATA24, MAEL, PROK2, ROPN1L, TCP11, SLY, SPINK2, CEP131, RFX2, ZPBP, THEG, ADAM18, SPATA16, NUP210L, KATNAL1, TBPL1, SPATA18, TSSK1, ROPN1, OSBP2, GGNBP1, PXT1, DRC7, PLD6, AK7, GMCL1, NKAPL, NPHP1, TSNAXIP1, TXNDC8, ODF1, ODF2, MEIG1, ODF4, TDRD6, HSPA2, GGN, ADCY10, SPAG6L, SLXL1, SLC26A8, MYCBPAP, DZIP1, ZSCAN2, SPAG16, CATSP…	1012	589	17911	3.1551	2.64408e-22	4.34476e-23	4.30603e-23
GOTERM_BP_FAT	GO:0048232~male gamete generation	105	4.36772	4.84135e-26	TESK1, SPATA20, SLC9C1, ACRBP, CLGN, ZFP35, SOX17, CREB3L4, TOPAZ1, SPATA24, MAEL, PROK2, ROPN1L, TCP11, SLY, SPINK2, CEP131, RFX2, ZPBP, THEG, ADAM18, SPATA16, NUP210L, KATNAL1, TBPL1, SPATA18, TSSK1, ROPN1, OSBP2, GGNBP1, PXT1, DRC7, PLD6, AK7, GMCL1, NKAPL, NPHP1, TSNAXIP1, TXNDC8, ODF1, ODF2, MEIG1, ODF4, TDRD6, HSPA2, GGN, ADCY10, SPAG6L, SLXL1, SLC26A8, MYCBPAP, DZIP1, ZSCAN2, SPAG16, CATSP…	1012	590	17911	3.14975	3.04182e-22	4.34476e-23	4.30603e-23
GOTERM_BP_FAT	GO:0019953~sexual reproduction	134	5.57404	2.92085e-21	OXTR, TESK1, SPATA20, SLC9C1, ACRBP, RXFP2, CLGN, HPGDS, EDNRB, ZFP35, SOX17, CREB3L4, TOPAZ1, SPATA24, MAEL, PROK2, ROPN1L, SPA17, TCP11, ZP3R, SLY, ARSA, SPINK2, CEP131, RFX2, MAPK8IP2, ZPBP, ADAM2, THEG, ADAM18, SPATA16, NUP210L, KATNAL1, ADAM3, TBPL1, SPATA18, SPIN2G, TSSK1, ROPN1, SPIN2E, OSBP2, SPIN2D, GGNBP1, PXT1, SPTBN4, DRC7, LHB, PLD6, AK7, GMCL1, CACNA1H, NKAPL, PPP3R2, NPHP1, TSNAXIP…	1012	999	17911	2.37399	1.83517e-17	2.03876e-18	2.02058e-18
GOTERM_BP_FAT	GO:0044703~multi-organism reproductive process	147	6.11481	1.93934e-20	OXTR, TESK1, SPATA20, SLC9C1, ACRBP, RXFP2, CLGN, HPGDS, EDNRB, ZFP35, SOX17, CREB3L4, TOPAZ1, SPATA24, MAEL, PROK2, ROPN1L, SPA17, TCP11, ZP3R, SLY, ARSA, SPINK2, IGFBP5, CEP131, RFX2, MAPK8IP2, ZPBP, CYP2D26, ADAM2, THEG, ADAM18, SPATA16, NUP210L, KATNAL1, ADAM3, TBPL1, SPATA18, SPIN2G, TSSK1, ROPN1, SPIN2E, OSBP2, SPIN2D, GGNBP1, PXT1, SPTBN4, PSG19, DRC7, PSG17, LHB, PLD6, PLA2G6, AK7, GMCL1,…	1012	1175	17911	2.21421	1.21849e-16	1.10754e-17	1.09767e-17
GOTERM_BP_FAT	GO:0007276~gamete generation	113	4.7005	1.2508e-17	TESK1, SPATA20, SLC9C1, ACRBP, RXFP2, CLGN, HPGDS, ZFP35, SOX17, CREB3L4, TOPAZ1, SPATA24, MAEL, PROK2, ROPN1L, TCP11, SLY, SPINK2, CEP131, RFX2, ZPBP, THEG, ADAM18, SPATA16, NUP210L, KATNAL1, TBPL1, SPATA18, SPIN2G, TSSK1, ROPN1, SPIN2E, OSBP2, SPIN2D, GGNBP1, PXT1, DRC7, LHB, PLD6, AK7, GMCL1, NKAPL, NPHP1, TSNAXIP1, TXNDC8, ODF1, ODF2, MEIG1, ODF4, TDRD6, HSPA2, GGN, ADCY10, SPAG6L, SLXL1, GDF…	1012	851	17911	2.35011	7.85878e-14	6.04426e-15	5.99038e-15
GOTERM_BP_FAT	GO:0032504~multicellular organism reproduction	127	5.28286	2.88111e-16	OXTR, TESK1, SPATA20, SLC9C1, ACRBP, RXFP2, CLGN, HPGDS, EDNRB, ZFP35, SOX17, CREB3L4, TOPAZ1, SPATA24, MAEL, PROK2, ROPN1L, TCP11, SLY, SPINK2, CEP131, RFX2, MAPK8IP2, ZPBP, THEG, ADAM18, SPATA16, NUP210L, KATNAL1, TBPL1, SPATA18, SPIN2G, TSSK1, ROPN1, SPIN2E, OSBP2, SPIN2D, GGNBP1, PXT1, DRC7, LHB, PLD6, PLA2G6, AK7, GMCL1, NKAPL, NPAS3, PPP3R2, NPHP1, TSNAXIP1, TXNDC8, SMCP, ODF1, ODF2, MEIG1,…	1012	1051	17911	2.13865	2.09266e-12	1.2928e-13	1.28127e-13
GOTERM_BP_FAT	GO:0048609~multicellular organismal reproductive process	125	5.19967	8.84821e-16	OXTR, TESK1, SPATA20, SLC9C1, ACRBP, RXFP2, CLGN, HPGDS, EDNRB, ZFP35, SOX17, CREB3L4, TOPAZ1, SPATA24, MAEL, PROK2, ROPN1L, TCP11, SLY, SPINK2, CEP131, RFX2, MAPK8IP2, ZPBP, THEG, ADAM18, SPATA16, NUP210L, KATNAL1, TBPL1, SPATA18, SPIN2G, TSSK1, ROPN1, SPIN2E, OSBP2, SPIN2D, GGNBP1, PXT1, DRC7, LHB, PLD6, PLA2G6, AK7, GMCL1, NKAPL, NPAS3, PPP3R2, NPHP1, TSNAXIP1, TXNDC8, SMCP, ODF1, ODF2, MEIG1,…	1012	1042	17911	2.12315	5.58043e-12	3.70563e-13	3.6726e-13
GOTERM_BP_FAT	GO:0022414~reproductive process	172	7.15474	3.88316e-15	OXTR, TESK1, SPATA20, SLC9C1, ACRBP, RXFP2, CLGN, HPGDS, EDNRB, ZFP35, SOX17, CREB3L4, TOPAZ1, SPATA24, MAEL, PROK2, TEKT3, ROPN1L, TEKT4, SPA17, TCP11, ZP3R, SLY, ARSA, SPINK2, IGFBP5, SYCE1L, CEP131, RFX2, KRT8, HNF1B, MAPK8IP2, PRLR, ZPBP, OVOL2, CYP2D26, ADAM2, REN1, THEG, ADAM18, SPATA16, NUP210L, KATNAL1, ADAM3, TBPL1, NUPR1, SPATA18, SPIN2G, TSSK1, ROPN1, SPIN2E, OSBP2, SPIN2D, GGNBP1, PXT…	1012	1670	17911	1.82285	2.44144e-11	1.2839e-12	1.27245e-12
GOTERM_BP_FAT	GO:0000003~reproduction	172	7.15474	4.1144e-15	OXTR, TESK1, SPATA20, SLC9C1, ACRBP, RXFP2, CLGN, HPGDS, EDNRB, ZFP35, SOX17, CREB3L4, TOPAZ1, SPATA24, MAEL, PROK2, TEKT3, ROPN1L, TEKT4, SPA17, TCP11, ZP3R, SLY, ARSA, SPINK2, IGFBP5, SYCE1L, CEP131, RFX2, KRT8, HNF1B, MAPK8IP2, PRLR, ZPBP, OVOL2, CYP2D26, ADAM2, REN1, THEG, ADAM18, SPATA16, NUP210L, KATNAL1, ADAM3, TBPL1, NUPR1, SPATA18, SPIN2G, TSSK1, ROPN1, SPIN2E, OSBP2, SPIN2D, GGNBP1, PXT…	1012	1672	17911	1.82067	2.58095e-11	1.29233e-12	1.28081e-12
GOTERM_BP_FAT	GO:0044702~single organism reproductive process	157	6.53078	8.58206e-14	OXTR, TESK1, SPATA20, SLC9C1, ACRBP, RXFP2, CLGN, HPGDS, EDNRB, ZFP35, SOX17, CREB3L4, TOPAZ1, SPATA24, MAEL, PROK2, ROPN1L, SPA17, TCP11, ZP3R, SLY, ARSA, SPINK2, SYCE1L, CEP131, RFX2, KRT8, HNF1B, PRLR, ZPBP, OVOL2, ADAM2, REN1, THEG, ADAM18, SPATA16, NUP210L, KATNAL1, ADAM3, TBPL1, NUPR1, SPATA18, SPIN2G, TSSK1, ROPN1, SPIN2E, OSBP2, SPIN2D, GGNBP1, PXT1, SPTBN4, DRC7, LHB, PLD6, PLA2G6, FBXO4…	1012	1525	17911	1.82209	5.39209e-10	2.45057e-11	2.42872e-11
GOTERM_BP_FAT	GO:0007286~spermatid development	43	1.78869	2.22846e-12	ZMYND15, SPAG16, PIWIL1, SPEF2, CATSPER2, CATSPER4, DDX25, YBX2, PLD6, ACRBP, PCSK4, INSL6, TOPAZ1, PDILT, ROPN1L, TXNDC8, GM20736, SPINK2, PACRG, ODF2, CEP131, RFX2, NME5, HSPA2, IQCG, ZPBP, SLXL1, SPAG6L, RSPH1, DPY19L2, CATSPERB, NUP210L, CAPZA3, CATSPERD, TTLL1, ZPBP2, SLC26A8, TBPL1, RIMBP3, TSSK1, NECTIN3, ROPN1, OSBP2	1012	219	17911	3.47507	1.40013e-08	6.08661e-10	6.03236e-10
GOTERM_BP_FAT	GO:0048515~spermatid differentiation	45	1.87188	9.13166e-12	ZMYND15, SPAG16, PIWIL1, SPEF2, CATSPER2, CATSPER4, DDX25, YBX2, PLD6, ACRBP, PCSK4, INSL6, TOPAZ1, NPHP1, PDILT, ROPN1L, TXNDC8, GM20736, SLY, SPINK2, PACRG, ODF2, CEP131, RFX2, NME5, HSPA2, IQCG, ZPBP, SLXL1, SPAG6L, RSPH1, DPY19L2, CATSPERB, NUP210L, CAPZA3, CATSPERD, TTLL1, ZPBP2, SLC26A8, TBPL1, RIMBP3, TSSK1, NECTIN3, ROPN1, OSBP2	1012	247	17911	3.22444	5.73744e-08	2.39021e-09	2.3689e-09
GOTERM_BP_FAT	GO:0007281~germ cell development	50	2.07987	6.10157e-10	SPAG16, ZMYND15, PIWIL1, SPEF2, YBX2, ACRBP, RXFP2, PCSK4, INSL6, TOPAZ1, PDILT, ROPN1L, GM20736, PACRG, SPINK2, CEP131, RFX2, NME5, IQCG, ZPBP, CATSPERB, NUP210L, CATSPERD, ZPBP2, TBPL1, TSSK1, ROPN1, OSBP2, CATSPER2, CATSPER4, DDX25, PLD6, AURKC, PRSS42, PRSS43, AURKA, TXNDC8, ODF2, HSPA2, TDRD6, SLXL1, SPAG6L, GDF9, RSPH1, DPY19L2, CAPZA3, TTLL1, SLC26A8, RIMBP3, NECTIN3	1012	332	17911	2.66545	3.83361e-06	1.41963e-07	1.40698e-07
GOTERM_BP_FAT	GO:0022412~cellular process involved in reproduction in multicellular organism	54	2.24626	2.06944e-09	SPAG16, ZMYND15, PIWIL1, SPEF2, YBX2, ACRBP, RXFP2, PCSK4, INSL6, TOPAZ1, PDILT, ROPN1L, GM20736, SLY, PACRG, SPINK2, CEP131, RFX2, NME5, IQCG, ZPBP, CATSPERB, NUP210L, CATSPERD, ZPBP2, TBPL1, TSSK1, SPAM1, ROPN1, OSBP2, CATSPER2, CATSPER4, DDX25, SPESP1, PLD6, AURKC, PRSS42, PRSS43, AURKA, NPHP1, TXNDC8, ODF2, HSPA2, TDRD6, SLXL1, SPAG6L, GDF9, RSPH1, DPY19L2, CAPZA3, TTLL1, SLC26A8, RIMBP3, NEC…	1012	388	17911	2.46321	1.30022e-05	4.06258e-07	4.02636e-07
GOTERM_BP_FAT	GO:0003006~developmental process involved in reproduction	73	3.03661	0.000170994	SPAG16, ZMYND15, PIWIL1, SPEF2, LRRC6, YBX2, YBX3, ACRBP, RXFP2, PCSK4, INSL6, IMMP2L, TOPAZ1, DMRTB1, RSPO3, PDILT, ROPN1L, GM20736, SLY, PACRG, SPINK2, CEP131, RFX2, KRT8, HNF1B, NME5, PRLR, IQCG, ZPBP, OVOL2, REN1, CATSPERB, NUP210L, CATSPERD, ZPBP2, HAND1, ADAM3, TBPL1, NUPR1, TSSK1, ROPN1, OSBP2, CATSPER2, CATSPER4, DDX25, LEF1, PLD6, AURKC, CYP19A1, PRSS42, PRSS43, AURKA, NPHP1, PRPS1L1, TX…	1012	829	17911	1.5585	0.658513	0.0188453	0.0186773
Annotation Cluster 4	Enrichment Score: 14.616571551789571
GOTERM_CC_FAT	GO:0097223~sperm part	80	3.32779	1.63049e-41	CATSPERG2, CATSPERG1, LRGUK, SPEF2, IFT172, SLC2A3, ACRBP, ENO4, PCSK4, HK1, TMEM225, CREB3L4, IQUB, TEKT3, TEKT4, TEKT5, SPA17, ATP6V1E2, ZP3R, ARSA, PACRG, SPINK2, CEP131, DNAJB13, NME5, TCTE3, IQCG, ZPBP, ENKUR, ADAM2, ARC, SPATA16, CATSPERD, NME8, ZPBP2, ACRV1, SPACA4, MNS1, SPATA18, ALDOA, TSSK1, CYLC1, SPAM1, ROPN1, DNAH1, ALDOART1, CATSPER2, CATSPER4, DNAH8, SPESP1, TEX22, AKAP4, AKAP3, AK…	907	209	14413	6.08262	1.05004e-38	5.25019e-39	4.96485e-39
GOTERM_CC_FAT	GO:0001669~acrosomal vesicle	42	1.74709	1.95417e-18	LRGUK, CATSPER4, SPESP1, TEX22, SLC2A3, ACRBP, AKAP3, PCSK4, TMEM225, CREB3L4, DNAJB3, IQUB, TEKT3, TXNDC8, ATP6V1E2, ZP3R, ARSA, ATP8B5, SPINK2, ATP8B3, SPAG8, PRSS39, CEP131, FABP9, ZPBP, ENKUR, ADAM2, ACR, PRSS40, SLXL1, SPATA16, CAPN11, ARC, CAPZA3, MORN2, ZPBP2, ACRV1, SPACA4, TSSK1, GLIPR1L1, CYLC1, SPAM1	907	132	14413	5.05618	1.25849e-15	1.57311e-16	1.48762e-16
GOTERM_CC_FAT	GO:0030141~secretory granule	50	2.07987	7.07291e-08	LRGUK, SLC2A3, MPO, PCSK5, ACRBP, PCSK4, AQP1, TMEM225, CREB3L4, IQUB, TEKT3, ATP6V1E2, ZP3R, ARSA, SPINK2, CEP131, ZPBP, ENKUR, ADAM2, ARC, SPATA16, ZPBP2, ACRV1, SPACA4, TSSK1, CYLC1, SPAM1, CATSPER4, SPESP1, TEX22, AKAP3, DNAJB3, TXNDC8, RAB11FIP5, ATP8B5, NAPSA, ATP8B3, SPAG8, PRSS39, CADPS, FABP9, RAB27A, POMC, ACR, PRSS40, SLXL1, CAPN11, CAPZA3, MORN2, GLIPR1L1	907	346	14413	2.29637	4.55485e-05	3.03664e-06	2.8716e-06
GOTERM_CC_FAT	GO:0099503~secretory vesicle	62	2.57903	1.74279e-07	LRGUK, SLC2A3, AQP2, MPO, PCSK5, ACRBP, PCSK4, AQP1, TMEM225, CREB3L4, IQUB, TEKT3, ATP6V1E2, ZP3R, ARSA, SPINK2, SVOP, SLC30A3, CEP131, SYNGR4, ZPBP, ENKUR, ADAM2, ARC, SPATA16, ZPBP2, ACRV1, SPACA4, HAP1, TSSK1, CYLC1, SPAM1, CTTNBP2, CATSPER4, SPESP1, TEX22, CYP19A1, AKAP3, DNAJB3, SLC17A8, TXNDC8, RAB11FIP5, ATP8B5, NAPSA, ATP8B3, SPAG8, PRSS39, CADPS, FABP9, RAB27A, MT3, POMC, ACR, PRSS40, S…	907	487	14413	2.02306	0.000112229	6.60209e-06	6.24328e-06
GOTERM_CC_FAT	GO:0016023~cytoplasmic, membrane-bounded vesicle	76	3.1614	0.210386	DENND1C, LRGUK, SLC2A3, AQP2, MPO, PCSK5, ACRBP, PCSK4, AQP1, LAMP5, TMEM225, CREB3L4, IQUB, TEKT3, MALRD1, ATP6V1E2, ZP3R, ARSA, SPINK2, SVOP, SLC30A3, CEP131, PIFO, CYBB, SYNGR4, ZPBP, ENKUR, TLR1, ADAM2, ARC, SPATA16, ZPBP2, ACRV1, SPACA4, HAP1, TSSK1, CYLC1, VAMP5, SPAM1, TLR2, CTTNBP2, CATSPER4, SPESP1, TEX22, CYP19A1, AKAP3, MARCH11, DNAJB3, CCL2, SLC17A8, TXNDC8, PACSIN1, RAB11FIP5, NGFR, …	907	1087	14413	1.11104	1	1	0.947123
Annotation Cluster 5	Enrichment Score: 12.687404491970806
GOTERM_BP_FAT	GO:0044782~cilium organization	71	2.95341	6.82055e-30	SPAG16, CEP126, SPAG17, LRGUK, SPEF2, IFT172, CEP164, ULK4, LRRC6, ENO4, TCHP, D7ERTD443E, CATIP, TEKT2, HYDIN, CCDC39, DNAAF3, IFT140, DNAAF1, CCDC113, CEP131, RFX2, TTC21A, NME5, IQCG, RP1, CFAP221, MIR449A, MAK, NME8, RFX4, ARMC4, PIH1D3, WDPCP, HAP1, MNS1, BBOF1, ZMYND10, CFAP54, CCDC151, CFAP53, ROPN1, CCDC40, DNAH1, ARL3, CCDC103, PCDH15, RSPH9, CFAP206, AKAP4, AK7, CFAP126, KIF19A, ABLIM3,…	1012	253	17911	4.96681	4.28535e-26	4.28467e-26	4.24647e-26
GOTERM_BP_FAT	GO:0060271~cilium morphogenesis	68	2.82862	3.25301e-27	SPAG16, CEP126, SPAG17, LRGUK, SPEF2, IFT172, CEP164, ULK4, LRRC6, PTPDC1, TCHP, D7ERTD443E, IQUB, TEKT2, HYDIN, TEKT3, CCDC39, DNAAF3, IFT140, DNAAF1, CCDC113, CEP131, RFX2, TTC21A, NME5, IQCG, RP1, CFAP221, MIR449A, MAK, NME8, RFX4, ARMC4, PIH1D3, WDPCP, HAP1, MNS1, BBOF1, ZMYND10, CFAP54, CCDC151, CFAP53, CCDC40, DNAH1, ARL3, CCDC103, PCDH15, RSPH9, CFAP206, AKAP4, AK7, ABLIM3, JHY, TTC30A1, T…	1012	255	17911	4.71963	2.04387e-23	1.02177e-23	1.01266e-23
GOTERM_BP_FAT	GO:0003341~cilium movement	35	1.45591	1.53115e-26	SPAG16, SPAG17, DNAH1, SPEF2, CCDC103, DNAH6, ULK4, LRRC6, RSPH9, CFAP206, AK7, DNALI1, HYDIN, CFAP46, TEKT4, ROPN1L, CCDC39, CFAP73, DNAH10, DYX1C1, DNAAF1, DNAH7A, NME5, DNAH7C, ADCY10, TTLL6, DNAIC2, CFAP221, DNAIC1, TTLL1, ARMC4, CFAP54, CFAP53, CCDC151, CCDC40	1012	62	17911	9.99115	9.62023e-23	2.68141e-23	2.6575e-23
GOTERM_BP_FAT	GO:0042384~cilium assembly	63	2.62063	1.70736e-26	SPAG16, CEP126, SPAG17, LRGUK, SPEF2, IFT172, CEP164, ULK4, LRRC6, TCHP, D7ERTD443E, TEKT2, HYDIN, CCDC39, DNAAF3, IFT140, DNAAF1, CCDC113, CEP131, RFX2, NME5, IQCG, RP1, CFAP221, MIR449A, MAK, NME8, RFX4, ARMC4, PIH1D3, WDPCP, HAP1, MNS1, BBOF1, ZMYND10, CFAP54, CCDC151, CFAP53, CCDC40, DNAH1, CCDC103, PCDH15, RSPH9, CFAP206, AKAP4, AK7, ABLIM3, JHY, TTC30A1, TTC30A2, CFAP74, CFAP73, DYX1C1, CCD…	1012	225	17911	4.95561	1.07273e-22	2.68141e-23	2.6575e-23
GOTERM_BP_FAT	GO:0035082~axoneme assembly	34	1.41431	3.54311e-26	SPAG16, SPAG17, DNAH1, LRGUK, SPEF2, CCDC103, LRRC6, RSPH9, CFAP206, AK7, TEKT2, HYDIN, JHY, CCDC39, CFAP74, CFAP73, DYX1C1, DNAAF3, DNAAF1, CEP131, IQCG, SPAG6L, RSPH1, DNAIC2, RP1, DNAIC1, TTLL1, ARMC4, PIH1D3, SPAG1, ZMYND10, DRC1, CCDC151, CCDC40	1012	59	17911	10.1992	2.22614e-22	4.34476e-23	4.30603e-23
GOTERM_BP_FAT	GO:0010927~cellular component assembly involved in morphogenesis	70	2.91181	1.08102e-22	SPAG16, CEP126, SPAG17, LRGUK, SPEF2, IFT172, CEP164, ULK4, LRRC6, TCHP, D7ERTD443E, TEKT2, HYDIN, CCDC39, DNAAF3, IFT140, DNAAF1, CCDC113, CEP131, RFX2, KRT8, NME5, PROX1, IQCG, ZPBP, RP1, CFAP221, MIR449A, MAK, NME8, RFX4, ZPBP2, ARMC4, PIH1D3, TBPL1, WDPCP, HAP1, MNS1, BBOF1, ZMYND10, CFAP54, CCDC151, CFAP53, TLR2, CCDC40, DNAH1, CCDC103, PCDH15, RSPH9, CFAP206, AKAP4, AK7, ABLIM3, JHY, TTC30A…	1012	319	17911	3.88371	6.79202e-19	8.48868e-20	8.41301e-20
GOTERM_BP_FAT	GO:0001578~microtubule bundle formation	35	1.45591	1.1529e-20	SPAG16, SPAG17, DNAH1, LRGUK, SPEF2, CCDC103, LRRC6, RSPH9, CFAP206, AK7, TEKT2, HYDIN, JHY, CCDC39, CFAP74, CFAP73, DYX1C1, DNAAF3, DNAAF1, CEP131, IQCG, SPAG6L, TTLL6, RSPH1, DNAIC2, RP1, DNAIC1, TTLL1, ARMC4, PIH1D3, SPAG1, ZMYND10, DRC1, CCDC151, CCDC40	1012	86	17911	7.20293	7.24366e-17	7.24251e-18	7.17794e-18
GOTERM_BP_FAT	GO:0030031~cell projection assembly	69	2.87022	2.32732e-15	SPAG16, CEP126, SPAG17, LRGUK, SPEF2, IFT172, CEP164, ULK4, LRRC6, AQP1, TCHP, D7ERTD443E, TEKT2, HYDIN, CCDC39, DNAAF3, IFT140, DNAAF1, CCDC113, CEP131, RFX2, NME5, IQCG, RP1, CFAP221, MIR449A, MAK, NME8, RFX4, ARMC4, CDC42EP3, PIH1D3, WDPCP, HAP1, MNS1, BBOF1, ZMYND10, CFAP54, CCDC151, CFAP53, CCDC40, GPM6A, DNAH1, CCDC103, PCDH15, RSPH9, CFAP206, AKAP4, AK7, ABLIM3, JHY, TTC30A1, TTC30A2, CCL2…	1012	419	17911	2.91457	1.46486e-11	8.12234e-13	8.04994e-13
GOTERM_BP_FAT	GO:0007017~microtubule-based process	87	3.61897	5.00173e-14	SPAG16, CEP126, SPAG17, LRGUK, SPEF2, GDA, IFT172, ULK4, DNHD1, LRRC6, DNALI1, TEKT2, HYDIN, CFAP46, TEKT4, ROPN1L, CCDC39, FBXW5, DNAAF3, IFT140, DNAAF1, CEP131, DNAH7A, TTC21A, NME5, TCTE3, IQCG, DNAH7C, HAUS1, RP1, CFAP221, KIF9, KATNAL1, KATNAL2, ARMC4, PIH1D3, TTLL11, HAP1, ZMYND10, CEP63, KIF2B, CFAP54, CCDC151, CFAP53, CCDC40, DNAH3, DNAH1, DNAH2, DNAH8, ARL3, CCDC103, DNAH6, TUBD1, RSPH9,…	1012	642	17911	2.39841	3.14596e-10	1.49623e-11	1.48289e-11
GOTERM_BP_FAT	GO:0048858~cell projection morphogenesis	94	3.91015	1.40903e-10	SPAG16, PRDM8, CEP126, SPAG17, LRGUK, SPEF2, IFT172, CEP164, ULK4, LRRC6, FMN1, PTPDC1, TCHP, D7ERTD443E, CHL1, IQUB, TEKT2, HYDIN, TEKT3, CCR5, SCN1B, EPHA5, CDKL3, CCDC39, TNFRSF12A, DNAAF3, IFT140, COL25A1, DNAAF1, CCDC113, CEP131, RFX2, TTC21A, NME5, MAPK8IP2, IQCG, RP1, CFAP221, MIR449A, MAK, NME8, RFX4, ARMC4, DCX, PIH1D3, WDPCP, HAP1, MNS1, BBOF1, ZMYND10, CFAP54, CCDC151, CFAP53, CCDC40, …	1012	830	17911	2.00442	8.85292e-07	3.54061e-08	3.50905e-08
GOTERM_BP_FAT	GO:0070925~organelle assembly	76	3.1614	9.76156e-10	SPAG16, CEP126, SPAG17, LRGUK, SPEF2, IFT172, CEP164, ULK4, LRRC6, TCHP, D7ERTD443E, TEKT2, HYDIN, CCDC39, DNAAF3, IFT140, DNAAF1, CCDC113, CEP131, RFX2, KRT8, NME5, PROX1, IQCG, ZPBP, HAUS1, RP1, CFAP221, KIF9, MIR449A, MAK, NME8, RFX4, ZPBP2, ARMC4, PIH1D3, TBPL1, WDPCP, HAP1, MNS1, BBOF1, ZMYND10, CEP63, CFAP54, CCDC151, CFAP53, CCDC40, DNAH1, CCDC103, PCDH15, RSPH9, CFAP206, AKAP4, AURKC, AK7…	1012	636	17911	2.11493	6.13317e-06	2.19008e-07	2.17055e-07
GOTERM_BP_FAT	GO:0032990~cell part morphogenesis	94	3.91015	1.07577e-09	SPAG16, PRDM8, CEP126, SPAG17, LRGUK, SPEF2, IFT172, CEP164, ULK4, LRRC6, FMN1, PTPDC1, TCHP, D7ERTD443E, CHL1, IQUB, TEKT2, HYDIN, TEKT3, CCR5, SCN1B, EPHA5, CDKL3, CCDC39, TNFRSF12A, DNAAF3, IFT140, COL25A1, DNAAF1, CCDC113, CEP131, RFX2, TTC21A, NME5, MAPK8IP2, IQCG, RP1, CFAP221, MIR449A, MAK, NME8, RFX4, ARMC4, DCX, PIH1D3, WDPCP, HAP1, MNS1, BBOF1, ZMYND10, CFAP54, CCDC151, CFAP53, CCDC40, …	1012	863	17911	1.92778	6.75903e-06	2.25266e-07	2.23258e-07
GOTERM_BP_FAT	GO:0048646~anatomical structure formation involved in morphogenesis	121	5.03328	8.4506e-09	CEP126, IFT172, ULK4, FGF1, AQP1, D7ERTD443E, CYSLTR1, SOX17, TEKT2, C3AR1, PROK2, DNAAF3, DNAAF1, CEP131, RFX2, KRT8, CYBB, HNF1B, DKK1, ZPBP, OVOL2, MAK, RFX4, ARMC4, PIH1D3, TBPL1, WDPCP, BBOF1, CCDC151, PCDH15, TGFA, AK7, PIK3R6, C3, PLXNA2, ALX1, TXNDC8, PROM1, 4930544G11RIK, NGFR, CFAP74, CFAP73, CCDC13, NR4A1, SPAG6L, AHI1, DNAIC2, DNAIC1, TLX1, MYF6, DZIP1, DRC1, SPAG16, SPAG17, MESP1, LR…	1012	1263	17911	1.69559	5.30937e-05	1.56137e-06	1.54745e-06
GOTERM_BP_FAT	GO:0000902~cell morphogenesis	113	4.7005	2.02003e-06	PRDM8, CEP126, IFT172, ULK4, PTPDC1, D7ERTD443E, SOX17, TEKT2, MAEL, TEKT3, SCN1B, EPHA5, CDKL3, DNAAF3, DNAAF1, CEP131, RFX2, KRT8, TTC21A, MAPK8IP2, DKK1, OVOL2, MAK, RFX4, ARMC4, PIH1D3, WDPCP, BBOF1, CCDC151, GPM6A, SPTBN4, ARL3, PCDH15, AK7, TTBK1, PLXNA2, ALX1, NKX6-1, PACSIN1, NGFR, NTNG2, CFAP74, CFAP73, RNASE10, CCDC13, BCL11A, MT3, LRFN3, SPAG6L, AHI1, DNAIC2, DNAIC1, ARTN, DZIP1, DRC1,…	1012	1283	17911	1.5588	0.0126116	0.000297223	0.000294574
GOTERM_BP_FAT	GO:0000226~microtubule cytoskeleton organization	51	2.12146	2.65526e-06	SPAG16, CEP126, SPAG17, LRGUK, SPEF2, GDA, IFT172, ULK4, LRRC6, TEKT2, HYDIN, CCDC39, FBXW5, DNAAF3, DNAAF1, CEP131, IQCG, HAUS1, RP1, KATNAL1, KATNAL2, ARMC4, PIH1D3, ZMYND10, CEP63, KIF2B, CCDC151, CCDC40, DNAH1, CCDC103, RSPH9, CFAP206, AURKC, AK7, AURKA, KIF19A, JHY, 4930544G11RIK, CFAP74, CFAP73, DYX1C1, CCDC13, SPAG6L, TTLL6, RSPH1, DNAIC2, DNAIC1, TTLL1, SPAG1, DRC1, 2900011O08RIK	1012	445	17911	2.02838	0.0165447	0.000370675	0.000367371
GOTERM_BP_FAT	GO:0032989~cellular component morphogenesis	118	4.90849	5.19995e-06	PRDM8, CEP126, IFT172, ULK4, PTPDC1, D7ERTD443E, SOX17, TEKT2, MAEL, TEKT3, SCN1B, EPHA5, CDKL3, DNAAF3, DNAAF1, CEP131, RFX2, KRT8, TTC21A, MAPK8IP2, DKK1, ZPBP, OVOL2, MAK, RFX4, ARMC4, PIH1D3, TBPL1, WDPCP, BBOF1, CCDC151, GPM6A, SPTBN4, ARL3, PCDH15, AK7, TTBK1, PLXNA2, ALX1, TXNDC8, NKX6-1, PACSIN1, NGFR, NTNG2, CFAP74, CFAP73, RNASE10, CCDC13, BCL11A, MT3, LRFN3, SPAG6L, AHI1, DNAIC2, DNAIC…	1012	1382	17911	1.51117	0.0321434	0.000710133	0.000703802
GOTERM_BP_FAT	GO:0030030~cell projection organization	118	4.90849	7.1975e-06	PRDM8, CEP126, IFT172, GFI1, ULK4, GLDN, PTPDC1, ENO4, AQP1, NUBP2, D7ERTD443E, TEKT2, TEKT3, TEKT4, SCN1B, EPHA5, CDKL3, DNAAF3, DNAAF1, CEP131, RFX2, TTC21A, MAPK8IP2, MAG, MAK, RFX4, ARMC4, PIH1D3, WDPCP, BBOF1, CCDC151, ROPN1, GPM6A, SPTBN4, ARL3, PCDH15, AK7, CFAP126, KIF19A, BAG5, NPHP1, PLXNA2, NKX6-1, CCL21A, PACSIN1, NGFR, NTNG2, CFAP74, CFAP73, CCDC13, BCL11A, MT3, LRFN3, SPAG6L, AHI1, …	1012	1392	17911	1.50031	0.0442148	0.000904293	0.000896232
GOTERM_BP_FAT	GO:1902589~single-organism organelle organization	127	5.28286	0.00107266	CEP126, SAMD9L, GDA, IFT172, ULK4, AQP2, ENO4, AQP1, D7ERTD443E, TEKT2, CCL27A, FBXW5, DNAAF3, DNAAF1, CEP131, TOMM20L, RFX2, KRT8, TTC21A, ZPBP, KATNAL1, KATNAL2, MAK, RFX4, ARMC4, PIH1D3, TBPL1, PFN4, WDPCP, BBOF1, SPATA18, CCDC151, ROPN1, CTTNBP2, ARL3, PCDH15, PLD6, AK7, CFAP126, KIF19A, HCAR1, NPHP1, PGK2, TXNDC8, 4930544G11RIK, CCL21A, PACSIN1, MOAP1, CFAP74, CFAP73, CCDC13, HSPA2, GDF5, SP…	1012	1714	17911	1.31139	0.998821	0.0935894	0.0927551
GOTERM_BP_FAT	GO:0007010~cytoskeleton organization	84	3.49418	0.00615539	SPAG16, CEP126, SPAG17, LRGUK, SPEF2, GDA, IFT172, PLEK, ULK4, LRRC6, FMN1, AQP2, AQP1, CATIP, TEKT2, HYDIN, CCL27A, EPHA5, SUN3, CCDC39, FBXW5, DNAAF3, DNAAF1, CEP131, KRT8, PROX1, IQCG, HAUS1, RP1, ARC, KATNAL1, KATNAL2, ARMC4, CDC42EP3, PIH1D3, PFN4, WDPCP, ZMYND10, CEP63, KIF2B, DOCK2, CCDC151, CCDC40, DNAH1, CCL12, CTTNBP2, CCDC103, PCDH15, WAS, RSPH9, CFAP206, AURKC, AK7, TSPAN32, AURKA, KI…	1012	1120	17911	1.3274	1	0.351529	0.348395
GOTERM_BP_FAT	GO:0022607~cellular component assembly	148	6.15641	0.16519	KCNG1, CEP126, OXTR, COL16A1, KCNG4, TXNL4B, GDA, IFT172, ULK4, PKD2L1, AQP1, NUBP2, CLGN, D7ERTD443E, TEKT2, TGM3, CHRNB3, DNAAF3, SYCE1L, DNAAF1, CEP131, TOMM20L, RFX2, KRT8, HNF1B, DKK1, PRLR, ZPBP, MAK, RFX4, ARMC4, PIH1D3, TBPL1, PFN4, WDPCP, BBOF1, NUPR1, CCDC151, TSPYL4, GPM6A, SLC22A6, PCDH15, PLD6, AK7, NPHP1, TXNDC8, 4930544G11RIK, CCL21A, CFAP74, CFAP73, CCDC13, TMEM120A, TRPV1, HSPA2,…	1012	2418	17911	1.08329	1	1	0.991243
GOTERM_BP_FAT	GO:0044085~cellular component biogenesis	152	6.3228	0.449451	KCNG1, CEP126, OXTR, COL16A1, KCNG4, TXNL4B, GDA, IFT172, ULK4, PKD2L1, AQP1, NUBP2, CLGN, D7ERTD443E, TEKT2, TGM3, CHRNB3, DNAAF3, SYCE1L, DNAAF1, CEP131, TOMM20L, RFX2, KRT8, HNF1B, DKK1, PRLR, ZPBP, MAK, RFX4, ARMC4, PIH1D3, TBPL1, PFN4, WDPCP, BBOF1, NUPR1, CCDC151, TSPYL4, GPM6A, SLC22A6, PCDH15, PLD6, PLA2G6, AK7, BAG5, NPHP1, TXNDC8, 4930544G11RIK, CCL21A, CFAP74, CFAP73, CCDC13, TMEM120A,…	1012	2654	17911	1.01364	1	1	0.991243
Annotation Cluster 6	Enrichment Score: 6.934356055322412
GOTERM_CC_FAT	GO:0044447~axoneme part	20	0.831947	1.98719e-15	SPAG16, DNAH3, DNAH12, SPAG17, DNAH1, CFAP73, DNAH2, DNAH10, DNAH17, DNAH8, DNAH6, DNAH7A, CFAP206, DNAH7C, SPAG6L, DNAIC2, DNAIC1, NME8, HYDIN, WDPCP	907	32	14413	9.93178	1.28697e-12	1.42195e-13	1.34467e-13
GOTERM_CC_FAT	GO:0005858~axonemal dynein complex	13	0.540765	1.63754e-11	DNAH3, DNAH12, DNAH1, DNAH2, DNAH10, DNAH17, DNAH8, DNAH6, DNAH7A, DNAH7C, DNAIC2, DNAIC1, NME8	907	17	14413	12.1518	1.05457e-08	8.78812e-10	8.31051e-10
GOTERM_CC_FAT	GO:0030286~dynein complex	20	0.831947	1.29255e-10	DNAH3, DNAH12, DNAH1, DNAH2, DNAH10, DNAH17, DNAH8, DNAH14, DNAH6, DNAH7A, DNHD1, TCTE3, DNAH7C, DNALI1, GM3417, DNAIC2, DNAIC1, NME8, GM3448, DYNLRB2	907	52	14413	6.11186	8.32401e-08	6.40308e-09	6.05509e-09
GOTERM_CC_FAT	GO:0036156~inner dynein arm	8	0.332779	1.22099e-07	DNAH3, DNAH12, DNAH1, DNAH2, DNAH10, DNAH6, DNAH7A, DNAH7C	907	9	14413	14.1252	7.86284e-05	4.91447e-06	4.64738e-06
GOTERM_CC_FAT	GO:0005875~microtubule associated complex	27	1.12313	1.2381e-06	DNAH3, DNAH1, DNAH2, DNAH8, DNAH6, DNHD1, AURKC, DNALI1, AURKA, GM3417, KIF19A, DNAH12, DNAH10, DNAH17, DNAH14, DNAH7A, TCTE3, DNAH7C, HAUS1, KIF9, DNAIC2, RP1, DNAIC1, NME8, GM3448, DYNLRB2, KIF2B	907	146	14413	2.93872	0.000797019	4.42965e-05	4.1889e-05
GOTERM_MF_FAT	GO:0003774~motor activity	24	0.998336	3.51761e-06	DNAH3, DNAH12, DNAH1, DNAH2, DNAH10, DNAH17, DNAH8, DNAH14, DNAH6, DNAH7A, DNHD1, TCTE3, DNAH7C, DNALI1, GM3417, KIF19A, KIF9, DNAIC2, DNAIC1, MYO1A, GM3448, DYNLRB2, KIF2B, MYO1F	939	142	16866	3.03577	0.00467451	0.00468546	0.00463973
GOTERM_MF_FAT	GO:0003777~microtubule motor activity	16	0.665557	1.57211e-05	DNAH3, DNAH12, DNAH1, DNAH2, DNAH10, DNAH17, DNAH8, DNAH14, DNAH6, DNAH7A, DNHD1, DNAH7C, KIF19A, KIF9, DNAIC2, KIF2B	939	76	16866	3.7814	0.020723	0.0104703	0.0103681
KEGG_PATHWAY	mmu05016:Huntington's disease	20	0.831947	0.00297637	DNAH3, DNAH12, DNAH1, COX8C, DNAH2, DNAH10, DNAH17, DNAH8, DNAH14, DNAH6, NDUFA4L2, DNAH7A, DNAH7C, DNALI1, DNAIC2, DNAIC1, CREB3L4, TBPL1, HAP1, PLCB2	370	198	7691	2.09965	0.518234	0.111682	0.108504
GOTERM_MF_FAT	GO:0017111~nucleoside-triphosphatase activity	54	2.24626	0.037242	ABCA16, ABCA17, DNHD1, ABCA13, DNALI1, ABCC12, ABCA14, ABCA15, RNF112, DHX58, ATP6V1E2, ABCC3, IRGC1, DNAH7A, TCTE3, DNAH7C, KIF9, KATNAL1, KATNAL2, KIF2B, DNAH3, DNAH1, DNAH2, DNAH8, DDX25, ARL3, DNAH6, RASL2-9, TUBD1, ABCB9, NTPCR, ATP2C2, TUBA3B, TUBA3A, DNAJC27, GM3417, ATP6AP1L, KIF19A, 4930544G11RIK, DNAH12, ATP8B5, ATP8B3, DNAH10, DNAH17, MX1, DNAH14, RAB27A, ATP4A, DNAIC2, DNAIC1, MYO1A, …	939	742	16866	1.30718	1	0.563709	0.558207
Annotation Cluster 7	Enrichment Score: 6.666755040622566
GOTERM_BP_FAT	GO:0009566~fertilization	34	1.41431	4.04474e-09	SPTBN4, SPEF2, CATSPER2, SPESP1, YBX3, CACNA1H, PCSK4, CLGN, INSL6, SLC22A16, PLCZ1, MAEL, SPA17, ZP3R, SMCP, SLY, ARSA, SPINK2, ATP8B3, SPAG8, RNASE10, ZPBP, ADAM2, ACR, SLXL1, ZPBP2, ADAM3, SPAG1, RIMBP3, TNP2, GLIPR1L1, PLCD4, NECTIN3, SPAM1	1012	186	17911	3.23523	2.54128e-05	7.69971e-07	7.63107e-07
GOTERM_BP_FAT	GO:0007339~binding of sperm to zona pellucida	14	0.582363	7.89826e-08	ARSA, SMCP, ATP8B3, ZPBP, PCSK4, CLGN, ACR, SLXL1, ZPBP2, ADAM3, TNP2, GLIPR1L1, SPA17, ZP3R	1012	38	17911	6.52054	0.000496125	1.41762e-05	1.40499e-05
GOTERM_BP_FAT	GO:0035036~sperm-egg recognition	14	0.582363	2.19353e-07	ARSA, SMCP, ATP8B3, ZPBP, PCSK4, CLGN, ACR, SLXL1, ZPBP2, ADAM3, TNP2, GLIPR1L1, SPA17, ZP3R	1012	41	17911	6.04343	0.00137724	3.8277e-05	3.79358e-05
GOTERM_BP_FAT	GO:0009988~cell-cell recognition	16	0.665557	5.11024e-07	ARSA, SMCP, ATP8B3, ZPBP, PCSK4, CLGN, ACR, SLXL1, ZPBP2, ADAM3, TNP2, DOCK2, GLIPR1L1, SPA17, CCL21A, ZP3R	1012	58	17911	4.88238	0.00320562	8.23142e-05	8.15804e-05
GOTERM_BP_FAT	GO:0007338~single fertilization	25	1.03993	1.13867e-06	SPESP1, CACNA1H, PCSK4, CLGN, SLC22A16, PLCZ1, SPA17, ZP3R, SMCP, SLY, ARSA, ATP8B3, SPAG8, RNASE10, ZPBP, ADAM2, ACR, SLXL1, ZPBP2, ADAM3, SPAG1, TNP2, GLIPR1L1, PLCD4, SPAM1	1012	141	17911	3.13805	0.00712876	0.000174467	0.000172912
GOTERM_BP_FAT	GO:0008037~cell recognition	25	1.03993	2.44943e-06	IGHM, CNTNAP2, PCSK4, CLGN, IGKC, CD36, SPA17, CCL21A, ZP3R, SMCP, ARSA, CADM3, ATP8B3, CADM2, CRTAM, ZPBP, ACR, FCGR1, SLXL1, ZPBP2, ADAM3, TNP2, DOCK2, GLIPR1L1, NECTIN3	1012	147	17911	3.00997	0.015272	0.000349712	0.000346594
Annotation Cluster 8	Enrichment Score: 5.481109710928823
GOTERM_CC_FAT	GO:0015630~microtubule cytoskeleton	129	5.36606	5.98985e-12	CEP126, IFT172, DNHD1, NUBP2, CEP128, D7ERTD443E, TEKT1, TEKT2, CCDC96, TEKT3, TEKT4, CCDC92, USP2, CEP131, KATNAL1, KATNAL2, MAK, TTLL13, TTLL11, SLC25A54, PPP1R42, BBOF1, CCDC81, CCDC151, ARL3, CCDC146, PLA2G6, CFAP126, GM3417, KIF19A, GSDMC2, HOXC8, RAB11FIP5, ENKD1, DNAH12, DNAH10, DNAH17, ODF2, CCDC13, DNAH14, HSPA2, MT3, MLLT11, ADCY10, SPAG6L, AHI1, DNAIC2, DNAIC1, HOOK2, REEP4, DYNLRB2, D…	907	1111	14413	1.84511	3.85748e-09	3.50679e-10	3.3162e-10
GOTERM_CC_FAT	GO:0005815~microtubule organizing center	70	2.91181	1.22919e-05	CEP126, CETN1, PHF1, IFT172, CEP164, DIS3L, PTPN20, CETN4, SPATC1L, PHF7, NUBP2, CEP128, TCHP, D7ERTD443E, CCDC96, CCDC92, CCHCR1, TTC23L, UBXN6, LRRCC1, CCDC38, CCDC116, IFT140, USP2, CCDC113, CEP131, PIFO, HAUS1, MAK, EFHC1, SLC25A54, PPP1R42, HAP1, BBOF1, ZMYND10, CEP63, KIF2B, CCDC81, CCDC151, ARL3, CCDC146, TUBD1, TUBA3B, PLA2G6, TUBA3A, AURKC, CFAP126, AURKA, DNAJB3, TTC30A1, GSDMC2, STOX1,…	907	651	14413	1.70869	0.0078848	0.000376953	0.000356466
GOTERM_CC_FAT	GO:0044450~microtubule organizing center part	25	1.03993	2.9122e-05	CETN1, CEP164, CCDC146, CETN4, TUBD1, AURKA, CEP128, NUBP2, D7ERTD443E, CCHCR1, CCDC92, LRRCC1, ODF2, CCDC13, CCDC113, CEP131, MZT2, AGBL4, AHI1, AGBL2, HAP1, CEP63, ZMYND10, DZIP1, CCDC151	907	153	14413	2.59654	0.01858	0.000852479	0.000806149
GOTERM_CC_FAT	GO:0005814~centriole	20	0.831947	5.7749e-05	CETN1, ODF2, CCDC146, CEP164, CETN4, TUBD1, AURKA, CEP128, NUBP2, AHI1, AGBL4, D7ERTD443E, AGBL2, CEP63, HAP1, DZIP1, CCHCR1, CCDC92, CCDC151, LRRCC1	907	111	14413	2.86322	0.0365083	0.00161697	0.00152909
GOTERM_CC_FAT	GO:0005813~centrosome	48	1.99667	0.00317431	CEP126, CETN1, ARL3, CEP164, CCDC146, DIS3L, CETN4, TUBD1, SPATC1L, AURKC, AURKA, CEP128, NUBP2, TCHP, D7ERTD443E, DNAJB3, TTC30A1, CCHCR1, CCDC92, STOX1, LRRCC1, CCDC38, CCDC116, DYX1C1, IFT140, ODF2, CCDC13, USP2, CCDC113, CEP131, PDE4DIP, HAUS1, MZT2, AGBL4, AHI1, HOOK2, MAK, AGBL2, EFHC1, NEK10, TCEA2, PPP1R42, HAP1, CEP63, ZMYND10, DZIP1, CCDC81, CCDC151	907	496	14413	1.53782	0.870944	0.0524169	0.0495681
Annotation Cluster 9	Enrichment Score: 4.781483465335625
GOTERM_BP_FAT	GO:0001539~cilium or flagellum-dependent cell motility	10	0.415973	8.90596e-07	SPAG16, CCDC39, DNAH1, DNAH6, CFAP46, TEKT4, RSPH9, CFAP54, DRC1, CFAP44	1012	21	17911	8.42791	0.00557999	0.000139868	0.000138621
GOTERM_BP_FAT	GO:0060285~cilium-dependent cell motility	9	0.374376	6.86532e-06	SPAG16, CCDC39, DNAH1, CFAP46, TEKT4, RSPH9, CFAP54, DRC1, CFAP44	1012	20	17911	7.96438	0.0422179	0.000880163	0.000872317
GOTERM_BP_FAT	GO:0060294~cilium movement involved in cell motility	6	0.249584	0.000739959	SPAG16, DNAH1, CFAP46, TEKT4, RSPH9, CFAP54	1012	14	17911	7.58512	0.990447	0.0693794	0.068761
Annotation Cluster 10	Enrichment Score: 3.6674972929401948
GOTERM_CC_FAT	GO:0036128~CatSper complex	7	0.291181	4.32665e-06	CATSPERG2, CATSPERG1, CATSPERB, CATSPER2, CATSPERD, CATSPER4, HSPA2	907	9	14413	12.3595	0.00278249	0.000139318	0.000131746
GOTERM_CC_FAT	GO:0005891~voltage-gated calcium channel complex	9	0.374376	0.000990248	CATSPERG2, CATSPERG1, CACNA1I, CATSPERB, CATSPER2, CATSPERD, CATSPER4, HSPA2, CACNA1H	907	34	14413	4.2064	0.471671	0.0205716	0.0194536
GOTERM_CC_FAT	GO:0034704~calcium channel complex	11	0.457571	0.00232067	CATSPERG2, CATSPERG1, CACNA1I, CATSPERB, CATSPER2, CATSPERD, CATSPER4, AKAP6, PKD2L1, HSPA2, CACNA1H	907	56	14413	3.12142	0.776031	0.0415142	0.039258
Annotation Cluster 11	Enrichment Score: 2.834844026727626
GOTERM_BP_FAT	GO:0048240~sperm capacitation	9	0.374376	0.000148436	CATSPERB, CATSPER2, CATSPERD, CATSPER4, SLC26A8, ROPN1L, ACRBP, PCSK4, ROPN1	1012	29	17911	5.49267	0.606506	0.0166513	0.0165028
GOTERM_BP_FAT	GO:0048469~cell maturation	23	0.956739	0.000767981	SPTBN4, CNTNAP2, CATSPER2, IRX5, CATSPER4, BCL11A, PLD6, POU2F2, ACRBP, RXFP2, GLDN, PCSK4, ESR2, AURKA, REN1, EDNRB, CATSPERB, CATSPERD, FEV, SLC26A8, ROPN1L, CCL21A, ROPN1	1012	185	17911	2.20037	0.99199	0.0709478	0.0703154
GOTERM_BP_FAT	GO:0021700~developmental maturation	25	1.03993	0.0274524	SPTBN4, CNTNAP2, CATSPER2, CATSPER4, PLD6, ACRBP, RXFP2, GLDN, PCSK4, AURKA, EDNRB, ROPN1L, CCL21A, IRX5, BCL11A, TRPV1, POU2F2, ESR2, REN1, PHOSPHO1, CATSPERB, CATSPERD, FEV, SLC26A8, ROPN1	1012	280	17911	1.58023	1	0.878671	0.870838
Annotation Cluster 12	Enrichment Score: 2.577732110738981
GOTERM_CC_FAT	GO:0005875~microtubule associated complex	27	1.12313	1.2381e-06	DNAH3, DNAH1, DNAH2, DNAH8, DNAH6, DNHD1, AURKC, DNALI1, AURKA, GM3417, KIF19A, DNAH12, DNAH10, DNAH17, DNAH14, DNAH7A, TCTE3, DNAH7C, HAUS1, KIF9, DNAIC2, RP1, DNAIC1, NME8, GM3448, DYNLRB2, KIF2B	907	146	14413	2.93872	0.000797019	4.42965e-05	4.1889e-05
GOTERM_MF_FAT	GO:0003774~motor activity	24	0.998336	3.51761e-06	DNAH3, DNAH12, DNAH1, DNAH2, DNAH10, DNAH17, DNAH8, DNAH14, DNAH6, DNAH7A, DNHD1, TCTE3, DNAH7C, DNALI1, GM3417, KIF19A, KIF9, DNAIC2, DNAIC1, MYO1A, GM3448, DYNLRB2, KIF2B, MYO1F	939	142	16866	3.03577	0.00467451	0.00468546	0.00463973
GOTERM_MF_FAT	GO:0016818~hydrolase activity, acting on acid anhydrides, in phosphorus-containing anhydrides	58	2.41265	0.0265861	ABCA16, ABCA17, DNHD1, ABCA13, DNALI1, ABCC12, ABCA14, ABCA15, RNF112, DHX58, NUDT18, ATP6V1E2, ABCC3, IRGC1, DNAH7A, ACYP1, TCTE3, DNAH7C, KIF9, PHOSPHO1, KATNAL1, KATNAL2, KIF2B, DNAH3, DNAH1, DNAH2, DNAH8, DDX25, ARL3, PRUNE2, DNAH6, RASL2-9, TUBD1, ABCB9, NTPCR, ATP2C2, TUBA3B, TUBA3A, DNAJC27, GM3417, ATP6AP1L, KIF19A, 4930544G11RIK, DNAH12, ATP8B5, ATP8B3, DNAH10, DNAH17, MX1, DNAH14, RAB27…	939	790	16866	1.3187	1	0.488916	0.484144
GOTERM_MF_FAT	GO:0016817~hydrolase activity, acting on acid anhydrides	58	2.41265	0.0278414	ABCA16, ABCA17, DNHD1, ABCA13, DNALI1, ABCC12, ABCA14, ABCA15, RNF112, DHX58, NUDT18, ATP6V1E2, ABCC3, IRGC1, DNAH7A, ACYP1, TCTE3, DNAH7C, KIF9, PHOSPHO1, KATNAL1, KATNAL2, KIF2B, DNAH3, DNAH1, DNAH2, DNAH8, DDX25, ARL3, PRUNE2, DNAH6, RASL2-9, TUBD1, ABCB9, NTPCR, ATP2C2, TUBA3B, TUBA3A, DNAJC27, GM3417, ATP6AP1L, KIF19A, 4930544G11RIK, DNAH12, ATP8B5, ATP8B3, DNAH10, DNAH17, MX1, DNAH14, RAB27…	939	793	16866	1.31372	1	0.488916	0.484144
GOTERM_MF_FAT	GO:0016462~pyrophosphatase activity	57	2.37105	0.0357712	ABCA16, ABCA17, DNHD1, ABCA13, DNALI1, ABCC12, ABCA14, ABCA15, RNF112, DHX58, NUDT18, ATP6V1E2, ABCC3, IRGC1, DNAH7A, TCTE3, DNAH7C, KIF9, PHOSPHO1, KATNAL1, KATNAL2, KIF2B, DNAH3, DNAH1, DNAH2, DNAH8, DDX25, ARL3, PRUNE2, DNAH6, RASL2-9, TUBD1, ABCB9, NTPCR, ATP2C2, TUBA3B, TUBA3A, DNAJC27, GM3417, ATP6AP1L, KIF19A, 4930544G11RIK, DNAH12, ATP8B5, ATP8B3, DNAH10, DNAH17, MX1, DNAH14, RAB27A, ATP4…	939	788	16866	1.29926	1	0.547669	0.542324
GOTERM_MF_FAT	GO:0017111~nucleoside-triphosphatase activity	54	2.24626	0.037242	ABCA16, ABCA17, DNHD1, ABCA13, DNALI1, ABCC12, ABCA14, ABCA15, RNF112, DHX58, ATP6V1E2, ABCC3, IRGC1, DNAH7A, TCTE3, DNAH7C, KIF9, KATNAL1, KATNAL2, KIF2B, DNAH3, DNAH1, DNAH2, DNAH8, DDX25, ARL3, DNAH6, RASL2-9, TUBD1, ABCB9, NTPCR, ATP2C2, TUBA3B, TUBA3A, DNAJC27, GM3417, ATP6AP1L, KIF19A, 4930544G11RIK, DNAH12, ATP8B5, ATP8B3, DNAH10, DNAH17, MX1, DNAH14, RAB27A, ATP4A, DNAIC2, DNAIC1, MYO1A, …	939	742	16866	1.30718	1	0.563709	0.558207
GOTERM_MF_FAT	GO:0016887~ATPase activity	29	1.20632	0.210358	DNAH1, DNAH2, DNAH8, DDX25, DNAH6, ABCA16, ABCA17, ABCB9, ATP2C2, ABCA13, ABCC12, ABCA14, ABCA15, ATP6AP1L, KIF19A, ATP6V1E2, ABCC3, DNAH12, ATP8B5, ATP8B3, DNAH10, DNAH17, DNAH7A, DNAH7C, ATP4A, KIF9, KATNAL1, KATNAL2, KIF2B	939	427	16866	1.21988	1	1	0.990984
Annotation Cluster 13	Enrichment Score: 2.5506547845883665
GOTERM_MF_FAT	GO:0022804~active transmembrane transporter activity	40	1.66389	0.000169572	SLC22A6, ABCA16, SLC1A2, ABCA17, ABCB9, SLC7A11, SLC6A21, ATP2C2, SLC7A10, ABCA13, SLC9C1, SLC1A7, ABCC12, ABCA14, ABCA15, ATP6AP1L, SLCO6D1, SLC22A16, SLC22A18, SLC16A7, SLC17A8, SLC13A5, SLC5A4A, ATP6V1E2, GM5134, ABCC3, SLC34A2, TOMM20L, SLC6A13, SLC9B1, SLC16A14, SLC9A3, ATP4A, SLC6A7, SLC9A5, SLCO6C1, SLCO2A1, SLC26A8, SLC22A21, SLC28A3	939	380	16866	1.8907	0.202193	0.0402013	0.039809
GOTERM_MF_FAT	GO:0015291~secondary active transmembrane transporter activity	26	1.08153	0.00226837	SLC22A6, SLC1A2, SLC7A11, SLC6A21, SLC7A10, SLC9C1, SLC1A7, SLCO6D1, SLC22A18, SLC16A7, SLC17A8, SLC13A5, SLC5A4A, GM5134, SLC34A2, SLC6A13, SLC9B1, SLC16A14, SLC9A3, SLC6A7, SLC9A5, SLCO6C1, SLCO2A1, SLC26A8, SLC22A21, SLC28A3	939	243	16866	1.92182	0.951437	0.167859	0.166221
GOTERM_MF_FAT	GO:0015293~symporter activity	14	0.582363	0.0579385	SLC34A2, SLC6A13, SLC1A2, SLC6A21, SLC1A7, SLC16A14, SLC6A7, SLC22A18, SLC16A7, SLC17A8, SLC13A5, SLC5A4A, GM5134, SLC28A3	939	144	16866	1.74627	1	0.665516	0.659021
Annotation Cluster 14	Enrichment Score: 2.1948724362535694
GOTERM_BP_FAT	GO:0070286~axonemal dynein complex assembly	18	0.748752	9.8546e-16	CCDC39, DNAH1, CFAP73, DYX1C1, DNAAF3, CCDC103, DNAAF1, LRRC6, DNAIC2, DNAIC1, ARMC4, TEKT2, PIH1D3, SPAG1, ZMYND10, DRC1, CCDC151, CCDC40	1012	26	17911	12.2529	6.27798e-12	3.86916e-13	3.83467e-13
GOTERM_BP_FAT	GO:0036159~inner dynein arm assembly	10	0.415973	1.05965e-09	CCDC39, DNAH1, CFAP73, DYX1C1, CCDC103, DNAAF1, TEKT2, LRRC6, ZMYND10, CCDC40	1012	12	17911	14.7488	6.65773e-06	2.25266e-07	2.23258e-07
GOTERM_BP_FAT	GO:0036158~outer dynein arm assembly	9	0.374376	4.52087e-07	DNAIC2, DNAIC1, DYX1C1, CCDC103, DNAAF1, ARMC4, LRRC6, ZMYND10, CCDC151	1012	15	17911	10.6192	0.00283643	7.47371e-05	7.40708e-05
GOTERM_BP_FAT	GO:0007368~determination of left/right symmetry	23	0.956739	2.03448e-06	CCDC39, MESP1, DYX1C1, DNAAF3, IFT140, IFT172, CCDC103, DNAAF1, DAW1, LRRC6, PCSK5, OVOL2, AHI1, DNAIC2, DNAIC1, ACVR1C, SOX17, HAND1, ARMC4, DRC1, CCDC151, DAND5, CCDC40	1012	126	17911	3.2307	0.0127013	0.000297223	0.000294574
GOTERM_BP_FAT	GO:0009855~determination of bilateral symmetry	23	0.956739	5.79605e-06	CCDC39, MESP1, DYX1C1, DNAAF3, IFT140, IFT172, CCDC103, DNAAF1, DAW1, LRRC6, PCSK5, OVOL2, AHI1, DNAIC2, DNAIC1, ACVR1C, SOX17, HAND1, ARMC4, DRC1, CCDC151, DAND5, CCDC40	1012	134	17911	3.03782	0.0357616	0.000774698	0.000767792
GOTERM_BP_FAT	GO:0009799~specification of symmetry	23	0.956739	6.56184e-06	CCDC39, MESP1, DYX1C1, DNAAF3, IFT140, IFT172, CCDC103, DNAAF1, DAW1, LRRC6, PCSK5, OVOL2, AHI1, DNAIC2, DNAIC1, ACVR1C, SOX17, HAND1, ARMC4, DRC1, CCDC151, DAND5, CCDC40	1012	135	17911	3.01532	0.0403899	0.000858781	0.000851125
GOTERM_BP_FAT	GO:0007389~pattern specification process	45	1.87188	0.000823168	MESP1, IFT172, CCDC103, LEF1, LRRC6, PLD6, PCSK5, AURKA, ACVR1C, SOX1, SOX17, GSC, PLXNA2, ALX1, NKX6-1, HOXC8, HOXA4, CCDC39, IRX2, EMX2, NKX6-2, DYX1C1, DNAAF3, IFT140, DNAAF1, PCDH8, DAW1, HNF1B, DKK1, OVOL2, AHI1, DNAIC2, ARC, DNAIC1, NRG3, RFX4, HAND1, ARMC4, MYF6, MNS1, MDGA2, DRC1, CCDC151, DAND5, CCDC40	1012	474	17911	1.68025	0.994339	0.0749441	0.074276
GOTERM_BP_FAT	GO:0061371~determination of heart left/right asymmetry	12	0.499168	0.00139357	CCDC39, AHI1, MESP1, SOX17, IFT172, CCDC103, DNAAF1, HAND1, CCDC151, DAND5, OVOL2, CCDC40	1012	68	17911	3.12329	0.999843	0.116725	0.115685
GOTERM_BP_FAT	GO:0001947~heart looping	10	0.415973	0.00768354	CCDC39, AHI1, MESP1, SOX17, IFT172, CCDC103, DNAAF1, HAND1, OVOL2, CCDC40	1012	62	17911	2.85462	1	0.409051	0.405405
GOTERM_BP_FAT	GO:0003143~embryonic heart tube morphogenesis	10	0.415973	0.015144	CCDC39, AHI1, MESP1, SOX17, IFT172, CCDC103, DNAAF1, HAND1, OVOL2, CCDC40	1012	69	17911	2.56502	1	0.642802	0.637072
GOTERM_BP_FAT	GO:0035050~embryonic heart tube development	10	0.415973	0.0469309	CCDC39, AHI1, MESP1, SOX17, IFT172, CCDC103, DNAAF1, HAND1, OVOL2, CCDC40	1012	84	17911	2.10698	1	1	0.991243
GOTERM_BP_FAT	GO:0048562~embryonic organ morphogenesis	26	1.08153	0.0658491	MESP1, SPEF2, PTPRQ, IFT172, CCDC103, GFI1, PCDH15, SOX17, GSC, ALX1, STOX1, HOXA4, CCDC39, IRX5, IFT140, DNAAF1, EYA4, HNF1B, PROX1, TSHR, OVOL2, AHI1, COL2A1, HAND1, WDPCP, CCDC40	1012	322	17911	1.42908	1	1	0.991243
GOTERM_BP_FAT	GO:0048565~digestive tract development	14	0.582363	0.0665036	CCDC39, OXTR, IFT172, CCDC103, DNAAF1, HNF1B, PCSK5, OVOL2, AHI1, EDNRB, SOX17, CLDN18, GSDMC2, CCDC40	1012	145	17911	1.70883	1	1	0.991243
GOTERM_BP_FAT	GO:0055123~digestive system development	15	0.62396	0.0686969	CCDC39, OXTR, IFT172, CCDC103, DNAAF1, HNF1B, PCSK5, OVOL2, AHI1, EDNRB, SOX17, CLDN18, WDPCP, GSDMC2, CCDC40	1012	160	17911	1.65925	1	1	0.991243
GOTERM_BP_FAT	GO:0048568~embryonic organ development	33	1.37271	0.226952	MESP1, SPEF2, PTPRQ, IFT172, CCDC103, GFI1, LEF1, PCDH15, PCSK5, TPO, SOX17, GSC, RSPO3, ALX1, STOX1, HOXA4, CCDC39, IRX5, IFT140, DNAAF1, LMO2, EYA4, KRT8, HNF1B, PROX1, TSHR, OVOL2, AHI1, MIR449A, COL2A1, HAND1, WDPCP, CCDC40	1012	494	17911	1.1823	1	1	0.991243
GOTERM_BP_FAT	GO:0061008~hepaticobiliary system development	10	0.415973	0.545346	CCDC39, MESP1, SOX17, DNAAF1, HP, TGFA, HNF1B, PROX1, CCDC40, AURKA	1012	159	17911	1.11312	1	1	0.991243
GOTERM_BP_FAT	GO:0007507~heart development	34	1.41431	0.599752	MESP1, OXTR, IFT172, CCDC103, AKAP6, ADRB1, FGF1, PCSK5, PROKR1, SOX17, PROK2, SGCG, CCDC39, DYX1C1, DNAAF3, IFT140, RNLS, DNAAF1, DAW1, PROX1, DKK1, AGTR1A, OVOL2, AHI1, COL2A1, DNAIC1, HAND1, ARMC4, APLNR, DRC1, CCDC151, DAND5, CDKL1, CCDC40	1012	603	17911	0.997932	1	1	0.991243
GOTERM_BP_FAT	GO:0035295~tube development	39	1.6223	0.630959	MESP1, OXTR, IFT172, CCDC103, FLT4, LEF1, FMN1, FGF1, AQP2, PCSK5, FERD3L, AQP1, EDNRB, SOX17, GSC, ATOH8, PLXNA2, ALX1, PROM1, GSDMC2, 4930544G11RIK, CCDC39, IRX2, SPINK2, IGFBP5, IFT140, RNASE10, DNAAF1, HNF1B, PROX1, AGTR1A, OVOL2, AGTR1B, AHI1, HAND1, CSNK2B, AQP11, CLDN18, CCDC40	1012	702	17911	0.983256	1	1	0.991243
GOTERM_BP_FAT	GO:0009887~organ morphogenesis	57	2.37105	0.660312	MESP1, SPEF2, PTPRQ, IFT172, GFI1, FMN1, FGF1, AQP3, AQP1, COMP, SOX1, SOX17, HOXA4, CCDC39, IGFBP5, IFT140, DNAAF1, HNF1B, PROX1, DKK1, AGTR1A, OVOL2, AGTR1B, RP1, PHOSPHO1, COL2A1, NRG3, HAND1, WDPCP, FAM20A, SMTNL1, CCDC40, CCDC103, GCNT1, LEF1, PCDH15, TGFA, TYMP, GSC, GCNT3, ALX1, PROM1, HOXC8, STOX1, NGFR, IRX2, CDSN, IRX5, RNLS, EYA4, ESR2, TSHR, RPGRIP1, AHI1, TLX1, MYF6, NECTIN3	1012	1038	17911	0.971889	1	1	0.991243
GOTERM_BP_FAT	GO:0060429~epithelium development	63	2.62063	0.687474	MESP1, PTPRQ, IFT172, GFI1, FMN1, SLC7A11, FGF1, FERD3L, AQP1, LCE1B, SOX17, HYDIN, PROK2, RSPO3, TGM3, TMC1, CCDC39, IGFBP5, IFT140, DNAAF1, TNFRSF19, HNF1B, PROX1, PRLR, DKK1, AGTR1A, OVOL2, AGTR1B, REN1, COL2A1, NUP210L, HAND1, CSNK2B, WDPCP, CCDC40, CCDC103, LEF1, PCDH15, ATP2C2, PPL, CRHR1, MUC1, GSC, ATOH8, PLXNA2, ALX1, NKX6-1, PROM1, GSDMC2, 4930544G11RIK, STOX1, EXPH5, NGFR, IRX2, RNASE1…	1012	1157	17911	0.96371	1	1	0.991243
GOTERM_BP_FAT	GO:0060562~epithelial tube morphogenesis	20	0.831947	0.698343	CCDC39, MESP1, IRX2, IFT172, CCDC103, DNAAF1, LEF1, HNF1B, FMN1, FGF1, AGTR1A, OVOL2, AGTR1B, AHI1, SOX17, HAND1, CSNK2B, ALX1, 4930544G11RIK, CCDC40	1012	370	17911	0.956682	1	1	0.991243
GOTERM_BP_FAT	GO:0002009~morphogenesis of an epithelium	29	1.20632	0.700247	MESP1, IFT172, CCDC103, LEF1, PCDH15, FMN1, FGF1, SOX17, RSPO3, ALX1, 4930544G11RIK, STOX1, NGFR, CCDC39, IRX2, IGFBP5, DNAAF1, PCDH8, HNF1B, PROX1, AGTR1A, ESR2, OVOL2, AGTR1B, AHI1, HAND1, CSNK2B, WDPCP, CCDC40	1012	538	17911	0.954015	1	1	0.991243
GOTERM_BP_FAT	GO:0003007~heart morphogenesis	14	0.582363	0.713272	CCDC39, MESP1, RNLS, IFT172, CCDC103, DNAAF1, PROX1, DKK1, OVOL2, AHI1, COL2A1, SOX17, HAND1, CCDC40	1012	260	17911	0.953002	1	1	0.991243
GOTERM_BP_FAT	GO:0048729~tissue morphogenesis	34	1.41431	0.753427	MESP1, IFT172, CCDC103, GCNT1, LEF1, PCDH15, FMN1, FGF1, SOX17, GCNT3, RSPO3, ALX1, 4930544G11RIK, STOX1, NGFR, CCDC39, IRX2, IGFBP5, DNAAF1, PCDH8, HNF1B, PROX1, DKK1, AGTR1A, ESR2, OVOL2, AGTR1B, AHI1, ARTN, HAND1, CSNK2B, MYF6, WDPCP, CCDC40	1012	647	17911	0.930066	1	1	0.991243
GOTERM_BP_FAT	GO:0048598~embryonic morphogenesis	34	1.41431	0.756447	MESP1, SPEF2, PTPRQ, IFT172, CCDC103, GFI1, LEF1, PCDH15, SOX17, GSC, ATOH8, RSPO3, ALX1, STOX1, HOXA4, CCDC39, IRX2, IRX5, IFT140, DNAAF1, PCDH8, EYA4, HNF1B, PROX1, DKK1, GDF5, TSHR, OVOL2, AHI1, COL2A1, HAND1, APLNR, WDPCP, CCDC40	1012	648	17911	0.928631	1	1	0.991243
GOTERM_BP_FAT	GO:0035239~tube morphogenesis	21	0.873544	0.791839	CCDC39, MESP1, IRX2, IFT172, CCDC103, DNAAF1, LEF1, HNF1B, FMN1, FGF1, AGTR1A, OVOL2, AGTR1B, AHI1, SOX17, HAND1, CSNK2B, ATOH8, ALX1, 4930544G11RIK, CCDC40	1012	413	17911	0.89993	1	1	0.991243
GOTERM_BP_FAT	GO:0009790~embryo development	51	2.12146	0.985184	MESP1, CCNK, SPEF2, PTPRQ, IFT172, GFI1, YBX3, PCSK5, DCPP1, FERD3L, SOX17, RSPO3, HOXA4, SLC34A2, CCDC39, IFT140, DNAAF1, LMO2, KRT8, HNF1B, PROX1, DKK1, OVOL2, MIR449A, COL2A1, HAND1, APLNR, WDPCP, CCDC40, CCDC103, LEF1, PCDH15, PLD6, TPO, MUC1, ACVR1C, GSC, ATOH8, PLXNA2, ALX1, STOX1, CENPU, IRX2, IRX5, PCDH8, EYA4, GDF5, TSHR, AHI1, MYF6, APBA1	1012	1161	17911	0.777459	1	1	0.991243
GOTERM_BP_FAT	GO:0043009~chordate embryonic development	29	1.20632	0.990874	CCNK, SPEF2, IFT172, LEF1, YBX3, PCSK5, DCPP1, FERD3L, MUC1, ACVR1C, SOX17, GSC, PLXNA2, RSPO3, ALX1, HOXA4, CENPU, SLC34A2, IRX5, IFT140, PCDH8, KRT8, HNF1B, DKK1, OVOL2, COL2A1, HAND1, MYF6, APBA1	1012	731	17911	0.702134	1	1	0.991243
GOTERM_BP_FAT	GO:0009792~embryo development ending in birth or egg hatching	29	1.20632	0.992439	CCNK, SPEF2, IFT172, LEF1, YBX3, PCSK5, DCPP1, FERD3L, MUC1, ACVR1C, SOX17, GSC, PLXNA2, RSPO3, ALX1, HOXA4, CENPU, SLC34A2, IRX5, IFT140, PCDH8, KRT8, HNF1B, DKK1, OVOL2, COL2A1, HAND1, MYF6, APBA1	1012	739	17911	0.694533	1	1	0.992439
Annotation Cluster 15	Enrichment Score: 1.8288917507489184
GOTERM_BP_FAT	GO:0019400~alditol metabolic process	7	0.291181	0.00062284	TKFC, MOGAT1, SORD, PGP, GYKL1, PCK1, GK2	1012	20	17911	6.19452	0.98005	0.062106	0.0615524
GOTERM_BP_FAT	GO:0006071~glycerol metabolic process	6	0.249584	0.00198486	TKFC, MOGAT1, PGP, GYKL1, PCK1, GK2	1012	17	17911	6.24657	0.999996	0.157834	0.156427
GOTERM_BP_FAT	GO:0019751~polyol metabolic process	12	0.499168	0.0104903	GRK3, TKFC, MOGAT1, PLEK, PTAFR, SORD, PGP, GYKL1, PCK1, SGPP2, PLPP1, GK2	1012	88	17911	2.41345	1	0.502565	0.498085
GOTERM_BP_FAT	GO:1901615~organic hydroxy compound metabolic process	26	1.08153	0.22033	MOGAT1, GFI1, PLEK, PTAFR, FGF1, CYP19A1, CACNA1H, GK2, CYB5R2, TPO, GRK3, TKFC, DDT, RDH11, PCK1, FDFT1, KL, RNLS, SORD, GYKL1, MT3, SGPP2, AGTR1A, PGP, SAA1, PLPP1	1012	375	17911	1.2271	1	1	0.991243
GOTERM_BP_FAT	GO:0006066~alcohol metabolic process	18	0.748752	0.250944	MOGAT1, GFI1, PLEK, PTAFR, SORD, GYKL1, FGF1, SGPP2, MT3, GK2, GRK3, TKFC, RDH11, PGP, SAA1, PCK1, PLPP1, FDFT1	1012	251	17911	1.26922	1	1	0.991243
Annotation Cluster 16	Enrichment Score: 1.75913146918275
GOTERM_BP_FAT	GO:1901623~regulation of lymphocyte chemotaxis	7	0.291181	0.00276715	CCL12, KLRK1, CCL7, CCL27A, CCL2, GM13306, CCR2	1012	26	17911	4.76501	1	0.209436	0.207569
GOTERM_BP_FAT	GO:2000401~regulation of lymphocyte migration	9	0.374376	0.00504826	CCL12, KLRK1, CCL7, CCL27A, CCL2, GM13306, GCSAM, CCL21A, CCR2	1012	48	17911	3.31849	1	0.316271	0.313451
GOTERM_BP_FAT	GO:2000402~negative regulation of lymphocyte migration	4	0.166389	0.00528628	CCL12, KLRK1, CCL2, GCSAM	1012	7	17911	10.1135	1	0.316271	0.313451
GOTERM_BP_FAT	GO:2000502~negative regulation of natural killer cell chemotaxis	3	0.124792	0.00919077	CCL12, KLRK1, CCL2	1012	3	17911	17.6986	1	0.447569	0.443579
GOTERM_BP_FAT	GO:0035747~natural killer cell chemotaxis	4	0.166389	0.0116521	CCL12, KLRK1, CCL7, CCL2	1012	9	17911	7.86605	1	0.530424	0.525695
GOTERM_BP_FAT	GO:2000501~regulation of natural killer cell chemotaxis	4	0.166389	0.0116521	CCL12, KLRK1, CCL7, CCL2	1012	9	17911	7.86605	1	0.530424	0.525695
GOTERM_BP_FAT	GO:1901624~negative regulation of lymphocyte chemotaxis	3	0.124792	0.0176945	CCL12, KLRK1, CCL2	1012	4	17911	13.274	1	0.681844	0.675766
GOTERM_BP_FAT	GO:0002689~negative regulation of leukocyte chemotaxis	4	0.166389	0.0490542	CCL12, KLRK1, CCL2, CYP19A1	1012	15	17911	4.71963	1	1	0.991243
GOTERM_BP_FAT	GO:0002686~negative regulation of leukocyte migration	5	0.207987	0.0948716	CCL12, KLRK1, CCL2, GCSAM, CYP19A1	1012	31	17911	2.85462	1	1	0.991243
GOTERM_BP_FAT	GO:0050922~negative regulation of chemotaxis	5	0.207987	0.337716	CCL12, KLRK1, SEMA3D, CCL2, CYP19A1	1012	52	17911	1.70179	1	1	0.991243
Annotation Cluster 17	Enrichment Score: 1.7028628362733556
GOTERM_CC_FAT	GO:0005874~microtubule	41	1.70549	0.00305527	DNAH3, SPAG17, DNAH2, DNAH8, ARL3, PTPN20, TUBD1, TUBA3B, TUBA3A, AURKC, AURKA, GM3417, KIF19A, TEKT1, TEKT2, TEKT3, TEKT4, ENKD1, DNAH12, DNAH17, ODF2, TCTE3, MT3, HAUS1, SPAG6L, TTLL6, KIF9, DNAIC2, DNAIC1, HOOK2, KATNAL1, REEP4, KATNAL2, GM3448, TTLL1, TTLL13, DCX, SAA1, DYNLRB2, TTLL11, KIF2B	907	405	14413	1.6087	0.860628	0.0517788	0.0489648
GOTERM_CC_FAT	GO:0099512~supramolecular fiber	56	2.32945	0.0504871	SPAG17, PTPN20, FMN1, TCHP, TEKT1, TEKT2, TEKT3, TEKT4, KRT8, KRT78, KRT77, TCTE3, HAUS1, KIF9, KATNAL1, KATNAL2, TTLL13, DCX, TTLL11, MNS1, KIF2B, DNAH3, DNAH2, DNAH8, ARL3, TUBD1, KRT88, TUBA3B, TUBA3A, AURKC, AURKA, GM3417, KIF19A, ENKD1, DNAH12, DNAH17, ODF1, ODF2, ODF4, MT3, SPAG6L, TTLL6, ALS2CR12, RSPH1, DNAIC2, DNAIC1, HOOK2, MYO1A, REEP4, GM3448, TTLL1, SAA1, ACKR2, EPPK1, DYNLRB2, MYO1F	907	700	14413	1.27127	1	0.580602	0.549048
GOTERM_CC_FAT	GO:0099513~polymeric cytoskeletal fiber	56	2.32945	0.0504871	SPAG17, PTPN20, FMN1, TCHP, TEKT1, TEKT2, TEKT3, TEKT4, KRT8, KRT78, KRT77, TCTE3, HAUS1, KIF9, KATNAL1, KATNAL2, TTLL13, DCX, TTLL11, MNS1, KIF2B, DNAH3, DNAH2, DNAH8, ARL3, TUBD1, KRT88, TUBA3B, TUBA3A, AURKC, AURKA, GM3417, KIF19A, ENKD1, DNAH12, DNAH17, ODF1, ODF2, ODF4, MT3, SPAG6L, TTLL6, ALS2CR12, RSPH1, DNAIC2, DNAIC1, HOOK2, MYO1A, REEP4, GM3448, TTLL1, SAA1, ACKR2, EPPK1, DYNLRB2, MYO1F	907	700	14413	1.27127	1	0.580602	0.549048
Annotation Cluster 18	Enrichment Score: 1.6984561900398891
GOTERM_BP_FAT	GO:0055085~transmembrane transport	89	3.70216	2.06891e-05	KCNG1, DPP10, KCNG4, AQP9, ABCA17, SLC2A3, PKD2L1, SLC7A11, SLC7A10, SLC2A5, AQP2, SLC9C1, AQP3, ABCC12, PIK3CG, HK1, AQP1, SLC22A15, SLC22A16, SLC22A18, SLC16A7, SLC39A8, CCR5, ATP6V1E2, SCN1B, GM5134, TMC1, ABCC3, COX8C, CHRNB3, SVOP, SLC30A3, KCNK10, SLC6A16, TOMM20L, CYBB, ANO9, MAPK8IP2, SLC9B1, SLC9A3, KCNU1, ARC, SLC9A5, KCNQ3, SLC25A54, HAP1, RHCG, SLC22A21, SLC22A6, CATSPER2, CATSPER4, P…	1012	1001	17911	1.5736	0.121896	0.00254841	0.00252569
GOTERM_MF_FAT	GO:0022838~substrate-specific channel activity	44	1.83028	7.22111e-05	KCNG1, GPM6A, KCNG4, CATSPER2, CATSPER4, GRIK5, AQP9, PKD1L2, PKD2L1, GRIK2, AQP2, AQP3, CACNA1H, AQP1, CACNA1I, LOXHD1, CACNG8, CHRNE, KCNMB3, SCN7A, KCNMB4, KCNJ1, SCN1B, GRIA4, TMC1, GABRA1, SLC14A2, CHRNB3, KCNK10, KCNJ9, KCNIP4, GABRA3, CYBB, ANO9, PKDREJ, TRPV1, ANO5, GRIN2D, KCNU1, GJD3, FXYD3, KCNQ3, SLC26A8, AQP11	939	417	16866	1.89524	0.0917074	0.0320617	0.0317488
GOTERM_MF_FAT	GO:0022803~passive transmembrane transporter activity	45	1.87188	0.000181087	KCNG1, GPM6A, KCNG4, CATSPER2, CATSPER4, GRIK5, AQP9, PKD1L2, PKD2L1, GRIK2, AQP2, AQP3, CACNA1H, AQP1, CACNA1I, LOXHD1, CACNG8, CHRNE, KCNMB3, SCN7A, KCNMB4, KCNJ1, SCN1B, GRIA4, TMC1, GABRA1, SLC14A2, CHRNB3, KCNK10, KCNJ9, KCNIP4, GABRA3, TOMM20L, CYBB, ANO9, PKDREJ, TRPV1, ANO5, GRIN2D, KCNU1, GJD3, FXYD3, KCNQ3, SLC26A8, AQP11	939	448	16866	1.80418	0.214339	0.0402013	0.039809
GOTERM_MF_FAT	GO:0015267~channel activity	45	1.87188	0.000181087	KCNG1, GPM6A, KCNG4, CATSPER2, CATSPER4, GRIK5, AQP9, PKD1L2, PKD2L1, GRIK2, AQP2, AQP3, CACNA1H, AQP1, CACNA1I, LOXHD1, CACNG8, CHRNE, KCNMB3, SCN7A, KCNMB4, KCNJ1, SCN1B, GRIA4, TMC1, GABRA1, SLC14A2, CHRNB3, KCNK10, KCNJ9, KCNIP4, GABRA3, TOMM20L, CYBB, ANO9, PKDREJ, TRPV1, ANO5, GRIN2D, KCNU1, GJD3, FXYD3, KCNQ3, SLC26A8, AQP11	939	448	16866	1.80418	0.214339	0.0402013	0.039809
GOTERM_BP_FAT	GO:0006811~ion transport	108	4.49251	0.000214503	KCNG1, KCNG4, AQP9, PKD2L1, AQP2, SLC9C1, AQP3, AQP1, CYSLTR1, SLC16A7, SLC39A8, ATP6V1E2, SCN1B, SLC34A2, CHRNB3, SLC30A3, KCNK10, SLC6A13, CYBB, MAPK8IP2, CPT1B, SLC9B1, SLC9A3, ARC, SLC9A5, SLCO2A1, KCNQ3, RHCG, SPTBN4, SLC22A6, SLC1A2, STK39, ADRB1, TNFRSF11A, PLA2G6, SLC1A7, CACNA1H, CRHR1, CACNA1I, SLCO6D1, KCNMB3, KCNMB4, SLC5A4A, CCL21A, GRIA4, CCR1, GM34302, SLCO6B1, AA467197, TRPV1, HSP…	1012	1354	17911	1.41171	0.740206	0.0232329	0.0230258
GOTERM_MF_FAT	GO:0046873~metal ion transmembrane transporter activity	41	1.70549	0.000314888	KCNG1, GPM6A, KCNG4, CATSPER2, CATSPER4, SLC1A2, PKD1L2, PKD2L1, SLC6A21, ATP2C2, SLC9C1, CACNA1H, AQP1, CACNA1I, LOXHD1, CACNG8, KCNMB3, SCN7A, KCNMB4, SLC39A8, SLC13A5, SLC5A4A, KCNJ1, GM5134, SCN1B, TMC1, SLC34A2, SLC30A3, KCNK10, KCNJ9, KCNIP4, SLC6A13, PKDREJ, TRPV1, SLC9A3, ATP4A, SLC6A7, KCNU1, SLC9A5, KCNQ3, SLC28A3	939	405	16866	1.81834	0.342623	0.0486419	0.0481672
GOTERM_CC_FAT	GO:0034702~ion channel complex	33	1.37271	0.000330221	KCNG1, CATSPERG2, DPP10, CATSPERG1, CNTNAP2, KCNG4, CATSPER2, CATSPER4, GRIK5, AKAP6, PKD2L1, GRIK2, CACNA1H, CACNA1I, CACNG8, CHRNE, KCNMB3, SCN7A, KCNMB4, SCN1B, GRIA4, GABRA1, CHRNB3, KCNIP4, GABRA3, HSPA2, GRIN2D, KCNU1, OLFM2, CATSPERB, CATSPERD, FXYD3, KCNQ3	907	267	14413	1.96404	0.191599	0.00886093	0.00837936
GOTERM_MF_FAT	GO:0022890~inorganic cation transmembrane transporter activity	47	1.95507	0.000364126	KCNG1, GPM6A, KCNG4, CATSPER2, CATSPER4, SLC1A2, NDUFA4L2, PKD1L2, PKD2L1, SLC6A21, ATP2C2, SLC9C1, CACNA1H, AQP1, ATP6AP1L, CACNA1I, LOXHD1, CACNG8, KCNMB3, SCN7A, KCNMB4, SLC39A8, SLC13A5, SLC5A4A, ATP6V1E2, KCNJ1, GM5134, SCN1B, TMC1, SLC34A2, COX8C, SLC30A3, KCNK10, KCNJ9, KCNIP4, SLC6A13, PKDREJ, AA467197, TRPV1, SLC9B1, SLC9A3, ATP4A, SLC6A7, KCNU1, SLC9A5, KCNQ3, SLC28A3	939	490	16866	1.72285	0.384367	0.0486419	0.0481672
GOTERM_MF_FAT	GO:0008324~cation transmembrane transporter activity	53	2.20466	0.00036518	KCNG1, KCNG4, PKD2L1, SLC9C1, AQP1, SLC22A16, SLC39A8, ATP6V1E2, SCN1B, GM5134, TMC1, SLC34A2, COX8C, CHRNB3, SLC30A3, KCNK10, SLC6A13, SLC9B1, SLC9A3, KCNU1, SLC9A5, KCNQ3, RHCG, SLC22A21, GPM6A, CATSPER2, CATSPER4, SLC1A2, NDUFA4L2, PKD1L2, SLC6A21, ATP2C2, CACNA1H, ATP6AP1L, CACNA1I, LOXHD1, CACNG8, CHRNE, KCNMB3, SCN7A, KCNMB4, SLC13A5, KCNJ1, SLC5A4A, KCNJ9, KCNIP4, AA467197, PKDREJ, TRPV1, …	939	574	16866	1.65848	0.385231	0.0486419	0.0481672
GOTERM_BP_FAT	GO:0034220~ion transmembrane transport	61	2.53744	0.000529187	KCNG1, DPP10, KCNG4, AQP9, PKD2L1, SLC7A11, AQP2, SLC9C1, AQP3, PIK3CG, HK1, AQP1, SLC16A7, SLC39A8, CCR5, ATP6V1E2, SCN1B, TMC1, COX8C, CHRNB3, KCNK10, ANO9, MAPK8IP2, SLC9A3, KCNU1, ARC, SLC9A5, KCNQ3, HAP1, RHCG, CATSPER2, CATSPER4, PTAFR, PTGER3, SLC1A2, STK39, NDUFA4L2, ADRB1, AKAP6, PLA2G6, SLC1A7, CACNA1H, CRHR1, ATP6AP1L, CACNA1I, CACNG8, KCNMB3, KCNJ1, CCL21A, P2RY12, GABRA1, KCNJ9, KCNI…	1012	688	17911	1.56921	0.964055	0.0536186	0.0531407
GOTERM_CC_FAT	GO:0034703~cation channel complex	22	0.915141	0.000833459	KCNG1, CATSPERG2, DPP10, CATSPERG1, CNTNAP2, KCNG4, CATSPER2, CATSPER4, KCNIP4, PKD2L1, AKAP6, HSPA2, CACNA1H, CACNA1I, KCNU1, CATSPERB, CATSPERD, KCNMB3, KCNQ3, SCN7A, KCNMB4, SCN1B	907	157	14413	2.22674	0.415484	0.0191695	0.0181277
GOTERM_MF_FAT	GO:0015077~monovalent inorganic cation transmembrane transporter activity	34	1.41431	0.000911222	KCNG1, KCNG4, CATSPER4, SLC1A2, NDUFA4L2, PKD2L1, SLC6A21, SLC9C1, AQP1, ATP6AP1L, KCNMB3, SCN7A, KCNMB4, SLC13A5, SLC5A4A, ATP6V1E2, KCNJ1, GM5134, SCN1B, SLC34A2, COX8C, KCNK10, KCNJ9, KCNIP4, SLC6A13, AA467197, SLC9B1, SLC9A3, ATP4A, SLC6A7, KCNU1, SLC9A5, KCNQ3, SLC28A3	939	332	16866	1.83945	0.703083	0.0933652	0.092454
GOTERM_MF_FAT	GO:0005216~ion channel activity	39	1.6223	0.0011037	KCNG1, GPM6A, KCNG4, CATSPER2, CATSPER4, GRIK5, PKD1L2, PKD2L1, GRIK2, CACNA1H, AQP1, CACNA1I, LOXHD1, CACNG8, CHRNE, KCNMB3, SCN7A, KCNMB4, KCNJ1, SCN1B, GRIA4, TMC1, GABRA1, CHRNB3, KCNK10, KCNJ9, KCNIP4, GABRA3, CYBB, ANO9, PKDREJ, TRPV1, ANO5, GRIN2D, KCNU1, GJD3, FXYD3, KCNQ3, SLC26A8	939	404	16866	1.73392	0.770289	0.105009	0.103984
GOTERM_CC_FAT	GO:1902495~transmembrane transporter complex	33	1.37271	0.00171671	KCNG1, CATSPERG2, DPP10, CATSPERG1, CNTNAP2, KCNG4, CATSPER2, CATSPER4, GRIK5, AKAP6, PKD2L1, GRIK2, CACNA1H, CACNA1I, CACNG8, CHRNE, KCNMB3, SCN7A, KCNMB4, SCN1B, GRIA4, GABRA1, CHRNB3, KCNIP4, GABRA3, HSPA2, GRIN2D, KCNU1, OLFM2, CATSPERB, CATSPERD, FXYD3, KCNQ3	907	294	14413	1.78367	0.669289	0.0325165	0.0307493
GOTERM_MF_FAT	GO:0022836~gated channel activity	31	1.28952	0.00218976	KCNG1, KCNG4, CATSPER2, CATSPER4, GRIK5, PKD2L1, GRIK2, CACNA1H, AQP1, CACNA1I, CACNG8, CHRNE, KCNMB3, SCN7A, KCNMB4, KCNJ1, SCN1B, GRIA4, TMC1, GABRA1, CHRNB3, KCNJ9, KCNIP4, GABRA3, CYBB, ANO9, TRPV1, ANO5, GRIN2D, KCNU1, KCNQ3	939	309	16866	1.80198	0.946064	0.167859	0.166221
GOTERM_CC_FAT	GO:1990351~transporter complex	33	1.37271	0.00224511	KCNG1, CATSPERG2, DPP10, CATSPERG1, CNTNAP2, KCNG4, CATSPER2, CATSPER4, GRIK5, AKAP6, PKD2L1, GRIK2, CACNA1H, CACNA1I, CACNG8, CHRNE, KCNMB3, SCN7A, KCNMB4, SCN1B, GRIA4, GABRA1, CHRNB3, KCNIP4, GABRA3, HSPA2, GRIN2D, KCNU1, OLFM2, CATSPERB, CATSPERD, FXYD3, KCNQ3	907	299	14413	1.75384	0.764837	0.0413101	0.039065
GOTERM_CC_FAT	GO:0034704~calcium channel complex	11	0.457571	0.00232067	CATSPERG2, CATSPERG1, CACNA1I, CATSPERB, CATSPER2, CATSPERD, CATSPER4, AKAP6, PKD2L1, HSPA2, CACNA1H	907	56	14413	3.12142	0.776031	0.0415142	0.039258
GOTERM_BP_FAT	GO:0098655~cation transmembrane transport	46	1.91348	0.00427697	KCNG1, DPP10, KCNG4, CATSPER2, CATSPER4, PTGER3, STK39, NDUFA4L2, AKAP6, ADRB1, PKD2L1, PLA2G6, SLC9C1, PIK3CG, CACNA1H, CRHR1, AQP1, ATP6AP1L, CACNG8, KCNMB3, SLC39A8, CCR5, ATP6V1E2, KCNJ1, CCL21A, SCN1B, TMC1, P2RY12, COX8C, CHRNB3, KCNK10, KCNJ9, KCNIP4, GM34302, AA467197, TRPV1, HSPA2, SLC9A3, ATP4A, KCNU1, SLC9A5, FXYD3, KCNQ3, HAP1, RHCG, FGF12	1012	531	17911	1.53321	1	0.294889	0.292261
GOTERM_BP_FAT	GO:0071805~potassium ion transmembrane transport	18	0.748752	0.00510841	KCNG1, P2RY12, KCNG4, KCNK10, KCNJ9, KCNIP4, PTGER3, STK39, PKD2L1, AKAP6, SLC9C1, ATP4A, SLC9A3, KCNU1, SLC9A5, KCNMB3, KCNQ3, KCNJ1	1012	151	17911	2.10977	1	0.316271	0.313451
GOTERM_BP_FAT	GO:0071804~cellular potassium ion transport	18	0.748752	0.0054583	KCNG1, P2RY12, KCNG4, KCNK10, KCNJ9, KCNIP4, PTGER3, STK39, PKD2L1, AKAP6, SLC9C1, ATP4A, SLC9A3, KCNU1, SLC9A5, KCNMB3, KCNQ3, KCNJ1	1012	152	17911	2.09589	1	0.323481	0.320598
GOTERM_MF_FAT	GO:0005261~cation channel activity	28	1.16473	0.00651108	KCNG1, GPM6A, KCNG4, CATSPER2, CATSPER4, PKD1L2, PKD2L1, CACNA1H, AQP1, CACNA1I, LOXHD1, CACNG8, CHRNE, KCNMB3, SCN7A, KCNMB4, KCNJ1, SCN1B, TMC1, CHRNB3, KCNK10, KCNJ9, KCNIP4, PKDREJ, TRPV1, GRIN2D, KCNU1, KCNQ3	939	291	16866	1.72827	0.999834	0.297059	0.29416
GOTERM_BP_FAT	GO:0006812~cation transport	69	2.87022	0.0106301	KCNG1, DPP10, KCNG4, PKD2L1, AQP2, SLC9C1, PIK3CG, AQP1, CYSLTR1, SLC22A16, PLCZ1, SLC39A8, CCR5, ATP6V1E2, SCN1B, GM5134, TMC1, SLC34A2, COX8C, CHRNB3, SLC30A3, KCNK10, SLC9B1, SLC9A3, KCNU1, SLC9A5, KCNQ3, HAP1, RHCG, SPTBN4, CCL12, CATSPER2, CATSPER4, PTGER3, STK39, NDUFA4L2, ADRB1, AKAP6, ATP2C2, PLA2G6, CACNA1H, CRHR1, ATP6AP1L, CACNA1I, CACNG8, FTMT, CHRNE, KCNMB3, KCNMB4, CCL2, SLC17A8, SL…	1012	910	17911	1.34198	1	0.502565	0.498085
GOTERM_BP_FAT	GO:0006813~potassium ion transport	21	0.873544	0.0110092	KCNG1, DPP10, P2RY12, KCNG4, KCNK10, KCNJ9, KCNIP4, PTGER3, STK39, PKD2L1, AKAP6, SLC9C1, AQP1, ATP4A, SLC9A3, KCNU1, SLC9A5, KCNMB3, KCNQ3, KCNMB4, KCNJ1	1012	203	17911	1.83089	1	0.51612	0.511519
GOTERM_BP_FAT	GO:0015672~monovalent inorganic cation transport	36	1.4975	0.0146981	KCNG1, DPP10, KCNG4, CATSPER4, PTGER3, STK39, NDUFA4L2, AKAP6, PKD2L1, SLC9C1, AQP1, ATP6AP1L, KCNMB3, KCNMB4, SLC17A8, SLC13A5, SLC5A4A, ATP6V1E2, KCNJ1, GM5134, SCN1B, P2RY12, SLC34A2, COX8C, KCNK10, KCNJ9, KCNIP4, AA467197, SLC9A3, ATP4A, KCNU1, SLC9A5, FXYD3, CNTN1, KCNQ3, FGF12	1012	422	17911	1.50983	1	0.628119	0.622519
GOTERM_BP_FAT	GO:0098660~inorganic ion transmembrane transport	44	1.83028	0.0179654	KCNG1, KCNG4, CATSPER2, CATSPER4, PTAFR, PTGER3, STK39, NDUFA4L2, AKAP6, PKD2L1, PLA2G6, SLC9C1, CACNA1H, CRHR1, ATP6AP1L, CACNG8, KCNMB3, SLC39A8, CCR5, ATP6V1E2, KCNJ1, CCL21A, SCN1B, TMC1, P2RY12, GABRA1, COX8C, KCNK10, KCNJ9, KCNIP4, GM34302, ANO9, AA467197, TRPV1, HSPA2, SLC9A3, ATP4A, KCNU1, SLC9A5, FXYD3, KCNQ3, SLC26A8, HAP1, FGF12	1012	548	17911	1.42106	1	0.683992	0.677894
GOTERM_BP_FAT	GO:0030001~metal ion transport	59	2.45424	0.0217335	KCNG1, DPP10, KCNG4, PKD2L1, AQP2, SLC9C1, PIK3CG, AQP1, CYSLTR1, PLCZ1, SLC39A8, CCR5, SCN1B, GM5134, TMC1, SLC34A2, SLC30A3, KCNK10, SLC9A3, KCNU1, SLC9A5, KCNQ3, HAP1, SPTBN4, CCL12, CATSPER2, CATSPER4, PTGER3, STK39, ADRB1, AKAP6, ATP2C2, PLA2G6, CACNA1H, CRHR1, CACNA1I, CACNG8, FTMT, KCNMB3, KCNMB4, CCL2, SLC17A8, SLC13A5, KCNJ1, SLC5A4A, CCL21A, P2RY12, CCR1, KCNJ9, KCNIP4, GM34302, TRPV1, …	1012	786	17911	1.32852	1	0.767797	0.760952
GOTERM_BP_FAT	GO:0032412~regulation of ion transmembrane transporter activity	19	0.790349	0.0219408	KCNG1, PTAFR, STK39, GM34302, ANO9, ADRB1, AKAP6, HSPA2, PLA2G6, MAPK8IP2, CRHR1, HK1, CACNG8, ARC, FXYD3, HAP1, FGF12, KCNJ1, SCN1B	1012	190	17911	1.76986	1	0.77001	0.763146
GOTERM_MF_FAT	GO:0015079~potassium ion transmembrane transporter activity	16	0.665557	0.0234208	KCNG1, KCNG4, KCNK10, KCNJ9, KCNIP4, PKD2L1, SLC9C1, AQP1, ATP4A, SLC9A3, KCNU1, SLC9A5, KCNMB3, KCNQ3, KCNMB4, KCNJ1	939	153	16866	1.87834	1	0.488916	0.484144
GOTERM_BP_FAT	GO:0098662~inorganic cation transmembrane transport	40	1.66389	0.0241428	KCNG1, KCNG4, CATSPER2, CATSPER4, PTGER3, STK39, NDUFA4L2, AKAP6, PKD2L1, PLA2G6, SLC9C1, CACNA1H, CRHR1, ATP6AP1L, CACNG8, KCNMB3, SLC39A8, CCR5, ATP6V1E2, KCNJ1, CCL21A, SCN1B, TMC1, P2RY12, COX8C, KCNK10, KCNJ9, KCNIP4, GM34302, AA467197, TRPV1, HSPA2, SLC9A3, ATP4A, KCNU1, SLC9A5, FXYD3, KCNQ3, HAP1, FGF12	1012	498	17911	1.42158	1	0.820026	0.812716
GOTERM_BP_FAT	GO:0022898~regulation of transmembrane transporter activity	19	0.790349	0.0301561	KCNG1, PTAFR, STK39, GM34302, ANO9, ADRB1, AKAP6, HSPA2, PLA2G6, MAPK8IP2, CRHR1, HK1, CACNG8, ARC, FXYD3, HAP1, FGF12, KCNJ1, SCN1B	1012	197	17911	1.70697	1	0.924099	0.915861
GOTERM_BP_FAT	GO:0034765~regulation of ion transmembrane transport	32	1.33111	0.0305714	KCNG1, DPP10, KCNG4, CATSPER2, CATSPER4, PTAFR, PTGER3, STK39, AKAP6, ADRB1, PLA2G6, PIK3CG, CACNA1H, CRHR1, HK1, CACNG8, KCNJ1, SCN1B, TMC1, KCNJ9, KCNIP4, GM34302, CYBB, ANO9, HSPA2, MAPK8IP2, KCNU1, ARC, FXYD3, KCNQ3, HAP1, FGF12	1012	386	17911	1.46724	1	0.932279	0.923968
GOTERM_BP_FAT	GO:0034762~regulation of transmembrane transport	32	1.33111	0.0496682	KCNG1, DPP10, KCNG4, CATSPER2, CATSPER4, PTAFR, PTGER3, STK39, AKAP6, ADRB1, PLA2G6, PIK3CG, CACNA1H, CRHR1, HK1, CACNG8, KCNJ1, SCN1B, TMC1, KCNJ9, KCNIP4, GM34302, CYBB, ANO9, HSPA2, MAPK8IP2, KCNU1, ARC, FXYD3, KCNQ3, HAP1, FGF12	1012	403	17911	1.40535	1	1	0.991243
GOTERM_BP_FAT	GO:0032409~regulation of transporter activity	19	0.790349	0.0511706	KCNG1, PTAFR, STK39, GM34302, ANO9, ADRB1, AKAP6, HSPA2, PLA2G6, MAPK8IP2, CRHR1, HK1, CACNG8, ARC, FXYD3, HAP1, FGF12, KCNJ1, SCN1B	1012	210	17911	1.6013	1	1	0.991243
GOTERM_MF_FAT	GO:0005244~voltage-gated ion channel activity	17	0.707155	0.0531986	KCNG1, TMC1, KCNG4, CATSPER2, CATSPER4, KCNJ9, KCNIP4, CYBB, CACNA1H, GRIN2D, CACNA1I, CACNG8, KCNU1, KCNQ3, SCN7A, KCNJ1, SCN1B	939	185	16866	1.65053	1	0.637353	0.631132
GOTERM_MF_FAT	GO:0022832~voltage-gated channel activity	17	0.707155	0.0531986	KCNG1, TMC1, KCNG4, CATSPER2, CATSPER4, KCNJ9, KCNIP4, CYBB, CACNA1H, GRIN2D, CACNA1I, CACNG8, KCNU1, KCNQ3, SCN7A, KCNJ1, SCN1B	939	185	16866	1.65053	1	0.637353	0.631132
GOTERM_BP_FAT	GO:0043269~regulation of ion transport	43	1.78869	0.0599814	KCNG1, DPP10, SPTBN4, CCL12, KCNG4, CATSPER2, CATSPER4, PTAFR, PTGER3, STK39, AKAP6, ADRB1, TNFRSF11A, ATP2C2, PLA2G6, AQP2, PIK3CG, CACNA1H, CRHR1, HK1, CACNG8, CCL2, KCNJ1, SCN1B, CCR1, TMC1, P2RY12, KCNJ9, KCNIP4, GM34302, CYBB, ANO9, HSPA2, MAPK8IP2, SLC9A3, ATP4A, KCNU1, ARC, FXYD3, CNTN1, KCNQ3, HAP1, FGF12	1012	582	17911	1.30763	1	1	0.991243
GOTERM_MF_FAT	GO:0005267~potassium channel activity	12	0.499168	0.0738471	KCNG1, KCNU1, KCNG4, KCNK10, KCNJ9, KCNIP4, KCNMB3, KCNQ3, KCNMB4, PKD2L1, KCNJ1, AQP1	939	121	16866	1.78132	1	0.77452	0.766961
GOTERM_MF_FAT	GO:0022843~voltage-gated cation channel activity	13	0.540765	0.0830176	KCNG1, TMC1, KCNG4, CATSPER2, CATSPER4, KCNJ9, CACNA1H, GRIN2D, CACNA1I, CACNG8, KCNU1, KCNQ3, KCNJ1	939	138	16866	1.69204	1	0.815997	0.808033
GOTERM_BP_FAT	GO:0010959~regulation of metal ion transport	27	1.12313	0.122666	KCNG1, DPP10, SPTBN4, CCL12, PTGER3, STK39, AKAP6, ADRB1, ATP2C2, PLA2G6, AQP2, PIK3CG, CRHR1, CCL2, KCNJ1, SCN1B, CCR1, TMC1, P2RY12, KCNIP4, GM34302, HSPA2, SLC9A3, FXYD3, CNTN1, HAP1, FGF12	1012	362	17911	1.32006	1	1	0.991243
GOTERM_BP_FAT	GO:0006816~calcium ion transport	27	1.12313	0.122666	CCL12, CATSPER2, CATSPER4, PTGER3, AKAP6, PKD2L1, ATP2C2, PLA2G6, AQP2, PIK3CG, CACNA1H, CRHR1, CACNA1I, CYSLTR1, CACNG8, PLCZ1, CCL2, CCR5, CCL21A, CCR1, TMC1, P2RY12, GM34302, TRPV1, HSPA2, BSPRY, HAP1	1012	362	17911	1.32006	1	1	0.991243
GOTERM_BP_FAT	GO:0070838~divalent metal ion transport	30	1.24792	0.12875	CCL12, CATSPER2, CATSPER4, PTGER3, AKAP6, PKD2L1, ATP2C2, PLA2G6, AQP2, PIK3CG, CACNA1H, CRHR1, CACNA1I, CYSLTR1, CACNG8, PLCZ1, CCL2, SLC39A8, CCR5, CCL21A, CCR1, TMC1, P2RY12, SLC30A3, GM34302, TRPV1, HSPA2, MT3, BSPRY, HAP1	1012	412	17911	1.28873	1	1	0.991243
GOTERM_BP_FAT	GO:0072511~divalent inorganic cation transport	30	1.24792	0.137509	CCL12, CATSPER2, CATSPER4, PTGER3, AKAP6, PKD2L1, ATP2C2, PLA2G6, AQP2, PIK3CG, CACNA1H, CRHR1, CACNA1I, CYSLTR1, CACNG8, PLCZ1, CCL2, SLC39A8, CCR5, CCL21A, CCR1, TMC1, P2RY12, SLC30A3, GM34302, TRPV1, HSPA2, MT3, BSPRY, HAP1	1012	415	17911	1.27942	1	1	0.991243
GOTERM_BP_FAT	GO:0032414~positive regulation of ion transmembrane transporter activity	8	0.332779	0.157561	ARC, PTAFR, STK39, GM34302, AKAP6, ADRB1, HSPA2, HAP1	1012	79	17911	1.79226	1	1	0.991243
GOTERM_BP_FAT	GO:1904062~regulation of cation transmembrane transport	18	0.748752	0.163755	KCNG1, TMC1, DPP10, KCNIP4, PTGER3, STK39, GM34302, ADRB1, AKAP6, HSPA2, PLA2G6, PIK3CG, CRHR1, FXYD3, HAP1, FGF12, KCNJ1, SCN1B	1012	232	17911	1.37317	1	1	0.991243
GOTERM_BP_FAT	GO:0043270~positive regulation of ion transport	19	0.790349	0.171299	CCR1, P2RY12, CCL12, PTAFR, STK39, GM34302, ADRB1, AKAP6, TNFRSF11A, ATP2C2, HSPA2, PLA2G6, AQP2, ARC, CNTN1, CCL2, HAP1, FGF12, SCN1B	1012	250	17911	1.34509	1	1	0.991243
GOTERM_BP_FAT	GO:0032411~positive regulation of transporter activity	8	0.332779	0.228182	ARC, PTAFR, STK39, GM34302, AKAP6, ADRB1, HSPA2, HAP1	1012	88	17911	1.60897	1	1	0.991243
GOTERM_BP_FAT	GO:2001257~regulation of cation channel activity	8	0.332779	0.253826	KCNG1, AKAP6, ADRB1, HAP1, PLA2G6, FGF12, KCNJ1, CRHR1	1012	91	17911	1.55592	1	1	0.991243
GOTERM_BP_FAT	GO:0070588~calcium ion transmembrane transport	17	0.707155	0.270607	TMC1, P2RY12, CATSPER2, CATSPER4, PTGER3, GM34302, PKD2L1, AKAP6, TRPV1, HSPA2, PLA2G6, CACNA1H, CRHR1, CACNG8, HAP1, CCR5, CCL21A	1012	238	17911	1.26419	1	1	0.991243
GOTERM_BP_FAT	GO:0090280~positive regulation of calcium ion import	6	0.249584	0.282464	CCL12, GM34302, CCL2, AKAP6, ATP2C2, HAP1	1012	63	17911	1.68558	1	1	0.991243
GOTERM_BP_FAT	GO:1901021~positive regulation of calcium ion transmembrane transporter activity	4	0.166389	0.285002	GM34302, AKAP6, HSPA2, HAP1	1012	33	17911	2.14529	1	1	0.991243
GOTERM_BP_FAT	GO:0051924~regulation of calcium ion transport	16	0.665557	0.325227	CCR1, TMC1, P2RY12, CCL12, PTGER3, GM34302, ADRB1, AKAP6, ATP2C2, HSPA2, PLA2G6, AQP2, PIK3CG, CRHR1, CCL2, HAP1	1012	231	17911	1.22588	1	1	0.991243
GOTERM_BP_FAT	GO:2000273~positive regulation of receptor activity	4	0.166389	0.332171	ARC, TGFA, AKAP6, HAP1	1012	36	17911	1.96651	1	1	0.991243
GOTERM_BP_FAT	GO:0051928~positive regulation of calcium ion transport	9	0.374376	0.349135	CCR1, CCL12, GM34302, CCL2, AKAP6, ATP2C2, HSPA2, HAP1, AQP2	1012	118	17911	1.34989	1	1	0.991243
GOTERM_BP_FAT	GO:1901019~regulation of calcium ion transmembrane transporter activity	6	0.249584	0.349887	GM34302, AKAP6, HSPA2, HAP1, PLA2G6, CRHR1	1012	69	17911	1.53901	1	1	0.991243
GOTERM_BP_FAT	GO:1903169~regulation of calcium ion transmembrane transport	9	0.374376	0.444466	TMC1, PTGER3, GM34302, AKAP6, HSPA2, HAP1, PLA2G6, CRHR1, PIK3CG	1012	129	17911	1.23479	1	1	0.991243
GOTERM_BP_FAT	GO:0034767~positive regulation of ion transmembrane transport	8	0.332779	0.605519	ARC, PTAFR, STK39, GM34302, AKAP6, ADRB1, HSPA2, HAP1	1012	130	17911	1.08915	1	1	0.991243
GOTERM_BP_FAT	GO:0034764~positive regulation of transmembrane transport	8	0.332779	0.66783	ARC, PTAFR, STK39, GM34302, AKAP6, ADRB1, HSPA2, HAP1	1012	138	17911	1.02601	1	1	0.991243
GOTERM_BP_FAT	GO:2001259~positive regulation of cation channel activity	3	0.124792	0.718591	AKAP6, ADRB1, HAP1	1012	44	17911	1.20672	1	1	0.991243
GOTERM_BP_FAT	GO:1904427~positive regulation of calcium ion transmembrane transport	4	0.166389	0.727732	GM34302, AKAP6, HSPA2, HAP1	1012	66	17911	1.07264	1	1	0.991243
GOTERM_BP_FAT	GO:0090279~regulation of calcium ion import	6	0.249584	0.764636	CCL12, GM34302, CCL2, AKAP6, ATP2C2, HAP1	1012	112	17911	0.94814	1	1	0.991243
GOTERM_BP_FAT	GO:1904064~positive regulation of cation transmembrane transport	5	0.207987	0.883254	GM34302, AKAP6, ADRB1, HSPA2, HAP1	1012	112	17911	0.790117	1	1	0.991243
Annotation Cluster 19	Enrichment Score: 1.6762129275035125
GOTERM_MF_FAT	GO:0019957~C-C chemokine binding	5	0.207987	0.000555554	CCR1, ACKR2, ACKR1, CCR5, CCR2	939	8	16866	11.226	0.522983	0.0672726	0.066616
GOTERM_MF_FAT	GO:0019956~chemokine binding	6	0.249584	0.00507677	CCR1, CX3CR1, ACKR2, ACKR1, CCR5, CCR2	939	21	16866	5.1319	0.998863	0.260087	0.257548
GOTERM_MF_FAT	GO:0001653~peptide receptor activity	15	0.62396	0.0181035	CCR1, CX3CR1, OXTR, NMBR, TSHR, AGTR1A, CRHR1, AGTR1B, PROKR1, CYSLTR1, EDNRB, NLRP6, ACKR2, CCR5, CCR2	939	135	16866	1.99574	1	0.477162	0.472505
GOTERM_MF_FAT	GO:0008528~G-protein coupled peptide receptor activity	14	0.582363	0.0305575	CCR1, CX3CR1, OXTR, NMBR, TSHR, AGTR1A, AGTR1B, PROKR1, CYSLTR1, EDNRB, NLRP6, ACKR2, CCR5, CCR2	939	131	16866	1.91957	1	0.521828	0.516735
GOTERM_MF_FAT	GO:0016493~C-C chemokine receptor activity	4	0.166389	0.0393989	CCR1, ACKR2, CCR5, CCR2	939	14	16866	5.1319	1	0.589656	0.583901
GOTERM_MF_FAT	GO:0004950~chemokine receptor activity	5	0.207987	0.047353	CCR1, CX3CR1, ACKR2, CCR5, CCR2	939	25	16866	3.59233	1	0.621322	0.615258
GOTERM_MF_FAT	GO:0001637~G-protein coupled chemoattractant receptor activity	5	0.207987	0.047353	CCR1, CX3CR1, ACKR2, CCR5, CCR2	939	25	16866	3.59233	1	0.621322	0.615258
GOTERM_MF_FAT	GO:0004896~cytokine receptor activity	10	0.415973	0.0659447	CCR1, CX3CR1, IL1RL2, ACKR2, GM13305, CCR5, GFRA2, PRLR, CCR2, GFRA4	939	91	16866	1.97381	1	0.719987	0.71296
GOTERM_MF_FAT	GO:0019955~cytokine binding	10	0.415973	0.0902675	CCR1, CX3CR1, HFE2, ACKR2, ACKR1, CD36, TNFRSF11A, CCR5, GDF5, CCR2	939	97	16866	1.85172	1	0.835793	0.827636
Annotation Cluster 20	Enrichment Score: 1.5834260287653634
GOTERM_BP_FAT	GO:0006638~neutral lipid metabolic process	15	0.62396	0.00419295	APOBEC1, MOGAT1, DGKA, ABCA17, LPL, GYKL1, PIK3CG, GK2, LMF1, C3, THRSP, PLIN1, CD36, PCK1, PLPP1	1012	112	17911	2.37035	1	0.294889	0.292261
GOTERM_BP_FAT	GO:0006639~acylglycerol metabolic process	14	0.582363	0.00904219	APOBEC1, MOGAT1, DGKA, LPL, GYKL1, PIK3CG, GK2, LMF1, C3, THRSP, PLIN1, CD36, PCK1, PLPP1	1012	110	17911	2.25255	1	0.443774	0.439818
GOTERM_BP_FAT	GO:0006641~triglyceride metabolic process	12	0.499168	0.0155144	APOBEC1, C3, MOGAT1, LPL, THRSP, PLIN1, CD36, GYKL1, PCK1, PIK3CG, GK2, LMF1	1012	93	17911	2.28369	1	0.650866	0.645064
GOTERM_BP_FAT	GO:0046486~glycerolipid metabolic process	25	1.03993	0.0364764	CDS1, PTPRQ, DGKA, MOGAT1, PLEK, PIK3CD, LPL, PLD6, PLA2G6, PIK3R6, PIK3CG, LMF1, GK2, C3, PTDSS2, CD36, PCK1, APOBEC1, GYKL1, PGP, THRSP, HRASLS5, PLIN1, PLCD4, PLPP1	1012	288	17911	1.53634	1	1	0.991243
GOTERM_BP_FAT	GO:0090207~regulation of triglyceride metabolic process	7	0.291181	0.0434789	APOBEC1, C3, CES1G, THRSP, CD36, PIK3CG, LMF1	1012	46	17911	2.69327	1	1	0.991243
KEGG_PATHWAY	mmu03320:PPAR signaling pathway	6	0.249584	0.338552	LPL, PLIN1, CD36, PCK1, CPT1B, GK2	370	80	7691	1.55899	1	1	0.97551
Annotation Cluster 21	Enrichment Score: 1.5759555894973725
GOTERM_BP_FAT	GO:0007389~pattern specification process	45	1.87188	0.000823168	MESP1, IFT172, CCDC103, LEF1, LRRC6, PLD6, PCSK5, AURKA, ACVR1C, SOX1, SOX17, GSC, PLXNA2, ALX1, NKX6-1, HOXC8, HOXA4, CCDC39, IRX2, EMX2, NKX6-2, DYX1C1, DNAAF3, IFT140, DNAAF1, PCDH8, DAW1, HNF1B, DKK1, OVOL2, AHI1, DNAIC2, ARC, DNAIC1, NRG3, RFX4, HAND1, ARMC4, MYF6, MNS1, MDGA2, DRC1, CCDC151, DAND5, CCDC40	1012	474	17911	1.68025	0.994339	0.0749441	0.074276
GOTERM_BP_FAT	GO:0003002~regionalization	28	1.16473	0.0652671	MESP1, IFT172, LEF1, PLD6, PCSK5, AURKA, SOX1, SOX17, GSC, PLXNA2, ALX1, NKX6-1, HOXC8, HOXA4, IRX2, EMX2, NKX6-2, IFT140, DNAAF1, PCDH8, HNF1B, DKK1, OVOL2, AHI1, ARC, RFX4, MYF6, MNS1	1012	352	17911	1.40784	1	1	0.991243
GOTERM_BP_FAT	GO:0009952~anterior/posterior pattern specification	15	0.62396	0.348297	EMX2, PCDH8, LEF1, HNF1B, PLD6, DKK1, PCSK5, AURKA, ARC, SOX17, MYF6, PLXNA2, ALX1, HOXC8, HOXA4	1012	218	17911	1.21779	1	1	0.991243
Annotation Cluster 22	Enrichment Score: 1.5694862311384319
GOTERM_MF_FAT	GO:0045028~G-protein coupled purinergic nucleotide receptor activity	5	0.207987	0.0045361	P2RY12, P2RY13, GPR34, P2RY14, PTAFR	939	13	16866	6.90833	0.997656	0.258934	0.256407
GOTERM_MF_FAT	GO:0001608~G-protein coupled nucleotide receptor activity	5	0.207987	0.0045361	P2RY12, P2RY13, GPR34, P2RY14, PTAFR	939	13	16866	6.90833	0.997656	0.258934	0.256407
GOTERM_MF_FAT	GO:0035586~purinergic receptor activity	6	0.249584	0.0152916	P2RY12, P2RY13, GPR34, P2RY14, PTAFR, OXGR1	939	27	16866	3.99148	1	0.453682	0.449254
GOTERM_MF_FAT	GO:0016502~nucleotide receptor activity	5	0.207987	0.0266682	P2RY12, P2RY13, GPR34, P2RY14, PTAFR	939	21	16866	4.27659	1	0.488916	0.484144
GOTERM_MF_FAT	GO:0001614~purinergic nucleotide receptor activity	5	0.207987	0.0266682	P2RY12, P2RY13, GPR34, P2RY14, PTAFR	939	21	16866	4.27659	1	0.488916	0.484144
GOTERM_BP_FAT	GO:0035588~G-protein coupled purinergic receptor signaling pathway	3	0.124792	0.185319	P2RY12, GPR34, P2RY14	1012	14	17911	3.79256	1	1	0.991243
GOTERM_BP_FAT	GO:0035587~purinergic receptor signaling pathway	3	0.124792	0.248811	P2RY12, GPR34, P2RY14	1012	17	17911	3.12329	1	1	0.991243
Annotation Cluster 23	Enrichment Score: 1.543593187499113
GOTERM_MF_FAT	GO:0004864~protein phosphatase inhibitor activity	9	0.374376	0.000354916	PPP1R36, 4933415F23RIK, PPP1R27, PPP1R11, PPP1R1C, PHACTR3, ELFN2, ELFN1, SMTNL1	939	33	16866	4.89863	0.376765	0.0486419	0.0481672
GOTERM_MF_FAT	GO:0019212~phosphatase inhibitor activity	9	0.374376	0.000667008	PPP1R36, 4933415F23RIK, PPP1R27, PPP1R11, PPP1R1C, PHACTR3, ELFN2, ELFN1, SMTNL1	939	36	16866	4.49042	0.588831	0.0740379	0.0733153
GOTERM_MF_FAT	GO:0019888~protein phosphatase regulator activity	11	0.457571	0.00416428	PPP1R36, 4933415F23RIK, PPP1R27, PPP1R11, IGBP1B, PPP1R1C, PHACTR3, PPP2R5C, ELFN2, ELFN1, SMTNL1	939	68	16866	2.90556	0.996145	0.258934	0.256407
GOTERM_MF_FAT	GO:0019208~phosphatase regulator activity	11	0.457571	0.0109666	PPP1R36, 4933415F23RIK, PPP1R27, PPP1R11, IGBP1B, PPP1R1C, PHACTR3, PPP2R5C, ELFN2, ELFN1, SMTNL1	939	78	16866	2.53305	1	0.384407	0.380655
GOTERM_MF_FAT	GO:0004865~protein serine/threonine phosphatase inhibitor activity	3	0.124792	0.103375	4933415F23RIK, PPP1R11, PPP1R1C	939	10	16866	5.3885	1	0.900264	0.891477
GOTERM_BP_FAT	GO:0010921~regulation of phosphatase activity	11	0.457571	0.140387	PPP1R36, CSRNP3, PPP1R27, PPP1R11, TMEM225, PLEK, CSNK2B, PPP1R42, AKAP6, ELFN2, ELFN1	1012	120	17911	1.62237	1	1	0.991243
GOTERM_MF_FAT	GO:0019902~phosphatase binding	15	0.62396	0.159084	SPTBN4, PPP1R36, PPP1R27, IGBP1B, CLEC12A, PPP1R32, FLT4, AKAP6, ELFN2, ELFN1, PHACTR3, SKAP1, CTSC, TPRN, SMTNL1	939	187	16866	1.44077	1	1	0.990984
GOTERM_BP_FAT	GO:0035303~regulation of dephosphorylation	13	0.540765	0.176979	PPP1R36, CSRNP3, PPP1R27, IGBP1B, PPP1R11, PLEK, AKAP6, ELFN2, ELFN1, 4933415F23RIK, TMEM225, CSNK2B, PPP1R42	1012	157	17911	1.46549	1	1	0.991243
GOTERM_BP_FAT	GO:0010923~negative regulation of phosphatase activity	7	0.291181	0.238811	PPP1R36, CSRNP3, PPP1R27, PPP1R11, TMEM225, ELFN2, ELFN1	1012	74	17911	1.67419	1	1	0.991243
GOTERM_BP_FAT	GO:0035305~negative regulation of dephosphorylation	7	0.291181	0.347422	PPP1R36, CSRNP3, PPP1R27, PPP1R11, TMEM225, ELFN2, ELFN1	1012	85	17911	1.45753	1	1	0.991243
Annotation Cluster 24	Enrichment Score: 1.5408878451655341
GOTERM_MF_FAT	GO:0015291~secondary active transmembrane transporter activity	26	1.08153	0.00226837	SLC22A6, SLC1A2, SLC7A11, SLC6A21, SLC7A10, SLC9C1, SLC1A7, SLCO6D1, SLC22A18, SLC16A7, SLC17A8, SLC13A5, SLC5A4A, GM5134, SLC34A2, SLC6A13, SLC9B1, SLC16A14, SLC9A3, SLC6A7, SLC9A5, SLCO6C1, SLCO2A1, SLC26A8, SLC22A21, SLC28A3	939	243	16866	1.92182	0.951437	0.167859	0.166221
GOTERM_MF_FAT	GO:0046943~carboxylic acid transmembrane transporter activity	15	0.62396	0.00366998	ABCC3, SLC25A2, SLC6A16, SLC6A13, SLC1A2, SLC6A21, SLC7A11, SLC7A10, SLC1A7, SLC16A14, SLC6A7, SLCO2A1, SLC16A7, SLC17A8, SLC13A5	939	112	16866	2.40558	0.992534	0.257285	0.254774
GOTERM_MF_FAT	GO:0005342~organic acid transmembrane transporter activity	15	0.62396	0.00466549	ABCC3, SLC25A2, SLC6A16, SLC6A13, SLC1A2, SLC6A21, SLC7A11, SLC7A10, SLC1A7, SLC16A14, SLC6A7, SLCO2A1, SLC16A7, SLC17A8, SLC13A5	939	115	16866	2.34283	0.998029	0.258934	0.256407
GOTERM_MF_FAT	GO:0008514~organic anion transmembrane transporter activity	12	0.499168	0.00557529	SLC22A6, SLCO6D1, SLCO6C1, SLC22A18, SLCO2A1, SLC26A8, SLC1A2, SLC16A7, SLC17A8, SLC7A11, SLC13A5, SLC1A7	939	82	16866	2.62854	0.999417	0.275048	0.272363
GOTERM_BP_FAT	GO:0006835~dicarboxylic acid transport	9	0.374376	0.0156555	SLC22A6, SLC26A8, SLC1A2, APBA1, SLC17A8, TRPV1, SLC7A11, SLC13A5, SLC1A7	1012	58	17911	2.74634	1	0.650866	0.645064
GOTERM_BP_FAT	GO:0089711~L-glutamate transmembrane transport	3	0.124792	0.0176945	SLC1A2, SLC7A11, SLC1A7	1012	4	17911	13.274	1	0.681844	0.675766
GOTERM_MF_FAT	GO:0005313~L-glutamate transmembrane transporter activity	4	0.166389	0.0258606	SLC1A2, SLC17A8, SLC7A11, SLC1A7	939	12	16866	5.98722	1	0.488916	0.484144
GOTERM_MF_FAT	GO:0015172~acidic amino acid transmembrane transporter activity	4	0.166389	0.0322579	SLC1A2, SLC17A8, SLC7A11, SLC1A7	939	13	16866	5.52667	1	0.543892	0.538584
GOTERM_MF_FAT	GO:0015171~amino acid transmembrane transporter activity	10	0.415973	0.0331598	SLC6A7, SLC25A2, SLC6A16, SLC6A13, SLC1A2, SLC17A8, SLC6A21, SLC7A11, SLC7A10, SLC1A7	939	80	16866	2.24521	1	0.545295	0.539973
GOTERM_BP_FAT	GO:0006820~anion transport	34	1.41431	0.0372328	SLC22A6, PTAFR, AQP9, PTGER3, SLC1A2, SLC2A3, SLC7A11, TNFRSF11A, SLC7A10, PLA2G6, SLC1A7, HK1, SLCO6D1, SLC22A18, SLC16A7, CD36, SLC17A8, SLC13A5, ABCC3, SLC34A2, GABRA1, PLA2G2C, GABRA3, SLC6A13, ANO9, TRPV1, ANO5, CPT1B, SLC6A7, SLCO6C1, FXYD3, SLCO2A1, SLC26A8, APBA1	1012	423	17911	1.42258	1	1	0.991243
GOTERM_MF_FAT	GO:0008509~anion transmembrane transporter activity	18	0.748752	0.0445118	SLC34A2, GABRA1, SLC22A6, GABRA3, SLC1A2, ANO9, SLC7A11, SLC1A7, ANO5, SLCO6D1, SLCO6C1, FXYD3, SLC22A18, SLCO2A1, SLC26A8, SLC16A7, SLC17A8, SLC13A5	939	195	16866	1.658	1	0.611234	0.605268
GOTERM_BP_FAT	GO:0015711~organic anion transport	25	1.03993	0.0473525	SLC22A6, AQP9, PTGER3, SLC1A2, SLC2A3, SLC7A11, TNFRSF11A, SLC7A10, PLA2G6, SLC1A7, SLCO6D1, SLC16A7, CD36, SLC17A8, SLC13A5, ABCC3, PLA2G2C, SLC6A13, TRPV1, CPT1B, SLC6A7, SLCO6C1, SLCO2A1, SLC26A8, APBA1	1012	296	17911	1.49482	1	1	0.991243
GOTERM_BP_FAT	GO:0015813~L-glutamate transport	4	0.166389	0.0490542	SLC1A2, SLC17A8, SLC7A11, SLC1A7	1012	15	17911	4.71963	1	1	0.991243
GOTERM_BP_FAT	GO:0046942~carboxylic acid transport	21	0.873544	0.0730152	ABCC3, SLC22A6, PLA2G2C, AQP9, SLC6A13, SLC1A2, TRPV1, SLC7A11, TNFRSF11A, SLC7A10, PLA2G6, SLC1A7, CPT1B, SLC6A7, SLCO2A1, SLC26A8, SLC16A7, APBA1, SLC17A8, CD36, SLC13A5	1012	250	17911	1.48668	1	1	0.991243
GOTERM_BP_FAT	GO:0015800~acidic amino acid transport	4	0.166389	0.0885593	SLC1A2, SLC17A8, SLC7A11, SLC1A7	1012	19	17911	3.72602	1	1	0.991243
GOTERM_BP_FAT	GO:0015807~L-amino acid transport	5	0.207987	0.103835	SLC1A2, SLC17A8, SLC7A11, SLC7A10, SLC1A7	1012	32	17911	2.76541	1	1	0.991243
GOTERM_MF_FAT	GO:0008028~monocarboxylic acid transmembrane transporter activity	5	0.207987	0.118036	ABCC3, SLCO2A1, SLC6A13, SLC16A7, SLC16A14	939	34	16866	2.64142	1	0.974504	0.964993
GOTERM_BP_FAT	GO:0006865~amino acid transport	8	0.332779	0.362796	SLC6A7, SLC6A13, SLC1A2, APBA1, SLC17A8, SLC7A11, SLC7A10, SLC1A7	1012	103	17911	1.37465	1	1	0.991243
Annotation Cluster 25	Enrichment Score: 1.5174763291514763
GOTERM_BP_FAT	GO:0015791~polyol transport	5	0.207987	0.00101135	AQP9, AQP2, AQP3, AQP1, TLR2	1012	9	17911	9.83256	0.998266	0.0894831	0.0886854
GOTERM_MF_FAT	GO:0015250~water channel activity	5	0.207987	0.0045361	AQP9, AQP11, AQP2, AQP3, AQP1	939	13	16866	6.90833	0.997656	0.258934	0.256407
GOTERM_MF_FAT	GO:0005372~water transmembrane transporter activity	5	0.207987	0.00607409	AQP9, AQP11, AQP2, AQP3, AQP1	939	14	16866	6.41488	0.999701	0.288953	0.286133
GOTERM_MF_FAT	GO:1901476~carbohydrate transporter activity	8	0.332779	0.00896744	AQP9, SLC2A3, AQP2, SLC2A5, SLC5A4A, AQP3, GM5134, AQP1	939	43	16866	3.3417	0.999994	0.37327	0.369627
GOTERM_MF_FAT	GO:0015144~carbohydrate transmembrane transporter activity	8	0.332779	0.00896744	AQP9, SLC2A3, AQP2, SLC2A5, SLC5A4A, AQP3, GM5134, AQP1	939	43	16866	3.3417	0.999994	0.37327	0.369627
GOTERM_BP_FAT	GO:0042044~fluid transport	6	0.249584	0.0138471	EDNRB, AQP9, AQP11, AQP2, AQP3, AQP1	1012	26	17911	4.0843	1	0.595805	0.590494
GOTERM_MF_FAT	GO:0015254~glycerol channel activity	4	0.166389	0.0153271	AQP9, AQP2, AQP3, AQP1	939	10	16866	7.18466	1	0.453682	0.449254
GOTERM_MF_FAT	GO:0015168~glycerol transmembrane transporter activity	4	0.166389	0.0153271	AQP9, AQP2, AQP3, AQP1	939	10	16866	7.18466	1	0.453682	0.449254
GOTERM_BP_FAT	GO:0015793~glycerol transport	3	0.124792	0.0176945	AQP2, AQP3, AQP1	1012	4	17911	13.274	1	0.681844	0.675766
GOTERM_BP_FAT	GO:0006833~water transport	5	0.207987	0.0198112	AQP9, AQP11, AQP2, AQP3, AQP1	1012	19	17911	4.65753	1	0.741443	0.734833
GOTERM_MF_FAT	GO:0015665~alcohol transmembrane transporter activity	4	0.166389	0.0258606	AQP9, AQP2, AQP3, AQP1	939	12	16866	5.98722	1	0.488916	0.484144
GOTERM_MF_FAT	GO:0015166~polyol transmembrane transporter activity	4	0.166389	0.0258606	AQP9, AQP2, AQP3, AQP1	939	12	16866	5.98722	1	0.488916	0.484144
GOTERM_BP_FAT	GO:0009992~cellular water homeostasis	4	0.166389	0.033518	AQP9, AQP2, AQP3, AQP1	1012	13	17911	5.44573	1	0.970322	0.961673
GOTERM_BP_FAT	GO:0019755~one-carbon compound transport	4	0.166389	0.0409128	SLC14A2, AQP9, AQP3, AQP1	1012	14	17911	5.05675	1	1	0.991243
GOTERM_BP_FAT	GO:0046689~response to mercury ion	4	0.166389	0.0409128	AQP9, PGAM2, AQP2, AQP1	1012	14	17911	5.05675	1	1	0.991243
GOTERM_BP_FAT	GO:0003097~renal water transport	3	0.124792	0.0710392	AQP2, AQP3, AQP1	1012	8	17911	6.63698	1	1	0.991243
GOTERM_BP_FAT	GO:0003091~renal water homeostasis	3	0.124792	0.14451	AQP2, AQP3, AQP1	1012	12	17911	4.42465	1	1	0.991243
GOTERM_BP_FAT	GO:0006884~cell volume homeostasis	4	0.166389	0.178968	AQP9, AQP2, AQP3, AQP1	1012	26	17911	2.72286	1	1	0.991243
GOTERM_MF_FAT	GO:1901618~organic hydroxy compound transmembrane transporter activity	5	0.207987	0.20376	ABCC3, AQP9, AQP2, AQP3, AQP1	939	42	16866	2.13829	1	1	0.990984
GOTERM_BP_FAT	GO:0030104~water homeostasis	4	0.166389	0.555336	AQP9, AQP2, AQP3, AQP1	1012	51	17911	1.38813	1	1	0.991243
GOTERM_BP_FAT	GO:0050891~multicellular organismal water homeostasis	3	0.124792	0.681475	AQP2, AQP3, AQP1	1012	41	17911	1.29502	1	1	0.991243
Annotation Cluster 26	Enrichment Score: 1.5150726125943992
GOTERM_MF_FAT	GO:0022839~ion gated channel activity	8	0.332779	0.0161349	KCNU1, CATSPER2, CATSPER4, KCNMB3, ANO9, KCNMB4, PKD2L1, ANO5	939	48	16866	2.99361	1	0.457271	0.452808
GOTERM_MF_FAT	GO:0005227~calcium activated cation channel activity	6	0.249584	0.0235449	KCNU1, CATSPER2, CATSPER4, KCNMB3, KCNMB4, PKD2L1	939	30	16866	3.59233	1	0.488916	0.484144
GOTERM_MF_FAT	GO:0015269~calcium-activated potassium channel activity	4	0.166389	0.0750098	KCNU1, KCNMB3, KCNMB4, PKD2L1	939	18	16866	3.99148	1	0.77452	0.766961
Annotation Cluster 27	Enrichment Score: 1.5140381393125593
GOTERM_BP_FAT	GO:0018200~peptidyl-glutamic acid modification	7	0.291181	0.00108809	AGBL5, AGBL4, TTLL6, FOLH1, TTLL1, AGBL2, TTLL11	1012	22	17911	5.63138	0.99893	0.0936351	0.0928004
GOTERM_BP_FAT	GO:0035608~protein deglutamylation	4	0.166389	0.00528628	AGBL5, AGBL4, FOLH1, AGBL2	1012	7	17911	10.1135	1	0.316271	0.313451
GOTERM_MF_FAT	GO:0004181~metallocarboxypeptidase activity	5	0.207987	0.041541	AGBL5, AGBL4, CPA2, FOLH1, AGBL2	939	24	16866	3.74201	1	0.600671	0.594809
GOTERM_MF_FAT	GO:0008235~metalloexopeptidase activity	7	0.291181	0.0837711	AGBL5, AGBL4, CPA2, FOLH1, XPNPEP2, AGBL2, TRHDE	939	55	16866	2.28603	1	0.815997	0.808033
GOTERM_MF_FAT	GO:0004180~carboxypeptidase activity	5	0.207987	0.192162	AGBL5, AGBL4, CPA2, FOLH1, AGBL2	939	41	16866	2.19045	1	1	0.990984
GOTERM_MF_FAT	GO:0008238~exopeptidase activity	9	0.374376	0.214151	DPP10, AGBL5, AGBL4, CPA2, FOLH1, XPNPEP2, AGBL2, TRHDE, ASRGL1	939	103	16866	1.56947	1	1	0.990984
Annotation Cluster 28	Enrichment Score: 1.4799615351052575
GOTERM_MF_FAT	GO:0004252~serine-type endopeptidase activity	21	0.873544	0.0147177	TMPRSS7, 1700074P13RIK, CMA1, MCPT4, PRSS39, HP, PRSS46, PRSS47, PRSS58, PRSS44, PRSS56, PCSK5, PRSS45, PRSS42, PCSK4, PRSS43, PRSS21, ACR, PRSS40, IMMP2L, CTSC	939	212	16866	1.77922	1	0.453682	0.449254
GOTERM_MF_FAT	GO:0070011~peptidase activity, acting on L-amino acid peptides	52	2.16306	0.0158359	DPP10, 1700074P13RIK, MCPT4, HP, PCSK5, PCSK4, PRSS21, MMP25, IMMP2L, CAPN8, CAPNS2, DDI1, GM5136, CTSC, CPA2, USP44, USP2, PRSS58, MMEL1, PRSS56, ASRGL1, ADAM2, REN1, ADAM18, FOLH1, ADAM5, ADAM3, STAMBP, TMPRSS7, ADAM1B, PRSS46, PRSS47, PRSS44, PRSS45, TRHDE, PRSS42, PRSS43, ADAMTS13, USP1, NAPSA, CMA1, PRSS39, ADAM32, ADAM30, ACR, AGBL5, PRSS40, AGBL4, CAPN11, XPNPEP2, AGBL2, AF366264	939	674	16866	1.38577	1	0.457271	0.452808
GOTERM_MF_FAT	GO:0004175~endopeptidase activity	39	1.6223	0.0173931	TMPRSS7, 1700074P13RIK, MCPT4, ADAM1B, HP, PRSS46, PRSS47, PRSS44, PCSK5, PRSS45, PRSS42, PCSK4, PRSS43, PRSS21, CAPN8, MMP25, IMMP2L, ADAMTS13, CAPNS2, DDI1, USP1, CTSC, NAPSA, CMA1, PRSS39, ADAM32, PRSS58, ADAM30, MMEL1, PRSS56, ADAM2, ACR, REN1, PRSS40, ADAM18, CAPN11, ADAM5, ADAM3, AF366264	939	478	16866	1.46549	1	0.472809	0.468195
GOTERM_MF_FAT	GO:0008233~peptidase activity	53	2.20466	0.0218383	DPP10, 1700074P13RIK, MCPT4, HP, PCSK5, PCSK4, PRSS21, MMP25, IMMP2L, CAPN8, CAPNS2, DDI1, GM5136, CFAP46, CTSC, CPA2, USP44, USP2, PRSS58, MMEL1, PRSS56, ASRGL1, ADAM2, REN1, ADAM18, FOLH1, ADAM5, ADAM3, STAMBP, TMPRSS7, ADAM1B, PRSS46, PRSS47, PRSS44, PRSS45, TRHDE, PRSS42, PRSS43, ADAMTS13, USP1, NAPSA, CMA1, PRSS39, ADAM32, ADAM30, ACR, AGBL5, PRSS40, AGBL4, CAPN11, XPNPEP2, AGBL2, AF366264	939	703	16866	1.35415	1	0.488916	0.484144
GOTERM_MF_FAT	GO:0008236~serine-type peptidase activity	22	0.915141	0.0219447	DPP10, TMPRSS7, 1700074P13RIK, CMA1, MCPT4, PRSS39, HP, PRSS46, PRSS47, PRSS58, PRSS44, PRSS56, PCSK5, PRSS45, PRSS42, PCSK4, PRSS43, PRSS21, ACR, PRSS40, IMMP2L, CTSC	939	235	16866	1.68152	1	0.488916	0.484144
GOTERM_MF_FAT	GO:0017171~serine hydrolase activity	22	0.915141	0.0248316	DPP10, TMPRSS7, 1700074P13RIK, CMA1, MCPT4, PRSS39, HP, PRSS46, PRSS47, PRSS58, PRSS44, PRSS56, PCSK5, PRSS45, PRSS42, PCSK4, PRSS43, PRSS21, ACR, PRSS40, IMMP2L, CTSC	939	238	16866	1.66032	1	0.488916	0.484144
GOTERM_BP_FAT	GO:0006508~proteolysis	78	3.24459	0.905437	DPP10, NRROS, MCPT4, IFT172, HP, PCSK5, PCSK4, PRSS21, WFDC3, AQP1, MMP25, IMMP2L, CAPN8, CAPNS2, DDI1, GM5136, CTSC, HERC6, CPA2, SPINK2, FBXW5, USP44, USP2, HFE2, PRSS58, PPP2R5C, MMEL1, PRSS56, SERPINB8, ASRGL1, ADAM2, REN1, ADAM18, RNF126, FOLH1, RNF125, ADAM5, RFX4, STAMBP, 1700016K19RIK, TMPRSS7, WDR20RT, LEF1, ADAM1B, PRSS46, PRSS44, PRSS45, TRHDE, PRSS42, AURKA, C3, ACVR1C, BAG5, ADAMTS13…	1012	1556	17911	0.887206	1	1	0.991243
Annotation Cluster 29	Enrichment Score: 1.434983468570938
GOTERM_MF_FAT	GO:0005261~cation channel activity	28	1.16473	0.00651108	KCNG1, GPM6A, KCNG4, CATSPER2, CATSPER4, PKD1L2, PKD2L1, CACNA1H, AQP1, CACNA1I, LOXHD1, CACNG8, CHRNE, KCNMB3, SCN7A, KCNMB4, KCNJ1, SCN1B, TMC1, CHRNB3, KCNK10, KCNJ9, KCNIP4, PKDREJ, TRPV1, GRIN2D, KCNU1, KCNQ3	939	291	16866	1.72827	0.999834	0.297059	0.29416
GOTERM_MF_FAT	GO:0005262~calcium channel activity	12	0.499168	0.0355959	TMC1, CACNA1I, GPM6A, CACNG8, LOXHD1, CATSPER2, CATSPER4, PKD1L2, PKD2L1, PKDREJ, TRPV1, CACNA1H	939	107	16866	2.01439	1	0.547669	0.542324
GOTERM_MF_FAT	GO:0015085~calcium ion transmembrane transporter activity	13	0.540765	0.0410674	TMC1, GPM6A, CATSPER2, CATSPER4, PKD1L2, PKD2L1, PKDREJ, TRPV1, ATP2C2, CACNA1H, CACNA1I, CACNG8, LOXHD1	939	123	16866	1.89839	1	0.600671	0.594809
GOTERM_MF_FAT	GO:0072509~divalent inorganic cation transmembrane transporter activity	15	0.62396	0.0791482	TMC1, GPM6A, CATSPER2, SLC30A3, CATSPER4, PKD1L2, PKD2L1, PKDREJ, TRPV1, ATP2C2, CACNA1H, CACNA1I, CACNG8, LOXHD1, SLC39A8	939	166	16866	1.62304	1	0.804774	0.796919
GOTERM_MF_FAT	GO:0005245~voltage-gated calcium channel activity	6	0.249584	0.0887343	TMC1, CACNA1I, CACNG8, CATSPER2, CATSPER4, CACNA1H	939	43	16866	2.50628	1	0.835793	0.827636
Annotation Cluster 30	Enrichment Score: 1.3942942849895552
GOTERM_BP_FAT	GO:0071724~response to diacyl bacterial lipopeptide	3	0.124792	0.0283939	TLR1, CD36, TLR2	1012	5	17911	10.6192	1	0.878671	0.870838
GOTERM_BP_FAT	GO:0071726~cellular response to diacyl bacterial lipopeptide	3	0.124792	0.0283939	TLR1, CD36, TLR2	1012	5	17911	10.6192	1	0.878671	0.870838
GOTERM_BP_FAT	GO:0070339~response to bacterial lipopeptide	3	0.124792	0.0410144	TLR1, CD36, TLR2	1012	6	17911	8.84931	1	1	0.991243
GOTERM_BP_FAT	GO:0071220~cellular response to bacterial lipoprotein	3	0.124792	0.0410144	TLR1, CD36, TLR2	1012	6	17911	8.84931	1	1	0.991243
GOTERM_BP_FAT	GO:0071221~cellular response to bacterial lipopeptide	3	0.124792	0.0410144	TLR1, CD36, TLR2	1012	6	17911	8.84931	1	1	0.991243
GOTERM_BP_FAT	GO:0032493~response to bacterial lipoprotein	3	0.124792	0.0553057	TLR1, CD36, TLR2	1012	7	17911	7.58512	1	1	0.991243
GOTERM_BP_FAT	GO:0032755~positive regulation of interleukin-6 production	9	0.374376	0.0564821	TLR1, SPON2, IL1RL2, PTAFR, VEGFD, CD36, CCR5, TLR4, TLR2	1012	74	17911	2.15253	1	1	0.991243
Annotation Cluster 31	Enrichment Score: 1.3743271729084459
GOTERM_BP_FAT	GO:0001675~acrosome assembly	5	0.207987	0.00640363	ZPBP2, RFX2, TBPL1, TXNDC8, ZPBP	1012	14	17911	6.32093	1	0.359175	0.355973
GOTERM_BP_FAT	GO:0033363~secretory granule organization	6	0.249584	0.0162236	ZPBP2, RFX2, TBPL1, TXNDC8, ZPBP, AQP1	1012	27	17911	3.93303	1	0.657528	0.651667
GOTERM_BP_FAT	GO:0016050~vesicle organization	12	0.499168	0.725177	SAMD9L, SYT11, GRIK5, SYT10, ZPBP2, CADPS, RFX2, TBPL1, TXNDC8, VAMP5, ZPBP, AQP1	1012	224	17911	0.94814	1	1	0.991243
Annotation Cluster 32	Enrichment Score: 1.3590155876593457
GOTERM_MF_FAT	GO:0015204~urea transmembrane transporter activity	3	0.124792	0.0276095	SLC14A2, AQP9, AQP3	939	5	16866	10.777	1	0.488916	0.484144
GOTERM_BP_FAT	GO:0071918~urea transmembrane transport	3	0.124792	0.0283939	SLC14A2, AQP9, AQP3	1012	5	17911	10.6192	1	0.878671	0.870838
GOTERM_BP_FAT	GO:0019755~one-carbon compound transport	4	0.166389	0.0409128	SLC14A2, AQP9, AQP3, AQP1	1012	14	17911	5.05675	1	1	0.991243
GOTERM_BP_FAT	GO:0015840~urea transport	3	0.124792	0.0410144	SLC14A2, AQP9, AQP3	1012	6	17911	8.84931	1	1	0.991243
GOTERM_MF_FAT	GO:0042887~amide transmembrane transporter activity	3	0.124792	0.121855	SLC14A2, AQP9, AQP3	939	11	16866	4.89863	1	0.988701	0.979052
Annotation Cluster 33	Enrichment Score: 1.3247075532553418
KEGG_PATHWAY	mmu00982:Drug metabolism - cytochrome P450	11	0.457571	0.00108831	ALDH3B3, ALDH3A1, ALDH3B2, AOX4, GSTO2, AOX2, AOX3, GSTT3, GSTT2, FMO2, GSTM5	370	66	7691	3.46441	0.234159	0.0535446	0.052021
GOTERM_MF_FAT	GO:0004364~glutathione transferase activity	6	0.249584	0.0342287	HPGDS, GSTO2, GSTT4, GSTT3, GSTT2, GSTM5	939	33	16866	3.26576	1	0.547669	0.542324
GOTERM_BP_FAT	GO:0006749~glutathione metabolic process	8	0.332779	0.0372583	GSTO2, GPX4, TXNRD3, GSTT4, GSTT3, GSTT2, HAGH, GSTM5	1012	56	17911	2.52837	1	1	0.991243
GOTERM_MF_FAT	GO:0016765~transferase activity, transferring alkyl or aryl (other than methyl) groups	8	0.332779	0.0597135	HPGDS, PTAR1, GSTO2, GSTT4, GSTT3, GSTT2, GSTM5, FDFT1	939	63	16866	2.28085	1	0.674054	0.667476
KEGG_PATHWAY	mmu00980:Metabolism of xenobiotics by cytochrome P450	7	0.291181	0.0853113	ALDH3B3, ALDH3A1, ALDH3B2, GSTO2, GSTT3, GSTT2, GSTM5	370	64	7691	2.27352	1	0.676986	0.657722
KEGG_PATHWAY	mmu00480:Glutathione metabolism	5	0.207987	0.270118	GSTO2, GPX4, GSTT3, GSTT2, GSTM5	370	55	7691	1.88968	1	1	0.97551
KEGG_PATHWAY	mmu05204:Chemical carcinogenesis	7	0.291181	0.279287	ALDH3B3, ALDH3A1, ALDH3B2, GSTO2, GSTT3, GSTT2, GSTM5	370	92	7691	1.58158	1	1	0.97551
Annotation Cluster 34	Enrichment Score: 1.2534686146825202
GOTERM_MF_FAT	GO:0046943~carboxylic acid transmembrane transporter activity	15	0.62396	0.00366998	ABCC3, SLC25A2, SLC6A16, SLC6A13, SLC1A2, SLC6A21, SLC7A11, SLC7A10, SLC1A7, SLC16A14, SLC6A7, SLCO2A1, SLC16A7, SLC17A8, SLC13A5	939	112	16866	2.40558	0.992534	0.257285	0.254774
GOTERM_MF_FAT	GO:0005342~organic acid transmembrane transporter activity	15	0.62396	0.00466549	ABCC3, SLC25A2, SLC6A16, SLC6A13, SLC1A2, SLC6A21, SLC7A11, SLC7A10, SLC1A7, SLC16A14, SLC6A7, SLCO2A1, SLC16A7, SLC17A8, SLC13A5	939	115	16866	2.34283	0.998029	0.258934	0.256407
GOTERM_MF_FAT	GO:0015171~amino acid transmembrane transporter activity	10	0.415973	0.0331598	SLC6A7, SLC25A2, SLC6A16, SLC6A13, SLC1A2, SLC17A8, SLC6A21, SLC7A11, SLC7A10, SLC1A7	939	80	16866	2.24521	1	0.545295	0.539973
GOTERM_BP_FAT	GO:0003333~amino acid transmembrane transport	5	0.207987	0.0781108	SLC6A7, SLC6A16, SLC6A21, SLC7A11, SLC7A10	1012	29	17911	3.05149	1	1	0.991243
GOTERM_BP_FAT	GO:0015849~organic acid transport	9	0.374376	0.129201	ABCC3, SLC6A7, SLC6A16, AQP9, SLC1A2, SLC6A21, SLC7A11, CD36, SLC7A10	1012	89	17911	1.78975	1	1	0.991243
GOTERM_BP_FAT	GO:1905039~carboxylic acid transmembrane transport	5	0.207987	0.164829	SLC6A7, SLC6A16, SLC6A21, SLC7A11, SLC7A10	1012	38	17911	2.32877	1	1	0.991243
GOTERM_BP_FAT	GO:1903825~organic acid transmembrane transport	5	0.207987	0.164829	SLC6A7, SLC6A16, SLC6A21, SLC7A11, SLC7A10	1012	38	17911	2.32877	1	1	0.991243
GOTERM_MF_FAT	GO:0015175~neutral amino acid transmembrane transporter activity	3	0.124792	0.602605	SLC6A7, SLC7A11, SLC7A10	939	36	16866	1.49681	1	1	0.990984
Annotation Cluster 35	Enrichment Score: 1.2205514704273464
GOTERM_MF_FAT	GO:0008514~organic anion transmembrane transporter activity	12	0.499168	0.00557529	SLC22A6, SLCO6D1, SLCO6C1, SLC22A18, SLCO2A1, SLC26A8, SLC1A2, SLC16A7, SLC17A8, SLC7A11, SLC13A5, SLC1A7	939	82	16866	2.62854	0.999417	0.275048	0.272363
GOTERM_MF_FAT	GO:0015347~sodium-independent organic anion transmembrane transporter activity	4	0.166389	0.18772	SLC22A6, SLCO6D1, SLCO6C1, SLCO2A1	939	27	16866	2.66099	1	1	0.990984
GOTERM_BP_FAT	GO:0043252~sodium-independent organic anion transport	4	0.166389	0.208242	SLC22A6, SLCO6D1, SLCO6C1, SLCO2A1	1012	28	17911	2.52837	1	1	0.991243
Annotation Cluster 36	Enrichment Score: 1.216160286792782
GOTERM_BP_FAT	GO:0003159~morphogenesis of an endothelium	5	0.207987	0.0163551	SOX17, CSNK2B, PROX1, 4930544G11RIK, OVOL2	1012	18	17911	4.91628	1	0.658607	0.652736
GOTERM_BP_FAT	GO:0060214~endocardium formation	3	0.124792	0.0176945	SOX17, PROX1, OVOL2	1012	4	17911	13.274	1	0.681844	0.675766
GOTERM_BP_FAT	GO:0003160~endocardium morphogenesis	3	0.124792	0.0553057	SOX17, PROX1, OVOL2	1012	7	17911	7.58512	1	1	0.991243
GOTERM_BP_FAT	GO:0003157~endocardium development	3	0.124792	0.16469	SOX17, PROX1, OVOL2	1012	13	17911	4.0843	1	1	0.991243
GOTERM_BP_FAT	GO:0003158~endothelium development	9	0.374376	0.314971	REN1, MESP1, SOX17, ATOH8, CSNK2B, PROK2, PROX1, 4930544G11RIK, OVOL2	1012	114	17911	1.39726	1	1	0.991243
Annotation Cluster 37	Enrichment Score: 1.1991280704696203
KEGG_PATHWAY	mmu00010:Glycolysis / Gluconeogenesis	14	0.582363	1.16527e-05	ALDOART1, PGAM2, ENO3, HK1, LDHC, ALDH3B3, ALDH3B2, ALDH3A1, LDHA, PGK2, PCK1, ALDOA, FBP1, PFKP	370	66	7691	4.40925	0.00285086	0.00286656	0.00278499
GOTERM_BP_FAT	GO:0006165~nucleoside diphosphate phosphorylation	16	0.665557	7.394e-05	ALDOART2, ALDOART1, PGAM2, NME5, AK7, ENO3, AK8, ENO4, HK1, AK9, TKFC, NME8, PGK2, ALDOA, FBP1, PFKP	1012	85	17911	3.3315	0.371602	0.00893252	0.00885289
GOTERM_BP_FAT	GO:0046939~nucleotide phosphorylation	16	0.665557	9.73852e-05	ALDOART2, ALDOART1, PGAM2, NME5, AK7, ENO3, AK8, ENO4, HK1, AK9, TKFC, NME8, PGK2, ALDOA, FBP1, PFKP	1012	87	17911	3.25492	0.457681	0.0115306	0.0114278
GOTERM_BP_FAT	GO:0009132~nucleoside diphosphate metabolic process	18	0.748752	9.91172e-05	ALDOART2, ALDOART1, PGAM2, NME5, AK7, ENO3, AK8, ENO4, HK1, AK9, LDHA, TKFC, NME8, NUDT18, PGK2, ALDOA, FBP1, PFKP	1012	107	17911	2.97734	0.463551	0.0115306	0.0114278
GOTERM_BP_FAT	GO:0006090~pyruvate metabolic process	15	0.62396	0.000695937	ALDOART2, ALDOART1, PGAM2, ENO3, ENO4, HK1, LDHC, LDHA, TKFC, ME3, PGK2, PCK1, ALDOA, FBP1, PFKP	1012	93	17911	2.85462	0.9874	0.0683106	0.0677016
GOTERM_BP_FAT	GO:0009135~purine nucleoside diphosphate metabolic process	14	0.582363	0.000728442	ALDOART2, ALDOART1, PGAM2, ENO3, ENO4, HK1, AK9, LDHA, TKFC, NUDT18, PGK2, ALDOA, FBP1, PFKP	1012	83	17911	2.98531	0.989729	0.0693344	0.0687164
GOTERM_BP_FAT	GO:0009179~purine ribonucleoside diphosphate metabolic process	14	0.582363	0.000728442	ALDOART2, ALDOART1, PGAM2, ENO3, ENO4, HK1, AK9, LDHA, TKFC, NUDT18, PGK2, ALDOA, FBP1, PFKP	1012	83	17911	2.98531	0.989729	0.0693344	0.0687164
GOTERM_BP_FAT	GO:0046031~ADP metabolic process	13	0.540765	0.0013517	ALDOART2, ALDOART1, PGAM2, ENO3, ENO4, HK1, AK9, LDHA, TKFC, PGK2, ALDOA, FBP1, PFKP	1012	78	17911	2.94977	0.999796	0.114749	0.113726
GOTERM_BP_FAT	GO:0009185~ribonucleoside diphosphate metabolic process	14	0.582363	0.00141777	ALDOART2, ALDOART1, PGAM2, ENO3, ENO4, HK1, AK9, LDHA, TKFC, NUDT18, PGK2, ALDOA, FBP1, PFKP	1012	89	17911	2.78405	0.999866	0.117189	0.116145
GOTERM_BP_FAT	GO:0006757~ATP generation from ADP	12	0.499168	0.00177525	ALDOART2, ALDOART1, TKFC, PGAM2, PGK2, ALDOA, ENO3, FBP1, PFKP, ENO4, AK9, HK1	1012	70	17911	3.03405	0.999986	0.143497	0.142218
GOTERM_BP_FAT	GO:0044724~single-organism carbohydrate catabolic process	15	0.62396	0.00275148	ALDOART2, ALDOART1, PGAM2, SORD, ADRB1, ENO3, ENO4, GK2, HK1, LDHA, TKFC, PGK2, ALDOA, FBP1, PFKP	1012	107	17911	2.48111	1	0.209436	0.207569
KEGG_PATHWAY	mmu01130:Biosynthesis of antibiotics	21	0.873544	0.00317794	ALDOART1, PGAM2, NME5, AK7, ENO3, AK8, ASS1, HK1, AK9, LDHC, LDHA, AMDHD2, PGP, PGK2, PRPS1L1, PCK1, ALDOA, FBP1, CSL, PFKP, FDFT1	370	214	7691	2.0398	0.541519	0.111682	0.108504
GOTERM_BP_FAT	GO:0055086~nucleobase-containing small molecule metabolic process	55	2.28785	0.00351879	AMD2, GDA, DPYS, 1700018B24RIK, ENO3, RXFP2, ENO4, HK1, AQP1, AOX4, AOX2, AOX3, NUDT18, PDE8A, COX8C, ACOT7, PGAM2, NME5, APRT, MRAP, NME8, TBPL1, AIPL1, ALDOA, FBP1, ALDOART2, ALDOART1, PDE1C, PTGER3, LHB, ADRB1, AKAP6, GUCY2G, AK7, AK8, CRHR1, TYMP, AK9, LDHC, LDHA, TKFC, PGK2, PRPS1L1, CAP2, MDH1B, P2RY13, FMO2, NMNAT3, TSHR, ACR, ADCY10, PDCL2, PDE10A, PDE7B, PFKP	1012	657	17911	1.48162	1	0.260059	0.257741
KEGG_PATHWAY	mmu00051:Fructose and mannose metabolism	7	0.291181	0.00502628	ALDOART1, SORD, ALDOA, FBP1, PFKP, HK1, AKR1B7	370	34	7691	4.27957	0.709033	0.154558	0.15016
GOTERM_BP_FAT	GO:0006096~glycolytic process	11	0.457571	0.00514462	ALDOART2, ALDOART1, TKFC, PGAM2, PGK2, ALDOA, ENO3, FBP1, PFKP, ENO4, HK1	1012	69	17911	2.82152	1	0.316271	0.313451
GOTERM_BP_FAT	GO:0072521~purine-containing compound metabolic process	44	1.83028	0.00621135	ALDOART2, ALDOART1, AMD2, PDE1C, GDA, PTGER3, LHB, AKAP6, ADRB1, GUCY2G, ENO3, RXFP2, ENO4, CRHR1, HK1, AK9, AQP1, LDHC, LDHA, TKFC, AOX4, AOX2, AOX3, NUDT18, PGK2, PDE8A, CAP2, P2RY13, COX8C, ACOT7, PGAM2, NME5, TSHR, APRT, ACR, MRAP, ADCY10, PDE10A, NME8, PDE7B, AIPL1, ALDOA, FBP1, PFKP	1012	513	17911	1.51801	1	0.351529	0.348395
KEGG_PATHWAY	mmu01200:Carbon metabolism	13	0.540765	0.00946967	ALDOART1, PGAM2, ENO3, HK1, TKFC, PGP, ME3, PGK2, PRPS1L1, ALDOA, FBP1, CSL, PFKP	370	116	7691	2.32952	0.902814	0.223017	0.216671
GOTERM_BP_FAT	GO:0009117~nucleotide metabolic process	48	1.99667	0.0127566	ALDOART2, ALDOART1, PDE1C, PTGER3, LHB, AKAP6, ADRB1, 1700018B24RIK, GUCY2G, AK7, ENO3, AK8, RXFP2, ENO4, CRHR1, TYMP, HK1, AK9, AQP1, LDHC, LDHA, TKFC, NUDT18, PGK2, PRPS1L1, PDE8A, CAP2, MDH1B, P2RY13, COX8C, ACOT7, PGAM2, NMNAT3, FMO2, NME5, TSHR, APRT, ACR, MRAP, ADCY10, PDE10A, NME8, TBPL1, PDE7B, AIPL1, ALDOA, FBP1, PFKP	1012	596	17911	1.42539	1	0.572408	0.567305
GOTERM_BP_FAT	GO:0016052~carbohydrate catabolic process	15	0.62396	0.0132796	ALDOART2, ALDOART1, PGAM2, SORD, ADRB1, ENO3, ENO4, GK2, HK1, LDHA, TKFC, PGK2, ALDOA, FBP1, PFKP	1012	128	17911	2.07406	1	0.57742	0.572273
GOTERM_BP_FAT	GO:0006753~nucleoside phosphate metabolic process	48	1.99667	0.01689	ALDOART2, ALDOART1, PDE1C, PTGER3, LHB, AKAP6, ADRB1, 1700018B24RIK, GUCY2G, AK7, ENO3, AK8, RXFP2, ENO4, CRHR1, TYMP, HK1, AK9, AQP1, LDHC, LDHA, TKFC, NUDT18, PGK2, PRPS1L1, PDE8A, CAP2, MDH1B, P2RY13, COX8C, ACOT7, PGAM2, NMNAT3, FMO2, NME5, TSHR, APRT, ACR, MRAP, ADCY10, PDE10A, NME8, TBPL1, PDE7B, AIPL1, ALDOA, FBP1, PFKP	1012	606	17911	1.40187	1	0.675817	0.669792
GOTERM_BP_FAT	GO:0006163~purine nucleotide metabolic process	39	1.6223	0.0178004	ALDOART2, ALDOART1, PDE1C, PTGER3, LHB, AKAP6, ADRB1, GUCY2G, ENO3, RXFP2, ENO4, CRHR1, HK1, AK9, AQP1, LDHC, LDHA, TKFC, NUDT18, PGK2, PDE8A, CAP2, P2RY13, COX8C, ACOT7, PGAM2, NME5, TSHR, APRT, ACR, MRAP, ADCY10, PDE10A, NME8, PDE7B, AIPL1, ALDOA, FBP1, PFKP	1012	473	17911	1.45929	1	0.681844	0.675766
GOTERM_BP_FAT	GO:0009187~cyclic nucleotide metabolic process	19	0.790349	0.0199419	P2RY13, PDE1C, LHB, PTGER3, ADRB1, AKAP6, GUCY2G, TSHR, RXFP2, CRHR1, AQP1, ACR, MRAP, ADCY10, PDE10A, PDE7B, AIPL1, PDE8A, CAP2	1012	188	17911	1.78869	1	0.741443	0.734833
GOTERM_BP_FAT	GO:0046496~nicotinamide nucleotide metabolic process	15	0.62396	0.0203212	ALDOART2, ALDOART1, PGAM2, NMNAT3, FMO2, ENO3, ENO4, HK1, LDHA, TKFC, PGK2, ALDOA, FBP1, PFKP, MDH1B	1012	135	17911	1.96651	1	0.743003	0.73638
GOTERM_BP_FAT	GO:0019362~pyridine nucleotide metabolic process	15	0.62396	0.0203212	ALDOART2, ALDOART1, PGAM2, NMNAT3, FMO2, ENO3, ENO4, HK1, LDHA, TKFC, PGK2, ALDOA, FBP1, PFKP, MDH1B	1012	135	17911	1.96651	1	0.743003	0.73638
GOTERM_BP_FAT	GO:0009150~purine ribonucleotide metabolic process	37	1.5391	0.0203433	ALDOART2, ALDOART1, PDE1C, PTGER3, AKAP6, ADRB1, GUCY2G, ENO3, RXFP2, ENO4, CRHR1, HK1, AK9, AQP1, LDHC, LDHA, TKFC, NUDT18, PGK2, PDE8A, CAP2, P2RY13, COX8C, ACOT7, PGAM2, NME5, TSHR, APRT, ACR, MRAP, ADCY10, PDE10A, NME8, PDE7B, ALDOA, FBP1, PFKP	1012	447	17911	1.46499	1	0.743003	0.73638
GOTERM_BP_FAT	GO:0019637~organophosphate metabolic process	70	2.91181	0.0209317	PTPRQ, PLEK, PIK3CD, 1700018B24RIK, ENO3, RXFP2, ENO4, PIK3CG, HK1, AQP1, NUDT18, PDE8A, COX8C, ACOT7, PGAM2, NME5, GYKL1, APRT, MRAP, PLPP4, NME8, PGP, TBPL1, HRASLS5, AIPL1, ALDOA, FBP1, PLPP1, CDS1, ALDOART2, ALDOART1, PDE1C, PTAFR, PTGER3, LHB, ADRB1, AKAP6, PLD6, GUCY2G, PLA2G6, AK7, PIK3R6, AK8, CRHR1, TYMP, GK2, AK9, CKMT2, LDHC, PTDSS2, GRK3, LDHA, TKFC, PGK2, PRPS1L1, CCL21A, CAP2, FDFT1…	1012	957	17911	1.29457	1	0.754995	0.748264
GOTERM_BP_FAT	GO:0072524~pyridine-containing compound metabolic process	15	0.62396	0.0227735	ALDOART2, ALDOART1, PGAM2, NMNAT3, FMO2, ENO3, ENO4, HK1, LDHA, TKFC, PGK2, ALDOA, FBP1, PFKP, MDH1B	1012	137	17911	1.9378	1	0.794793	0.787708
GOTERM_BP_FAT	GO:0006733~oxidoreduction coenzyme metabolic process	16	0.665557	0.0237212	ALDOART2, ALDOART1, PGAM2, NMNAT3, FMO2, ENO3, ENO4, HK1, COQ4, LDHA, TKFC, PGK2, ALDOA, FBP1, PFKP, MDH1B	1012	151	17911	1.87535	1	0.818771	0.811472
GOTERM_BP_FAT	GO:0046058~cAMP metabolic process	15	0.62396	0.0240795	P2RY13, PDE1C, PTGER3, ADRB1, AKAP6, TSHR, RXFP2, CRHR1, ACR, MRAP, ADCY10, PDE10A, PDE7B, PDE8A, CAP2	1012	138	17911	1.92376	1	0.820026	0.812716
KEGG_PATHWAY	mmu01230:Biosynthesis of amino acids	9	0.374376	0.0285196	ALDOART1, PGAM2, PGK2, PRPS1L1, ALDOA, ENO3, CSL, PFKP, ASS1	370	76	7691	2.46156	0.999166	0.412696	0.400953
GOTERM_BP_FAT	GO:0009259~ribonucleotide metabolic process	37	1.5391	0.0323258	ALDOART2, ALDOART1, PDE1C, PTGER3, AKAP6, ADRB1, GUCY2G, ENO3, RXFP2, ENO4, CRHR1, HK1, AK9, AQP1, LDHC, LDHA, TKFC, NUDT18, PGK2, PDE8A, CAP2, P2RY13, COX8C, ACOT7, PGAM2, NME5, TSHR, APRT, ACR, MRAP, ADCY10, PDE10A, NME8, PDE7B, ALDOA, FBP1, PFKP	1012	463	17911	1.41436	1	0.962422	0.953842
GOTERM_BP_FAT	GO:1901293~nucleoside phosphate biosynthetic process	26	1.08153	0.0327656	PTGER3, AKAP6, ADRB1, 1700018B24RIK, GUCY2G, AK7, AK8, RXFP2, CRHR1, AK9, AQP1, LDHC, PRPS1L1, CAP2, P2RY13, ACOT7, NMNAT3, NME5, TSHR, APRT, ACR, MRAP, ADCY10, NME8, TBPL1, ALDOA	1012	300	17911	1.53388	1	0.966355	0.95774
GOTERM_BP_FAT	GO:0019693~ribose phosphate metabolic process	37	1.5391	0.042944	ALDOART2, ALDOART1, PDE1C, PTGER3, AKAP6, ADRB1, GUCY2G, ENO3, RXFP2, ENO4, CRHR1, HK1, AK9, AQP1, LDHC, LDHA, TKFC, NUDT18, PGK2, PDE8A, CAP2, P2RY13, COX8C, ACOT7, PGAM2, NME5, TSHR, APRT, ACR, MRAP, ADCY10, PDE10A, NME8, PDE7B, ALDOA, FBP1, PFKP	1012	474	17911	1.38154	1	1	0.991243
KEGG_PATHWAY	mmu00030:Pentose phosphate pathway	5	0.207987	0.0533591	ALDOART1, PRPS1L1, ALDOA, FBP1, PFKP	370	30	7691	3.46441	0.999999	0.546931	0.531368
GOTERM_BP_FAT	GO:0009152~purine ribonucleotide biosynthetic process	20	0.831947	0.0711845	P2RY13, ACOT7, PTGER3, ADRB1, AKAP6, NME5, GUCY2G, TSHR, RXFP2, CRHR1, APRT, AK9, AQP1, LDHC, ACR, MRAP, ADCY10, NME8, ALDOA, CAP2	1012	234	17911	1.5127	1	1	0.991243
GOTERM_BP_FAT	GO:0009165~nucleotide biosynthetic process	24	0.998336	0.0728136	P2RY13, ACOT7, PTGER3, NMNAT3, ADRB1, AKAP6, NME5, 1700018B24RIK, GUCY2G, TSHR, RXFP2, CRHR1, APRT, AK9, AQP1, LDHC, ACR, MRAP, ADCY10, NME8, TBPL1, PRPS1L1, ALDOA, CAP2	1012	295	17911	1.43989	1	1	0.991243
GOTERM_BP_FAT	GO:0072522~purine-containing compound biosynthetic process	21	0.873544	0.0730152	P2RY13, ACOT7, AMD2, PTGER3, ADRB1, AKAP6, NME5, GUCY2G, TSHR, RXFP2, CRHR1, APRT, AK9, AQP1, LDHC, ACR, MRAP, ADCY10, NME8, ALDOA, CAP2	1012	250	17911	1.48668	1	1	0.991243
GOTERM_BP_FAT	GO:0006164~purine nucleotide biosynthetic process	20	0.831947	0.0973123	P2RY13, ACOT7, PTGER3, ADRB1, AKAP6, NME5, GUCY2G, TSHR, RXFP2, CRHR1, APRT, AK9, AQP1, LDHC, ACR, MRAP, ADCY10, NME8, ALDOA, CAP2	1012	244	17911	1.45071	1	1	0.991243
GOTERM_BP_FAT	GO:0006171~cAMP biosynthetic process	11	0.457571	0.100948	ACR, MRAP, ADCY10, P2RY13, PTGER3, AKAP6, ADRB1, RXFP2, CRHR1, TSHR, CAP2	1012	112	17911	1.73826	1	1	0.991243
GOTERM_BP_FAT	GO:0052652~cyclic purine nucleotide metabolic process	13	0.540765	0.10182	P2RY13, PTGER3, ADRB1, AKAP6, GUCY2G, TSHR, RXFP2, CRHR1, AQP1, ACR, MRAP, ADCY10, CAP2	1012	141	17911	1.63179	1	1	0.991243
GOTERM_BP_FAT	GO:0009260~ribonucleotide biosynthetic process	20	0.831947	0.105515	P2RY13, ACOT7, PTGER3, ADRB1, AKAP6, NME5, GUCY2G, TSHR, RXFP2, CRHR1, APRT, AK9, AQP1, LDHC, ACR, MRAP, ADCY10, NME8, ALDOA, CAP2	1012	247	17911	1.43309	1	1	0.991243
GOTERM_BP_FAT	GO:0009190~cyclic nucleotide biosynthetic process	13	0.540765	0.109961	P2RY13, PTGER3, ADRB1, AKAP6, GUCY2G, TSHR, RXFP2, CRHR1, AQP1, ACR, MRAP, ADCY10, CAP2	1012	143	17911	1.60897	1	1	0.991243
GOTERM_BP_FAT	GO:0046390~ribose phosphate biosynthetic process	20	0.831947	0.114417	P2RY13, ACOT7, PTGER3, ADRB1, AKAP6, NME5, GUCY2G, TSHR, RXFP2, CRHR1, APRT, AK9, AQP1, LDHC, ACR, MRAP, ADCY10, NME8, ALDOA, CAP2	1012	250	17911	1.41589	1	1	0.991243
GOTERM_BP_FAT	GO:0090407~organophosphate biosynthetic process	34	1.41431	0.119172	CDS1, PLEK, PTAFR, PTGER3, AKAP6, ADRB1, 1700018B24RIK, PLD6, GUCY2G, PLA2G6, AK7, AK8, RXFP2, CRHR1, GK2, AK9, AQP1, LDHC, PTDSS2, PRPS1L1, CAP2, P2RY13, ACOT7, NMNAT3, NME5, GYKL1, TSHR, APRT, ACR, MRAP, ADCY10, NME8, TBPL1, ALDOA	1012	473	17911	1.2722	1	1	0.991243
GOTERM_BP_FAT	GO:0030817~regulation of cAMP biosynthetic process	10	0.415973	0.13287	ACR, MRAP, P2RY13, PTGER3, AKAP6, ADRB1, RXFP2, CRHR1, TSHR, CAP2	1012	104	17911	1.70179	1	1	0.991243
GOTERM_BP_FAT	GO:0009141~nucleoside triphosphate metabolic process	20	0.831947	0.145856	ALDOART2, COX8C, ALDOART1, PGAM2, NME5, AK7, ENO3, AK8, ENO4, HK1, AK9, LDHC, LDHA, TKFC, NME8, TBPL1, PGK2, ALDOA, FBP1, PFKP	1012	259	17911	1.36669	1	1	0.991243
GOTERM_BP_FAT	GO:0051339~regulation of lyase activity	7	0.291181	0.151574	ACR, P2RY13, FTMT, ADRB1, CRHR1, TSHR, CAP2	1012	64	17911	1.93579	1	1	0.991243
GOTERM_BP_FAT	GO:0006732~coenzyme metabolic process	23	0.956739	0.151609	DMGDH, ALDOART2, ACOT7, ALDOART1, PGAM2, NMNAT3, ELOVL6, FMO2, ACNAT2, ENO3, ENO4, HK1, COQ4, LDHA, FOLH1, TKFC, PGK2, ALDOA, FBP1, PFKP, PDK2, ACOT4, MDH1B	1012	308	17911	1.32165	1	1	0.991243
GOTERM_BP_FAT	GO:0045761~regulation of adenylate cyclase activity	6	0.249584	0.178038	ACR, P2RY13, ADRB1, CRHR1, TSHR, CAP2	1012	53	17911	2.00362	1	1	0.991243
GOTERM_BP_FAT	GO:0009116~nucleoside metabolic process	24	0.998336	0.183586	ALDOART2, COX8C, ACOT7, ALDOART1, AMD2, PGAM2, NME5, ENO3, ENO4, TYMP, HK1, APRT, AK9, LDHC, LDHA, PDCL2, TKFC, NME8, NUDT18, PGK2, PRPS1L1, ALDOA, FBP1, PFKP	1012	333	17911	1.27558	1	1	0.991243
GOTERM_BP_FAT	GO:0006091~generation of precursor metabolites and energy	24	0.998336	0.184696	KL, ALDOART2, COX8C, ALDOART1, PGAM2, ADRB1, ENO3, MT3, ENO4, HK1, AK9, POMC, LDHA, IMMP2L, PPP3R2, TKFC, WDR93, PHKG2, PGK2, ALDOA, FBP1, CSL, PFKP, MDH1B	1012	334	17911	1.27176	1	1	0.991243
GOTERM_BP_FAT	GO:0030799~regulation of cyclic nucleotide metabolic process	12	0.499168	0.184743	ACR, MRAP, P2RY13, LHB, PTGER3, AKAP6, ADRB1, AIPL1, RXFP2, CRHR1, TSHR, CAP2	1012	143	17911	1.4852	1	1	0.991243
GOTERM_BP_FAT	GO:1901135~carbohydrate derivative metabolic process	69	2.87022	0.18798	PGLYRP4, GALNT14, AMD2, ENO3, RXFP2, ENO4, HK1, AQP1, NDST4, B3GALT2, HYAL4, NUDT18, PDE8A, COX8C, ACOT7, PGAM2, NME5, GYKL1, APRT, MRAP, COL2A1, NME8, TBPL1, CHST1, ALDOA, FBP1, ALDOART2, ALDOART1, PDE1C, PTGER3, GCNT1, ADRB1, AKAP6, AOAH, ART5, GUCY2G, CRHR1, TYMP, GK2, LMF1, AK9, LDHC, ART1, LDHA, TKFC, AMDHD2, ST8SIA4, GCNT3, PGK2, PRPS1L1, CCL21A, CAP2, P2RY13, KL, GALNT3, MT3, TSHR, ACR, MG…	1012	1079	17911	1.13179	1	1	0.991243
GOTERM_BP_FAT	GO:1901657~glycosyl compound metabolic process	25	1.03993	0.198096	ALDOART2, ALDOART1, AMD2, ENO3, ENO4, TYMP, HK1, AK9, LDHC, LDHA, TKFC, NUDT18, PGK2, PRPS1L1, KL, COX8C, ACOT7, PGAM2, NME5, APRT, PDCL2, NME8, ALDOA, FBP1, PFKP	1012	353	17911	1.25344	1	1	0.991243
GOTERM_BP_FAT	GO:0046128~purine ribonucleoside metabolic process	21	0.873544	0.201134	ALDOART2, COX8C, ACOT7, ALDOART1, AMD2, PGAM2, NME5, ENO3, ENO4, HK1, APRT, AK9, LDHC, LDHA, TKFC, NME8, NUDT18, PGK2, ALDOA, FBP1, PFKP	1012	289	17911	1.28606	1	1	0.991243
GOTERM_BP_FAT	GO:0009205~purine ribonucleoside triphosphate metabolic process	17	0.707155	0.208407	ALDOART2, COX8C, ALDOART1, PGAM2, NME5, ENO3, ENO4, HK1, AK9, LDHC, LDHA, TKFC, NME8, PGK2, ALDOA, FBP1, PFKP	1012	226	17911	1.33131	1	1	0.991243
GOTERM_BP_FAT	GO:0042278~purine nucleoside metabolic process	21	0.873544	0.217322	ALDOART2, COX8C, ACOT7, ALDOART1, AMD2, PGAM2, NME5, ENO3, ENO4, HK1, APRT, AK9, LDHC, LDHA, TKFC, NME8, NUDT18, PGK2, ALDOA, FBP1, PFKP	1012	293	17911	1.2685	1	1	0.991243
GOTERM_BP_FAT	GO:0051349~positive regulation of lyase activity	5	0.207987	0.223189	ACR, FTMT, ADRB1, CRHR1, TSHR	1012	43	17911	2.05798	1	1	0.991243
GOTERM_BP_FAT	GO:0030819~positive regulation of cAMP biosynthetic process	7	0.291181	0.229455	ACR, MRAP, PTGER3, ADRB1, RXFP2, CRHR1, TSHR	1012	73	17911	1.69713	1	1	0.991243
GOTERM_BP_FAT	GO:0030814~regulation of cAMP metabolic process	10	0.415973	0.229535	ACR, MRAP, P2RY13, PTGER3, AKAP6, ADRB1, RXFP2, CRHR1, TSHR, CAP2	1012	119	17911	1.48728	1	1	0.991243
GOTERM_BP_FAT	GO:0009119~ribonucleoside metabolic process	22	0.915141	0.234449	ALDOART2, COX8C, ACOT7, ALDOART1, AMD2, PGAM2, NME5, ENO3, ENO4, HK1, APRT, AK9, LDHC, LDHA, PDCL2, TKFC, NME8, NUDT18, PGK2, ALDOA, FBP1, PFKP	1012	313	17911	1.24399	1	1	0.991243
GOTERM_BP_FAT	GO:0030802~regulation of cyclic nucleotide biosynthetic process	10	0.415973	0.236763	ACR, MRAP, P2RY13, PTGER3, AKAP6, ADRB1, RXFP2, CRHR1, TSHR, CAP2	1012	120	17911	1.47488	1	1	0.991243
GOTERM_BP_FAT	GO:0009199~ribonucleoside triphosphate metabolic process	17	0.707155	0.243889	ALDOART2, COX8C, ALDOART1, PGAM2, NME5, ENO3, ENO4, HK1, AK9, LDHC, LDHA, TKFC, NME8, PGK2, ALDOA, FBP1, PFKP	1012	233	17911	1.29132	1	1	0.991243
GOTERM_BP_FAT	GO:0009144~purine nucleoside triphosphate metabolic process	17	0.707155	0.254449	ALDOART2, COX8C, ALDOART1, PGAM2, NME5, ENO3, ENO4, HK1, AK9, LDHC, LDHA, TKFC, NME8, PGK2, ALDOA, FBP1, PFKP	1012	235	17911	1.28033	1	1	0.991243
GOTERM_BP_FAT	GO:0031279~regulation of cyclase activity	6	0.249584	0.271455	ACR, P2RY13, ADRB1, CRHR1, TSHR, CAP2	1012	62	17911	1.71277	1	1	0.991243
GOTERM_BP_FAT	GO:0046034~ATP metabolic process	15	0.62396	0.286751	ALDOART2, COX8C, ALDOART1, PGAM2, ENO3, ENO4, HK1, AK9, LDHC, LDHA, TKFC, PGK2, ALDOA, FBP1, PFKP	1012	208	17911	1.27634	1	1	0.991243
GOTERM_BP_FAT	GO:0030816~positive regulation of cAMP metabolic process	7	0.291181	0.297039	ACR, MRAP, PTGER3, ADRB1, RXFP2, CRHR1, TSHR	1012	80	17911	1.54863	1	1	0.991243
GOTERM_BP_FAT	GO:1900371~regulation of purine nucleotide biosynthetic process	10	0.415973	0.297174	ACR, MRAP, P2RY13, PTGER3, AKAP6, ADRB1, RXFP2, CRHR1, TSHR, CAP2	1012	128	17911	1.3827	1	1	0.991243
GOTERM_BP_FAT	GO:0030808~regulation of nucleotide biosynthetic process	10	0.415973	0.304994	ACR, MRAP, P2RY13, PTGER3, AKAP6, ADRB1, RXFP2, CRHR1, TSHR, CAP2	1012	129	17911	1.37199	1	1	0.991243
GOTERM_BP_FAT	GO:0032787~monocarboxylic acid metabolic process	35	1.45591	0.311929	ALDOART2, ALDOART1, LPL, ACNAT2, ENO3, ENO4, HACD4, HK1, LDHC, C3, HPGDS, LDHA, TKFC, ME3, CD36, PGK2, MALRD1, PCK1, PDK2, ACOT7, PGAM2, ELOVL6, PROX1, CPT1B, CYP2D26, FA2H, HAGH, ALDOA, TLR4, FBP1, CRAT, ACOT4, PFKP, TLR2, PTGES	1012	553	17911	1.12017	1	1	0.991243
GOTERM_BP_FAT	GO:0045762~positive regulation of adenylate cyclase activity	4	0.166389	0.316426	ACR, ADRB1, CRHR1, TSHR	1012	35	17911	2.0227	1	1	0.991243
GOTERM_BP_FAT	GO:1901137~carbohydrate derivative biosynthetic process	42	1.74709	0.32224	GALNT14, AMD2, GCNT1, PTGER3, AKAP6, ADRB1, ART5, GUCY2G, RXFP2, CRHR1, LMF1, GK2, AK9, AQP1, LDHC, ART1, NDST4, B3GALT2, ST8SIA4, GCNT3, CCL21A, CAP2, P2RY13, ACOT7, GALNT3, NME5, GYKL1, MT3, TSHR, APRT, ACR, MRAP, MGAT4C, ADCY10, MGAT4D, MGAT4E, PDCL2, DPY19L2, NME8, TBPL1, GALNTL6, ALDOA	1012	672	17911	1.10616	1	1	0.991243
GOTERM_BP_FAT	GO:0009161~ribonucleoside monophosphate metabolic process	17	0.707155	0.324341	ALDOART2, COX8C, ALDOART1, PGAM2, ENO3, ENO4, HK1, APRT, AK9, LDHC, LDHA, TKFC, PGK2, PRPS1L1, ALDOA, FBP1, PFKP	1012	248	17911	1.21321	1	1	0.991243
GOTERM_BP_FAT	GO:0009167~purine ribonucleoside monophosphate metabolic process	16	0.665557	0.35538	ALDOART2, COX8C, ALDOART1, PGAM2, ENO3, ENO4, HK1, APRT, AK9, LDHC, LDHA, TKFC, PGK2, ALDOA, FBP1, PFKP	1012	236	17911	1.19991	1	1	0.991243
GOTERM_BP_FAT	GO:0030804~positive regulation of cyclic nucleotide biosynthetic process	7	0.291181	0.357608	ACR, MRAP, PTGER3, ADRB1, RXFP2, CRHR1, TSHR	1012	86	17911	1.44059	1	1	0.991243
GOTERM_BP_FAT	GO:0051186~cofactor metabolic process	24	0.998336	0.358457	DMGDH, ALDOART2, ACOT7, ALDOART1, PGAM2, NMNAT3, ELOVL6, FMO2, ACNAT2, ENO3, ENO4, HK1, NUBP2, COQ4, LDHA, FOLH1, TKFC, PGK2, ALDOA, FBP1, PFKP, PDK2, ACOT4, MDH1B	1012	373	17911	1.13878	1	1	0.991243
GOTERM_BP_FAT	GO:0009126~purine nucleoside monophosphate metabolic process	16	0.665557	0.361475	ALDOART2, COX8C, ALDOART1, PGAM2, ENO3, ENO4, HK1, APRT, AK9, LDHC, LDHA, TKFC, PGK2, ALDOA, FBP1, PFKP	1012	237	17911	1.19484	1	1	0.991243
GOTERM_BP_FAT	GO:0009123~nucleoside monophosphate metabolic process	17	0.707155	0.370896	ALDOART2, COX8C, ALDOART1, PGAM2, ENO3, ENO4, HK1, APRT, AK9, LDHC, LDHA, TKFC, PGK2, PRPS1L1, ALDOA, FBP1, PFKP	1012	256	17911	1.1753	1	1	0.991243
GOTERM_BP_FAT	GO:0006140~regulation of nucleotide metabolic process	14	0.582363	0.386628	P2RY13, LHB, PGAM2, PTGER3, ADRB1, AKAP6, TSHR, RXFP2, CRHR1, ACR, MRAP, AIPL1, FBP1, CAP2	1012	207	17911	1.19701	1	1	0.991243
GOTERM_BP_FAT	GO:0030810~positive regulation of nucleotide biosynthetic process	7	0.291181	0.418875	ACR, MRAP, PTGER3, ADRB1, RXFP2, CRHR1, TSHR	1012	92	17911	1.34663	1	1	0.991243
GOTERM_BP_FAT	GO:1900373~positive regulation of purine nucleotide biosynthetic process	7	0.291181	0.418875	ACR, MRAP, PTGER3, ADRB1, RXFP2, CRHR1, TSHR	1012	92	17911	1.34663	1	1	0.991243
GOTERM_BP_FAT	GO:0031281~positive regulation of cyclase activity	4	0.166389	0.440701	ACR, ADRB1, CRHR1, TSHR	1012	43	17911	1.64638	1	1	0.991243
GOTERM_BP_FAT	GO:0030801~positive regulation of cyclic nucleotide metabolic process	7	0.291181	0.449301	ACR, MRAP, PTGER3, ADRB1, RXFP2, CRHR1, TSHR	1012	95	17911	1.30411	1	1	0.991243
GOTERM_BP_FAT	GO:1900542~regulation of purine nucleotide metabolic process	13	0.540765	0.456349	P2RY13, LHB, PTGER3, ADRB1, AKAP6, TSHR, RXFP2, CRHR1, ACR, MRAP, AIPL1, FBP1, CAP2	1012	200	17911	1.15041	1	1	0.991243
GOTERM_BP_FAT	GO:0043436~oxoacid metabolic process	44	1.83028	0.645202	DMGDH, ALDOART2, ALDOART1, LPL, ACNAT2, ENO3, MPO, ENO4, HACD4, HK1, LDHC, C3, HPGDS, LDHA, TKFC, AMDHD2, ME3, CD36, PGK2, MALRD1, PCK1, CSL, PDK2, MDH1B, ACOT7, GSTO2, PGAM2, ELOVL6, NMNAT3, PROX1, CPT1B, ASRGL1, ASS1, CYP2D26, FA2H, HAGH, ALDOA, TLR4, FBP1, CRAT, ACOT4, PFKP, TLR2, PTGES	1012	797	17911	0.977088	1	1	0.991243
GOTERM_BP_FAT	GO:0007187~G-protein coupled receptor signaling pathway, coupled to cyclic nucleotide second messenger	10	0.415973	0.680279	P2RY12, GKAP1, PTGER3, HRH4, ADRB1, HTR5B, RXFP2, CRHR1, TSHR, OXGR1	1012	178	17911	0.994304	1	1	0.991243
GOTERM_BP_FAT	GO:0019752~carboxylic acid metabolic process	43	1.78869	0.684368	DMGDH, ALDOART2, ALDOART1, LPL, ACNAT2, ENO3, ENO4, HACD4, HK1, LDHC, C3, HPGDS, LDHA, TKFC, AMDHD2, ME3, CD36, PGK2, MALRD1, PCK1, CSL, PDK2, MDH1B, ACOT7, GSTO2, PGAM2, ELOVL6, NMNAT3, PROX1, CPT1B, ASRGL1, ASS1, CYP2D26, FA2H, HAGH, ALDOA, TLR4, FBP1, CRAT, ACOT4, PFKP, TLR2, PTGES	1012	791	17911	0.962125	1	1	0.991243
GOTERM_BP_FAT	GO:0045981~positive regulation of nucleotide metabolic process	7	0.291181	0.685002	ACR, MRAP, PTGER3, ADRB1, RXFP2, CRHR1, TSHR	1012	121	17911	1.02389	1	1	0.991243
GOTERM_BP_FAT	GO:1900544~positive regulation of purine nucleotide metabolic process	7	0.291181	0.685002	ACR, MRAP, PTGER3, ADRB1, RXFP2, CRHR1, TSHR	1012	121	17911	1.02389	1	1	0.991243
GOTERM_BP_FAT	GO:0006082~organic acid metabolic process	47	1.95507	0.724416	DMGDH, ALDOART2, ALDOART1, DPYS, LPL, ACNAT2, ENO3, MPO, ENO4, HACD4, HK1, LDHC, C3, HPGDS, LDHA, TKFC, AMDHD2, ME3, CD36, PGK2, MALRD1, PCK1, CSL, PDK2, MDH1B, ACOT7, EGLN2, GSTO2, PGAM2, ELOVL6, NMNAT3, FMO2, PROX1, CPT1B, ASRGL1, ASS1, CYP2D26, FA2H, HAGH, ALDOA, TLR4, FBP1, CRAT, ACOT4, PFKP, TLR2, PTGES	1012	878	17911	0.94742	1	1	0.991243
GOTERM_BP_FAT	GO:0007188~adenylate cyclase-modulating G-protein coupled receptor signaling pathway	9	0.374376	0.73229	P2RY12, PTGER3, HRH4, ADRB1, HTR5B, RXFP2, CRHR1, TSHR, OXGR1	1012	167	17911	0.953818	1	1	0.991243
GOTERM_BP_FAT	GO:0007193~adenylate cyclase-inhibiting G-protein coupled receptor signaling pathway	4	0.166389	0.755084	P2RY12, HRH4, HTR5B, RXFP2	1012	69	17911	1.02601	1	1	0.991243
GOTERM_BP_FAT	GO:0006631~fatty acid metabolic process	17	0.707155	0.895865	ACOT7, LPL, ELOVL6, ACNAT2, CPT1B, HACD4, CYP2D26, C3, FA2H, HPGDS, CD36, TLR4, CRAT, PDK2, ACOT4, PTGES, TLR2	1012	371	17911	0.810988	1	1	0.991243
GOTERM_BP_FAT	GO:0007189~adenylate cyclase-activating G-protein coupled receptor signaling pathway	4	0.166389	0.920204	ADRB1, RXFP2, CRHR1, TSHR	1012	98	17911	0.722393	1	1	0.991243
GOTERM_BP_FAT	GO:1901566~organonitrogen compound biosynthetic process	44	1.83028	0.999994	SLC25A2, AMD2, PTAFR, PTGER3, AKAP6, ADRB1, YBX2, 1700018B24RIK, GUCY2G, PLA2G6, PCSK5, RXFP2, CRHR1, HACD4, AK9, AQP1, LDHC, PTDSS2, NDST4, ST8SIA4, CAP2, P2RY13, KL, ACOT7, IGFBP5, MIR196A-1, ELOVL6, NMNAT3, NME5, TSHR, AGTR1A, ASS1, APRT, ACR, MRAP, ADCY10, PDCL2, NME8, CHDH, TBPL1, SLC25A54, HAP1, HAGH, ALDOA	1012	1339	17911	0.581583	1	1	0.999994
Annotation Cluster 38	Enrichment Score: 1.190188164489075
Category	Term	Count	%	PValue	Genes	List Total	Pop Hits	Pop Total	Fold Enrichment	Bonferroni	Benjamini	FDR
GOTERM_BP_FAT	GO:0001991~regulation of systemic arterial blood pressure by circulatory renin-angiotensin	6	0.249584	0.00431866	REN1, MCPT4, ADRB1, PCSK5, AGTR1A, AGTR1B	1012	20	17911	5.30958	1	0.294889	0.292261
GOTERM_BP_FAT	GO:0050886~endocrine process	13	0.540765	0.0132044	OXTR, MCPT4, ADRB1, PCSK5, AGTR1A, CRHR1, AQP1, AGTR1B, POMC, REN1, GDF9, GHRL, RAB11FIP5	1012	103	17911	2.23381	1	0.57742	0.572273
GOTERM_BP_FAT	GO:0003044~regulation of systemic arterial blood pressure mediated by a chemical signal	8	0.332779	0.0313151	REN1, OXTR, MCPT4, ADRB1, SLC2A5, PCSK5, AGTR1A, AGTR1B	1012	54	17911	2.62202	1	0.950345	0.941874
GOTERM_BP_FAT	GO:0003081~regulation of systemic arterial blood pressure by renin-angiotensin	6	0.249584	0.036168	REN1, MCPT4, ADRB1, PCSK5, AGTR1A, AGTR1B	1012	33	17911	3.21793	1	1	0.991243
GOTERM_BP_FAT	GO:0002001~renin secretion into blood stream	3	0.124792	0.0410144	ADRB1, PCSK5, AGTR1A	1012	6	17911	8.84931	1	1	0.991243
GOTERM_BP_FAT	GO:0001990~regulation of systemic arterial blood pressure by hormone	7	0.291181	0.0434789	REN1, OXTR, MCPT4, ADRB1, PCSK5, AGTR1A, AGTR1B	1012	46	17911	2.69327	1	1	0.991243
KEGG_PATHWAY	mmu04924:Renin secretion	8	0.332779	0.0529047	REN1, PPP3R2, PDE1C, ADRB1, PLCB2, AGTR1A, AQP1, AGTR1B	370	71	7691	2.34214	0.999998	0.546931	0.531368
GOTERM_BP_FAT	GO:0001999~renal response to blood flow involved in circulatory renin-angiotensin regulation of systemic arterial blood pressure	3	0.124792	0.0553057	ADRB1, PCSK5, AGTR1A	1012	7	17911	7.58512	1	1	0.991243
GOTERM_BP_FAT	GO:0003073~regulation of systemic arterial blood pressure	11	0.457571	0.0556253	REN1, KL, OXTR, RNLS, MCPT4, ADRB1, CD36, SLC2A5, PCSK5, AGTR1A, AGTR1B	1012	100	17911	1.94685	1	1	0.991243
GOTERM_BP_FAT	GO:0008217~regulation of blood pressure	17	0.707155	0.0616214	KL, OXTR, RNLS, MCPT4, PTAFR, STK39, ADRB1, SLC2A5, TRHDE, PCSK5, AGTR1A, AGTR1B, POMC, REN1, EDNRB, C3AR1, CD36	1012	186	17911	1.61762	1	1	0.991243
GOTERM_BP_FAT	GO:0002016~regulation of blood volume by renin-angiotensin	3	0.124792	0.16469	REN1, AGTR1A, AGTR1B	1012	13	17911	4.0843	1	1	0.991243
GOTERM_BP_FAT	GO:0003071~renal system process involved in regulation of systemic arterial blood pressure	4	0.166389	0.178968	REN1, ADRB1, PCSK5, AGTR1A	1012	26	17911	2.72286	1	1	0.991243
GOTERM_BP_FAT	GO:0042756~drinking behavior	3	0.124792	0.227478	REN1, AGTR1A, AGTR1B	1012	16	17911	3.31849	1	1	0.991243
KEGG_PATHWAY	mmu04614:Renin-angiotensin system	4	0.166389	0.234917	REN1, CMA1, AGTR1A, AGTR1B	370	35	7691	2.3756	1	1	0.97551
GOTERM_BP_FAT	GO:0001823~mesonephros development	6	0.249584	0.771347	REN1, HNF1B, FMN1, FGF1, AGTR1A, AGTR1B	1012	113	17911	0.93975	1	1	0.991243
Annotation Cluster 39	Enrichment Score: 1.1895417594380318
Category	Term	Count	%	PValue	Genes	List Total	Pop Hits	Pop Total	Fold Enrichment	Bonferroni	Benjamini	FDR
GOTERM_BP_FAT	GO:0009595~detection of biotic stimulus	7	0.291181	0.00178172	TLR1, PGLYRP4, NAIP6, CRTAM, TREM2, TLR4, TLR2	1012	24	17911	5.1621	0.999986	0.143497	0.142218
GOTERM_BP_FAT	GO:0042533~tumor necrosis factor biosynthetic process	6	0.249584	0.00262181	TLR1, CYBB, GHRL, TLR4, CCR2, TLR2	1012	18	17911	5.89954	1	0.204098	0.202279
GOTERM_BP_FAT	GO:0042534~regulation of tumor necrosis factor biosynthetic process	6	0.249584	0.00431866	TLR1, CYBB, GHRL, TLR4, CCR2, TLR2	1012	20	17911	5.30958	1	0.294889	0.292261
GOTERM_BP_FAT	GO:0042535~positive regulation of tumor necrosis factor biosynthetic process	5	0.207987	0.00478544	TLR1, CYBB, TLR4, CCR2, TLR2	1012	13	17911	6.80716	1	0.309919	0.307156
GOTERM_BP_FAT	GO:0098581~detection of external biotic stimulus	6	0.249584	0.00667942	TLR1, PGLYRP4, NAIP6, TREM2, TLR4, TLR2	1012	22	17911	4.8269	1	0.371329	0.368018
GOTERM_BP_FAT	GO:0032490~detection of molecule of bacterial origin	4	0.166389	0.0210322	TLR1, TREM2, TLR4, TLR2	1012	11	17911	6.43586	1	0.754995	0.748264
GOTERM_BP_FAT	GO:0001774~microglial cell activation	5	0.207987	0.0236843	TLR1, CX3CR1, TRPV1, TLR4, TLR2	1012	20	17911	4.42465	1	0.818771	0.811472
GOTERM_BP_FAT	GO:0098543~detection of other organism	4	0.166389	0.057919	TLR1, PGLYRP4, NAIP6, TLR2	1012	16	17911	4.42465	1	1	0.991243
GOTERM_BP_FAT	GO:0016045~detection of bacterium	4	0.166389	0.057919	TLR1, PGLYRP4, NAIP6, TLR2	1012	16	17911	4.42465	1	1	0.991243
GOTERM_BP_FAT	GO:0002755~MyD88-dependent toll-like receptor signaling pathway	4	0.166389	0.0674795	TLR1, IRAK3, TLR4, TLR2	1012	17	17911	4.16438	1	1	0.991243
GOTERM_MF_FAT	GO:0042834~peptidoglycan binding	3	0.124792	0.0857655	PGLYRP4, TREM2, TLR2	939	9	16866	5.98722	1	0.815997	0.808033
GOTERM_BP_FAT	GO:0042116~macrophage activation	7	0.291181	0.0946708	TLR1, CX3CR1, CD1D1, BPI, TRPV1, TLR4, TLR2	1012	56	17911	2.21233	1	1	0.991243
GOTERM_BP_FAT	GO:0042108~positive regulation of cytokine biosynthetic process	7	0.291181	0.159578	TLR1, CD1D1, PTAFR, CYBB, TLR4, CCR2, TLR2	1012	65	17911	1.906	1	1	0.991243
GOTERM_BP_FAT	GO:0042035~regulation of cytokine biosynthetic process	8	0.332779	0.353475	TLR1, CD1D1, PTAFR, CYBB, GHRL, TLR4, CCR2, TLR2	1012	102	17911	1.38813	1	1	0.991243
KEGG_PATHWAY	mmu04620:Toll-like receptor signaling pathway	7	0.291181	0.356052	TLR1, MAPK10, PIK3CD, FOS, TLR4, PIK3CG, TLR2	370	101	7691	1.44065	1	1	0.97551
GOTERM_BP_FAT	GO:0002224~toll-like receptor signaling pathway	6	0.249584	0.495772	TLR1, NLRP6, CD180, IRAK3, TLR4, TLR2	1012	82	17911	1.29502	1	1	0.991243
GOTERM_BP_FAT	GO:1901224~positive regulation of NIK/NF-kappaB signaling	3	0.124792	0.610852	TLR1, TLR4, TLR2	1012	36	17911	1.47488	1	1	0.991243
KEGG_PATHWAY	mmu05152:Tuberculosis	8	0.332779	0.747377	FCGR1, TLR1, C3, MAPK10, PPP3R2, TLR4, 4930544G11RIK, TLR2	370	176	7691	0.94484	1	1	0.97551
GOTERM_BP_FAT	GO:0038061~NIK/NF-kappaB signaling	3	0.124792	0.762346	TLR1, TLR4, TLR2	1012	48	17911	1.10616	1	1	0.991243
GOTERM_BP_FAT	GO:1901222~regulation of NIK/NF-kappaB signaling	3	0.124792	0.791175	TLR1, TLR4, TLR2	1012	51	17911	1.0411	1	1	0.991243
Annotation Cluster 40	Enrichment Score: 1.1889122003348382
Category	Term	Count	%	PValue	Genes	List Total	Pop Hits	Pop Total	Fold Enrichment	Bonferroni	Benjamini	FDR
GOTERM_BP_FAT	GO:0060632~regulation of microtubule-based movement	6	0.249584	0.00431866	CCDC39, TTLL6, DNAAF1, ARMC4, HAP1, CCDC40	1012	20	17911	5.30958	1	0.294889	0.292261
GOTERM_BP_FAT	GO:0003352~regulation of cilium movement	5	0.207987	0.00478544	CCDC39, TTLL6, DNAAF1, ARMC4, CCDC40	1012	13	17911	6.80716	1	0.309919	0.307156
GOTERM_BP_FAT	GO:0071907~determination of digestive tract left/right asymmetry	4	0.166389	0.00528628	CCDC39, CCDC103, DNAAF1, CCDC40	1012	7	17911	10.1135	1	0.316271	0.313451
GOTERM_BP_FAT	GO:0003356~regulation of cilium beat frequency	4	0.166389	0.0268874	CCDC39, DNAAF1, ARMC4, CCDC40	1012	12	17911	5.89954	1	0.878671	0.870838
GOTERM_BP_FAT	GO:0035469~determination of pancreatic left/right asymmetry	3	0.124792	0.0283939	CCDC39, DNAAF1, CCDC40	1012	5	17911	10.6192	1	0.878671	0.870838
GOTERM_BP_FAT	GO:0071910~determination of liver left/right asymmetry	3	0.124792	0.0410144	CCDC39, DNAAF1, CCDC40	1012	6	17911	8.84931	1	1	0.991243
GOTERM_BP_FAT	GO:0032886~regulation of microtubule-based process	11	0.457571	0.43984	CCDC39, TTLL6, RP1, FBXW5, GDA, DNAAF1, ARMC4, CEP131, HAP1, CCDC40, 2900011O08RIK	1012	163	17911	1.19439	1	1	0.991243
GOTERM_BP_FAT	GO:0060541~respiratory system development	12	0.499168	0.882725	CCDC39, SPEF2, IGFBP5, FLT4, DNAAF1, LEF1, HYDIN, WDPCP, PROX1, FGF1, MYT1, CCDC40	1012	263	17911	0.807541	1	1	0.991243
GOTERM_BP_FAT	GO:0030323~respiratory tube development	8	0.332779	0.980391	CCDC39, IGFBP5, FLT4, DNAAF1, PROX1, FGF1, PCSK5, CCDC40	1012	234	17911	0.605081	1	1	0.991243
GOTERM_BP_FAT	GO:0030324~lung development	7	0.291181	0.991351	CCDC39, IGFBP5, FLT4, DNAAF1, PROX1, FGF1, CCDC40	1012	231	17911	0.536322	1	1	0.991351
Annotation Cluster 41	Enrichment Score: 1.1880215337325992
Category	Term	Count	%	PValue	Genes	List Total	Pop Hits	Pop Total	Fold Enrichment	Bonferroni	Benjamini	FDR
GOTERM_BP_FAT	GO:0046113~nucleobase catabolic process	5	0.207987	0.00101135	AOX4, GDA, AOX2, DPYS, AOX3	1012	9	17911	9.83256	0.998266	0.0894831	0.0886854
GOTERM_BP_FAT	GO:0006145~purine nucleobase catabolic process	4	0.166389	0.00528628	AOX4, GDA, AOX2, AOX3	1012	7	17911	10.1135	1	0.316271	0.313451
KEGG_PATHWAY	mmu00750:Vitamin B6 metabolism	4	0.166389	0.00741101	PHOSPHO2, AOX4, AOX2, AOX3	370	9	7691	9.23844	0.838372	0.202568	0.196803
GOTERM_BP_FAT	GO:0072523~purine-containing compound catabolic process	9	0.374376	0.00825957	PDE10A, AOX4, PDE1C, GDA, AOX2, AOX3, NUDT18, PDE7B, PDE8A	1012	52	17911	3.06322	1	0.4195	0.415761
KEGG_PATHWAY	mmu00350:Tyrosine metabolism	7	0.291181	0.00997231	ALDH3B3, ALDH3A1, ALDH3B2, TPO, AOX4, AOX2, AOX3	370	39	7691	3.73091	0.914178	0.223017	0.216671
GOTERM_BP_FAT	GO:0009112~nucleobase metabolic process	7	0.291181	0.0264079	AOX4, GDA, AOX2, DPYS, AOX3, TYMP, APRT	1012	41	17911	3.02172	1	0.878671	0.870838
GOTERM_MF_FAT	GO:0016623~oxidoreductase activity, acting on the aldehyde or oxo group of donors, oxygen as acceptor	3	0.124792	0.0276095	AOX4, AOX2, AOX3	939	5	16866	10.777	1	0.488916	0.484144
GOTERM_MF_FAT	GO:0016726~oxidoreductase activity, acting on CH or CH2 groups, NAD or NADP as acceptor	3	0.124792	0.0276095	AOX4, AOX2, AOX3	939	5	16866	10.777	1	0.488916	0.484144
GOTERM_MF_FAT	GO:0004854~xanthine dehydrogenase activity	3	0.124792	0.0276095	AOX4, AOX2, AOX3	939	5	16866	10.777	1	0.488916	0.484144
GOTERM_MF_FAT	GO:0004031~aldehyde oxidase activity	3	0.124792	0.0276095	AOX4, AOX2, AOX3	939	5	16866	10.777	1	0.488916	0.484144
GOTERM_BP_FAT	GO:0009115~xanthine catabolic process	3	0.124792	0.0283939	AOX4, AOX2, AOX3	1012	5	17911	10.6192	1	0.878671	0.870838
GOTERM_BP_FAT	GO:0006144~purine nucleobase metabolic process	5	0.207987	0.0378924	AOX4, GDA, AOX2, AOX3, APRT	1012	23	17911	3.84753	1	1	0.991243
GOTERM_BP_FAT	GO:0046110~xanthine metabolic process	3	0.124792	0.0410144	AOX4, AOX2, AOX3	1012	6	17911	8.84931	1	1	0.991243
KEGG_PATHWAY	mmu00760:Nicotinate and nicotinamide metabolism	5	0.207987	0.0713291	AOX4, AOX2, AOX3, CD38, NMNAT3	370	33	7691	3.14947	1	0.626677	0.608845
GOTERM_MF_FAT	GO:0050660~flavin adenine dinucleotide binding	9	0.374376	0.105075	DMGDH, CYB5R2, AOX4, TXNRD3, AOX2, CHDH, AOX3, CYBB, FMO2	939	86	16866	1.87971	1	0.900264	0.891477
GOTERM_MF_FAT	GO:0009055~electron carrier activity	8	0.332779	0.135741	COX8C, AOX4, TXNRD3, AOX2, AOX3, NDUFA4L2, CYBB, AA467197	939	77	16866	1.86615	1	1	0.990984
GOTERM_MF_FAT	GO:0016903~oxidoreductase activity, acting on the aldehyde or oxo group of donors	7	0.291181	0.144265	ALDH3B3, ALDH3A1, ALDH3B2, AOX4, AOX2, AOX3, HTATIP2	939	64	16866	1.96456	1	1	0.990984
GOTERM_MF_FAT	GO:0016725~oxidoreductase activity, acting on CH or CH2 groups	3	0.124792	0.201659	AOX4, AOX2, AOX3	939	15	16866	3.59233	1	1	0.990984
GOTERM_MF_FAT	GO:0051287~NAD binding	6	0.249584	0.327226	AOX4, AOX2, AOX3, SORD, ME3, HTATIP2	939	68	16866	1.58485	1	1	0.990984
GOTERM_MF_FAT	GO:0051537~2 iron, 2 sulfur cluster binding	3	0.124792	0.447624	AOX4, AOX2, AOX3	939	27	16866	1.99574	1	1	0.990984
KEGG_PATHWAY	mmu00380:Tryptophan metabolism	3	0.124792	0.666809	AOX4, AOX2, AOX3	370	47	7691	1.3268	1	1	0.97551
GOTERM_MF_FAT	GO:0051536~iron-sulfur cluster binding	4	0.166389	0.71829	AOX4, AOX2, AOX3, NUBP2	939	66	16866	1.08859	1	1	0.990984
GOTERM_MF_FAT	GO:0051540~metal cluster binding	4	0.166389	0.71829	AOX4, AOX2, AOX3, NUBP2	939	66	16866	1.08859	1	1	0.990984
KEGG_PATHWAY	mmu00280:Valine, leucine and isoleucine degradation	3	0.124792	0.748669	AOX4, AOX2, AOX3	370	55	7691	1.13381	1	1	0.97551
KEGG_PATHWAY	mmu00830:Retinol metabolism	4	0.166389	0.807584	AOX4, RDH11, AOX2, AOX3	370	89	7691	0.934224	1	1	0.97551
Annotation Cluster 42	Enrichment Score: 1.1766272576059769
Category	Term	Count	%	PValue	Genes	List Total	Pop Hits	Pop Total	Fold Enrichment	Bonferroni	Benjamini	FDR
GOTERM_CC_FAT	GO:0032421~stereocilium bundle	8	0.332779	0.0602011	TMC1, LOXHD1, PTPRQ, PCDH15, ELMOD3, PROM1, USH2A, TPRN	907	56	14413	2.27012	1	0.677883	0.641042
GOTERM_BP_FAT	GO:0050954~sensory perception of mechanical stimulus	16	0.665557	0.0677004	TMC1, SPTBN4, PTPRQ, EYA4, PCDH15, TRPV1, USH2A, FAM107B, OTOGL, GRIN2D, LOXHD1, COL2A1, MYO1A, OTOG, SLC17A8, TPRN	1012	174	17911	1.62746	1	1	0.991243
GOTERM_BP_FAT	GO:0007605~sensory perception of sound	14	0.582363	0.0724307	TMC1, SPTBN4, PTPRQ, EYA4, PCDH15, USH2A, FAM107B, OTOGL, LOXHD1, COL2A1, MYO1A, OTOG, SLC17A8, TPRN	1012	147	17911	1.68558	1	1	0.991243
Annotation Cluster 43	Enrichment Score: 1.173358904842155
Category	Term	Count	%	PValue	Genes	List Total	Pop Hits	Pop Total	Fold Enrichment	Bonferroni	Benjamini	FDR
GOTERM_BP_FAT	GO:0071468~cellular response to acidic pH	4	0.166389	0.033518	PKD2L1, TRPV1, PCK1, RAB11FIP5	1012	13	17911	5.44573	1	0.970322	0.961673
GOTERM_BP_FAT	GO:0071467~cellular response to pH	5	0.207987	0.0378924	GPR68, PKD2L1, TRPV1, PCK1, RAB11FIP5	1012	23	17911	3.84753	1	1	0.991243
GOTERM_BP_FAT	GO:0009268~response to pH	6	0.249584	0.11597	ARSA, GPR68, PKD2L1, TRPV1, PCK1, RAB11FIP5	1012	46	17911	2.30852	1	1	0.991243
GOTERM_BP_FAT	GO:0010447~response to acidic pH	4	0.166389	0.137528	PKD2L1, TRPV1, PCK1, RAB11FIP5	1012	23	17911	3.07802	1	1	0.991243
Annotation Cluster 44	Enrichment Score: 1.1722787014201446
Category	Term	Count	%	PValue	Genes	List Total	Pop Hits	Pop Total	Fold Enrichment	Bonferroni	Benjamini	FDR
GOTERM_MF_FAT	GO:0004332~fructose-bisphosphate aldolase activity	3	0.124792	0.0276095	ALDOART2, ALDOART1, ALDOA	939	5	16866	10.777	1	0.488916	0.484144
GOTERM_MF_FAT	GO:0016830~carbon-carbon lyase activity	7	0.291181	0.0781125	ALDOART2, ALDOART1, AMD2, DDT, ME3, PCK1, ALDOA	939	54	16866	2.32836	1	0.800353	0.792541
GOTERM_MF_FAT	GO:0016832~aldehyde-lyase activity	3	0.124792	0.141054	ALDOART2, ALDOART1, ALDOA	939	12	16866	4.49042	1	1	0.990984
Annotation Cluster 45	Enrichment Score: 1.15248831838966
Category	Term	Count	%	PValue	Genes	List Total	Pop Hits	Pop Total	Fold Enrichment	Bonferroni	Benjamini	FDR
GOTERM_BP_FAT	GO:0005975~carbohydrate metabolic process	56	2.32945	0.0129745	GALNT14, MOGAT1, PLEK, ENO3, ENO4, HK1, B3GALT2, HYAL4, HYAL6, PDK2, IGFBP5, PGAM2, SORD, GYKL1, CAR5A, PGP, CHST1, HAGH, ALDOA, FBP1, ATF3, SPAM1, ALDOART2, ALDOART1, PTAFR, GCNT1, ADRB1, AOAH, ART5, GK2, LMF1, LDHC, ART1, LDHA, PPP3R2, TKFC, AMDHD2, PHKG2, ST8SIA4, OTOG, GCNT3, PGK2, PCK1, MDH1B, KL, GALNT3, AI464131, MT3, OTOGL, POMC, MGAT4C, MGAT4D, MGAT4E, DPY19L2, GALNTL6, PFKP	1012	718	17911	1.38039	1	0.574679	0.569556
GOTERM_BP_FAT	GO:0044723~single-organism carbohydrate metabolic process	46	1.91348	0.0455801	GALNT14, ALDOART2, ALDOART1, MOGAT1, PLEK, PTAFR, GCNT1, ADRB1, AOAH, ART5, ENO3, ENO4, LMF1, GK2, HK1, ART1, LDHA, PPP3R2, TKFC, B3GALT2, PHKG2, ST8SIA4, OTOG, GCNT3, PGK2, PCK1, PDK2, IGFBP5, GALNT3, PGAM2, SORD, GYKL1, CAR5A, OTOGL, POMC, MGAT4C, MGAT4D, MGAT4E, DPY19L2, PGP, CHST1, GALNTL6, ALDOA, FBP1, ATF3, PFKP	1012	617	17911	1.31951	1	1	0.991243
GOTERM_BP_FAT	GO:1901135~carbohydrate derivative metabolic process	69	2.87022	0.18798	PGLYRP4, GALNT14, AMD2, ENO3, RXFP2, ENO4, HK1, AQP1, NDST4, B3GALT2, HYAL4, NUDT18, PDE8A, COX8C, ACOT7, PGAM2, NME5, GYKL1, APRT, MRAP, COL2A1, NME8, TBPL1, CHST1, ALDOA, FBP1, ALDOART2, ALDOART1, PDE1C, PTGER3, GCNT1, ADRB1, AKAP6, AOAH, ART5, GUCY2G, CRHR1, TYMP, GK2, LMF1, AK9, LDHC, ART1, LDHA, TKFC, AMDHD2, ST8SIA4, GCNT3, PGK2, PRPS1L1, CCL21A, CAP2, P2RY13, KL, GALNT3, MT3, TSHR, ACR, MG…	1012	1079	17911	1.13179	1	1	0.991243
GOTERM_BP_FAT	GO:0044262~cellular carbohydrate metabolic process	19	0.790349	0.220837	IGFBP5, MOGAT1, PLEK, PTAFR, PGAM2, SORD, ADRB1, AOAH, GYKL1, GK2, HK1, POMC, PPP3R2, TKFC, PHKG2, PGP, PCK1, FBP1, PDK2	1012	261	17911	1.28841	1	1	0.991243
Annotation Cluster 46	Enrichment Score: 1.1324310272172786
Category	Term	Count	%	PValue	Genes	List Total	Pop Hits	Pop Total	Fold Enrichment	Bonferroni	Benjamini	FDR
GOTERM_MF_FAT	GO:0097367~carbohydrate derivative binding	152	6.3228	0.0106588	VIT, SPON2, PGLYRP4, DGKA, RASEF, ULK4, ABCA16, TESK1, ABCA17, STKLD1, FGF1, ABCA13, MPO, ABCA14, NUBP2, ABCA15, CCT6B, COMP, RNF112, RAB42, DHX58, CDK20, PAPOLB, PDK2, EPHA5, CDKL3, CDKL4, GM5174, IRGC1, HFE2, BC030499, KATNAL1, NAIP6, KATNAL2, MAK, TTLL13, TTLL11, TSSK1, CDKL1, PSG17, EPHA10, PDE1C, ARL3, STK39, TGFA, LPL, ABCB9, NTPCR, DNAJC27, AK7, NUGGC, AK8, TTBK1, AK9, KIF19A, GRK3, STK33,…	939	2276	16866	1.19955	0.999999	0.383715	0.37997
GOTERM_MF_FAT	GO:0016301~kinase activity	64	2.66223	0.0121377	ALK, CCNK, DYRK3, LRGUK, 4932414J04RIK, FLT4, DGKA, ULK4, TESK1, PIK3CD, STKLD1, PIK3CG, HK1, CDK20, PDK2, HTATIP2, EPHA5, CDKL3, CDKL4, GM5174, IRAK3, HFE2, NME5, GYKL1, MAPK8IP2, BC030499, MAK, NME8, CSNK2B, DCX, TSSK1, CAMK1G, CDKL1, EPHA10, STK39, AKAP6, GUCY2G, AKAP4, AURKC, AK7, PIK3R6, AK8, TTBK1, AURKA, GK2, AK9, CKMT2, GM6729, GRK3, STK33, ACVR1C, TKFC, GRK4, PHKG2, PGK2, PCK1, SRMS, MOK…	939	852	16866	1.34923	1	0.414551	0.410505
GOTERM_MF_FAT	GO:0032559~adenyl ribonucleotide binding	106	4.40932	0.0182697	DGKA, ULK4, ABCA16, TESK1, ABCA17, STKLD1, ABCA13, ABCA14, NUBP2, ABCA15, CCT6B, DHX58, CDK20, PAPOLB, PDK2, EPHA5, CDKL3, CDKL4, GM5174, BC030499, KATNAL1, NAIP6, KATNAL2, MAK, TTLL13, TTLL11, TSSK1, CDKL1, EPHA10, PDE1C, STK39, ABCB9, NTPCR, AK7, AK8, TTBK1, AK9, KIF19A, GRK3, STK33, TKFC, NLRP6, GRK4, PGK2, DNAH12, ATP8B5, ATP8B3, DNAH10, SRMS, DNAH17, TRPV1, HSPA2, ADCY10, PBP2, ATP4A, 493241…	939	1548	16866	1.22993	1	0.477162	0.472505
GOTERM_MF_FAT	GO:0030554~adenyl nucleotide binding	106	4.40932	0.0205173	DGKA, ULK4, ABCA16, TESK1, ABCA17, STKLD1, ABCA13, ABCA14, NUBP2, ABCA15, CCT6B, DHX58, CDK20, PAPOLB, PDK2, EPHA5, CDKL3, CDKL4, GM5174, BC030499, KATNAL1, NAIP6, KATNAL2, MAK, TTLL13, TTLL11, TSSK1, CDKL1, EPHA10, PDE1C, STK39, ABCB9, NTPCR, AK7, AK8, TTBK1, AK9, KIF19A, GRK3, STK33, TKFC, NLRP6, GRK4, PGK2, DNAH12, ATP8B5, ATP8B3, DNAH10, SRMS, DNAH17, TRPV1, HSPA2, ADCY10, PBP2, ATP4A, 493241…	939	1556	16866	1.22361	1	0.488916	0.484144
GOTERM_MF_FAT	GO:0005524~ATP binding	101	4.20133	0.0346577	DGKA, ULK4, ABCA16, TESK1, ABCA17, STKLD1, ABCA13, ABCA14, NUBP2, ABCA15, CCT6B, DHX58, CDK20, PAPOLB, PDK2, EPHA5, CDKL3, CDKL4, GM5174, BC030499, KATNAL1, NAIP6, KATNAL2, MAK, TTLL13, TTLL11, TSSK1, CDKL1, EPHA10, STK39, ABCB9, NTPCR, AK7, AK8, TTBK1, AK9, KIF19A, GRK3, STK33, TKFC, NLRP6, GRK4, PGK2, DNAH12, ATP8B5, ATP8B3, DNAH10, SRMS, DNAH17, TRPV1, HSPA2, ADCY10, PBP2, ATP4A, 4932415M13RIK…	939	1507	16866	1.2038	1	0.547669	0.542324
GOTERM_MF_FAT	GO:0032555~purine ribonucleotide binding	124	5.15807	0.0425054	DGKA, RASEF, ULK4, ABCA16, TESK1, ABCA17, STKLD1, ABCA13, ABCA14, NUBP2, ABCA15, CCT6B, RNF112, RAB42, DHX58, CDK20, PAPOLB, PDK2, EPHA5, CDKL3, CDKL4, GM5174, IRGC1, BC030499, KATNAL1, NAIP6, KATNAL2, MAK, TTLL13, TTLL11, TSSK1, CDKL1, EPHA10, PDE1C, ARL3, STK39, ABCB9, NTPCR, DNAJC27, AK7, NUGGC, AK8, TTBK1, AK9, KIF19A, GRK3, STK33, TKFC, NLRP6, GRK4, PGK2, PCK1, 4930544G11RIK, DNAH12, ATP8B5,…	939	1908	16866	1.16732	1	0.600671	0.594809
GOTERM_MF_FAT	GO:0032553~ribonucleotide binding	125	5.19967	0.0438589	DGKA, RASEF, ULK4, ABCA16, TESK1, ABCA17, STKLD1, ABCA13, ABCA14, NUBP2, ABCA15, CCT6B, RNF112, RAB42, DHX58, CDK20, PAPOLB, PDK2, EPHA5, CDKL3, CDKL4, GM5174, IRGC1, BC030499, KATNAL1, NAIP6, KATNAL2, MAK, TTLL13, TTLL11, TSSK1, CDKL1, EPHA10, PDE1C, ARL3, STK39, ABCB9, NTPCR, DNAJC27, AK7, NUGGC, AK8, TTBK1, AK9, KIF19A, GRK3, STK33, TKFC, NLRP6, GRK4, PGK2, PCK1, 4930544G11RIK, DNAH12, ATP8B5,…	939	1923	16866	1.16755	1	0.608542	0.602603
GOTERM_MF_FAT	GO:0017076~purine nucleotide binding	124	5.15807	0.0480452	DGKA, RASEF, ULK4, ABCA16, TESK1, ABCA17, STKLD1, ABCA13, ABCA14, NUBP2, ABCA15, CCT6B, RNF112, RAB42, DHX58, CDK20, PAPOLB, PDK2, EPHA5, CDKL3, CDKL4, GM5174, IRGC1, BC030499, KATNAL1, NAIP6, KATNAL2, MAK, TTLL13, TTLL11, TSSK1, CDKL1, EPHA10, PDE1C, ARL3, STK39, ABCB9, NTPCR, DNAJC27, AK7, NUGGC, AK8, TTBK1, AK9, KIF19A, GRK3, STK33, TKFC, NLRP6, GRK4, PGK2, PCK1, 4930544G11RIK, DNAH12, ATP8B5,…	939	1918	16866	1.16123	1	0.621322	0.615258
GOTERM_MF_FAT	GO:0032550~purine ribonucleoside binding	121	5.03328	0.0505396	DGKA, RASEF, ULK4, ABCA16, TESK1, ABCA17, STKLD1, ABCA13, ABCA14, NUBP2, ABCA15, CCT6B, RNF112, RAB42, DHX58, CDK20, PAPOLB, PDK2, EPHA5, CDKL3, CDKL4, GM5174, IRGC1, BC030499, KATNAL1, NAIP6, KATNAL2, MAK, TTLL13, TTLL11, TSSK1, CDKL1, EPHA10, ARL3, STK39, ABCB9, NTPCR, DNAJC27, AK7, NUGGC, AK8, TTBK1, AK9, KIF19A, GRK3, STK33, TKFC, NLRP6, GRK4, PGK2, PCK1, 4930544G11RIK, DNAH12, ATP8B5, ATP8B3…	939	1872	16866	1.16098	1	0.636766	0.630552
GOTERM_MF_FAT	GO:0001883~purine nucleoside binding	121	5.03328	0.0516297	DGKA, RASEF, ULK4, ABCA16, TESK1, ABCA17, STKLD1, ABCA13, ABCA14, NUBP2, ABCA15, CCT6B, RNF112, RAB42, DHX58, CDK20, PAPOLB, PDK2, EPHA5, CDKL3, CDKL4, GM5174, IRGC1, BC030499, KATNAL1, NAIP6, KATNAL2, MAK, TTLL13, TTLL11, TSSK1, CDKL1, EPHA10, ARL3, STK39, ABCB9, NTPCR, DNAJC27, AK7, NUGGC, AK8, TTBK1, AK9, KIF19A, GRK3, STK33, TKFC, NLRP6, GRK4, PGK2, PCK1, 4930544G11RIK, DNAH12, ATP8B5, ATP8B3…	939	1875	16866	1.15913	1	0.636766	0.630552
GOTERM_MF_FAT	GO:0032549~ribonucleoside binding	121	5.03328	0.0516297	DGKA, RASEF, ULK4, ABCA16, TESK1, ABCA17, STKLD1, ABCA13, ABCA14, NUBP2, ABCA15, CCT6B, RNF112, RAB42, DHX58, CDK20, PAPOLB, PDK2, EPHA5, CDKL3, CDKL4, GM5174, IRGC1, BC030499, KATNAL1, NAIP6, KATNAL2, MAK, TTLL13, TTLL11, TSSK1, CDKL1, EPHA10, ARL3, STK39, ABCB9, NTPCR, DNAJC27, AK7, NUGGC, AK8, TTBK1, AK9, KIF19A, GRK3, STK33, TKFC, NLRP6, GRK4, PGK2, PCK1, 4930544G11RIK, DNAH12, ATP8B5, ATP8B3…	939	1875	16866	1.15913	1	0.636766	0.630552
GOTERM_MF_FAT	GO:0001882~nucleoside binding	121	5.03328	0.0586378	DGKA, RASEF, ULK4, ABCA16, TESK1, ABCA17, STKLD1, ABCA13, ABCA14, NUBP2, ABCA15, CCT6B, RNF112, RAB42, DHX58, CDK20, PAPOLB, PDK2, EPHA5, CDKL3, CDKL4, GM5174, IRGC1, BC030499, KATNAL1, NAIP6, KATNAL2, MAK, TTLL13, TTLL11, TSSK1, CDKL1, EPHA10, ARL3, STK39, ABCB9, NTPCR, DNAJC27, AK7, NUGGC, AK8, TTBK1, AK9, KIF19A, GRK3, STK33, TKFC, NLRP6, GRK4, PGK2, PCK1, 4930544G11RIK, DNAH12, ATP8B5, ATP8B3…	939	1883	16866	1.1542	1	0.667569	0.661054
GOTERM_MF_FAT	GO:0035639~purine ribonucleoside triphosphate binding	118	4.90849	0.0804146	DGKA, RASEF, ULK4, ABCA16, TESK1, ABCA17, STKLD1, ABCA13, ABCA14, NUBP2, ABCA15, CCT6B, RNF112, RAB42, DHX58, CDK20, PAPOLB, PDK2, EPHA5, CDKL3, CDKL4, GM5174, IRGC1, BC030499, KATNAL1, NAIP6, KATNAL2, MAK, TTLL13, TTLL11, TSSK1, CDKL1, EPHA10, ARL3, STK39, ABCB9, NTPCR, DNAJC27, AK7, NUGGC, AK8, TTBK1, AK9, KIF19A, GRK3, STK33, TKFC, NLRP6, GRK4, PGK2, PCK1, 4930544G11RIK, DNAH12, ATP8B5, ATP8B3…	939	1858	16866	1.14073	1	0.811456	0.803536
GOTERM_MF_FAT	GO:0004674~protein serine/threonine kinase activity	34	1.41431	0.08512	CCNK, DYRK3, ULK4, STK39, TESK1, STKLD1, AURKC, TTBK1, PIK3CG, AURKA, GM6729, GRK3, STK33, ACVR1C, GRK4, PHKG2, CDK20, PDK2, HTATIP2, CDKL3, CDKL4, GM5174, MOK, HFE2, IRAK3, MAPK15, MAPK10, BC030499, MAK, NEK10, DCX, TSSK1, CAMK1G, CDKL1	939	462	16866	1.32185	1	0.815997	0.808033
GOTERM_MF_FAT	GO:0016773~phosphotransferase activity, alcohol group as acceptor	50	2.07987	0.122474	ALK, CCNK, DYRK3, 4932414J04RIK, FLT4, DGKA, ULK4, TESK1, PIK3CD, STKLD1, PIK3CG, HK1, CDK20, PDK2, HTATIP2, EPHA5, CDKL3, CDKL4, GM5174, IRAK3, HFE2, GYKL1, BC030499, MAK, DCX, TSSK1, CAMK1G, CDKL1, EPHA10, STK39, GUCY2G, AURKC, PIK3R6, TTBK1, AURKA, GK2, GM6729, GRK3, STK33, ACVR1C, TKFC, GRK4, PHKG2, SRMS, MOK, MAPK15, MAPK10, 4932415M13RIK, NEK10, PFKP	939	742	16866	1.21035	1	0.988701	0.979052
GOTERM_MF_FAT	GO:0004672~protein kinase activity	43	1.78869	0.14778	ALK, CCNK, DYRK3, 4932414J04RIK, EPHA10, FLT4, ULK4, STK39, TESK1, STKLD1, GUCY2G, AURKC, TTBK1, PIK3CG, AURKA, HK1, GM6729, GRK3, STK33, ACVR1C, GRK4, PHKG2, CDK20, PDK2, HTATIP2, EPHA5, CDKL3, CDKL4, GM5174, SRMS, MOK, HFE2, IRAK3, MAPK15, MAPK10, BC030499, 4932415M13RIK, MAK, NEK10, DCX, TSSK1, CAMK1G, CDKL1	939	638	16866	1.21058	1	1	0.990984
GOTERM_MF_FAT	GO:0036094~small molecule binding	157	6.53078	0.223753	DMGDH, DGKA, RASEF, ULK4, ABCA16, TESK1, ABCA17, STKLD1, ABCA13, ABCA14, MBD3L1, NUBP2, ABCA15, CCT6B, COMP, RNF112, RAB42, DHX58, CDK20, PABPC4L, PAPOLB, PDK2, EPHA5, CDKL3, CDKL4, GM5174, STARD6, IRGC1, P3H2, CYBB, BC030499, KATNAL1, NAIP6, KATNAL2, MAK, TTLL13, TTLL11, TSSK1, OSBP2, CDKL1, EPHA10, PDE1C, ARL3, STK39, ABCB9, NTPCR, DNAJC27, AK7, NUGGC, AK8, TTBK1, AK9, CYB5R2, KIF19A, GRK3, STK…	939	2649	16866	1.06455	1	1	0.990984
GOTERM_MF_FAT	GO:0000166~nucleotide binding	145	6.03161	0.224104	DMGDH, DGKA, RASEF, ULK4, ABCA16, TESK1, ABCA17, STKLD1, ABCA13, ABCA14, MBD3L1, NUBP2, ABCA15, CCT6B, RNF112, RAB42, DHX58, CDK20, PABPC4L, PAPOLB, PDK2, EPHA5, CDKL3, CDKL4, GM5174, IRGC1, CYBB, BC030499, KATNAL1, NAIP6, KATNAL2, MAK, TTLL13, TTLL11, TSSK1, CDKL1, EPHA10, PDE1C, ARL3, STK39, ABCB9, NTPCR, DNAJC27, AK7, NUGGC, AK8, TTBK1, AK9, CYB5R2, KIF19A, GRK3, STK33, TKFC, NLRP6, GRK4, PGK2…	939	2438	16866	1.06827	1	1	0.990984
GOTERM_MF_FAT	GO:1901265~nucleoside phosphate binding	145	6.03161	0.224104	DMGDH, DGKA, RASEF, ULK4, ABCA16, TESK1, ABCA17, STKLD1, ABCA13, ABCA14, MBD3L1, NUBP2, ABCA15, CCT6B, RNF112, RAB42, DHX58, CDK20, PABPC4L, PAPOLB, PDK2, EPHA5, CDKL3, CDKL4, GM5174, IRGC1, CYBB, BC030499, KATNAL1, NAIP6, KATNAL2, MAK, TTLL13, TTLL11, TSSK1, CDKL1, EPHA10, PDE1C, ARL3, STK39, ABCB9, NTPCR, DNAJC27, AK7, NUGGC, AK8, TTBK1, AK9, CYB5R2, KIF19A, GRK3, STK33, TKFC, NLRP6, GRK4, PGK2…	939	2438	16866	1.06827	1	1	0.990984
GOTERM_MF_FAT	GO:0097159~organic cyclic compound binding	281	11.6889	0.999996	DMGDH, GFI1, ULK4, TESK1, ABCA16, ABCA17, BB287469, ABCA13, ABCA14, FERD3L, ABCA15, CCT6B, MBD3L1, NUBP2, RNF112, SPZ1, SOX1, SOX17, CREB3L4, SPATA24, DHX58, CDK20, PDK2, HOXA4, EPHA5, STARD6, RFX2, HNF1B, OVOL2, RFX8, NEIL3, CYP2U1, KATNAL1, KATNAL2, RFX4, TTLL13, TBPL1, TTLL11, FLYWCH1, CCDC81, ATF3, PDE1C, EPHA10, ZFP989, ABCB9, NUGGC, ZBTB3, TTBK1, CYB5R2, PCBP3, ALX1, PCK1, HOXC8, LYAR, NKX2…	939	6159	16866	0.819488	1	1	0.999996
GOTERM_MF_FAT	GO:1901363~heterocyclic compound binding	275	11.4393	0.999997	DMGDH, GFI1, ULK4, TESK1, ABCA16, ABCA17, BB287469, ABCA13, ABCA14, FERD3L, ABCA15, CCT6B, MBD3L1, NUBP2, RNF112, SPZ1, SOX1, SOX17, CREB3L4, SPATA24, DHX58, CDK20, PDK2, HOXA4, EPHA5, RFX2, HNF1B, OVOL2, RFX8, NEIL3, CYP2U1, KATNAL1, KATNAL2, RFX4, TTLL13, TBPL1, TTLL11, FLYWCH1, CCDC81, ATF3, PDE1C, EPHA10, ZFP989, ABCB9, NUGGC, ZBTB3, TTBK1, CYB5R2, PCBP3, ALX1, PCK1, HOXC8, LYAR, NKX2-4, 4930…	939	6072	16866	0.813481	1	1	0.999997
Annotation Cluster 47	Enrichment Score: 1.1287593582384068
Category	Term	Count	%	PValue	Genes	List Total	Pop Hits	Pop Total	Fold Enrichment	Bonferroni	Benjamini	FDR
GOTERM_BP_FAT	GO:0006928~movement of cell or subcellular component	157	6.53078	1.18476e-09	ULK4, DNHD1, FGF1, SLC9C1, ENO4, AQP1, EDNRB, SOX1, SOX17, TEKT2, CCL27A, C3AR1, TEKT3, ROPN1L, TEKT4, SCN1B, EPHA5, IGFBP5, DNAAF1, CEP131, TTC21A, OVOL2, ARC, ARMC4, CSNK2B, PIH1D3, WDPCP, CCDC151, ROPN1, DSC2, GPM6A, ARL3, ADRB1, CYP19A1, AK7, GM3417, LDHC, CACNA1I, KIF19A, KLRK1, PLXNA2, ALX1, PGK2, NKX6-1, 4930544G11RIK, CCL21A, CCR1, DNAH12, SMCP, NGFR, DNAH10, SRMS, CFAP73, DNAH17, RNASE10…	1012	1724	17911	1.61176	7.44384e-06	2.40086e-07	2.37946e-07
GOTERM_BP_FAT	GO:0040011~locomotion	121	5.03328	0.000115211	ULK4, FGF1, SLC9C1, ENO4, AQP1, CYSLTR1, EDNRB, SOX1, SOX17, TEKT2, CCL27A, C3AR1, PROK2, TEKT3, ROPN1L, TEKT4, SCN1B, EPHA5, IGFBP5, OVOL2, ARC, CSNK2B, PIH1D3, WDPCP, ROPN1, GPM6A, CMTM2B, CMTM2A, PLA2G6, CYP19A1, LDHC, CACNA1I, KLRK1, PLXNA2, ALX1, PGK2, NKX6-1, 4930544G11RIK, CCL21A, CCR1, SMCP, NGFR, SRMS, RNASE10, ARHGEF39, GCSAM, ESR2, NR4A1, SPAG6L, DNAIC1, ARTN, GPR183, SLC26A8, DRC1, SP…	1012	1529	17911	1.40061	0.515149	0.0131592	0.0130419
GOTERM_BP_FAT	GO:0051674~localization of cell	107	4.45092	0.000270792	ULK4, FGF1, SLC9C1, ENO4, AQP1, EDNRB, SOX1, SOX17, TEKT2, CCL27A, C3AR1, TEKT3, ROPN1L, TEKT4, IGFBP5, OVOL2, ARC, CSNK2B, PIH1D3, WDPCP, ROPN1, GPM6A, CYP19A1, LDHC, CACNA1I, KLRK1, PLXNA2, ALX1, PGK2, NKX6-1, 4930544G11RIK, CCL21A, CCR1, SMCP, SRMS, RNASE10, ARHGEF39, GCSAM, ESR2, NR4A1, SPAG6L, DNAIC1, ARTN, GPR183, SLC26A8, DRC1, SPAG16, MESP1, FLT4, PIK3CD, LRRC6, CLEC14A, CXCL5, INSL6, SLC…	1012	1348	17911	1.40486	0.817611	0.0283519	0.0280992
GOTERM_BP_FAT	GO:0048870~cell motility	107	4.45092	0.000270792	ULK4, FGF1, SLC9C1, ENO4, AQP1, EDNRB, SOX1, SOX17, TEKT2, CCL27A, C3AR1, TEKT3, ROPN1L, TEKT4, IGFBP5, OVOL2, ARC, CSNK2B, PIH1D3, WDPCP, ROPN1, GPM6A, CYP19A1, LDHC, CACNA1I, KLRK1, PLXNA2, ALX1, PGK2, NKX6-1, 4930544G11RIK, CCL21A, CCR1, SMCP, SRMS, RNASE10, ARHGEF39, GCSAM, ESR2, NR4A1, SPAG6L, DNAIC1, ARTN, GPR183, SLC26A8, DRC1, SPAG16, MESP1, FLT4, PIK3CD, LRRC6, CLEC14A, CXCL5, INSL6, SLC…	1012	1348	17911	1.40486	0.817611	0.0283519	0.0280992
KEGG_PATHWAY	mmu04062:Chemokine signaling pathway	22	0.915141	0.000439357	CCR1, CX3CR1, CCL12, SHC3, CCL22, WAS, PIK3CD, PIK3CG, CXCL5, GRK3, GNG10, CCL7, GRK4, CCL27A, CCL2, GM13306, DOCK2, CCR5, PLCB2, 4930544G11RIK, CCL21A, CCR2	370	196	7691	2.33318	0.102073	0.0360273	0.0350021
GOTERM_BP_FAT	GO:1901623~regulation of lymphocyte chemotaxis	7	0.291181	0.00276715	CCL12, KLRK1, CCL7, CCL27A, CCL2, GM13306, CCR2	1012	26	17911	4.76501	1	0.209436	0.207569
GOTERM_BP_FAT	GO:2000401~regulation of lymphocyte migration	9	0.374376	0.00504826	CCL12, KLRK1, CCL7, CCL27A, CCL2, GM13306, GCSAM, CCL21A, CCR2	1012	48	17911	3.31849	1	0.316271	0.313451
GOTERM_BP_FAT	GO:0048247~lymphocyte chemotaxis	10	0.415973	0.00618816	CCL12, CCL22, KLRK1, CCL7, GPR183, CCL27A, CCL2, GM13306, CCL21A, CCR2	1012	60	17911	2.94977	1	0.351529	0.348395
GOTERM_BP_FAT	GO:0072676~lymphocyte migration	12	0.499168	0.00745821	CCL12, CCL22, KLRK1, CCL7, ARTN, GPR183, CCL27A, CCL2, GM13306, GCSAM, CCL21A, CCR2	1012	84	17911	2.52837	1	0.407413	0.403781
GOTERM_BP_FAT	GO:0070098~chemokine-mediated signaling pathway	10	0.415973	0.00768354	CCR1, CCL12, CCL22, CCL7, CCL2, TREM2, ACKR1, CXCL5, CCL21A, CCR2	1012	62	17911	2.85462	1	0.409051	0.405405
GOTERM_BP_FAT	GO:0048246~macrophage chemotaxis	7	0.291181	0.00951284	CX3CR1, CCL12, EDNRB, C3AR1, CCL2, CYP19A1, CCL21A	1012	33	17911	3.75425	1	0.45969	0.455592
GOTERM_BP_FAT	GO:2000501~regulation of natural killer cell chemotaxis	4	0.166389	0.0116521	CCL12, KLRK1, CCL7, CCL2	1012	9	17911	7.86605	1	0.530424	0.525695
GOTERM_BP_FAT	GO:0035747~natural killer cell chemotaxis	4	0.166389	0.0116521	CCL12, KLRK1, CCL7, CCL2	1012	9	17911	7.86605	1	0.530424	0.525695
KEGG_PATHWAY	mmu04060:Cytokine-cytokine receptor interaction	21	0.873544	0.0120817	CCR1, CX3CR1, NGFR, CCL12, CCL22, TNFRSF12A, TNFRSF13B, TNFRSF19, OSM, TNFRSF11A, GDF5, PRLR, CXCL5, CCL7, CCL27A, CCL2, GM13305, GM13306, CCR5, CCL21A, CCR2	370	242	7691	1.80379	0.949108	0.247675	0.240627
GOTERM_BP_FAT	GO:0006935~chemotaxis	44	1.83028	0.0129902	CX3CR1, CCL12, SEMA3D, PTAFR, LEF1, PIK3CD, CMTM2B, CMTM2A, FGF1, PLA2G6, CYP19A1, CXCL5, PIK3CG, TYMP, CYSLTR1, EDNRB, KLRK1, CCL7, CHL1, CCL27A, PLXNA2, C3AR1, PROK2, CCL2, CCR5, 4930544G11RIK, CCL21A, SCN1B, CCR2, LGI1, EPHA5, CCR1, NGFR, CCL22, VEGFD, AGTR1A, NR4A1, NRG3, ARTN, GPR183, SAA1, ACKR2, GM13306, DOCK2	1012	536	17911	1.45287	1	0.574679	0.569556
GOTERM_BP_FAT	GO:0042330~taxis	44	1.83028	0.0133279	CX3CR1, CCL12, SEMA3D, PTAFR, LEF1, PIK3CD, CMTM2B, CMTM2A, FGF1, PLA2G6, CYP19A1, CXCL5, PIK3CG, TYMP, CYSLTR1, EDNRB, KLRK1, CCL7, CHL1, CCL27A, PLXNA2, C3AR1, PROK2, CCL2, CCR5, 4930544G11RIK, CCL21A, SCN1B, CCR2, LGI1, EPHA5, CCR1, NGFR, CCL22, VEGFD, AGTR1A, NR4A1, NRG3, ARTN, GPR183, SAA1, ACKR2, GM13306, DOCK2	1012	538	17911	1.44747	1	0.57742	0.572273
GOTERM_MF_FAT	GO:0031727~CCR2 chemokine receptor binding	3	0.124792	0.0171959	CCL12, CCL7, CCL2	939	4	16866	13.4712	1	0.472809	0.468195
GOTERM_BP_FAT	GO:0002685~regulation of leukocyte migration	18	0.748752	0.0175878	CCR1, P2RY12, CCL12, PTAFR, PTGER3, VEGFD, GCSAM, CYP19A1, CXCL5, KLRK1, CCL7, C3AR1, CCL27A, CCL2, GM13306, CCL21A, CCR2, TLR2	1012	172	17911	1.85218	1	0.681844	0.675766
GOTERM_BP_FAT	GO:0002688~regulation of leukocyte chemotaxis	13	0.540765	0.0199465	CCR1, CCL12, VEGFD, CYP19A1, CXCL5, KLRK1, CCL7, C3AR1, CCL27A, CCL2, GM13306, CCL21A, CCR2	1012	109	17911	2.11084	1	0.741443	0.734833
GOTERM_BP_FAT	GO:0002687~positive regulation of leukocyte migration	14	0.582363	0.0321203	CCR1, CCL12, PTAFR, PTGER3, VEGFD, CXCL5, CCL7, C3AR1, CCL27A, CCL2, GM13306, CCL21A, CCR2, TLR2	1012	130	17911	1.906	1	0.962422	0.953842
GOTERM_BP_FAT	GO:0032103~positive regulation of response to external stimulus	24	0.998336	0.0321927	CCR1, CCL12, PTGER3, CD180, VEGFD, TNFRSF11A, PIK3CG, CXCL5, C3, FCGR1, CCL7, ARTN, DHX58, C3AR1, CCL27A, ANKRD42, CCL2, GHRL, GM13306, CCR5, TLR4, CCL21A, CCR2, TLR2	1012	270	17911	1.57321	1	0.962422	0.953842
GOTERM_BP_FAT	GO:0071675~regulation of mononuclear cell migration	5	0.207987	0.0495622	C3AR1, CCL27A, CCL2, GM13306, CCL21A	1012	25	17911	3.53972	1	1	0.991243
GOTERM_BP_FAT	GO:0050920~regulation of chemotaxis	18	0.748752	0.0583054	CCR1, CCL12, SEMA3D, VEGFD, FGF1, CYP19A1, CXCL5, KLRK1, CCL7, ARTN, GPR183, C3AR1, CCL27A, PLXNA2, CCL2, GM13306, CCL21A, CCR2	1012	199	17911	1.60088	1	1	0.991243
GOTERM_BP_FAT	GO:0002690~positive regulation of leukocyte chemotaxis	10	0.415973	0.0599003	CCR1, CCL7, C3AR1, CCL27A, CCL2, VEGFD, GM13306, CXCL5, CCL21A, CCR2	1012	88	17911	2.01121	1	1	0.991243
GOTERM_BP_FAT	GO:0071674~mononuclear cell migration	5	0.207987	0.0629832	C3AR1, CCL27A, CCL2, GM13306, CCL21A	1012	27	17911	3.27752	1	1	0.991243
GOTERM_BP_FAT	GO:0060326~cell chemotaxis	22	0.915141	0.0647651	CCR1, CX3CR1, CCL12, CCL22, LEF1, VEGFD, FGF1, CYP19A1, AGTR1A, CXCL5, NR4A1, EDNRB, KLRK1, CCL7, GPR183, C3AR1, CCL27A, SAA1, CCL2, GM13306, CCL21A, CCR2	1012	261	17911	1.49184	1	1	0.991243
GOTERM_BP_FAT	GO:0043615~astrocyte cell migration	3	0.124792	0.088007	CCL12, CCL2, CCR2	1012	9	17911	5.89954	1	1	0.991243
GOTERM_BP_FAT	GO:0030595~leukocyte chemotaxis	17	0.707155	0.0886195	CCR1, CX3CR1, CCL12, CCL22, VEGFD, CYP19A1, CXCL5, EDNRB, KLRK1, CCL7, GPR183, C3AR1, CCL27A, CCL2, GM13306, CCL21A, CCR2	1012	196	17911	1.53508	1	1	0.991243
GOTERM_BP_FAT	GO:0050900~leukocyte migration	24	0.998336	0.090968	CCR1, P2RY12, CX3CR1, CCL12, CCL22, PTAFR, GCNT1, PTGER3, VEGFD, GCSAM, CYP19A1, CXCL5, EDNRB, KLRK1, CCL7, ARTN, GPR183, C3AR1, CCL27A, CCL2, GM13306, CCL21A, CCR2, TLR2	1012	303	17911	1.40187	1	1	0.991243
GOTERM_BP_FAT	GO:0072678~T cell migration	6	0.249584	0.100483	GPR183, CCL27A, CCL2, GM13306, CCL21A, CCR2	1012	44	17911	2.41345	1	1	0.991243
GOTERM_BP_FAT	GO:0002548~monocyte chemotaxis	7	0.291181	0.101045	CCR1, CCL12, CCL22, CCL7, CCL2, CCL21A, CCR2	1012	57	17911	2.17351	1	1	0.991243
GOTERM_BP_FAT	GO:0010818~T cell chemotaxis	4	0.166389	0.112012	GPR183, CCL27A, GM13306, CCR2	1012	21	17911	3.37117	1	1	0.991243
GOTERM_MF_FAT	GO:0008009~chemokine activity	6	0.249584	0.12662	CCL12, CCL22, CCL7, CCL2, CXCL5, CCL21A	939	48	16866	2.24521	1	1	0.990984
GOTERM_BP_FAT	GO:2000403~positive regulation of lymphocyte migration	5	0.207987	0.143234	CCL7, CCL27A, GM13306, CCL21A, CCR2	1012	36	17911	2.45814	1	1	0.991243
GOTERM_BP_FAT	GO:0010758~regulation of macrophage chemotaxis	4	0.166389	0.150959	C3AR1, CCL2, CYP19A1, CCL21A	1012	24	17911	2.94977	1	1	0.991243
GOTERM_BP_FAT	GO:0051270~regulation of cellular component movement	55	2.28785	0.186771	FLT4, ULK4, PIK3CD, FGF1, CXCL5, AQP1, CCL27A, C3AR1, CCR5, CCR2, CCDC39, IGFBP5, DNAAF1, PROX1, NRG3, ARMC4, CSNK2B, WDPCP, HAP1, DSC2, TLR2, CCDC40, CX3CR1, CCL12, SEMA3D, PTAFR, PTGER3, LEF1, WAS, ADRB1, AKAP6, CYP19A1, ACVR1C, KLRK1, CCL7, ATOH8, PLXNA2, CCL2, NKX6-1, CCL21A, 4930544G11RIK, P2RY12, CCR1, ANGPT4, RNASE10, ARHGEF39, VEGFD, GCSAM, PODN, TTLL6, GPR183, EPPK1, GM13306, MYO1F, 2900…	1012	846	17911	1.15062	1	1	0.991243
GOTERM_MF_FAT	GO:0048020~CCR chemokine receptor binding	5	0.207987	0.192162	CCL12, CCL22, CCL7, CCL2, CCL21A	939	41	16866	2.19045	1	1	0.990984
GOTERM_BP_FAT	GO:0010820~positive regulation of T cell chemotaxis	3	0.124792	0.206283	CCL27A, GM13306, CCR2	1012	15	17911	3.53972	1	1	0.991243
GOTERM_BP_FAT	GO:0097529~myeloid leukocyte migration	13	0.540765	0.210634	CCR1, CX3CR1, CCL12, CCL22, PTGER3, VEGFD, CYP19A1, EDNRB, CCL7, C3AR1, CCL2, CCL21A, CCR2	1012	163	17911	1.41155	1	1	0.991243
GOTERM_BP_FAT	GO:0050921~positive regulation of chemotaxis	11	0.457571	0.212119	CCR1, CCL7, ARTN, C3AR1, CCL27A, CCL2, VEGFD, GM13306, CXCL5, CCL21A, CCR2	1012	132	17911	1.47488	1	1	0.991243
GOTERM_BP_FAT	GO:0071356~cellular response to tumor necrosis factor	12	0.499168	0.220963	CCL12, ADAMTS13, CCL22, CCL7, KRT8, CCL2, CLDN18, TRPV1, TNFRSF11A, PCK1, YBX3, CCL21A	1012	149	17911	1.42539	1	1	0.991243
GOTERM_BP_FAT	GO:0010759~positive regulation of macrophage chemotaxis	3	0.124792	0.227478	C3AR1, CCL2, CCL21A	1012	16	17911	3.31849	1	1	0.991243
GOTERM_MF_FAT	GO:0042379~chemokine receptor binding	6	0.249584	0.240328	CCL12, CCL22, CCL7, CCL2, CXCL5, CCL21A	939	60	16866	1.79617	1	1	0.990984
GOTERM_BP_FAT	GO:0010819~regulation of T cell chemotaxis	3	0.124792	0.248811	CCL27A, GM13306, CCR2	1012	17	17911	3.12329	1	1	0.991243
GOTERM_BP_FAT	GO:2000406~positive regulation of T cell migration	4	0.166389	0.253861	CCL27A, GM13306, CCL21A, CCR2	1012	31	17911	2.28369	1	1	0.991243
GOTERM_BP_FAT	GO:0019221~cytokine-mediated signaling pathway	22	0.915141	0.294381	CCR1, CX3CR1, CCL12, CCL22, GFI1, OSM, KRT8, TREM2, IRAK3, TNFRSF11A, PODN, PRLR, MT3, CXCL5, CCL7, CSNK2B, STAT4, CCL2, CLDN18, ACKR1, CCL21A, CCR2	1012	326	17911	1.19439	1	1	0.991243
GOTERM_MF_FAT	GO:0005125~cytokine activity	16	0.665557	0.29932	CCL12, CCL22, IL31, OSM, CMTM2B, CMTM2A, GDF5, CXCL5, C1QTNF4, GDF9, CCL7, CCL27A, CCL2, GM13306, LEFTY2, CCL21A	939	230	16866	1.24951	1	1	0.990984
GOTERM_BP_FAT	GO:2000404~regulation of T cell migration	4	0.166389	0.316426	CCL27A, GM13306, CCL21A, CCR2	1012	35	17911	2.0227	1	1	0.991243
GOTERM_BP_FAT	GO:0034612~response to tumor necrosis factor	12	0.499168	0.343116	CCL12, ADAMTS13, CCL22, CCL7, KRT8, CCL2, CLDN18, TRPV1, TNFRSF11A, PCK1, YBX3, CCL21A	1012	167	17911	1.27176	1	1	0.991243
GOTERM_BP_FAT	GO:0070555~response to interleukin-1	9	0.374376	0.375057	CCL12, CCL22, CCL7, CCL2, CD38, IRAK3, TNFRSF11A, PCK1, CCL21A	1012	121	17911	1.31643	1	1	0.991243
GOTERM_BP_FAT	GO:0040012~regulation of locomotion	49	2.03827	0.409359	FLT4, ULK4, PIK3CD, FGF1, CXCL5, AQP1, CCL27A, C3AR1, CCR5, CCR2, IGFBP5, PROX1, NRG3, CSNK2B, WDPCP, TLR2, CX3CR1, CCL12, SEMA3D, PTAFR, PTGER3, LEF1, WAS, CYP19A1, ACVR1C, KLRK1, CCL7, ATOH8, PLXNA2, CCL2, NKX6-1, CCL21A, 4930544G11RIK, P2RY12, CCR1, ANGPT4, RNASE10, ARHGEF39, VEGFD, GCSAM, PODN, TSHR, ARTN, GPR183, EPPK1, GHRL, GM13306, MYO1F, 2900011O08RIK	1012	819	17911	1.05889	1	1	0.991243
GOTERM_BP_FAT	GO:0030334~regulation of cell migration	44	1.83028	0.448539	CX3CR1, CCL12, SEMA3D, FLT4, PTAFR, LEF1, PTGER3, ULK4, PIK3CD, FGF1, CYP19A1, CXCL5, AQP1, ACVR1C, KLRK1, CCL7, ATOH8, CCL27A, PLXNA2, C3AR1, CCL2, CCR5, NKX6-1, 4930544G11RIK, CCL21A, CCR2, CCR1, P2RY12, ANGPT4, IGFBP5, ARHGEF39, VEGFD, PROX1, GCSAM, PODN, NRG3, GPR183, CSNK2B, EPPK1, WDPCP, GM13306, MYO1F, TLR2, 2900011O08RIK	1012	742	17911	1.04951	1	1	0.991243
GOTERM_BP_FAT	GO:0071346~cellular response to interferon-gamma	6	0.249584	0.451721	CCL12, ADAMTS13, CCL22, CCL7, CCL2, CCL21A	1012	78	17911	1.36143	1	1	0.991243
GOTERM_BP_FAT	GO:2000145~regulation of cell motility	46	1.91348	0.454328	CX3CR1, CCL12, SEMA3D, FLT4, PTAFR, LEF1, PTGER3, ULK4, WAS, PIK3CD, FGF1, CYP19A1, CXCL5, AQP1, ACVR1C, KLRK1, CCL7, ATOH8, CCL27A, PLXNA2, C3AR1, CCL2, CCR5, NKX6-1, 4930544G11RIK, CCL21A, CCR2, CCR1, P2RY12, ANGPT4, IGFBP5, RNASE10, ARHGEF39, VEGFD, PROX1, GCSAM, PODN, NRG3, GPR183, CSNK2B, EPPK1, WDPCP, GM13306, MYO1F, TLR2, 2900011O08RIK	1012	782	17911	1.0411	1	1	0.991243
GOTERM_BP_FAT	GO:0071347~cellular response to interleukin-1	7	0.291181	0.45937	CCL12, CCL22, CCL7, CCL2, IRAK3, PCK1, CCL21A	1012	96	17911	1.29052	1	1	0.991243
GOTERM_BP_FAT	GO:0051272~positive regulation of cellular component movement	28	1.16473	0.492093	CCL12, SEMA3D, FLT4, PTAFR, LEF1, PTGER3, PIK3CD, FGF1, CXCL5, AQP1, CCL7, ATOH8, CCL27A, C3AR1, CCL2, CCR5, CCL21A, CCR2, CCR1, ANGPT4, RNASE10, ARHGEF39, VEGFD, PROX1, TTLL6, GM13306, MYO1F, TLR2	1012	472	17911	1.04992	1	1	0.991243
GOTERM_BP_FAT	GO:0040017~positive regulation of locomotion	28	1.16473	0.503338	CCL12, SEMA3D, FLT4, PTAFR, LEF1, PTGER3, PIK3CD, FGF1, CXCL5, AQP1, CCL7, ATOH8, CCL27A, C3AR1, CCL2, CCR5, CCL21A, CCR2, CCR1, ANGPT4, RNASE10, ARHGEF39, VEGFD, PROX1, ARTN, GM13306, MYO1F, TLR2	1012	474	17911	1.04549	1	1	0.991243
GOTERM_BP_FAT	GO:1990266~neutrophil migration	7	0.291181	0.50892	CCL12, CCL22, CCL7, PTGER3, C3AR1, CCL2, CCL21A	1012	101	17911	1.22664	1	1	0.991243
GOTERM_BP_FAT	GO:0016477~cell migration	69	2.87022	0.509708	MESP1, FLT4, ULK4, PIK3CD, CLEC14A, FGF1, CXCL5, AQP1, EDNRB, SOX1, SOX17, CHL1, CCL27A, C3AR1, PDILT, CCR5, CCR2, EMX2, IGFBP5, TNFRSF12A, PROX1, AGTR1A, OVOL2, ARC, NRG3, CSNK2B, DCX, EFHC1, WDPCP, TLR2, CX3CR1, GPM6A, CCL12, SEMA3D, PTAFR, PTGER3, GCNT1, LEF1, CYP19A1, ACVR1C, KLRK1, CCL7, ATOH8, PLXNA2, CCL2, ALX1, NKX6-1, CCL21A, 4930544G11RIK, P2RY12, CCR1, ANGPT4, CENPV, SRMS, CCL22, DYX1C…	1012	1199	17911	1.01852	1	1	0.991243
GOTERM_BP_FAT	GO:2000147~positive regulation of cell motility	27	1.12313	0.531096	CCL12, SEMA3D, FLT4, PTAFR, LEF1, PTGER3, PIK3CD, FGF1, CXCL5, AQP1, CCL7, ATOH8, CCL27A, C3AR1, CCL2, CCR5, CCL21A, CCR2, CCR1, ANGPT4, RNASE10, ARHGEF39, VEGFD, PROX1, GM13306, MYO1F, TLR2	1012	461	17911	1.03658	1	1	0.991243
GOTERM_BP_FAT	GO:0030335~positive regulation of cell migration	26	1.08153	0.544309	CCL12, SEMA3D, FLT4, PTAFR, LEF1, PTGER3, PIK3CD, FGF1, CXCL5, AQP1, CCL7, ATOH8, CCL27A, C3AR1, CCL2, CCR5, CCL21A, CCR2, CCR1, ANGPT4, ARHGEF39, VEGFD, PROX1, GM13306, MYO1F, TLR2	1012	446	17911	1.03176	1	1	0.991243
GOTERM_BP_FAT	GO:0030593~neutrophil chemotaxis	6	0.249584	0.548833	CCL12, CCL22, CCL7, C3AR1, CCL2, CCL21A	1012	87	17911	1.22059	1	1	0.991243
GOTERM_BP_FAT	GO:1902624~positive regulation of neutrophil migration	3	0.124792	0.57943	PTGER3, C3AR1, CCL21A	1012	34	17911	1.56164	1	1	0.991243
GOTERM_BP_FAT	GO:0071345~cellular response to cytokine stimulus	30	1.24792	0.645499	CX3CR1, CCL12, GFI1, LEF1, AKAP6, TREM2, TNFRSF11A, YBX3, CXCL5, ADAMTS13, CCL7, STAT4, CCL2, PCK1, NKX6-1, CCL21A, CCR2, CCR1, CCL22, OSM, KRT8, IRAK3, TRPV1, IFI202B, PODN, MT3, PRLR, CSNK2B, CLDN18, ACKR1	1012	542	17911	0.979628	1	1	0.991243
GOTERM_BP_FAT	GO:0097530~granulocyte migration	7	0.291181	0.669384	CCL12, CCL22, CCL7, PTGER3, C3AR1, CCL2, CCL21A	1012	119	17911	1.0411	1	1	0.991243
GOTERM_BP_FAT	GO:1902622~regulation of neutrophil migration	3	0.124792	0.681475	PTGER3, C3AR1, CCL21A	1012	41	17911	1.29502	1	1	0.991243
GOTERM_BP_FAT	GO:0071621~granulocyte chemotaxis	6	0.249584	0.721235	CCL12, CCL22, CCL7, C3AR1, CCL2, CCL21A	1012	106	17911	1.00181	1	1	0.991243
GOTERM_BP_FAT	GO:0034341~response to interferon-gamma	6	0.249584	0.721235	CCL12, ADAMTS13, CCL22, CCL7, CCL2, CCL21A	1012	106	17911	1.00181	1	1	0.991243
GOTERM_BP_FAT	GO:0071622~regulation of granulocyte chemotaxis	3	0.124792	0.741259	C3AR1, CCL2, CCL21A	1012	46	17911	1.15426	1	1	0.991243
GOTERM_MF_FAT	GO:0005126~cytokine receptor binding	15	0.62396	0.766871	NGFR, ANGPT4, CCL12, CCL22, IL31, OSM, VEGFD, TRAF1, GDF5, CXCL5, GDF9, CCL7, CCL2, LEFTY2, CCL21A	939	295	16866	0.913305	1	1	0.990984
GOTERM_BP_FAT	GO:0008360~regulation of cell shape	7	0.291181	0.824235	CCL12, CCL7, CDC42EP3, CCL2, WDPCP, ALDOA, TTBK1	1012	143	17911	0.866366	1	1	0.991243
GOTERM_BP_FAT	GO:0034097~response to cytokine	34	1.41431	0.826733	CX3CR1, CCL12, OXTR, GFI1, LEF1, AKAP6, TREM2, TNFRSF11A, YBX3, CXCL5, ADAMTS13, CCL7, STAT4, CCL2, CD38, PCK1, NKX6-1, CCL21A, CCR2, CCR1, CCL22, OSM, KRT8, IRAK3, TRPV1, FOS, IFI202B, PODN, MT3, PRLR, CSNK2B, CLDN18, ACKR1, PTGES	1012	674	17911	0.892809	1	1	0.991243
GOTERM_BP_FAT	GO:0043087~regulation of GTPase activity	11	0.457571	0.962607	EPHA5, CCL12, CCL22, KLRK1, CCL7, GRTP1, CCL2, ADRB1, RASAL3, CCL21A, RASGRP3	1012	284	17911	0.68551	1	1	0.991243
GOTERM_BP_FAT	GO:0043547~positive regulation of GTPase activity	7	0.291181	0.97863	CCL12, CCL22, CCL7, GRTP1, CCL2, ADRB1, CCL21A	1012	207	17911	0.598504	1	1	0.991243
Annotation Cluster 48	Enrichment Score: 1.1063677602601052
Category	Term	Count	%	PValue	Genes	List Total	Pop Hits	Pop Total	Fold Enrichment	Bonferroni	Benjamini	FDR
GOTERM_BP_FAT	GO:1903975~regulation of glial cell migration	4	0.166389	0.0268874	P2RY12, GPR183, CCR2, 2900011O08RIK	1012	12	17911	5.89954	1	0.878671	0.870838
GOTERM_BP_FAT	GO:0008347~glial cell migration	7	0.291181	0.0475609	P2RY12, CCL12, GPR183, DCX, CCL2, CCR2, 2900011O08RIK	1012	47	17911	2.63596	1	1	0.991243
GOTERM_BP_FAT	GO:0014013~regulation of gliogenesis	9	0.374376	0.375057	P2RY12, RNF112, MAG, NKX6-2, GPR183, NKX6-1, CCR2, 2900011O08RIK, TLR2	1012	121	17911	1.31643	1	1	0.991243
Annotation Cluster 49	Enrichment Score: 1.1055077859266713
Category	Term	Count	%	PValue	Genes	List Total	Pop Hits	Pop Total	Fold Enrichment	Bonferroni	Benjamini	FDR
GOTERM_CC_FAT	GO:0002080~acrosomal membrane	9	0.374376	0.000508872	ATP8B5, ATP8B3, TMEM225, CREB3L4, TEKT3, SLC2A3, ACRBP, PCSK4, ZP3R	907	31	14413	4.61347	0.279491	0.0126044	0.0119193
GOTERM_CC_FAT	GO:0030667~secretory granule membrane	11	0.457571	0.0429421	ATP8B5, ATP8B3, TMEM225, CREB3L4, RAB27A, TEKT3, SLC2A3, ACRBP, PCSK4, AQP1, ZP3R	907	86	14413	2.03255	1	0.512124	0.484292
GOTERM_CC_FAT	GO:0016023~cytoplasmic, membrane-bounded vesicle	76	3.1614	0.210386	DENND1C, LRGUK, SLC2A3, AQP2, MPO, PCSK5, ACRBP, PCSK4, AQP1, LAMP5, TMEM225, CREB3L4, IQUB, TEKT3, MALRD1, ATP6V1E2, ZP3R, ARSA, SPINK2, SVOP, SLC30A3, CEP131, PIFO, CYBB, SYNGR4, ZPBP, ENKUR, TLR1, ADAM2, ARC, SPATA16, ZPBP2, ACRV1, SPACA4, HAP1, TSSK1, CYLC1, VAMP5, SPAM1, TLR2, CTTNBP2, CATSPER4, SPESP1, TEX22, CYP19A1, AKAP3, MARCH11, DNAJB3, CCL2, SLC17A8, TXNDC8, PACSIN1, RAB11FIP5, NGFR, …	907	1087	14413	1.11104	1	1	0.947123
GOTERM_CC_FAT	GO:0012506~vesicle membrane	30	1.24792	0.300062	WAS, SLC2A3, AQP2, ACRBP, MARCH11, PCSK4, AQP1, LAMP5, TMEM225, CREB3L4, TEKT3, SLC17A8, MALRD1, ZP3R, RAB11FIP5, PACSIN1, ATP8B5, ATP8B3, SVOP, SLC30A3, CADPS, RAB27A, SYNGR4, AGTR1A, AGTR1B, TLR1, SYT11, SYT10, VAMP5, TLR2	907	416	14413	1.14597	1	1	0.947123
GOTERM_CC_FAT	GO:0044433~cytoplasmic vesicle part	29	1.20632	0.403946	SLC2A3, AQP2, ACRBP, MARCH11, PCSK4, AQP1, LAMP5, TMEM225, CREB3L4, TEKT3, SLC17A8, MALRD1, ZP3R, RAB11FIP5, PACSIN1, ATP8B5, ATP8B3, SVOP, SLC30A3, CADPS, RAB27A, SYNGR4, TLR1, ACR, SYT11, SYT10, CYLC1, VAMP5, TLR2	907	420	14413	1.09723	1	1	0.947123
GOTERM_CC_FAT	GO:0030659~cytoplasmic vesicle membrane	27	1.12313	0.417743	SLC2A3, AQP2, ACRBP, MARCH11, PCSK4, AQP1, LAMP5, TMEM225, CREB3L4, TEKT3, SLC17A8, MALRD1, ZP3R, RAB11FIP5, PACSIN1, ATP8B5, ATP8B3, SVOP, SLC30A3, CADPS, RAB27A, SYNGR4, TLR1, SYT11, SYT10, VAMP5, TLR2	907	392	14413	1.09452	1	1	0.947123
Annotation Cluster 50	Enrichment Score: 1.0497881276561365
Category	Term	Count	%	PValue	Genes	List Total	Pop Hits	Pop Total	Fold Enrichment	Bonferroni	Benjamini	FDR
GOTERM_BP_FAT	GO:0086010~membrane depolarization during action potential	6	0.249584	0.0553341	CACNA1I, CATSPER2, CATSPER4, SCN7A, CACNA1H, SCN1B	1012	37	17911	2.87005	1	1	0.991243
GOTERM_BP_FAT	GO:0019228~neuronal action potential	6	0.249584	0.0667428	CACNA1I, CATSPER4, KCNMB3, SCN7A, KCNMB4, GRIK2	1012	39	17911	2.72286	1	1	0.991243
GOTERM_BP_FAT	GO:0019226~transmission of nerve impulse	9	0.374376	0.0682472	CACNA1I, SPTBN4, CACNG8, CATSPER4, KCNMB3, SCN7A, KCNMB4, GRIK2, SCN1B	1012	77	17911	2.06867	1	1	0.991243
GOTERM_BP_FAT	GO:0001508~action potential	12	0.499168	0.103865	NPS, CACNA1I, CATSPER2, CATSPER4, KCNMB3, SCN7A, KCNMB4, GRIK2, FGF12, CACNA1H, DSC2, SCN1B	1012	127	17911	1.67231	1	1	0.991243
GOTERM_BP_FAT	GO:0035637~multicellular organismal signaling	10	0.415973	0.215333	CACNA1I, SPTBN4, CACNG8, CATSPER4, KCNMB3, SCN7A, KCNMB4, GRIK2, DSC2, SCN1B	1012	117	17911	1.5127	1	1	0.991243
Annotation Cluster 51	Enrichment Score: 1.0255377058491721
Category	Term	Count	%	PValue	Genes	List Total	Pop Hits	Pop Total	Fold Enrichment	Bonferroni	Benjamini	FDR
GOTERM_MF_FAT	GO:0043492~ATPase activity, coupled to movement of substances	14	0.582363	0.028937	ABCC3, ATP8B5, ATP8B3, ABCA16, ABCA17, ABCB9, ATP2C2, ABCA13, ABCC12, ABCA14, ABCA15, ATP6AP1L, ATP4A, ATP6V1E2	939	130	16866	1.93433	1	0.500573	0.495687
GOTERM_MF_FAT	GO:0015405~P-P-bond-hydrolysis-driven transmembrane transporter activity	13	0.540765	0.0479212	ABCC3, TOMM20L, ABCA16, ABCA17, ABCB9, ATP2C2, ABCA13, ABCC12, ABCA14, ABCA15, ATP6AP1L, ATP4A, ATP6V1E2	939	126	16866	1.85319	1	0.621322	0.615258
GOTERM_MF_FAT	GO:0015399~primary active transmembrane transporter activity	13	0.540765	0.0503702	ABCC3, TOMM20L, ABCA16, ABCA17, ABCB9, ATP2C2, ABCA13, ABCC12, ABCA14, ABCA15, ATP6AP1L, ATP4A, ATP6V1E2	939	127	16866	1.8386	1	0.636766	0.630552
GOTERM_MF_FAT	GO:0042626~ATPase activity, coupled to transmembrane movement of substances	12	0.499168	0.0551736	ATP6AP1L, ABCC3, ATP4A, ABCA16, ABCA17, ABCB9, ATP2C2, ATP6V1E2, ABCA13, ABCC12, ABCA14, ABCA15	939	115	16866	1.87426	1	0.650365	0.644017
GOTERM_MF_FAT	GO:0016820~hydrolase activity, acting on acid anhydrides, catalyzing transmembrane movement of substances	12	0.499168	0.064068	ATP6AP1L, ABCC3, ATP4A, ABCA16, ABCA17, ABCB9, ATP2C2, ATP6V1E2, ABCA13, ABCC12, ABCA14, ABCA15	939	118	16866	1.82661	1	0.711155	0.704215
KEGG_PATHWAY	mmu02010:ABC transporters	5	0.207987	0.177585	ABCC3, ABCA17, ABCB9, ABCA13, ABCC12	370	46	7691	2.2594	1	0.9708	0.943175
GOTERM_MF_FAT	GO:0016887~ATPase activity	29	1.20632	0.210358	DNAH1, DNAH2, DNAH8, DDX25, DNAH6, ABCA16, ABCA17, ABCB9, ATP2C2, ABCA13, ABCC12, ABCA14, ABCA15, ATP6AP1L, KIF19A, ATP6V1E2, ABCC3, DNAH12, ATP8B5, ATP8B3, DNAH10, DNAH17, DNAH7A, DNAH7C, ATP4A, KIF9, KATNAL1, KATNAL2, KIF2B	939	427	16866	1.21988	1	1	0.990984
GOTERM_MF_FAT	GO:0042623~ATPase activity, coupled	17	0.707155	0.677338	ABCC3, ATP8B5, ATP8B3, DDX25, ABCA16, ABCA17, ABCB9, ATP2C2, ABCA13, ABCC12, ABCA14, ABCA15, ATP6AP1L, ATP4A, KATNAL1, KATNAL2, ATP6V1E2	939	314	16866	0.972447	1	1	0.990984
Annotation Cluster 52	Enrichment Score: 0.9989666644136969
Category	Term	Count	%	PValue	Genes	List Total	Pop Hits	Pop Total	Fold Enrichment	Bonferroni	Benjamini	FDR
GOTERM_MF_FAT	GO:0008329~signaling pattern recognition receptor activity	5	0.207987	0.0101062	PGLYRP4, PTAFR, CD36, TLR4, TLR2	939	16	16866	5.61302	0.999999	0.380152	0.376441
GOTERM_MF_FAT	GO:0038187~pattern recognition receptor activity	5	0.207987	0.0101062	PGLYRP4, PTAFR, CD36, TLR4, TLR2	939	16	16866	5.61302	0.999999	0.380152	0.376441
GOTERM_BP_FAT	GO:0044110~growth involved in symbiotic interaction	5	0.207987	0.0495622	PGLYRP4, IRF8, CD36, MPO, TLR2	1012	25	17911	3.53972	1	1	0.991243
GOTERM_BP_FAT	GO:0044116~growth of symbiont involved in interaction with host	5	0.207987	0.0495622	PGLYRP4, IRF8, CD36, MPO, TLR2	1012	25	17911	3.53972	1	1	0.991243
GOTERM_BP_FAT	GO:0044117~growth of symbiont in host	5	0.207987	0.0495622	PGLYRP4, IRF8, CD36, MPO, TLR2	1012	25	17911	3.53972	1	1	0.991243
GOTERM_BP_FAT	GO:0044130~negative regulation of growth of symbiont in host	4	0.166389	0.100008	IRF8, CD36, MPO, TLR2	1012	20	17911	3.53972	1	1	0.991243
GOTERM_BP_FAT	GO:0044146~negative regulation of growth of symbiont involved in interaction with host	4	0.166389	0.100008	IRF8, CD36, MPO, TLR2	1012	20	17911	3.53972	1	1	0.991243
GOTERM_BP_FAT	GO:0044126~regulation of growth of symbiont in host	4	0.166389	0.112012	IRF8, CD36, MPO, TLR2	1012	21	17911	3.37117	1	1	0.991243
GOTERM_BP_FAT	GO:0044144~modulation of growth of symbiont involved in interaction with host	4	0.166389	0.112012	IRF8, CD36, MPO, TLR2	1012	21	17911	3.37117	1	1	0.991243
GOTERM_BP_FAT	GO:0032735~positive regulation of interleukin-12 production	4	0.166389	0.316426	IRF8, CD36, TLR4, TLR2	1012	35	17911	2.0227	1	1	0.991243
GOTERM_BP_FAT	GO:0032655~regulation of interleukin-12 production	5	0.207987	0.337716	IRF8, IRAK3, CD36, TLR4, TLR2	1012	52	17911	1.70179	1	1	0.991243
GOTERM_BP_FAT	GO:0043901~negative regulation of multi-organism process	11	0.457571	0.37073	CCNK, HPGDS, TKFC, ACVR1C, DHX58, IRF8, PTX3, PROX1, CD36, MPO, TLR2	1012	154	17911	1.26419	1	1	0.991243
GOTERM_BP_FAT	GO:0032615~interleukin-12 production	5	0.207987	0.389816	IRF8, IRAK3, CD36, TLR4, TLR2	1012	56	17911	1.58023	1	1	0.991243
GOTERM_BP_FAT	GO:0050830~defense response to Gram-positive bacterium	7	0.291181	0.429048	PGLYRP4, KLRK1, CD36, MPO, HIST2H2BE, MYO1F, TLR2	1012	93	17911	1.33215	1	1	0.991243
Annotation Cluster 53	Enrichment Score: 0.9865295041922562
Category	Term	Count	%	PValue	Genes	List Total	Pop Hits	Pop Total	Fold Enrichment	Bonferroni	Benjamini	FDR
GOTERM_BP_FAT	GO:0046717~acid secretion	8	0.332779	0.0214109	ABCC3, OXTR, SLC22A16, PTGER3, AQP9, APBA1, GHRL, TRPV1	1012	50	17911	2.83178	1	0.764224	0.757411
GOTERM_BP_FAT	GO:0001696~gastric acid secretion	4	0.166389	0.0777044	OXTR, PTGER3, GHRL, TRPV1	1012	18	17911	3.93303	1	1	0.991243
GOTERM_BP_FAT	GO:0044058~regulation of digestive system process	6	0.249584	0.0931545	OXTR, PTGER3, STK39, ADRB1, TRPV1, AQP1	1012	43	17911	2.46957	1	1	0.991243
GOTERM_BP_FAT	GO:0022600~digestive system process	10	0.415973	0.101556	OXTR, PTGER3, STK39, GCNT3, ADRB1, GHRL, TRPV1, CD36, TLR4, AQP1	1012	98	17911	1.80598	1	1	0.991243
GOTERM_BP_FAT	GO:0060453~regulation of gastric acid secretion	3	0.124792	0.124906	OXTR, PTGER3, TRPV1	1012	11	17911	4.8269	1	1	0.991243
GOTERM_BP_FAT	GO:0007586~digestion	11	0.457571	0.20563	CAPN8, OXTR, PTGER3, STK39, GCNT3, ADRB1, GHRL, TRPV1, CD36, TLR4, AQP1	1012	131	17911	1.48614	1	1	0.991243
GOTERM_BP_FAT	GO:0006939~smooth muscle contraction	8	0.332779	0.307351	OXTR, EDNRB, PTGER3, PTAFR, PROK2, ADRB1, TRPV1, PLA2G6	1012	97	17911	1.45968	1	1	0.991243
Annotation Cluster 54	Enrichment Score: 0.9736828177296035
Category	Term	Count	%	PValue	Genes	List Total	Pop Hits	Pop Total	Fold Enrichment	Bonferroni	Benjamini	FDR
GOTERM_MF_FAT	GO:0016209~antioxidant activity	10	0.415973	0.0331598	TPO, GSTO2, GPX4, TXNRD3, PRDX6B, NXN, HP, GSTT2, UPK3BL, MPO	939	80	16866	2.24521	1	0.545295	0.539973
GOTERM_MF_FAT	GO:0016684~oxidoreductase activity, acting on peroxide as acceptor	6	0.249584	0.14355	TPO, GPX4, PRDX6B, GSTT2, UPK3BL, MPO	939	50	16866	2.1554	1	1	0.990984
GOTERM_MF_FAT	GO:0004601~peroxidase activity	5	0.207987	0.251963	TPO, GPX4, GSTT2, UPK3BL, MPO	939	46	16866	1.95235	1	1	0.990984
Annotation Cluster 55	Enrichment Score: 0.9663615529333827
Category	Term	Count	%	PValue	Genes	List Total	Pop Hits	Pop Total	Fold Enrichment	Bonferroni	Benjamini	FDR
GOTERM_BP_FAT	GO:0006954~inflammatory response	51	2.12146	0.00575309	NRROS, HP, PIK3CD, CXCL5, PIK3CG, MMP25, CYSLTR1, ZFP35, EDNRB, C3AR1, CCR5, CCR2, CD180, CYBB, AGTR1A, AGTR1B, TLR1, FCGR1, NAIP6, ANKRD42, CHST1, NUPR1, TLR4, TLR2, PTGES, CX3CR1, CCL12, PTAFR, PTGER3, AOAH, TNFRSF11A, CYP19A1, AK7, C3, IL1RL2, PNMA1, CCL7, NLRP6, HRH4, CCL2, CCL21A, CCR1, NGFR, KL, CCL22, TRPV1, IFI202B, SAA1, ACKR2, GHRL, ACKR1	1012	613	17911	1.47248	1	0.334638	0.331655
GOTERM_BP_FAT	GO:0032103~positive regulation of response to external stimulus	24	0.998336	0.0321927	CCR1, CCL12, PTGER3, CD180, VEGFD, TNFRSF11A, PIK3CG, CXCL5, C3, FCGR1, CCL7, ARTN, DHX58, C3AR1, CCL27A, ANKRD42, CCL2, GHRL, GM13306, CCR5, TLR4, CCL21A, CCR2, TLR2	1012	270	17911	1.57321	1	0.962422	0.953842
GOTERM_BP_FAT	GO:0031349~positive regulation of defense response	22	0.915141	0.109172	CCL12, CRTAM, PTGER3, CD180, IRAK3, TNFRSF11A, PIK3CG, TLR1, C3, FCGR1, KLRB1C, TKFC, KLRK1, NLRP6, CCL7, DHX58, ANKRD42, CCL2, CCR5, TLR4, CCR2, TLR2	1012	279	17911	1.39559	1	1	0.991243
GOTERM_BP_FAT	GO:0050727~regulation of inflammatory response	22	0.915141	0.130779	CX3CR1, CCL12, GPX4, PTGER3, STK39, AOAH, TNFRSF11A, CYP19A1, PIK3CG, C3, FCGR1, IL1RL2, EDNRB, NLRP6, CCL7, ANKRD42, CCL2, GHRL, CCR5, TLR4, CCR2, TLR2	1012	286	17911	1.36143	1	1	0.991243
GOTERM_BP_FAT	GO:0031347~regulation of defense response	41	1.70549	0.16142	CX3CR1, CCL12, GFI1, PTGER3, STK39, AOAH, TNFRSF11A, CYP19A1, PIK3R6, TSPAN32, CXCL5, PIK3CG, C3, IL1RL2, HCAR1, KLRB1C, EDNRB, TKFC, KLRK1, CCL7, NLRP6, DHX58, CCL2, CCR5, CCR2, CCR1, GPX4, CRTAM, CD180, DKKL1, TRAFD1, IRAK3, IFI202B, TLR1, FCGR1, SYT11, ANKRD42, GHRL, TLR4, MYO1F, TLR2	1012	603	17911	1.20339	1	1	0.991243
GOTERM_BP_FAT	GO:0032101~regulation of response to external stimulus	45	1.87188	0.478237	CX3CR1, CCL12, SEMA3D, PLEK, PTGER3, STK39, AOAH, TNFRSF11A, FGF1, CYP19A1, TSPAN32, CXCL5, PIK3CG, C3, IL1RL2, HCAR1, EDNRB, TKFC, KLRK1, CCL7, NLRP6, DHX58, CCL27A, PLXNA2, C3AR1, CCL2, CD36, CCR5, CCL21A, CCR2, CCR1, GPX4, CD180, DKKL1, VEGFD, MT3, FCGR1, SYT11, ARTN, GPR183, ANKRD42, GHRL, GM13306, TLR4, TLR2	1012	769	17911	1.03568	1	1	0.991243
GOTERM_BP_FAT	GO:0080134~regulation of response to stress	61	2.53744	0.842478	FLT4, GFI1, PLEK, ULK4, GRIK2, YBX3, CXCL5, PIK3CG, KLRB1C, EDNRB, DHX58, GM5136, CD36, CCR5, CCR2, TNFRSF12A, GPX4, CD180, TNFRSF19, TRAFD1, IRAK3, NME5, MAPK8IP2, TLR1, FCGR1, NME8, ANKRD42, TLR4, TLR2, CX3CR1, CCL12, PTGER3, STK39, AOAH, TNFRSF11A, CYP19A1, PIK3R6, TSPAN32, C3, IL1RL2, HCAR1, BAG5, TKFC, KLRK1, CCL7, NLRP6, USP1, CCL2, CCL21A, STOX1, CCR1, KDM4D, CRTAM, EYA4, DKKL1, IFI202B, S…	1012	1191	17911	0.906478	1	1	0.991243
Annotation Cluster 56	Enrichment Score: 0.9661400946430021
Category	Term	Count	%	PValue	Genes	List Total	Pop Hits	Pop Total	Fold Enrichment	Bonferroni	Benjamini	FDR
GOTERM_BP_FAT	GO:0006955~immune response	93	3.86855	0.00346381	IGHM, SPON2, PGLYRP4, NRROS, TNFRSF13B, MCPT4, GFI1, PIK3CD, TREM2, C8B, CXCL5, CD1D1, CYSLTR1, KLRB1C, ZFP35, CLEC5A, DHX58, CCL27A, C3AR1, CD38, CD36, SH2D6, CCR5, CTSC, HERC6, CCR2, CD180, CYBB, TRAFD1, IRAK3, HIST2H2BE, TLR1, LAT2, FCGR1, 4933415F23RIK, RNF125, NAIP6, IRF8, BPI, DOCK2, TLR4, SKAP1, CLEC4G, TLR2, SASH3, CX3CR1, CCL12, CLEC4A2, PSG17, PTAFR, LEF1, WAS, TNFRSF11A, PLA2G6, LY9, A…	1012	1233	17911	1.33493	1	0.259044	0.256734
GOTERM_BP_FAT	GO:0006952~defense response	102	4.24293	0.0247591	SPON2, PGLYRP4, NRROS, GFI1, HP, MPO, CYSLTR1, EDNRB, KLRB1C, ZFP35, CLEC5A, DHX58, C3AR1, HERC6, CD180, CYBB, TRAFD1, MAPK8IP2, FCGR1, NAIP6, ANKRD42, NUPR1, PTGES, STK39, TNFRSF11A, PLA2G6, CYP19A1, LY9, AK7, PIK3R6, LYPD8, C3, HCAR1, PPP3R2, TKFC, KLRK1, ADAMTS13, NLRP6, HRH4, SLAMF7, CCL21A, CCR1, NGFR, KL, SRMS, CRTAM, RAB27A, TRPV1, CD55B, ESR2, CCDC88B, IGHM, PIK3CD, TREM2, GRIK2, C8B, CXC…	1012	1481	17911	1.21895	1	0.83622	0.828765
GOTERM_BP_FAT	GO:0045087~innate immune response	48	1.99667	0.0411	SPON2, IGHM, PGLYRP4, CCL12, CLEC4A2, NRROS, GFI1, PIK3CD, TREM2, C8B, LY9, PIK3R6, C3, IL1RL2, CD1D1, KLRB1C, ADAMTS13, TKFC, KLRK1, IGKC, CCL7, NLRP6, DHX58, CLEC5A, CCL2, SLAMF7, CCL21A, HERC6, CCR1, SRMS, CCL22, MX1, CRTAM, CD180, CYBB, TRAFD1, RAB27A, IRAK3, IFI202B, CD55B, HIST2H2BE, TLR1, FCGR1, 4933415F23RIK, NAIP6, PTX3, TLR4, TLR2	1012	643	17911	1.3212	1	1	0.991243
GOTERM_BP_FAT	GO:0002443~leukocyte mediated immunity	27	1.12313	0.059625	SASH3, SPON2, IGHM, PTAFR, WAS, C8B, PIK3R6, CXCL5, CRHR1, C3, CD1D1, KLRB1C, KLRK1, IGKC, GCNT3, CTSC, CCR2, CRTAM, RAB27A, POU2F2, CD55B, LAT2, FCGR1, TLR4, CLEC4G, MYO1F, TLR2	1012	334	17911	1.43073	1	1	0.991243
GOTERM_BP_FAT	GO:0002250~adaptive immune response	30	1.24792	0.0804026	SASH3, IGHM, CLEC4A2, TNFRSF13B, LEF1, WAS, PIK3CD, TNFRSF11A, C8B, LY9, C3, CD1D1, KLRK1, IGKC, C3AR1, GCNT3, SLAMF7, CTSC, CCR2, CRTAM, RAB27A, POU2F2, CD55B, LAT2, FCGR1, RNF125, KLHL6, GPR183, SKAP1, CLEC4G	1012	391	17911	1.35795	1	1	0.991243
GOTERM_BP_FAT	GO:0002684~positive regulation of immune system process	54	2.24626	0.0924563	IGHM, SPON2, GPR68, TREM2, C8B, AQP3, CXCL5, CD1D1, KLRB1C, DHX58, CCL27A, C3AR1, CD38, CD36, CCR2, CD180, IRAK3, FOS, TLR1, LAT2, FCGR1, TLR4, SKAP1, TLR2, SASH3, CCL12, PTAFR, PTGER3, LEF1, WAS, ABCB9, RASAL3, PIK3R6, CRHR1, C3, IL1RL2, TKFC, KLRK1, IGKC, CCL7, NLRP6, LPXN, CCL2, ANKRD54, CCL21A, CCR1, CRTAM, VEGFD, GCSAM, CD55B, CCDC88B, KLHL6, GPR183, GM13306	1012	782	17911	1.22216	1	1	0.991243
GOTERM_BP_FAT	GO:0002699~positive regulation of immune effector process	16	0.665557	0.0976788	SASH3, SPON2, PTAFR, CRTAM, CRHR1, C3, FCGR1, CD1D1, KLRB1C, KLRK1, DHX58, CCL2, CD36, TLR4, CCR2, TLR2	1012	184	17911	1.53901	1	1	0.991243
GOTERM_BP_FAT	GO:0002703~regulation of leukocyte mediated immunity	16	0.665557	0.104528	SASH3, PTAFR, CRTAM, WAS, PIK3R6, CXCL5, CRHR1, C3, FCGR1, CD1D1, KLRB1C, KLRK1, TLR4, CLEC4G, CCR2, TLR2	1012	186	17911	1.52246	1	1	0.991243
GOTERM_BP_FAT	GO:0050776~regulation of immune response	42	1.74709	0.162134	SASH3, SPON2, IGHM, PGLYRP4, CLEC12A, GFI1, PTAFR, WAS, C8B, PIK3R6, CRHR1, C3, CD1D1, KLRB1C, ZFP35, TKFC, KLRK1, IGKC, NLRP6, DHX58, C3AR1, CD38, LPXN, CD36, CCR2, CCR1, CRTAM, CD180, TRAFD1, IRAK3, GCSAM, IFI202B, CD55B, TLR1, LAT2, FCGR1, KLHL6, TLR4, SKAP1, CLEC4G, MYO1F, TLR2	1012	620	17911	1.19894	1	1	0.991243
GOTERM_BP_FAT	GO:0002252~immune effector process	49	2.03827	0.208318	IGHM, SPON2, PGLYRP4, C8B, MPO, CXCL5, CD1D1, KLRB1C, ZFP35, DHX58, CD36, CTSC, CCR2, APOBEC1, CD180, IRAK3, LAT2, FCGR1, DOCK2, TLR4, CLEC4G, TLR2, SASH3, CX3CR1, PTAFR, LEF1, WAS, LY9, PIK3R6, TSPAN32, CRHR1, C3, HCAR1, TKFC, KLRK1, IGKC, GCNT3, CCL2, CRTAM, MX1, DKKL1, RAB27A, POU2F2, CD55B, AGBL5, AGBL4, GPR183, PTX3, MYO1F	1012	755	17911	1.14865	1	1	0.991243
GOTERM_BP_FAT	GO:0050778~positive regulation of immune response	32	1.33111	0.219005	SASH3, SPON2, IGHM, PTAFR, WAS, C8B, CRHR1, C3, CD1D1, KLRB1C, TKFC, KLRK1, IGKC, NLRP6, DHX58, C3AR1, CD38, LPXN, CD36, CCR2, CRTAM, CD180, IRAK3, GCSAM, CD55B, TLR1, LAT2, FCGR1, KLHL6, TLR4, SKAP1, TLR2	1012	474	17911	1.19484	1	1	0.991243
GOTERM_BP_FAT	GO:0002697~regulation of immune effector process	28	1.16473	0.270307	SASH3, SPON2, IGHM, PGLYRP4, PTAFR, WAS, PIK3R6, TSPAN32, CXCL5, CRHR1, C3, CD1D1, HCAR1, KLRB1C, ZFP35, TKFC, KLRK1, DHX58, CCL2, CD36, CCR2, CRTAM, DKKL1, IRAK3, FCGR1, TLR4, CLEC4G, TLR2	1012	421	17911	1.17711	1	1	0.991243
GOTERM_BP_FAT	GO:0002682~regulation of immune system process	76	3.1614	0.291556	IGHM, SPON2, PGLYRP4, TNFRSF13B, GPR68, GFI1, TREM2, C8B, AQP3, CXCL5, CD1D1, KLRB1C, ZFP35, DHX58, CCL27A, C3AR1, CD38, CD36, CCR2, LMO2, CD180, TRAFD1, IRAK3, FOS, TLR1, LAT2, FCGR1, CLDN18, BPI, TLR4, SKAP1, CLEC4G, TLR2, SASH3, L3MBTL1, CCL12, CLEC12A, PTAFR, PTGER3, LEF1, WAS, ABCB9, RASAL3, CYP19A1, PIK3R6, TSPAN32, CRHR1, C3, IL1RL2, HCAR1, ZNHIT1, TKFC, KLRK1, IGKC, CCL7, NLRP6, LPXN, CCL…	1012	1249	17911	1.07694	1	1	0.991243
GOTERM_BP_FAT	GO:0002449~lymphocyte mediated immunity	18	0.748752	0.298197	SASH3, IGHM, CRTAM, WAS, RAB27A, POU2F2, C8B, PIK3R6, CD55B, C3, FCGR1, CD1D1, KLRB1C, KLRK1, IGKC, GCNT3, CTSC, CLEC4G	1012	260	17911	1.22529	1	1	0.991243
GOTERM_BP_FAT	GO:0002705~positive regulation of leukocyte mediated immunity	9	0.374376	0.306532	FCGR1, SASH3, C3, CD1D1, KLRB1C, KLRK1, PTAFR, CRTAM, CRHR1	1012	113	17911	1.40962	1	1	0.991243
GOTERM_BP_FAT	GO:0002706~regulation of lymphocyte mediated immunity	10	0.415973	0.409588	FCGR1, SASH3, C3, CD1D1, KLRB1C, KLRK1, CRTAM, WAS, PIK3R6, CLEC4G	1012	142	17911	1.24638	1	1	0.991243
Annotation Cluster 57	Enrichment Score: 0.9319269372005136
Category	Term	Count	%	PValue	Genes	List Total	Pop Hits	Pop Total	Fold Enrichment	Bonferroni	Benjamini	FDR
GOTERM_BP_FAT	GO:0042533~tumor necrosis factor biosynthetic process	6	0.249584	0.00262181	TLR1, CYBB, GHRL, TLR4, CCR2, TLR2	1012	18	17911	5.89954	1	0.204098	0.202279
GOTERM_BP_FAT	GO:0032640~tumor necrosis factor production	16	0.665557	0.00263164	SASH3, SPON2, PTAFR, CYBB, IRAK3, POMC, TLR1, SYT11, CCL2, BPI, GHRL, CD36, CCR5, TLR4, CCR2, TLR2	1012	118	17911	2.39981	1	0.204098	0.202279
GOTERM_BP_FAT	GO:0032680~regulation of tumor necrosis factor production	16	0.665557	0.00424476	SASH3, SPON2, PTAFR, CYBB, IRAK3, POMC, TLR1, SYT11, CCL2, BPI, GHRL, CD36, CCR5, TLR4, CCR2, TLR2	1012	124	17911	2.28369	1	0.294889	0.292261
GOTERM_BP_FAT	GO:0042534~regulation of tumor necrosis factor biosynthetic process	6	0.249584	0.00431866	TLR1, CYBB, GHRL, TLR4, CCR2, TLR2	1012	20	17911	5.30958	1	0.294889	0.292261
GOTERM_BP_FAT	GO:0042535~positive regulation of tumor necrosis factor biosynthetic process	5	0.207987	0.00478544	TLR1, CYBB, TLR4, CCR2, TLR2	1012	13	17911	6.80716	1	0.309919	0.307156
GOTERM_BP_FAT	GO:0010935~regulation of macrophage cytokine production	5	0.207987	0.00478544	SPON2, IRAK3, CD36, TLR4, TLR2	1012	13	17911	6.80716	1	0.309919	0.307156
GOTERM_BP_FAT	GO:1903555~regulation of tumor necrosis factor superfamily cytokine production	16	0.665557	0.00493423	SASH3, SPON2, PTAFR, CYBB, IRAK3, POMC, TLR1, SYT11, CCL2, BPI, GHRL, CD36, CCR5, TLR4, CCR2, TLR2	1012	126	17911	2.24744	1	0.316271	0.313451
GOTERM_MF_FAT	GO:0001530~lipopolysaccharide binding	6	0.249584	0.00507677	SPON2, PTAFR, TREM2, BPI, TLR4, TLR2	939	21	16866	5.1319	0.998863	0.260087	0.257548
GOTERM_BP_FAT	GO:0071706~tumor necrosis factor superfamily cytokine production	16	0.665557	0.00571183	SASH3, SPON2, PTAFR, CYBB, IRAK3, POMC, TLR1, SYT11, CCL2, BPI, GHRL, CD36, CCR5, TLR4, CCR2, TLR2	1012	128	17911	2.21233	1	0.334638	0.331655
GOTERM_BP_FAT	GO:0032760~positive regulation of tumor necrosis factor production	11	0.457571	0.00768115	SASH3, TLR1, SPON2, PTAFR, CYBB, CCL2, CD36, CCR5, TLR4, CCR2, TLR2	1012	73	17911	2.66691	1	0.409051	0.405405
GOTERM_BP_FAT	GO:0060907~positive regulation of macrophage cytokine production	4	0.166389	0.00810518	SPON2, CD36, TLR4, TLR2	1012	8	17911	8.84931	1	0.419412	0.415674
GOTERM_BP_FAT	GO:0010934~macrophage cytokine production	5	0.207987	0.00834727	SPON2, IRAK3, CD36, TLR4, TLR2	1012	15	17911	5.89954	1	0.4195	0.415761
GOTERM_BP_FAT	GO:1903557~positive regulation of tumor necrosis factor superfamily cytokine production	11	0.457571	0.00844472	SASH3, TLR1, SPON2, PTAFR, CYBB, CCL2, CD36, CCR5, TLR4, CCR2, TLR2	1012	74	17911	2.63088	1	0.421029	0.417276
GOTERM_MF_FAT	GO:0038187~pattern recognition receptor activity	5	0.207987	0.0101062	PGLYRP4, PTAFR, CD36, TLR4, TLR2	939	16	16866	5.61302	0.999999	0.380152	0.376441
GOTERM_MF_FAT	GO:0008329~signaling pattern recognition receptor activity	5	0.207987	0.0101062	PGLYRP4, PTAFR, CD36, TLR4, TLR2	939	16	16866	5.61302	0.999999	0.380152	0.376441
GOTERM_BP_FAT	GO:0070391~response to lipoteichoic acid	4	0.166389	0.0116521	TREM2, CD36, TLR4, TLR2	1012	9	17911	7.86605	1	0.530424	0.525695
GOTERM_BP_FAT	GO:0071223~cellular response to lipoteichoic acid	4	0.166389	0.0116521	TREM2, CD36, TLR4, TLR2	1012	9	17911	7.86605	1	0.530424	0.525695
GOTERM_BP_FAT	GO:0061081~positive regulation of myeloid leukocyte cytokine production involved in immune response	4	0.166389	0.0210322	SPON2, CD36, TLR4, TLR2	1012	11	17911	6.43586	1	0.754995	0.748264
KEGG_PATHWAY	mmu05144:Malaria	7	0.291181	0.0261903	COMP, CCL12, CCL2, ACKR1, CD36, TLR4, TLR2	370	48	7691	3.03136	0.9985	0.402675	0.391217
GOTERM_MF_FAT	GO:0071723~lipopeptide binding	3	0.124792	0.0276095	TLR1, CD1D1, TLR2	939	5	16866	10.777	1	0.488916	0.484144
GOTERM_BP_FAT	GO:0061082~myeloid leukocyte cytokine production	5	0.207987	0.0279845	SPON2, IRAK3, CD36, TLR4, TLR2	1012	21	17911	4.21396	1	0.878671	0.870838
GOTERM_BP_FAT	GO:0032635~interleukin-6 production	13	0.540765	0.0406237	SPON2, PTAFR, IRAK3, VEGFD, TLR1, IL1RL2, SYT11, BPI, GHRL, CD36, CCR5, TLR4, TLR2	1012	121	17911	1.9015	1	1	0.991243
GOTERM_BP_FAT	GO:0032675~regulation of interleukin-6 production	13	0.540765	0.0406237	SPON2, PTAFR, IRAK3, VEGFD, TLR1, IL1RL2, SYT11, BPI, GHRL, CD36, CCR5, TLR4, TLR2	1012	121	17911	1.9015	1	1	0.991243
GOTERM_BP_FAT	GO:0001819~positive regulation of cytokine production	30	1.24792	0.0475887	SASH3, SPON2, FLT4, PTAFR, LPL, LY9, C3, IL1RL2, CD1D1, TKFC, KLRK1, DHX58, CLEC5A, C3AR1, CCL2, CD36, CCR5, CCR2, LUM, CRTAM, CYBB, VEGFD, AGTR1A, TLR1, CCDC88B, CD300C2, ANKRD42, IRF8, TLR4, TLR2	1012	371	17911	1.43115	1	1	0.991243
GOTERM_BP_FAT	GO:0032755~positive regulation of interleukin-6 production	9	0.374376	0.0564821	TLR1, SPON2, IL1RL2, PTAFR, VEGFD, CD36, CCR5, TLR4, TLR2	1012	74	17911	2.15253	1	1	0.991243
GOTERM_BP_FAT	GO:0002755~MyD88-dependent toll-like receptor signaling pathway	4	0.166389	0.0674795	TLR1, IRAK3, TLR4, TLR2	1012	17	17911	4.16438	1	1	0.991243
GOTERM_BP_FAT	GO:0042226~interleukin-6 biosynthetic process	4	0.166389	0.0674795	TLR1, PTAFR, GHRL, TLR4	1012	17	17911	4.16438	1	1	0.991243
GOTERM_BP_FAT	GO:0045410~positive regulation of interleukin-6 biosynthetic process	3	0.124792	0.088007	TLR1, PTAFR, TLR4	1012	9	17911	5.89954	1	1	0.991243
GOTERM_BP_FAT	GO:0045408~regulation of interleukin-6 biosynthetic process	4	0.166389	0.0885593	TLR1, PTAFR, GHRL, TLR4	1012	19	17911	3.72602	1	1	0.991243
GOTERM_BP_FAT	GO:0042116~macrophage activation	7	0.291181	0.0946708	TLR1, CX3CR1, CD1D1, BPI, TRPV1, TLR4, TLR2	1012	56	17911	2.21233	1	1	0.991243
GOTERM_BP_FAT	GO:0002699~positive regulation of immune effector process	16	0.665557	0.0976788	SASH3, SPON2, PTAFR, CRTAM, CRHR1, C3, FCGR1, CD1D1, KLRB1C, KLRK1, DHX58, CCL2, CD36, TLR4, CCR2, TLR2	1012	184	17911	1.53901	1	1	0.991243
GOTERM_BP_FAT	GO:0002720~positive regulation of cytokine production involved in immune response	5	0.207987	0.122856	SASH3, SPON2, CD36, TLR4, TLR2	1012	34	17911	2.60274	1	1	0.991243
GOTERM_BP_FAT	GO:0032720~negative regulation of tumor necrosis factor production	6	0.249584	0.132514	POMC, SYT11, IRAK3, BPI, GHRL, TLR4	1012	48	17911	2.21233	1	1	0.991243
GOTERM_BP_FAT	GO:0001817~regulation of cytokine production	39	1.6223	0.142528	SASH3, SPON2, PGLYRP4, FLT4, PTAFR, LEF1, LPL, LY9, CXCL5, C3, IL1RL2, CD1D1, TKFC, KLRK1, DHX58, CLEC5A, C3AR1, CCL2, CD36, CCR5, CCR2, LUM, CRTAM, CYBB, IRAK3, VEGFD, AGTR1A, TLR1, POMC, CCDC88B, CD300C2, SYT11, ANKRD42, IRF8, BPI, GHRL, ACKR1, TLR4, TLR2	1012	564	17911	1.22384	1	1	0.991243
GOTERM_BP_FAT	GO:1903556~negative regulation of tumor necrosis factor superfamily cytokine production	6	0.249584	0.150048	POMC, SYT11, IRAK3, BPI, GHRL, TLR4	1012	50	17911	2.12383	1	1	0.991243
GOTERM_BP_FAT	GO:0042089~cytokine biosynthetic process	10	0.415973	0.156241	TLR1, CD1D1, CMA1, PTAFR, CYBB, GHRL, PCSK5, TLR4, CCR2, TLR2	1012	108	17911	1.63876	1	1	0.991243
GOTERM_BP_FAT	GO:0042108~positive regulation of cytokine biosynthetic process	7	0.291181	0.159578	TLR1, CD1D1, PTAFR, CYBB, TLR4, CCR2, TLR2	1012	65	17911	1.906	1	1	0.991243
GOTERM_BP_FAT	GO:0042107~cytokine metabolic process	10	0.415973	0.181461	TLR1, CD1D1, CMA1, PTAFR, CYBB, GHRL, PCSK5, TLR4, CCR2, TLR2	1012	112	17911	1.58023	1	1	0.991243
GOTERM_BP_FAT	GO:0001816~cytokine production	41	1.70549	0.194771	SASH3, SPON2, PGLYRP4, FLT4, PTAFR, LEF1, LPL, PCSK5, LY9, CXCL5, C3, IL1RL2, CD1D1, TKFC, KLRK1, DHX58, CLEC5A, C3AR1, CCL2, CD36, CCR5, CCR2, CMA1, LUM, CRTAM, CYBB, IRAK3, VEGFD, AGTR1A, TLR1, POMC, CCDC88B, CD300C2, SYT11, ANKRD42, IRF8, BPI, GHRL, ACKR1, TLR4, TLR2	1012	616	17911	1.17799	1	1	0.991243
GOTERM_BP_FAT	GO:0032715~negative regulation of interleukin-6 production	5	0.207987	0.23546	SYT11, IRAK3, BPI, GHRL, TLR4	1012	44	17911	2.01121	1	1	0.991243
GOTERM_BP_FAT	GO:0002718~regulation of cytokine production involved in immune response	6	0.249584	0.271455	SASH3, SPON2, IRAK3, CD36, TLR4, TLR2	1012	62	17911	1.71277	1	1	0.991243
GOTERM_BP_FAT	GO:0032735~positive regulation of interleukin-12 production	4	0.166389	0.316426	IRF8, CD36, TLR4, TLR2	1012	35	17911	2.0227	1	1	0.991243
GOTERM_BP_FAT	GO:0032655~regulation of interleukin-12 production	5	0.207987	0.337716	IRF8, IRAK3, CD36, TLR4, TLR2	1012	52	17911	1.70179	1	1	0.991243
GOTERM_BP_FAT	GO:0042035~regulation of cytokine biosynthetic process	8	0.332779	0.353475	TLR1, CD1D1, PTAFR, CYBB, GHRL, TLR4, CCR2, TLR2	1012	102	17911	1.38813	1	1	0.991243
GOTERM_BP_FAT	GO:0032615~interleukin-12 production	5	0.207987	0.389816	IRF8, IRAK3, CD36, TLR4, TLR2	1012	56	17911	1.58023	1	1	0.991243
GOTERM_BP_FAT	GO:0002367~cytokine production involved in immune response	6	0.249584	0.418025	SASH3, SPON2, IRAK3, CD36, TLR4, TLR2	1012	75	17911	1.41589	1	1	0.991243
GOTERM_BP_FAT	GO:0070542~response to fatty acid	4	0.166389	0.470563	PTAFR, CD36, TLR4, TLR2	1012	45	17911	1.57321	1	1	0.991243
GOTERM_BP_FAT	GO:0002224~toll-like receptor signaling pathway	6	0.249584	0.495772	TLR1, NLRP6, CD180, IRAK3, TLR4, TLR2	1012	82	17911	1.29502	1	1	0.991243
GOTERM_BP_FAT	GO:0032733~positive regulation of interleukin-10 production	3	0.124792	0.51114	SASH3, TLR4, TLR2	1012	30	17911	1.76986	1	1	0.991243
GOTERM_BP_FAT	GO:0002702~positive regulation of production of molecular mediator of immune response	5	0.207987	0.596319	SASH3, SPON2, CD36, TLR4, TLR2	1012	73	17911	1.21223	1	1	0.991243
GOTERM_BP_FAT	GO:0002700~regulation of production of molecular mediator of immune response	7	0.291181	0.653284	SASH3, SPON2, IGHM, IRAK3, CD36, TLR4, TLR2	1012	117	17911	1.05889	1	1	0.991243
GOTERM_BP_FAT	GO:0002440~production of molecular mediator of immune response	10	0.415973	0.729127	SASH3, SPON2, IGHM, GCNT3, IRAK3, CD36, POU2F2, TLR4, NUGGC, TLR2	1012	186	17911	0.951539	1	1	0.991243
GOTERM_BP_FAT	GO:0032653~regulation of interleukin-10 production	3	0.124792	0.741259	SASH3, TLR4, TLR2	1012	46	17911	1.15426	1	1	0.991243
GOTERM_BP_FAT	GO:0051092~positive regulation of NF-kappaB transcription factor activity	6	0.249584	0.743611	ANKRD42, IRAK3, TRAF1, TNFRSF11A, TLR4, TLR2	1012	109	17911	0.974236	1	1	0.991243
GOTERM_BP_FAT	GO:0032613~interleukin-10 production	3	0.124792	0.781926	SASH3, TLR4, TLR2	1012	50	17911	1.06192	1	1	0.991243
GOTERM_BP_FAT	GO:0032677~regulation of interleukin-8 production	3	0.124792	0.824787	BPI, TLR4, TLR2	1012	55	17911	0.965379	1	1	0.991243
GOTERM_BP_FAT	GO:0001818~negative regulation of cytokine production	10	0.415973	0.855543	POMC, PGLYRP4, SYT11, LEF1, DHX58, IRAK3, BPI, GHRL, TLR4, TLR2	1012	213	17911	0.830921	1	1	0.991243
GOTERM_BP_FAT	GO:0032637~interleukin-8 production	3	0.124792	0.859919	BPI, TLR4, TLR2	1012	60	17911	0.884931	1	1	0.991243
GOTERM_CC_FAT	GO:0045335~phagocytic vesicle	4	0.166389	0.864518	TLR1, SYT11, CYBB, TLR2	907	76	14413	0.83636	1	1	0.947123
GOTERM_BP_FAT	GO:0042990~regulation of transcription factor import into nucleus	4	0.166389	0.88046	AKAP6, CD36, TLR4, TLR2	1012	88	17911	0.804483	1	1	0.991243
GOTERM_BP_FAT	GO:0042991~transcription factor import into nucleus	4	0.166389	0.885112	AKAP6, CD36, TLR4, TLR2	1012	89	17911	0.795443	1	1	0.991243
GOTERM_BP_FAT	GO:0043123~positive regulation of I-kappaB kinase/NF-kappaB signaling	6	0.249584	0.956528	TNFRSF19, CD36, TLR4, 4930544G11RIK, CCL21A, TLR2	1012	163	17911	0.651483	1	1	0.991243
GOTERM_BP_FAT	GO:0051091~positive regulation of sequence-specific DNA binding transcription factor activity	8	0.332779	0.958531	EPHA5, ANKRD42, IRAK3, TRAF1, TNFRSF11A, TLR4, ESR2, TLR2	1012	212	17911	0.667872	1	1	0.991243
GOTERM_CC_FAT	GO:0030139~endocytic vesicle	6	0.249584	0.967434	TLR1, NGFR, SYT11, CYBB, CCL2, TLR2	907	153	14413	0.623171	1	1	0.967434
GOTERM_BP_FAT	GO:0007249~I-kappaB kinase/NF-kappaB signaling	8	0.332779	0.978222	IRAK1BP1, NLRP6, TNFRSF19, CD36, TLR4, 4930544G11RIK, CCL21A, TLR2	1012	231	17911	0.612939	1	1	0.991243
GOTERM_BP_FAT	GO:0043122~regulation of I-kappaB kinase/NF-kappaB signaling	7	0.291181	0.985794	NLRP6, TNFRSF19, CD36, TLR4, 4930544G11RIK, CCL21A, TLR2	1012	218	17911	0.568304	1	1	0.991243
GOTERM_BP_FAT	GO:0051090~regulation of sequence-specific DNA binding transcription factor activity	12	0.499168	0.987112	MAD2L2, EPHA5, GFI1, HAND1, ANKRD42, IRAK3, PROX1, TRAF1, TNFRSF11A, TLR4, ESR2, TLR2	1012	342	17911	0.621004	1	1	0.991243
GOTERM_BP_FAT	GO:0090316~positive regulation of intracellular protein transport	8	0.332779	0.991452	OSCP1, LRRC46, ABLIM3, CEP131, CCL2, AKAP6, TLR4, TLR2	1012	257	17911	0.55093	1	1	0.991452
GOTERM_BP_FAT	GO:1900180~regulation of protein localization to nucleus	6	0.249584	0.995969	NGFR, CLDN18, AKAP6, CD36, TLR4, TLR2	1012	223	17911	0.476196	1	1	0.995969
GOTERM_BP_FAT	GO:0042306~regulation of protein import into nucleus	4	0.166389	0.997666	AKAP6, CD36, TLR4, TLR2	1012	176	17911	0.402241	1	1	0.997666
GOTERM_BP_FAT	GO:1904589~regulation of protein import	4	0.166389	0.998077	AKAP6, CD36, TLR4, TLR2	1012	180	17911	0.393303	1	1	0.998077
GOTERM_BP_FAT	GO:1903533~regulation of protein targeting	8	0.332779	0.998308	OSCP1, LRRC46, ABLIM3, CCL2, AKAP6, CD36, TLR4, TLR2	1012	299	17911	0.473542	1	1	0.998308
GOTERM_BP_FAT	GO:0046822~regulation of nucleocytoplasmic transport	5	0.207987	0.998839	AKAP6, CD36, DNAJC27, TLR4, TLR2	1012	222	17911	0.398617	1	1	0.998839
Annotation Cluster 58	Enrichment Score: 0.930135249220428
Category	Term	Count	%	PValue	Genes	List Total	Pop Hits	Pop Total	Fold Enrichment	Bonferroni	Benjamini	FDR
GOTERM_CC_FAT	GO:0032421~stereocilium bundle	8	0.332779	0.0602011	TMC1, LOXHD1, PTPRQ, PCDH15, ELMOD3, PROM1, USH2A, TPRN	907	56	14413	2.27012	1	0.677883	0.641042
GOTERM_CC_FAT	GO:0032420~stereocilium	7	0.291181	0.0610516	TMC1, LOXHD1, PCDH15, ELMOD3, PROM1, USH2A, TPRN	907	45	14413	2.47191	1	0.677883	0.641042
GOTERM_CC_FAT	GO:0098862~cluster of actin-based cell projections	17	0.707155	0.113309	TMC1, SLC34A2, PTPRQ, PTGER3, PCDH15, ELMOD3, USH2A, AQP1, SLC9A3, LOXHD1, MYO1A, ANKS4B, CD36, MUC3, PROM1, RALGDS, TPRN	907	183	14413	1.4762	1	1	0.947123
GOTERM_CC_FAT	GO:0098858~actin-based cell projection	15	0.62396	0.456974	TMC1, SLC34A2, GPM6A, OXTR, PCDH15, ELMOD3, PTPRH, USH2A, DNALI1, LOXHD1, MYO1A, ANKS4B, MUC3, PROM1, TPRN	907	211	14413	1.12968	1	1	0.947123
Annotation Cluster 59	Enrichment Score: 0.9235292489524464
Category	Term	Count	%	PValue	Genes	List Total	Pop Hits	Pop Total	Fold Enrichment	Bonferroni	Benjamini	FDR
GOTERM_BP_FAT	GO:0034219~carbohydrate transmembrane transport	5	0.207987	0.00834727	SLC2A3, SLC2A5, SLC5A4A, AQP3, GM5134	1012	15	17911	5.89954	1	0.4195	0.415761
GOTERM_MF_FAT	GO:1901476~carbohydrate transporter activity	8	0.332779	0.00896744	AQP9, SLC2A3, AQP2, SLC2A5, SLC5A4A, AQP3, GM5134, AQP1	939	43	16866	3.3417	0.999994	0.37327	0.369627
GOTERM_MF_FAT	GO:0015144~carbohydrate transmembrane transporter activity	8	0.332779	0.00896744	AQP9, SLC2A3, AQP2, SLC2A5, SLC5A4A, AQP3, GM5134, AQP1	939	43	16866	3.3417	0.999994	0.37327	0.369627
GOTERM_BP_FAT	GO:0035428~hexose transmembrane transport	4	0.166389	0.0159556	SLC2A3, SLC2A5, SLC5A4A, GM5134	1012	10	17911	7.07945	1	0.650866	0.645064
GOTERM_BP_FAT	GO:1904659~glucose transmembrane transport	3	0.124792	0.0283939	SLC2A3, SLC5A4A, GM5134	1012	5	17911	10.6192	1	0.878671	0.870838
GOTERM_MF_FAT	GO:0005355~glucose transmembrane transporter activity	4	0.166389	0.133145	SLC2A3, SLC2A5, SLC5A4A, GM5134	939	23	16866	3.12377	1	1	0.990984
GOTERM_MF_FAT	GO:0015145~monosaccharide transmembrane transporter activity	4	0.166389	0.146231	SLC2A3, SLC2A5, SLC5A4A, GM5134	939	24	16866	2.99361	1	1	0.990984
GOTERM_MF_FAT	GO:0015149~hexose transmembrane transporter activity	4	0.166389	0.146231	SLC2A3, SLC2A5, SLC5A4A, GM5134	939	24	16866	2.99361	1	1	0.990984
GOTERM_BP_FAT	GO:0008643~carbohydrate transport	12	0.499168	0.233637	C3, NGFR, AHI1, SLC1A2, SLC2A3, AQP2, SLC2A5, UPK3B, SLC5A4A, AQP3, GM5134, AQP1	1012	151	17911	1.40651	1	1	0.991243
GOTERM_MF_FAT	GO:0051119~sugar transmembrane transporter activity	4	0.166389	0.277422	SLC2A3, SLC2A5, SLC5A4A, GM5134	939	33	16866	2.17717	1	1	0.990984
GOTERM_BP_FAT	GO:0015758~glucose transport	9	0.374376	0.357755	C3, NGFR, AHI1, SLC1A2, SLC2A3, SLC2A5, UPK3B, SLC5A4A, GM5134	1012	119	17911	1.33855	1	1	0.991243
GOTERM_BP_FAT	GO:0015749~monosaccharide transport	9	0.374376	0.375057	C3, NGFR, AHI1, SLC1A2, SLC2A3, SLC2A5, UPK3B, SLC5A4A, GM5134	1012	121	17911	1.31643	1	1	0.991243
GOTERM_BP_FAT	GO:0008645~hexose transport	9	0.374376	0.375057	C3, NGFR, AHI1, SLC1A2, SLC2A3, SLC2A5, UPK3B, SLC5A4A, GM5134	1012	121	17911	1.31643	1	1	0.991243
GOTERM_BP_FAT	GO:0010827~regulation of glucose transport	5	0.207987	0.696308	C3, NGFR, AHI1, SLC1A2, UPK3B	1012	83	17911	1.06618	1	1	0.991243
GOTERM_BP_FAT	GO:0046324~regulation of glucose import	3	0.124792	0.911577	NGFR, SLC1A2, UPK3B	1012	70	17911	0.758512	1	1	0.991243
GOTERM_BP_FAT	GO:0046323~glucose import	3	0.124792	0.933359	NGFR, SLC1A2, UPK3B	1012	76	17911	0.69863	1	1	0.991243
Annotation Cluster 60	Enrichment Score: 0.9144492439447829
Category	Term	Count	%	PValue	Genes	List Total	Pop Hits	Pop Total	Fold Enrichment	Bonferroni	Benjamini	FDR
GOTERM_BP_FAT	GO:0031620~regulation of fever generation	4	0.166389	0.0159556	EDNRB, PTGER3, TNFRSF11A, CCR5	1012	10	17911	7.07945	1	0.650866	0.645064
GOTERM_BP_FAT	GO:0001660~fever generation	4	0.166389	0.0268874	PTGER3, TRPV1, TNFRSF11A, CCR5	1012	12	17911	5.89954	1	0.878671	0.870838
GOTERM_BP_FAT	GO:0031649~heat generation	6	0.249584	0.0321294	EDNRB, PTGER3, ADRB1, TRPV1, TNFRSF11A, CCR5	1012	32	17911	3.31849	1	0.962422	0.953842
GOTERM_BP_FAT	GO:0002675~positive regulation of acute inflammatory response	6	0.249584	0.036168	FCGR1, C3, PTGER3, TNFRSF11A, CCR5, PIK3CG	1012	33	17911	3.21793	1	1	0.991243
GOTERM_BP_FAT	GO:0031650~regulation of heat generation	4	0.166389	0.0409128	EDNRB, PTGER3, TNFRSF11A, CCR5	1012	14	17911	5.05675	1	1	0.991243
GOTERM_BP_FAT	GO:0002526~acute inflammatory response	13	0.540765	0.063692	KL, PTGER3, HP, TRPV1, TNFRSF11A, PIK3CG, C3, FCGR1, EDNRB, SAA1, NUPR1, CCR5, PTGES	1012	130	17911	1.76986	1	1	0.991243
GOTERM_BP_FAT	GO:0031622~positive regulation of fever generation	3	0.124792	0.088007	PTGER3, TNFRSF11A, CCR5	1012	9	17911	5.89954	1	1	0.991243
GOTERM_BP_FAT	GO:0002673~regulation of acute inflammatory response	7	0.291181	0.12147	FCGR1, C3, EDNRB, PTGER3, TNFRSF11A, CCR5, PIK3CG	1012	60	17911	2.06484	1	1	0.991243
GOTERM_BP_FAT	GO:0006953~acute-phase response	6	0.249584	0.124114	PTGER3, SAA1, HP, TRPV1, TNFRSF11A, CCR5	1012	47	17911	2.2594	1	1	0.991243
GOTERM_BP_FAT	GO:0031652~positive regulation of heat generation	3	0.124792	0.14451	PTGER3, TNFRSF11A, CCR5	1012	12	17911	4.42465	1	1	0.991243
GOTERM_BP_FAT	GO:0001659~temperature homeostasis	6	0.249584	0.187777	EDNRB, PTGER3, ADRB1, TRPV1, TNFRSF11A, CCR5	1012	54	17911	1.96651	1	1	0.991243
GOTERM_BP_FAT	GO:0006939~smooth muscle contraction	8	0.332779	0.307351	OXTR, EDNRB, PTGER3, PTAFR, PROK2, ADRB1, TRPV1, PLA2G6	1012	97	17911	1.45968	1	1	0.991243
GOTERM_BP_FAT	GO:0035809~regulation of urine volume	3	0.124792	0.396074	EDNRB, PTGER3, ADRB1	1012	24	17911	2.21233	1	1	0.991243
GOTERM_BP_FAT	GO:0098801~regulation of renal system process	3	0.124792	0.640449	EDNRB, PTGER3, ADRB1	1012	38	17911	1.39726	1	1	0.991243
GOTERM_BP_FAT	GO:0007588~excretion	3	0.124792	0.791175	EDNRB, PTGER3, TRPV1	1012	51	17911	1.0411	1	1	0.991243
GOTERM_BP_FAT	GO:0032846~positive regulation of homeostatic process	11	0.457571	0.810336	EDNRB, GPR68, PTGER3, ANKRD54, AKAP6, GHRL, HAP1, TNFRSF11A, CCR5, PLA2G6, MAPK15	1012	222	17911	0.876958	1	1	0.991243
Annotation Cluster 61	Enrichment Score: 0.9087665263590649
Category	Term	Count	%	PValue	Genes	List Total	Pop Hits	Pop Total	Fold Enrichment	Bonferroni	Benjamini	FDR
GOTERM_BP_FAT	GO:0051966~regulation of synaptic transmission, glutamatergic	9	0.374376	0.0189447	NPS, NGFR, OXTR, GRIK2, MAPK8IP2, PLA2G6, DKK1, GRM1, GRIA4	1012	60	17911	2.65479	1	0.71693	0.710539
GOTERM_BP_FAT	GO:0035249~synaptic transmission, glutamatergic	9	0.374376	0.0269497	NPS, NGFR, OXTR, SHC3, GRIK5, GRIK2, PLA2G6, GRIA4, GRIN2D	1012	64	17911	2.48887	1	0.878671	0.870838
GOTERM_BP_FAT	GO:0007270~neuron-neuron synaptic transmission	11	0.457571	0.174513	NPS, NGFR, GABRA1, OXTR, SHC3, GRIK5, GRIK2, HAP1, PLA2G6, GRIA4, GRIN2D	1012	126	17911	1.54512	1	1	0.991243
GOTERM_BP_FAT	GO:0051968~positive regulation of synaptic transmission, glutamatergic	4	0.166389	0.178968	NPS, NGFR, OXTR, GRIA4	1012	26	17911	2.72286	1	1	0.991243
GOTERM_BP_FAT	GO:0050806~positive regulation of synaptic transmission	11	0.457571	0.31781	NPS, LGI1, CX3CR1, NGFR, OXTR, CCL2, ADRB1, GRIK2, HAP1, CRHR1, GRIA4	1012	147	17911	1.32439	1	1	0.991243
GOTERM_BP_FAT	GO:0050804~modulation of synaptic transmission	18	0.748752	0.695968	LGI1, CX3CR1, NGFR, OXTR, GRIK5, ADRB1, GRIK2, PLA2G6, MAPK8IP2, DKK1, GRM1, CRHR1, NPS, ARC, CCL2, CD38, HAP1, GRIA4	1012	332	17911	0.959564	1	1	0.991243
Annotation Cluster 62	Enrichment Score: 0.876298970283816
Category	Term	Count	%	PValue	Genes	List Total	Pop Hits	Pop Total	Fold Enrichment	Bonferroni	Benjamini	FDR
GOTERM_CC_FAT	GO:0032391~photoreceptor connecting cilium	8	0.332779	0.0130438	RPGRIP1, RP1, CETN1, IFT140, MAK, ARL3, NPHP1, USH2A	907	41	14413	3.10065	0.999787	0.186671	0.176526
GOTERM_BP_FAT	GO:0035845~photoreceptor cell outer segment organization	4	0.166389	0.0159556	AHI1, RP1, IFT140, NPHP1	1012	10	17911	7.07945	1	0.650866	0.645064
GOTERM_CC_FAT	GO:0072372~primary cilium	21	0.873544	0.0232337	DNAH2, DYX1C1, CETN1, IFT140, IFT172, ARL3, CEP131, PCDH15, RAB27A, ELMOD3, PKD2L1, USH2A, CFAP126, RPGRIP1, AHI1, RP1, RDH11, MAK, NPHP1, SPA17, PROM1	907	197	14413	1.69395	1	0.305358	0.288762
GOTERM_CC_FAT	GO:0031513~nonmotile primary cilium	17	0.707155	0.0327987	DYX1C1, CETN1, IFT140, ARL3, CEP131, PCDH15, RAB27A, ELMOD3, PKD2L1, USH2A, RPGRIP1, AHI1, RP1, RDH11, MAK, NPHP1, PROM1	907	154	14413	1.75418	1	0.414164	0.391655
GOTERM_CC_FAT	GO:0001750~photoreceptor outer segment	8	0.332779	0.165477	AHI1, RP1, RDH11, IFT140, MAK, PCDH15, RAB27A, PROM1	907	72	14413	1.76565	1	1	0.947123
GOTERM_BP_FAT	GO:0042461~photoreceptor cell development	6	0.249584	0.228487	RPGRIP1, AHI1, RP1, IFT140, ARL3, NPHP1	1012	58	17911	1.83089	1	1	0.991243
GOTERM_BP_FAT	GO:0046530~photoreceptor cell differentiation	7	0.291181	0.257855	RPGRIP1, AHI1, RP1, IFT140, ARL3, NPHP1, PROM1	1012	76	17911	1.63014	1	1	0.991243
GOTERM_BP_FAT	GO:0060041~retina development in camera-type eye	12	0.499168	0.41571	RD3, RPGRIP1, GPM6A, AHI1, RP1, IRX5, IFT140, NPHP1, SLC17A8, PROX1, PROM1, NECTIN3	1012	177	17911	1.19991	1	1	0.991243
GOTERM_BP_FAT	GO:0001754~eye photoreceptor cell differentiation	4	0.166389	0.643221	RPGRIP1, AHI1, RP1, PROM1	1012	58	17911	1.22059	1	1	0.991243
GOTERM_BP_FAT	GO:0042462~eye photoreceptor cell development	3	0.124792	0.718591	RPGRIP1, AHI1, RP1	1012	44	17911	1.20672	1	1	0.991243
GOTERM_BP_FAT	GO:0048592~eye morphogenesis	9	0.374376	0.772344	RPGRIP1, AHI1, RP1, SOX1, IRX5, PROX1, PROM1, NECTIN3, AQP1	1012	174	17911	0.915446	1	1	0.991243
Annotation Cluster 63	Enrichment Score: 0.8747661310015686
Category	Term	Count	%	PValue	Genes	List Total	Pop Hits	Pop Total	Fold Enrichment	Bonferroni	Benjamini	FDR
KEGG_PATHWAY	mmu04724:Glutamatergic synapse	12	0.499168	0.0217547	GRK3, GNG10, PPP3R2, GRIK5, SLC1A2, SLC17A8, GRIK2, SLC1A7, PLCB2, GRM1, GRIA4, GRIN2D	370	115	7691	2.16902	0.995432	0.37705	0.366321
GOTERM_BP_FAT	GO:0035249~synaptic transmission, glutamatergic	9	0.374376	0.0269497	NPS, NGFR, OXTR, SHC3, GRIK5, GRIK2, PLA2G6, GRIA4, GRIN2D	1012	64	17911	2.48887	1	0.878671	0.870838
GOTERM_CC_FAT	GO:0098802~plasma membrane receptor complex	18	0.748752	0.02897	IGHM, CHRNB3, GRIK5, HFE2, GRIK2, ITGAE, GRM1, TSPAN32, GRIN2D, TLR1, OLFM2, CACNG8, ACVR1C, ITGAD, CHRNE, SKAP1, GRIA4, TLR2	907	164	14413	1.74412	1	0.373133	0.352854
GOTERM_CC_FAT	GO:0032983~kainate selective glutamate receptor complex	3	0.124792	0.0347494	GRIK5, GRIK2, GRIA4	907	5	14413	9.53451	1	0.430358	0.406969
GOTERM_MF_FAT	GO:0005230~extracellular ligand-gated ion channel activity	9	0.374376	0.0428406	GABRA1, CHRNB3, CHRNE, GRIK5, GABRA3, GRIK2, TRPV1, GRIA4, GRIN2D	939	71	16866	2.27683	1	0.600671	0.594809
GOTERM_MF_FAT	GO:0008066~glutamate receptor activity	5	0.207987	0.060252	GRIK5, GRIK2, GRM1, GRIA4, GRIN2D	939	27	16866	3.32623	1	0.674418	0.667835
GOTERM_MF_FAT	GO:0005231~excitatory extracellular ligand-gated ion channel activity	7	0.291181	0.0674644	CHRNB3, CHRNE, GRIK5, GRIK2, TRPV1, GRIA4, GRIN2D	939	52	16866	2.41792	1	0.724698	0.717625
GOTERM_MF_FAT	GO:0004970~ionotropic glutamate receptor activity	4	0.166389	0.085539	GRIK5, GRIK2, GRIA4, GRIN2D	939	19	16866	3.7814	1	0.815997	0.808033
GOTERM_MF_FAT	GO:0022824~transmitter-gated ion channel activity	5	0.207987	0.0909835	GABRA1, GRIK5, GRIK2, GRIA4, GRIN2D	939	31	16866	2.89704	1	0.835793	0.827636
GOTERM_MF_FAT	GO:0022835~transmitter-gated channel activity	5	0.207987	0.0909835	GABRA1, GRIK5, GRIK2, GRIA4, GRIN2D	939	31	16866	2.89704	1	0.835793	0.827636
GOTERM_MF_FAT	GO:0005234~extracellular-glutamate-gated ion channel activity	4	0.166389	0.0966537	GRIK5, GRIK2, GRIA4, GRIN2D	939	20	16866	3.59233	1	0.881799	0.873193
GOTERM_MF_FAT	GO:0022834~ligand-gated channel activity	12	0.499168	0.100169	GABRA1, CHRNB3, KCNJ9, CHRNE, GRIK5, GABRA3, GRIK2, TRPV1, KCNJ1, GRIA4, AQP1, GRIN2D	939	128	16866	1.68391	1	0.900264	0.891477
GOTERM_MF_FAT	GO:0015276~ligand-gated ion channel activity	12	0.499168	0.100169	GABRA1, CHRNB3, KCNJ9, CHRNE, GRIK5, GABRA3, GRIK2, TRPV1, KCNJ1, GRIA4, AQP1, GRIN2D	939	128	16866	1.68391	1	0.900264	0.891477
KEGG_PATHWAY	mmu05033:Nicotine addiction	5	0.207987	0.123399	GABRA1, GABRA3, SLC17A8, GRIA4, GRIN2D	370	40	7691	2.59831	1	0.777422	0.755301
GOTERM_MF_FAT	GO:0030594~neurotransmitter receptor activity	9	0.374376	0.145476	GABRA1, CHRNB3, CHRNE, GRIK5, HRH4, GRIK2, HTR5B, GRIA4, GRIN2D	939	93	16866	1.73823	1	1	0.990984
GOTERM_BP_FAT	GO:0007270~neuron-neuron synaptic transmission	11	0.457571	0.174513	NPS, NGFR, GABRA1, OXTR, SHC3, GRIK5, GRIK2, HAP1, PLA2G6, GRIA4, GRIN2D	1012	126	17911	1.54512	1	1	0.991243
GOTERM_CC_FAT	GO:0008328~ionotropic glutamate receptor complex	6	0.249584	0.203996	OLFM2, CACNG8, GRIK5, GRIK2, GRIA4, GRIN2D	907	50	14413	1.9069	1	1	0.947123
GOTERM_CC_FAT	GO:0098878~neurotransmitter receptor complex	6	0.249584	0.203996	OLFM2, CACNG8, GRIK5, GRIK2, GRIA4, GRIN2D	907	50	14413	1.9069	1	1	0.947123
GOTERM_BP_FAT	GO:0099565~chemical synaptic transmission, postsynaptic	7	0.291181	0.277285	NGFR, GRIK5, ADRB1, GHRL, GRIK2, MAPK8IP2, GRIN2D	1012	78	17911	1.58834	1	1	0.991243
GOTERM_BP_FAT	GO:0060078~regulation of postsynaptic membrane potential	7	0.291181	0.297039	NGFR, GRIK5, ADRB1, GHRL, GRIK2, MAPK8IP2, GRIN2D	1012	80	17911	1.54863	1	1	0.991243
GOTERM_CC_FAT	GO:0045211~postsynaptic membrane	17	0.707155	0.334793	GABRA1, CHRNB3, GRIK5, PCDH8, GABRA3, LIN7A, TRPV1, GRIK2, GRM1, GRIN2D, LRFN3, CACNG8, ARC, CAMK2N1, CHRNE, NECTIN3, GRIA4	907	224	14413	1.206	1	1	0.947123
GOTERM_BP_FAT	GO:0060079~excitatory postsynaptic potential	6	0.249584	0.349887	NGFR, GRIK5, GHRL, GRIK2, MAPK8IP2, GRIN2D	1012	69	17911	1.53901	1	1	0.991243
GOTERM_CC_FAT	GO:0097060~synaptic membrane	20	0.831947	0.532876	GABRA1, CHRNB3, GRIK5, PCDH8, GABRA3, SLC1A2, LIN7A, TRPV1, GRIK2, GRM1, GRIN2D, LRFN3, OLFM2, CACNG8, ARC, SYT11, CAMK2N1, CHRNE, NECTIN3, GRIA4	907	302	14413	1.05237	1	1	0.947123
GOTERM_CC_FAT	GO:0032281~AMPA glutamate receptor complex	3	0.124792	0.570686	OLFM2, CACNG8, GRIA4	907	30	14413	1.58908	1	1	0.947123
GOTERM_CC_FAT	GO:0043195~terminal bouton	7	0.291181	0.737253	SYT11, GRIK5, GRIK2, CYP19A1, USH2A, PACSIN1, GRIA4	907	115	14413	0.967269	1	1	0.947123
GOTERM_BP_FAT	GO:1901216~positive regulation of neuron death	4	0.166389	0.906024	HRK, NGFR, GRIK5, GRIK2	1012	94	17911	0.753133	1	1	0.991243
Annotation Cluster 64	Enrichment Score: 0.8509345932074946
Category	Term	Count	%	PValue	Genes	List Total	Pop Hits	Pop Total	Fold Enrichment	Bonferroni	Benjamini	FDR
GOTERM_MF_FAT	GO:0008081~phosphoric diester hydrolase activity	12	0.499168	0.00669052	CCR1, SMPD5, PDE10A, PDE6H, PLCZ1, PDE1C, GDPD4, PDE7B, PLD6, PLCD4, PDE8A, PLCB2	939	84	16866	2.56595	0.999869	0.297059	0.29416
GOTERM_MF_FAT	GO:0004435~phosphatidylinositol phospholipase C activity	4	0.166389	0.0651007	CCR1, PLCZ1, PLCD4, PLCB2	939	17	16866	4.22627	1	0.716646	0.709652
GOTERM_MF_FAT	GO:0004629~phospholipase C activity	4	0.166389	0.0750098	CCR1, PLCZ1, PLCD4, PLCB2	939	18	16866	3.99148	1	0.77452	0.766961
GOTERM_MF_FAT	GO:0004620~phospholipase activity	9	0.374376	0.0899285	CCR1, SMPD5, PLCZ1, PLA2G2C, PLD6, HRASLS, PLA2G6, PLCD4, PLCB2	939	83	16866	1.94765	1	0.835793	0.827636
GOTERM_MF_FAT	GO:0016298~lipase activity	10	0.415973	0.104173	CCR1, SMPD5, PLCZ1, PLA2G2C, LPL, PLD6, HRASLS, PLA2G6, PLCD4, PLCB2	939	100	16866	1.79617	1	0.900264	0.891477
KEGG_PATHWAY	mmu04070:Phosphatidylinositol signaling system	7	0.291181	0.32158	CDS1, PLCZ1, DGKA, PIK3CD, PLCD4, PLCB2, PIK3CG	370	97	7691	1.50006	1	1	0.97551
KEGG_PATHWAY	mmu00562:Inositol phosphate metabolism	5	0.207987	0.43478	PLCZ1, PIK3CD, PLCD4, PLCB2, PIK3CG	370	70	7691	1.48475	1	1	0.97551
KEGG_PATHWAY	mmu04919:Thyroid hormone signaling pathway	6	0.249584	0.645105	PLCZ1, PIK3CD, MED16, PLCD4, PLCB2, PIK3CG	370	114	7691	1.09403	1	1	0.97551
GOTERM_BP_FAT	GO:0016042~lipid catabolic process	14	0.582363	0.795395	ACOT7, PLA2G2C, LPL, PLD6, PLA2G6, MT3, CPT1B, PIK3CG, BSCL2, PLCZ1, PLIN1, HRASLS, PLCB2, PLCD4	1012	278	17911	0.891297	1	1	0.991243
Annotation Cluster 65	Enrichment Score: 0.8450680378595354
Category	Term	Count	%	PValue	Genes	List Total	Pop Hits	Pop Total	Fold Enrichment	Bonferroni	Benjamini	FDR
KEGG_PATHWAY	mmu00350:Tyrosine metabolism	7	0.291181	0.00997231	ALDH3B3, ALDH3A1, ALDH3B2, TPO, AOX4, AOX2, AOX3	370	39	7691	3.73091	0.914178	0.223017	0.216671
GOTERM_MF_FAT	GO:0004030~aldehyde dehydrogenase [NAD(P)+] activity	3	0.124792	0.0691922	ALDH3B3, ALDH3A1, ALDH3B2	939	8	16866	6.73562	1	0.737313	0.730117
KEGG_PATHWAY	mmu00980:Metabolism of xenobiotics by cytochrome P450	7	0.291181	0.0853113	ALDH3B3, ALDH3A1, ALDH3B2, GSTO2, GSTT3, GSTT2, GSTM5	370	64	7691	2.27352	1	0.676986	0.657722
GOTERM_MF_FAT	GO:0004028~3-chloroallyl aldehyde dehydrogenase activity	3	0.124792	0.0857655	ALDH3B3, ALDH3A1, ALDH3B2	939	9	16866	5.98722	1	0.815997	0.808033
GOTERM_BP_FAT	GO:0006081~cellular aldehyde metabolic process	7	0.291181	0.101045	ALDH3B3, ALDH3A1, ALDH3B2, TKFC, RDH11, HAGH, CACNA1H	1012	57	17911	2.17351	1	1	0.991243
GOTERM_MF_FAT	GO:0016903~oxidoreductase activity, acting on the aldehyde or oxo group of donors	7	0.291181	0.144265	ALDH3B3, ALDH3A1, ALDH3B2, AOX4, AOX2, AOX3, HTATIP2	939	64	16866	1.96456	1	1	0.990984
KEGG_PATHWAY	mmu00410:beta-Alanine metabolism	4	0.166389	0.209334	ALDH3B3, ALDH3A1, ALDH3B2, DPYS	370	33	7691	2.51957	1	1	0.97551
KEGG_PATHWAY	mmu05204:Chemical carcinogenesis	7	0.291181	0.279287	ALDH3B3, ALDH3A1, ALDH3B2, GSTO2, GSTT3, GSTT2, GSTM5	370	92	7691	1.58158	1	1	0.97551
KEGG_PATHWAY	mmu00340:Histidine metabolism	3	0.124792	0.303158	ALDH3B3, ALDH3A1, ALDH3B2	370	23	7691	2.71128	1	1	0.97551
KEGG_PATHWAY	mmu00360:Phenylalanine metabolism	3	0.124792	0.303158	ALDH3B3, ALDH3A1, ALDH3B2	370	23	7691	2.71128	1	1	0.97551
GOTERM_MF_FAT	GO:0004029~aldehyde dehydrogenase (NAD) activity	3	0.124792	0.327455	ALDH3B3, ALDH3A1, ALDH3B2	939	21	16866	2.56595	1	1	0.990984
GOTERM_MF_FAT	GO:0016620~oxidoreductase activity, acting on the aldehyde or oxo group of donors, NAD or NADP as acceptor	4	0.166389	0.558414	ALDH3B3, ALDH3A1, ALDH3B2, HTATIP2	939	52	16866	1.38167	1	1	0.990984
Annotation Cluster 66	Enrichment Score: 0.8391784917828747
Category	Term	Count	%	PValue	Genes	List Total	Pop Hits	Pop Total	Fold Enrichment	Bonferroni	Benjamini	FDR
GOTERM_BP_FAT	GO:0002693~positive regulation of cellular extravasation	4	0.166389	0.0674795	PTGER3, PTAFR, CCL2, CCR2	1012	17	17911	4.16438	1	1	0.991243
GOTERM_BP_FAT	GO:0002691~regulation of cellular extravasation	4	0.166389	0.164786	PTGER3, PTAFR, CCL2, CCR2	1012	25	17911	2.83178	1	1	0.991243
GOTERM_BP_FAT	GO:0045123~cellular extravasation	5	0.207987	0.273132	PTGER3, PTAFR, GCNT1, CCL2, CCR2	1012	47	17911	1.88283	1	1	0.991243
Annotation Cluster 67	Enrichment Score: 0.8318543974504675
Category	Term	Count	%	PValue	Genes	List Total	Pop Hits	Pop Total	Fold Enrichment	Bonferroni	Benjamini	FDR
GOTERM_MF_FAT	GO:0015299~solute:proton antiporter activity	4	0.166389	0.0472679	SLC9A3, SLC9A5, SLC9C1, SLC9B1	939	15	16866	4.78978	1	0.621322	0.615258
GOTERM_BP_FAT	GO:0098739~import across plasma membrane	4	0.166389	0.0490542	SLC9A3, SLC9A5, SLC2A5, SLC9C1	1012	15	17911	4.71963	1	1	0.991243
GOTERM_MF_FAT	GO:0015297~antiporter activity	9	0.374376	0.0526047	SLC9A3, SLC22A6, SLC9A5, SLC26A8, SLC7A11, SLC7A10, SLC9C1, SLC22A21, SLC9B1	939	74	16866	2.18453	1	0.637353	0.631132
GOTERM_MF_FAT	GO:0015298~solute:cation antiporter activity	5	0.207987	0.0673298	SLC9A3, SLC9A5, SLC9C1, SLC22A21, SLC9B1	939	28	16866	3.20744	1	0.724698	0.717625
GOTERM_BP_FAT	GO:0006885~regulation of pH	10	0.415973	0.0749642	ATP4A, SLC9A3, SLC9A5, EDNRB, SLC26A8, AQP11, RHCG, SLC9C1, AGTR1A, PDK2	1012	92	17911	1.92376	1	1	0.991243
GOTERM_BP_FAT	GO:0098719~sodium ion import across plasma membrane	3	0.124792	0.088007	SLC9A3, SLC9A5, SLC9C1	1012	9	17911	5.89954	1	1	0.991243
GOTERM_BP_FAT	GO:1990118~sodium ion import into cell	3	0.124792	0.088007	SLC9A3, SLC9A5, SLC9C1	1012	9	17911	5.89954	1	1	0.991243
GOTERM_MF_FAT	GO:0015385~sodium:proton antiporter activity	3	0.124792	0.103375	SLC9A3, SLC9A5, SLC9C1	939	10	16866	5.3885	1	0.900264	0.891477
GOTERM_MF_FAT	GO:0015386~potassium:proton antiporter activity	3	0.124792	0.103375	SLC9A3, SLC9A5, SLC9C1	939	10	16866	5.3885	1	0.900264	0.891477
GOTERM_BP_FAT	GO:0097369~sodium ion import	3	0.124792	0.10602	SLC9A3, SLC9A5, SLC9C1	1012	10	17911	5.30958	1	1	0.991243
GOTERM_MF_FAT	GO:0099516~ion antiporter activity	6	0.249584	0.118521	SLC9A3, SLC22A6, SLC9A5, SLC26A8, SLC9C1, SLC22A21	939	47	16866	2.29298	1	0.974504	0.964993
GOTERM_MF_FAT	GO:0005451~monovalent cation:proton antiporter activity	3	0.124792	0.121855	SLC9A3, SLC9A5, SLC9C1	939	11	16866	4.89863	1	0.988701	0.979052
GOTERM_BP_FAT	GO:0035725~sodium ion transmembrane transport	9	0.374376	0.147778	ATP4A, SLC9A3, SLC9A5, FXYD3, STK39, PKD2L1, FGF12, SLC9C1, SCN1B	1012	92	17911	1.73139	1	1	0.991243
GOTERM_MF_FAT	GO:0015491~cation:cation antiporter activity	4	0.166389	0.159715	SLC9A3, SLC9A5, SLC9C1, SLC22A21	939	25	16866	2.87387	1	1	0.990984
GOTERM_MF_FAT	GO:0022821~potassium ion antiporter activity	3	0.124792	0.201659	SLC9A3, SLC9A5, SLC9C1	939	15	16866	3.59233	1	1	0.990984
GOTERM_BP_FAT	GO:0099587~inorganic ion import into cell	4	0.166389	0.223257	SLC9A3, SLC9A5, TRPV1, SLC9C1	1012	29	17911	2.44119	1	1	0.991243
GOTERM_BP_FAT	GO:0098659~inorganic cation import into cell	4	0.166389	0.223257	SLC9A3, SLC9A5, TRPV1, SLC9C1	1012	29	17911	2.44119	1	1	0.991243
GOTERM_BP_FAT	GO:0055067~monovalent inorganic cation homeostasis	11	0.457571	0.259705	ATP4A, SLC9A3, SLC9A5, EDNRB, SLC26A8, SCN7A, AQP11, RHCG, SLC9C1, AGTR1A, PDK2	1012	139	17911	1.40061	1	1	0.991243
GOTERM_BP_FAT	GO:0098657~import into cell	5	0.207987	0.402778	SLC9A3, SLC9A5, TRPV1, SLC2A5, SLC9C1	1012	57	17911	1.55251	1	1	0.991243
GOTERM_BP_FAT	GO:0051453~regulation of intracellular pH	5	0.207987	0.617809	SLC9A3, SLC9A5, SLC26A8, AQP11, SLC9C1	1012	75	17911	1.17991	1	1	0.991243
GOTERM_BP_FAT	GO:0030641~regulation of cellular pH	5	0.207987	0.638569	SLC9A3, SLC9A5, SLC26A8, AQP11, SLC9C1	1012	77	17911	1.14926	1	1	0.991243
GOTERM_BP_FAT	GO:0030004~cellular monovalent inorganic cation homeostasis	6	0.249584	0.654929	ATP4A, SLC9A3, SLC9A5, SLC26A8, AQP11, SLC9C1	1012	98	17911	1.08359	1	1	0.991243
Annotation Cluster 68	Enrichment Score: 0.7956272569575044
Category	Term	Count	%	PValue	Genes	List Total	Pop Hits	Pop Total	Fold Enrichment	Bonferroni	Benjamini	FDR
GOTERM_MF_FAT	GO:0015370~solute:sodium symporter activity	8	0.332779	0.019901	SLC6A7, SLC6A13, SLC1A2, SLC6A21, SLC13A5, SLC5A4A, GM5134, SLC28A3	939	50	16866	2.87387	1	0.488916	0.484144
GOTERM_MF_FAT	GO:0015294~solute:cation symporter activity	9	0.374376	0.127318	SLC34A2, SLC6A7, SLC6A13, SLC1A2, SLC6A21, SLC13A5, SLC5A4A, GM5134, SLC28A3	939	90	16866	1.79617	1	1	0.990984
GOTERM_MF_FAT	GO:0005328~neurotransmitter:sodium symporter activity	3	0.124792	0.306585	SLC6A7, SLC6A13, SLC6A21	939	20	16866	2.69425	1	1	0.990984
GOTERM_MF_FAT	GO:0005343~organic acid:sodium symporter activity	3	0.124792	0.348152	SLC6A13, SLC1A2, SLC13A5	939	22	16866	2.44932	1	1	0.990984
GOTERM_MF_FAT	GO:0005326~neurotransmitter transporter activity	3	0.124792	0.388846	SLC6A7, SLC6A13, SLC6A21	939	24	16866	2.24521	1	1	0.990984
Annotation Cluster 69	Enrichment Score: 0.7848091093859475
Category	Term	Count	%	PValue	Genes	List Total	Pop Hits	Pop Total	Fold Enrichment	Bonferroni	Benjamini	FDR
GOTERM_BP_FAT	GO:0086010~membrane depolarization during action potential	6	0.249584	0.0553341	CACNA1I, CATSPER2, CATSPER4, SCN7A, CACNA1H, SCN1B	1012	37	17911	2.87005	1	1	0.991243
GOTERM_BP_FAT	GO:0019226~transmission of nerve impulse	9	0.374376	0.0682472	CACNA1I, SPTBN4, CACNG8, CATSPER4, KCNMB3, SCN7A, KCNMB4, GRIK2, SCN1B	1012	77	17911	2.06867	1	1	0.991243
GOTERM_BP_FAT	GO:0051899~membrane depolarization	8	0.332779	0.164863	MLLT11, NGFR, CACNA1I, CATSPER2, CATSPER4, SCN7A, CACNA1H, SCN1B	1012	80	17911	1.76986	1	1	0.991243
GOTERM_MF_FAT	GO:0005272~sodium channel activity	4	0.166389	0.292846	CATSPER4, SCN7A, PKD2L1, SCN1B	939	34	16866	2.11314	1	1	0.990984
GOTERM_MF_FAT	GO:0005248~voltage-gated sodium channel activity	3	0.124792	0.327455	CATSPER4, SCN7A, SCN1B	939	21	16866	2.56595	1	1	0.990984
GOTERM_MF_FAT	GO:1905030~voltage-gated ion channel activity involved in regulation of postsynaptic membrane potential	3	0.124792	0.327455	CATSPER4, SCN7A, SCN1B	939	21	16866	2.56595	1	1	0.990984
Annotation Cluster 70	Enrichment Score: 0.7806093776023143
Category	Term	Count	%	PValue	Genes	List Total	Pop Hits	Pop Total	Fold Enrichment	Bonferroni	Benjamini	FDR
GOTERM_BP_FAT	GO:2000831~regulation of steroid hormone secretion	4	0.166389	0.0777044	POMC, GDF9, GHRL, CRHR1	1012	18	17911	3.93303	1	1	0.991243
GOTERM_BP_FAT	GO:2000849~regulation of glucocorticoid secretion	3	0.124792	0.10602	POMC, GHRL, CRHR1	1012	10	17911	5.30958	1	1	0.991243
GOTERM_BP_FAT	GO:0035929~steroid hormone secretion	4	0.166389	0.124532	POMC, GDF9, GHRL, CRHR1	1012	22	17911	3.21793	1	1	0.991243
GOTERM_BP_FAT	GO:0035933~glucocorticoid secretion	3	0.124792	0.124906	POMC, GHRL, CRHR1	1012	11	17911	4.8269	1	1	0.991243
GOTERM_BP_FAT	GO:0044060~regulation of endocrine process	6	0.249584	0.159163	POMC, GDF9, ADRB1, GHRL, CRHR1, RAB11FIP5	1012	51	17911	2.08219	1	1	0.991243
GOTERM_BP_FAT	GO:2000846~regulation of corticosteroid hormone secretion	3	0.124792	0.16469	POMC, GHRL, CRHR1	1012	13	17911	4.0843	1	1	0.991243
GOTERM_BP_FAT	GO:0035930~corticosteroid hormone secretion	3	0.124792	0.206283	POMC, GHRL, CRHR1	1012	15	17911	3.53972	1	1	0.991243
GOTERM_BP_FAT	GO:0060986~endocrine hormone secretion	6	0.249584	0.207804	POMC, GDF9, GHRL, CRHR1, AQP1, RAB11FIP5	1012	56	17911	1.89628	1	1	0.991243
GOTERM_BP_FAT	GO:0032368~regulation of lipid transport	6	0.249584	0.654929	POMC, GDF9, GHRL, TNFRSF11A, PLA2G6, CRHR1	1012	98	17911	1.08359	1	1	0.991243
Annotation Cluster 71	Enrichment Score: 0.770292226053718
Category	Term	Count	%	PValue	Genes	List Total	Pop Hits	Pop Total	Fold Enrichment	Bonferroni	Benjamini	FDR
GOTERM_MF_FAT	GO:0015079~potassium ion transmembrane transporter activity	16	0.665557	0.0234208	KCNG1, KCNG4, KCNK10, KCNJ9, KCNIP4, PKD2L1, SLC9C1, AQP1, ATP4A, SLC9A3, KCNU1, SLC9A5, KCNMB3, KCNQ3, KCNMB4, KCNJ1	939	153	16866	1.87834	1	0.488916	0.484144
GOTERM_MF_FAT	GO:0005267~potassium channel activity	12	0.499168	0.0738471	KCNG1, KCNU1, KCNG4, KCNK10, KCNJ9, KCNIP4, KCNMB3, KCNQ3, KCNMB4, PKD2L1, KCNJ1, AQP1	939	121	16866	1.78132	1	0.77452	0.766961
GOTERM_CC_FAT	GO:0008076~voltage-gated potassium channel complex	9	0.374376	0.13572	KCNG1, DPP10, CNTNAP2, KCNU1, KCNG4, KCNIP4, KCNMB3, KCNQ3, KCNMB4	907	81	14413	1.76565	1	1	0.947123
GOTERM_CC_FAT	GO:0034705~potassium channel complex	9	0.374376	0.149779	KCNG1, DPP10, CNTNAP2, KCNU1, KCNG4, KCNIP4, KCNMB3, KCNQ3, KCNMB4	907	83	14413	1.7231	1	1	0.947123
GOTERM_MF_FAT	GO:0015459~potassium channel regulator activity	4	0.166389	0.385606	DPP10, KCNIP4, KCNMB3, KCNMB4	939	40	16866	1.79617	1	1	0.990984
GOTERM_MF_FAT	GO:0005251~delayed rectifier potassium channel activity	3	0.124792	0.538002	KCNG1, KCNG4, KCNQ3	939	32	16866	1.68391	1	1	0.990984
GOTERM_MF_FAT	GO:0005249~voltage-gated potassium channel activity	6	0.249584	0.5559	KCNG1, KCNU1, KCNG4, KCNJ9, KCNQ3, KCNJ1	939	89	16866	1.2109	1	1	0.990984
Annotation Cluster 72	Enrichment Score: 0.7532480351173961
Category	Term	Count	%	PValue	Genes	List Total	Pop Hits	Pop Total	Fold Enrichment	Bonferroni	Benjamini	FDR
GOTERM_BP_FAT	GO:0046113~nucleobase catabolic process	5	0.207987	0.00101135	AOX4, GDA, AOX2, DPYS, AOX3	1012	9	17911	9.83256	0.998266	0.0894831	0.0886854
GOTERM_BP_FAT	GO:0072523~purine-containing compound catabolic process	9	0.374376	0.00825957	PDE10A, AOX4, PDE1C, GDA, AOX2, AOX3, NUDT18, PDE7B, PDE8A	1012	52	17911	3.06322	1	0.4195	0.415761
KEGG_PATHWAY	mmu05032:Morphine addiction	10	0.415973	0.0337581	GABRA1, GRK3, GNG10, PDE10A, PDE1C, GRK4, KCNJ9, GABRA3, PDE7B, PDE8A	370	93	7691	2.23511	0.999778	0.461361	0.448233
GOTERM_MF_FAT	GO:0004114~3',5'-cyclic-nucleotide phosphodiesterase activity	5	0.207987	0.047353	PDE10A, PDE6H, PDE1C, PDE7B, PDE8A	939	25	16866	3.59233	1	0.621322	0.615258
GOTERM_MF_FAT	GO:0004112~cyclic-nucleotide phosphodiesterase activity	5	0.207987	0.0535912	PDE10A, PDE6H, PDE1C, PDE7B, PDE8A	939	26	16866	3.45417	1	0.637353	0.631132
GOTERM_BP_FAT	GO:0006198~cAMP catabolic process	4	0.166389	0.0777044	PDE10A, PDE1C, PDE7B, PDE8A	1012	18	17911	3.93303	1	1	0.991243
KEGG_PATHWAY	mmu00230:Purine metabolism	14	0.582363	0.0885843	PDE6H, PDE1C, GDA, NTPCR, NME5, AK7, AK8, APRT, AK9, ADCY10, PDE10A, PDE7B, PRPS1L1, PDE8A	370	179	7691	1.62576	1	0.677234	0.657963
GOTERM_BP_FAT	GO:0009214~cyclic nucleotide catabolic process	4	0.166389	0.112012	PDE10A, PDE1C, PDE7B, PDE8A	1012	21	17911	3.37117	1	1	0.991243
GOTERM_BP_FAT	GO:0009154~purine ribonucleotide catabolic process	5	0.207987	0.113168	PDE10A, PDE1C, NUDT18, PDE7B, PDE8A	1012	33	17911	2.68161	1	1	0.991243
GOTERM_BP_FAT	GO:0009261~ribonucleotide catabolic process	5	0.207987	0.132884	PDE10A, PDE1C, NUDT18, PDE7B, PDE8A	1012	35	17911	2.52837	1	1	0.991243
GOTERM_MF_FAT	GO:0004115~3',5'-cyclic-AMP phosphodiesterase activity	3	0.124792	0.160835	PDE1C, PDE7B, PDE8A	939	13	16866	4.145	1	1	0.990984
GOTERM_MF_FAT	GO:0047555~3',5'-cyclic-GMP phosphodiesterase activity	3	0.124792	0.160835	PDE10A, PDE6H, PDE1C	939	13	16866	4.145	1	1	0.990984
GOTERM_BP_FAT	GO:0006195~purine nucleotide catabolic process	5	0.207987	0.164829	PDE10A, PDE1C, NUDT18, PDE7B, PDE8A	1012	38	17911	2.32877	1	1	0.991243
GOTERM_BP_FAT	GO:0009166~nucleotide catabolic process	5	0.207987	0.402778	PDE10A, PDE1C, NUDT18, PDE7B, PDE8A	1012	57	17911	1.55251	1	1	0.991243
GOTERM_BP_FAT	GO:1901565~organonitrogen compound catabolic process	16	0.665557	0.533633	DMGDH, PGLYRP4, PDE1C, GDA, DPYS, TRHDE, ASRGL1, ADAMTS13, PDE10A, AOX4, AOX2, AOX3, HYAL4, NUDT18, PDE7B, PDE8A	1012	265	17911	1.0686	1	1	0.991243
GOTERM_BP_FAT	GO:1901136~carbohydrate derivative catabolic process	8	0.332779	0.537576	PGLYRP4, PDE10A, PDE1C, AMDHD2, HYAL4, NUDT18, PDE7B, PDE8A	1012	122	17911	1.16057	1	1	0.991243
GOTERM_BP_FAT	GO:1901292~nucleoside phosphate catabolic process	5	0.207987	0.562772	PDE10A, PDE1C, NUDT18, PDE7B, PDE8A	1012	70	17911	1.26419	1	1	0.991243
GOTERM_MF_FAT	GO:0030551~cyclic nucleotide binding	3	0.124792	0.673436	PDE10A, PDE6H, PDE1C	939	41	16866	1.31427	1	1	0.990984
GOTERM_BP_FAT	GO:0044270~cellular nitrogen compound catabolic process	14	0.582363	0.829514	DMGDH, RNASEH2A, PDE1C, GDA, DPYS, DIS3L, SMG9, PDE10A, AOX4, AOX2, AOX3, NUDT18, PDE7B, PDE8A	1012	287	17911	0.863347	1	1	0.991243
GOTERM_BP_FAT	GO:0046434~organophosphate catabolic process	6	0.249584	0.845718	PDE10A, PDE1C, PLA2G2C, NUDT18, PDE7B, PDE8A	1012	126	17911	0.842791	1	1	0.991243
GOTERM_BP_FAT	GO:0046700~heterocycle catabolic process	13	0.540765	0.888875	RNASEH2A, PDE1C, GDA, DPYS, DIS3L, SMG9, PDE10A, AOX4, AOX2, AOX3, NUDT18, PDE7B, PDE8A	1012	286	17911	0.804483	1	1	0.991243
GOTERM_BP_FAT	GO:1901361~organic cyclic compound catabolic process	14	0.582363	0.916762	RNASEH2A, PDE1C, GDA, DPYS, DIS3L, SMG9, MT3, PDE10A, AOX4, AOX2, AOX3, NUDT18, PDE7B, PDE8A	1012	319	17911	0.776742	1	1	0.991243
GOTERM_BP_FAT	GO:0019439~aromatic compound catabolic process	12	0.499168	0.9527	PDE10A, RNASEH2A, AOX4, PDE1C, GDA, AOX2, DIS3L, AOX3, NUDT18, SMG9, PDE7B, PDE8A	1012	298	17911	0.712696	1	1	0.991243
GOTERM_BP_FAT	GO:0034655~nucleobase-containing compound catabolic process	8	0.332779	0.99045	PDE10A, RNASEH2A, PDE1C, DIS3L, NUDT18, SMG9, PDE7B, PDE8A	1012	254	17911	0.557437	1	1	0.991243
Annotation Cluster 73	Enrichment Score: 0.7519616331439622
Category	Term	Count	%	PValue	Genes	List Total	Pop Hits	Pop Total	Fold Enrichment	Bonferroni	Benjamini	FDR
GOTERM_BP_FAT	GO:0014832~urinary bladder smooth muscle contraction	3	0.124792	0.124906	PTGER3, TRPV1, PLA2G6	1012	11	17911	4.8269	1	1	0.991243
GOTERM_BP_FAT	GO:0014848~urinary tract smooth muscle contraction	3	0.124792	0.14451	PTGER3, TRPV1, PLA2G6	1012	12	17911	4.42465	1	1	0.991243
GOTERM_BP_FAT	GO:0006939~smooth muscle contraction	8	0.332779	0.307351	OXTR, EDNRB, PTGER3, PTAFR, PROK2, ADRB1, TRPV1, PLA2G6	1012	97	17911	1.45968	1	1	0.991243
Annotation Cluster 74	Enrichment Score: 0.7463296220309622
Category	Term	Count	%	PValue	Genes	List Total	Pop Hits	Pop Total	Fold Enrichment	Bonferroni	Benjamini	FDR
GOTERM_BP_FAT	GO:0048871~multicellular organismal homeostasis	27	1.12313	0.0712283	SASH3, PTGER3, PCDH15, STK39, ADRB1, TNFRSF11A, AQP2, CYP19A1, AQP3, AQP1, EDNRB, CD38, CCR5, PROM1, KCNJ1, CCR2, NAPSA, TRPV1, USH2A, RP1, COL2A1, MAK, CLDN18, GHRL, AIPL1, TLR4, SLC28A3	1012	340	17911	1.40548	1	1	0.991243
GOTERM_BP_FAT	GO:0001895~retina homeostasis	7	0.291181	0.136129	RP1, MAK, PCDH15, AIPL1, PROM1, USH2A, SLC28A3	1012	62	17911	1.99823	1	1	0.991243
GOTERM_BP_FAT	GO:0001894~tissue homeostasis	17	0.707155	0.166617	SASH3, NAPSA, STK39, PCDH15, USH2A, CYP19A1, RP1, COL2A1, MAK, CLDN18, CD38, AIPL1, PROM1, TLR4, KCNJ1, SLC28A3, CCR2	1012	217	17911	1.38653	1	1	0.991243
GOTERM_BP_FAT	GO:0060249~anatomical structure homeostasis	19	0.790349	0.640266	SASH3, NAPSA, STK39, PCDH15, MAPK15, USH2A, CYP19A1, RP1, COL2A1, MAK, CLDN18, CD38, AIPL1, PROM1, ALDOA, TLR4, KCNJ1, SLC28A3, CCR2	1012	339	17911	0.991958	1	1	0.991243
Annotation Cluster 75	Enrichment Score: 0.7440740646185805
Category	Term	Count	%	PValue	Genes	List Total	Pop Hits	Pop Total	Fold Enrichment	Bonferroni	Benjamini	FDR
GOTERM_BP_FAT	GO:0002548~monocyte chemotaxis	7	0.291181	0.101045	CCR1, CCL12, CCL22, CCL7, CCL2, CCL21A, CCR2	1012	57	17911	2.17351	1	1	0.991243
GOTERM_BP_FAT	GO:0090026~positive regulation of monocyte chemotaxis	3	0.124792	0.185319	CCR1, CCL2, CCR2	1012	14	17911	3.79256	1	1	0.991243
GOTERM_BP_FAT	GO:0090025~regulation of monocyte chemotaxis	3	0.124792	0.312854	CCR1, CCL2, CCR2	1012	20	17911	2.65479	1	1	0.991243
Annotation Cluster 76	Enrichment Score: 0.7382108846754544
Category	Term	Count	%	PValue	Genes	List Total	Pop Hits	Pop Total	Fold Enrichment	Bonferroni	Benjamini	FDR
GOTERM_BP_FAT	GO:0001774~microglial cell activation	5	0.207987	0.0236843	TLR1, CX3CR1, TRPV1, TLR4, TLR2	1012	20	17911	4.42465	1	0.818771	0.811472
GOTERM_BP_FAT	GO:1903428~positive regulation of reactive oxygen species biosynthetic process	7	0.291181	0.0825938	KLRK1, RAB27A, PTX3, TRPV1, TLR4, ASS1, TLR2	1012	54	17911	2.29427	1	1	0.991243
GOTERM_BP_FAT	GO:1904407~positive regulation of nitric oxide metabolic process	6	0.249584	0.10809	KLRK1, PTX3, TRPV1, TLR4, ASS1, TLR2	1012	45	17911	2.35982	1	1	0.991243
GOTERM_BP_FAT	GO:0045429~positive regulation of nitric oxide biosynthetic process	6	0.249584	0.10809	KLRK1, PTX3, TRPV1, TLR4, ASS1, TLR2	1012	45	17911	2.35982	1	1	0.991243
GOTERM_BP_FAT	GO:2000379~positive regulation of reactive oxygen species metabolic process	9	0.374376	0.160845	KLRK1, RAB27A, PTX3, TRPV1, CD36, TLR4, AGTR1A, ASS1, TLR2	1012	94	17911	1.69455	1	1	0.991243
GOTERM_BP_FAT	GO:0072593~reactive oxygen species metabolic process	17	0.707155	0.243889	NRROS, HP, CYBB, RAB27A, TRPV1, MPO, MT3, AGTR1A, ASS1, ESR2, TPO, IMMP2L, KLRK1, PTX3, CD36, TLR4, TLR2	1012	233	17911	1.29132	1	1	0.991243
GOTERM_BP_FAT	GO:2000377~regulation of reactive oxygen species metabolic process	13	0.540765	0.246787	NGFR, HP, RAB27A, TRPV1, MT3, AGTR1A, ASS1, ESR2, KLRK1, PTX3, CD36, TLR4, TLR2	1012	169	17911	1.36143	1	1	0.991243
GOTERM_BP_FAT	GO:0045428~regulation of nitric oxide biosynthetic process	6	0.249584	0.260542	KLRK1, PTX3, TRPV1, TLR4, ASS1, TLR2	1012	61	17911	1.74085	1	1	0.991243
GOTERM_BP_FAT	GO:1903409~reactive oxygen species biosynthetic process	8	0.332779	0.280269	KLRK1, CYBB, RAB27A, PTX3, TRPV1, TLR4, ASS1, TLR2	1012	94	17911	1.50627	1	1	0.991243
GOTERM_BP_FAT	GO:1903426~regulation of reactive oxygen species biosynthetic process	7	0.291181	0.297039	KLRK1, RAB27A, PTX3, TRPV1, TLR4, ASS1, TLR2	1012	80	17911	1.54863	1	1	0.991243
GOTERM_BP_FAT	GO:0006809~nitric oxide biosynthetic process	6	0.249584	0.338541	KLRK1, PTX3, TRPV1, TLR4, ASS1, TLR2	1012	68	17911	1.56164	1	1	0.991243
GOTERM_BP_FAT	GO:0046209~nitric oxide metabolic process	6	0.249584	0.372627	KLRK1, PTX3, TRPV1, TLR4, ASS1, TLR2	1012	71	17911	1.49566	1	1	0.991243
GOTERM_BP_FAT	GO:2001057~reactive nitrogen species metabolic process	6	0.249584	0.418025	KLRK1, PTX3, TRPV1, TLR4, ASS1, TLR2	1012	75	17911	1.41589	1	1	0.991243
Annotation Cluster 77	Enrichment Score: 0.7288327438215858
Category	Term	Count	%	PValue	Genes	List Total	Pop Hits	Pop Total	Fold Enrichment	Bonferroni	Benjamini	FDR
GOTERM_BP_FAT	GO:0045765~regulation of angiogenesis	20	0.831947	0.0711845	CX3CR1, NGFR, ANGPT4, TNFRSF12A, CMA1, CYBB, VEGFD, FGF1, PIK3R6, AQP1, C3, CYSLTR1, C3AR1, PROK2, CCL2, CD36, CCR5, 4930544G11RIK, CCR2, HTATIP2	1012	234	17911	1.5127	1	1	0.991243
GOTERM_BP_FAT	GO:1901342~regulation of vasculature development	21	0.873544	0.0933268	CX3CR1, NGFR, ANGPT4, TNFRSF12A, CMA1, CYBB, VEGFD, FGF1, PIK3R6, AQP1, C3, CYSLTR1, C3AR1, PROK2, CCL2, ASB4, CD36, CCR5, 4930544G11RIK, CCR2, HTATIP2	1012	258	17911	1.44059	1	1	0.991243
GOTERM_BP_FAT	GO:0043277~apoptotic cell clearance	5	0.207987	0.113168	C3, XKR8, CCL2, CD36, CCR2	1012	33	17911	2.68161	1	1	0.991243
GOTERM_BP_FAT	GO:0016525~negative regulation of angiogenesis	7	0.291181	0.347422	CX3CR1, ANGPT4, NGFR, CCL2, CD36, 4930544G11RIK, CCR2	1012	85	17911	1.45753	1	1	0.991243
GOTERM_BP_FAT	GO:2000181~negative regulation of blood vessel morphogenesis	7	0.291181	0.37803	CX3CR1, ANGPT4, NGFR, CCL2, CD36, 4930544G11RIK, CCR2	1012	88	17911	1.40784	1	1	0.991243
GOTERM_BP_FAT	GO:1901343~negative regulation of vasculature development	7	0.291181	0.429048	CX3CR1, ANGPT4, NGFR, CCL2, CD36, 4930544G11RIK, CCR2	1012	93	17911	1.33215	1	1	0.991243
Annotation Cluster 78	Enrichment Score: 0.7170858672417983
Category	Term	Count	%	PValue	Genes	List Total	Pop Hits	Pop Total	Fold Enrichment	Bonferroni	Benjamini	FDR
GOTERM_MF_FAT	GO:1900750~oligopeptide binding	4	0.166389	0.0558437	FOLH1, LANCL1, GSTM5, PTGES	939	16	16866	4.49042	1	0.652489	0.646121
GOTERM_MF_FAT	GO:0043295~glutathione binding	3	0.124792	0.201659	LANCL1, GSTM5, PTGES	939	15	16866	3.59233	1	1	0.990984
GOTERM_MF_FAT	GO:0072341~modified amino acid binding	5	0.207987	0.62683	DMGDH, SYT10, LANCL1, GSTM5, PTGES	939	77	16866	1.16634	1	1	0.990984
Annotation Cluster 79	Enrichment Score: 0.716741070443878
Category	Term	Count	%	PValue	Genes	List Total	Pop Hits	Pop Total	Fold Enrichment	Bonferroni	Benjamini	FDR
GOTERM_MF_FAT	GO:0042578~phosphoric ester hydrolase activity	31	1.28952	0.014633	PDE1C, PTPRQ, PTPN20, GDPD4, NTPCR, PLD6, PTPRH, STYXL1, PTPDC1, DUSP13, SMPD5, PPP3R2, PLCZ1, PDE8A, CCR1, PDE6H, PGAM2, EYA4, DUPD1, SGPP2, PHOSPHO1, PHOSPHO2, PLPP4, PDE10A, PGP, PDE7B, FBP1, PLCB2, PLCD4, PLPP1, CDKN3	939	354	16866	1.57291	1	0.453682	0.449254
GOTERM_MF_FAT	GO:0004725~protein tyrosine phosphatase activity	9	0.374376	0.18529	PTPRQ, EYA4, PGP, PTPN20, DUPD1, PTPRH, PTPDC1, DUSP13, CDKN3	939	99	16866	1.63288	1	1	0.990984
GOTERM_MF_FAT	GO:0008138~protein tyrosine/serine/threonine phosphatase activity	5	0.207987	0.20376	DUPD1, STYXL1, PTPDC1, DUSP13, CDKN3	939	42	16866	2.13829	1	1	0.990984
GOTERM_MF_FAT	GO:0016791~phosphatase activity	19	0.790349	0.239628	PTPRQ, EYA4, PGAM2, PTPN20, DUPD1, NTPCR, PTPRH, SGPP2, STYXL1, PTPDC1, DUSP13, PHOSPHO1, PLPP4, PPP3R2, PHOSPHO2, PGP, FBP1, PLPP1, CDKN3	939	268	16866	1.2734	1	1	0.990984
GOTERM_MF_FAT	GO:0004721~phosphoprotein phosphatase activity	11	0.457571	0.466709	PPP3R2, PTPRQ, EYA4, PGP, PTPN20, DUPD1, PTPRH, STYXL1, PTPDC1, DUSP13, CDKN3	939	169	16866	1.1691	1	1	0.990984
GOTERM_BP_FAT	GO:0006470~protein dephosphorylation	11	0.457571	0.810336	PPP1R11, PTPRQ, EYA4, CSNK2B, PGP, PTPN20, AKAP6, DUPD1, PLPP1, PTPDC1, DUSP13	1012	222	17911	0.876958	1	1	0.991243
Annotation Cluster 80	Enrichment Score: 0.7142809268772183
Category	Term	Count	%	PValue	Genes	List Total	Pop Hits	Pop Total	Fold Enrichment	Bonferroni	Benjamini	FDR
GOTERM_BP_FAT	GO:0006909~phagocytosis	17	0.707155	0.0547619	SPON2, IGHM, WAS, RAB27A, TREM2, ICAM5, C3, FCGR1, XKR8, IGKC, SYT11, CCL2, IRF8, PTX3, CD36, DOCK2, CCR2	1012	183	17911	1.64413	1	1	0.991243
GOTERM_BP_FAT	GO:0010324~membrane invagination	7	0.291181	0.211111	FCGR1, XKR8, IGHM, IGKC, SYT11, TREM2, CD36	1012	71	17911	1.74493	1	1	0.991243
GOTERM_BP_FAT	GO:0006911~phagocytosis, engulfment	6	0.249584	0.282464	FCGR1, XKR8, IGHM, IGKC, TREM2, CD36	1012	63	17911	1.68558	1	1	0.991243
GOTERM_BP_FAT	GO:0006910~phagocytosis, recognition	4	0.166389	0.425525	FCGR1, IGHM, IGKC, CD36	1012	42	17911	1.68558	1	1	0.991243
Annotation Cluster 81	Enrichment Score: 0.7016934340330694
Category	Term	Count	%	PValue	Genes	List Total	Pop Hits	Pop Total	Fold Enrichment	Bonferroni	Benjamini	FDR
GOTERM_BP_FAT	GO:0051324~prophase	3	0.124792	0.124906	PIWIL1, SYCE1L, TOPAZ1	1012	11	17911	4.8269	1	1	0.991243
GOTERM_BP_FAT	GO:0007128~meiotic prophase I	3	0.124792	0.124906	PIWIL1, SYCE1L, TOPAZ1	1012	11	17911	4.8269	1	1	0.991243
GOTERM_BP_FAT	GO:0098762~meiotic cell cycle phase	3	0.124792	0.14451	PIWIL1, SYCE1L, TOPAZ1	1012	12	17911	4.42465	1	1	0.991243
GOTERM_BP_FAT	GO:0098764~meiosis I cell cycle phase	3	0.124792	0.14451	PIWIL1, SYCE1L, TOPAZ1	1012	12	17911	4.42465	1	1	0.991243
GOTERM_BP_FAT	GO:0000279~M phase	3	0.124792	0.206283	PIWIL1, SYCE1L, TOPAZ1	1012	15	17911	3.53972	1	1	0.991243
GOTERM_BP_FAT	GO:0022403~cell cycle phase	3	0.124792	0.375648	PIWIL1, SYCE1L, TOPAZ1	1012	23	17911	2.30852	1	1	0.991243
GOTERM_BP_FAT	GO:0044848~biological phase	4	0.166389	0.485223	PIWIL1, SYCE1L, TOPAZ1, TRPV1	1012	46	17911	1.53901	1	1	0.991243
Annotation Cluster 82	Enrichment Score: 0.6999450938129274
Category	Term	Count	%	PValue	Genes	List Total	Pop Hits	Pop Total	Fold Enrichment	Bonferroni	Benjamini	FDR
GOTERM_BP_FAT	GO:0010359~regulation of anion channel activity	3	0.124792	0.0553057	PTAFR, ANO9, HK1	1012	7	17911	7.58512	1	1	0.991243
GOTERM_BP_FAT	GO:0098656~anion transmembrane transport	9	0.374376	0.174431	GABRA1, PTAFR, SLC26A8, SLC1A2, ANO9, SLC16A7, SLC7A11, SLC1A7, HK1	1012	96	17911	1.65925	1	1	0.991243
GOTERM_BP_FAT	GO:1903959~regulation of anion transmembrane transport	3	0.124792	0.227478	PTAFR, ANO9, HK1	1012	16	17911	3.31849	1	1	0.991243
GOTERM_BP_FAT	GO:0044070~regulation of anion transport	5	0.207987	0.722581	PTAFR, ANO9, TNFRSF11A, PLA2G6, HK1	1012	86	17911	1.02899	1	1	0.991243
Annotation Cluster 83	Enrichment Score: 0.6948748796797835
Category	Term	Count	%	PValue	Genes	List Total	Pop Hits	Pop Total	Fold Enrichment	Bonferroni	Benjamini	FDR
GOTERM_BP_FAT	GO:0045765~regulation of angiogenesis	20	0.831947	0.0711845	CX3CR1, NGFR, ANGPT4, TNFRSF12A, CMA1, CYBB, VEGFD, FGF1, PIK3R6, AQP1, C3, CYSLTR1, C3AR1, PROK2, CCL2, CD36, CCR5, 4930544G11RIK, CCR2, HTATIP2	1012	234	17911	1.5127	1	1	0.991243
GOTERM_BP_FAT	GO:1901342~regulation of vasculature development	21	0.873544	0.0933268	CX3CR1, NGFR, ANGPT4, TNFRSF12A, CMA1, CYBB, VEGFD, FGF1, PIK3R6, AQP1, C3, CYSLTR1, C3AR1, PROK2, CCL2, ASB4, CD36, CCR5, 4930544G11RIK, CCR2, HTATIP2	1012	258	17911	1.44059	1	1	0.991243
GOTERM_BP_FAT	GO:0001525~angiogenesis	32	1.33111	0.129356	CX3CR1, CCL12, FLT4, LEF1, TGFA, CLEC14A, FGF1, PIK3R6, PIK3CG, AQP1, C3, CYSLTR1, SOX17, C3AR1, PROK2, CCL2, RSPO3, CD36, CCR5, 4930544G11RIK, CCR2, HTATIP2, NGFR, ANGPT4, TNFRSF12A, CMA1, CYBB, VEGFD, PLXDC1, OVOL2, NR4A1, HAND1	1012	444	17911	1.27558	1	1	0.991243
GOTERM_BP_FAT	GO:0045766~positive regulation of angiogenesis	12	0.499168	0.141228	C3, CX3CR1, ANGPT4, CYSLTR1, CMA1, C3AR1, CYBB, VEGFD, FGF1, CCR5, PIK3R6, AQP1	1012	135	17911	1.57321	1	1	0.991243
GOTERM_BP_FAT	GO:1904018~positive regulation of vasculature development	13	0.540765	0.151094	CX3CR1, ANGPT4, CMA1, CYBB, VEGFD, FGF1, PIK3R6, AQP1, C3, CYSLTR1, C3AR1, ASB4, CCR5	1012	152	17911	1.5137	1	1	0.991243
GOTERM_BP_FAT	GO:0072358~cardiovascular system development	68	2.82862	0.185166	MESP1, OXTR, FLT4, IFT172, CLEC14A, FGF1, PCSK5, PIK3CG, AQP1, IMMP2L, CYSLTR1, SOX17, C3AR1, PROK2, RSPO3, CD36, CCR5, SGCG, HTATIP2, CCR2, CCDC39, TNFRSF12A, DNAAF3, IFT140, DNAAF1, CYBB, PROX1, DKK1, AGTR1A, OVOL2, AGTR1B, COL2A1, HAND1, ARMC4, APLNR, WDPCP, CCDC151, CDKL1, CCDC40, CX3CR1, CCL12, NXN, CCDC103, LEF1, TGFA, ADRB1, AKAP6, PIK3R6, C3, PROKR1, SLITRK5, CCL2, KCNJ1, 4930544G11RIK, N…	1012	1062	17911	1.13324	1	1	0.991243
GOTERM_BP_FAT	GO:0072359~circulatory system development	68	2.82862	0.185166	MESP1, OXTR, FLT4, IFT172, CLEC14A, FGF1, PCSK5, PIK3CG, AQP1, IMMP2L, CYSLTR1, SOX17, C3AR1, PROK2, RSPO3, CD36, CCR5, SGCG, HTATIP2, CCR2, CCDC39, TNFRSF12A, DNAAF3, IFT140, DNAAF1, CYBB, PROX1, DKK1, AGTR1A, OVOL2, AGTR1B, COL2A1, HAND1, ARMC4, APLNR, WDPCP, CCDC151, CDKL1, CCDC40, CX3CR1, CCL12, NXN, CCDC103, LEF1, TGFA, ADRB1, AKAP6, PIK3R6, C3, PROKR1, SLITRK5, CCL2, KCNJ1, 4930544G11RIK, N…	1012	1062	17911	1.13324	1	1	0.991243
GOTERM_BP_FAT	GO:0048514~blood vessel morphogenesis	34	1.41431	0.33826	CX3CR1, CCL12, FLT4, LEF1, TGFA, CLEC14A, FGF1, PIK3R6, PIK3CG, AQP1, C3, CYSLTR1, SOX17, C3AR1, PROK2, CCL2, RSPO3, CD36, CCR5, 4930544G11RIK, CCR2, HTATIP2, NGFR, ANGPT4, TNFRSF12A, CMA1, CYBB, VEGFD, PROX1, PLXDC1, OVOL2, NR4A1, HAND1, ASB4	1012	540	17911	1.11436	1	1	0.991243
GOTERM_BP_FAT	GO:0001568~blood vessel development	39	1.6223	0.395295	CX3CR1, MESP1, CCL12, FLT4, LEF1, TGFA, CLEC14A, FGF1, PCSK5, PIK3R6, PIK3CG, AQP1, C3, PROKR1, CYSLTR1, SOX17, C3AR1, PROK2, CCL2, RSPO3, CD36, CCR5, 4930544G11RIK, CCR2, HTATIP2, NGFR, ANGPT4, TNFRSF12A, CMA1, CYBB, VEGFD, PROX1, PLXDC1, AGTR1A, OVOL2, AGTR1B, NR4A1, HAND1, ASB4	1012	641	17911	1.07683	1	1	0.991243
GOTERM_BP_FAT	GO:0001944~vasculature development	40	1.66389	0.456079	CX3CR1, MESP1, CCL12, FLT4, LEF1, TGFA, CLEC14A, FGF1, PCSK5, PIK3R6, PIK3CG, AQP1, C3, PROKR1, CYSLTR1, IMMP2L, SOX17, C3AR1, PROK2, CCL2, RSPO3, CD36, CCR5, 4930544G11RIK, CCR2, HTATIP2, NGFR, ANGPT4, TNFRSF12A, CMA1, CYBB, VEGFD, PROX1, PLXDC1, AGTR1A, OVOL2, AGTR1B, NR4A1, HAND1, ASB4	1012	677	17911	1.04571	1	1	0.991243
GOTERM_BP_FAT	GO:0022603~regulation of anatomical structure morphogenesis	58	2.41265	0.592508	MESP1, IGHM, FLT4, FGF1, AQP1, TCHP, CYSLTR1, SOX17, C3AR1, PROK2, CD36, CCR5, HTATIP2, CCR2, CDKL3, TNFRSF12A, IFT140, CYBB, HNF1B, PROX1, DKK1, AGTR1A, OVOL2, AGTR1B, RP1, ARC, MAK, CDC42EP3, WDPCP, HAP1, MNS1, ALDOA, CCDC151, CX3CR1, CCL12, SEMA3D, LEF1, PLD6, PIK3R6, TTBK1, C3, CCL7, PLXNA2, CCL2, ALX1, NKX6-1, 4930544G11RIK, STOX1, NGFR, ANGPT4, BCL11A, CMA1, VEGFD, MT3, MAD2L2, AHI1, MYF6, …	1012	1033	17911	0.993727	1	1	0.991243
Annotation Cluster 84	Enrichment Score: 0.6948701298675586
Category	Term	Count	%	PValue	Genes	List Total	Pop Hits	Pop Total	Fold Enrichment	Bonferroni	Benjamini	FDR
KEGG_PATHWAY	mmu04020:Calcium signaling pathway	20	0.831947	0.000978139	OXTR, PDE1C, PTAFR, PTGER3, ADRB1, HTR5B, GRM1, CACNA1H, AGTR1A, AGTR1B, GRIN2D, CACNA1I, CYSLTR1, EDNRB, PPP3R2, PLCZ1, PHKG2, CD38, PLCB2, PLCD4	370	180	7691	2.30961	0.213184	0.0535446	0.052021
GOTERM_MF_FAT	GO:0017046~peptide hormone binding	7	0.291181	0.0338134	OXTR, EDNRB, PRLR, RXFP2, AGTR1A, CRHR1, AGTR1B	939	44	16866	2.85754	1	0.547669	0.542324
GOTERM_BP_FAT	GO:0045907~positive regulation of vasoconstriction	6	0.249584	0.10809	CYSLTR1, OXTR, PTGER3, PTAFR, CD38, SMTNL1	1012	45	17911	2.35982	1	1	0.991243
GOTERM_BP_FAT	GO:0019229~regulation of vasoconstriction	8	0.332779	0.129914	CYSLTR1, OXTR, PTGER3, PTAFR, CD38, AGTR1A, SMTNL1, AGTR1B	1012	75	17911	1.88785	1	1	0.991243
GOTERM_MF_FAT	GO:0042562~hormone binding	8	0.332779	0.142451	OXTR, EDNRB, PRLR, RXFP2, AGTR1A, CRHR1, ESR2, AGTR1B	939	78	16866	1.84222	1	1	0.990984
GOTERM_BP_FAT	GO:0008015~blood circulation	31	1.28952	0.180689	SPTBN4, OXTR, MCPT4, PTAFR, PTGER3, STK39, AKAP6, ADRB1, SLC2A5, PLA2G6, TRHDE, PCSK5, CYSLTR1, IMMP2L, EDNRB, C3AR1, CD38, CD36, SCN1B, SGCG, KL, IRX5, RNLS, AGTR1A, ESR2, AGTR1B, POMC, MYL4, REN1, DSC2, SMTNL1	1012	446	17911	1.23017	1	1	0.991243
GOTERM_BP_FAT	GO:0003013~circulatory system process	31	1.28952	0.193435	SPTBN4, OXTR, MCPT4, PTAFR, PTGER3, STK39, AKAP6, ADRB1, SLC2A5, PLA2G6, TRHDE, PCSK5, CYSLTR1, IMMP2L, EDNRB, C3AR1, CD38, CD36, SCN1B, SGCG, KL, IRX5, RNLS, AGTR1A, ESR2, AGTR1B, POMC, MYL4, REN1, DSC2, SMTNL1	1012	450	17911	1.21924	1	1	0.991243
GOTERM_BP_FAT	GO:0044057~regulation of system process	34	1.41431	0.207482	SPTBN4, OXTR, PTAFR, PTGER3, STK39, AKAP6, ADRB1, PLA2G6, GRM1, CRHR1, AQP1, CYSLTR1, EDNRB, PROK2, CD38, SCN1B, RAB11FIP5, NGFR, IGFBP5, IRX5, GM34302, TRPV1, AGTR1A, ESR2, AGTR1B, GRIN2D, POMC, MYL4, GDF9, MAG, GHRL, TLR4, DSC2, SMTNL1	1012	504	17911	1.19395	1	1	0.991243
GOTERM_BP_FAT	GO:0042310~vasoconstriction	8	0.332779	0.245181	CYSLTR1, OXTR, EDNRB, PTGER3, PTAFR, CD38, AGTR1A, SMTNL1	1012	90	17911	1.57321	1	1	0.991243
GOTERM_BP_FAT	GO:1903524~positive regulation of blood circulation	9	0.374376	0.273322	CYSLTR1, OXTR, PTGER3, PTAFR, CD38, ADRB1, PLA2G6, ESR2, SMTNL1	1012	109	17911	1.46135	1	1	0.991243
GOTERM_BP_FAT	GO:0006939~smooth muscle contraction	8	0.332779	0.307351	OXTR, EDNRB, PTGER3, PTAFR, PROK2, ADRB1, TRPV1, PLA2G6	1012	97	17911	1.45968	1	1	0.991243
GOTERM_BP_FAT	GO:1903522~regulation of blood circulation	17	0.707155	0.329895	SPTBN4, OXTR, IRX5, PTAFR, PTGER3, ADRB1, AKAP6, PLA2G6, AGTR1A, ESR2, AGTR1B, MYL4, CYSLTR1, CD38, DSC2, SCN1B, SMTNL1	1012	249	17911	1.20834	1	1	0.991243
GOTERM_BP_FAT	GO:0050880~regulation of blood vessel size	12	0.499168	0.343116	CYSLTR1, OXTR, EDNRB, PTGER3, PTAFR, CD38, ADRB1, PLA2G6, AGTR1A, ESR2, SMTNL1, AGTR1B	1012	167	17911	1.27176	1	1	0.991243
GOTERM_BP_FAT	GO:0035150~regulation of tube size	12	0.499168	0.350298	CYSLTR1, OXTR, EDNRB, PTGER3, PTAFR, CD38, ADRB1, PLA2G6, AGTR1A, ESR2, SMTNL1, AGTR1B	1012	168	17911	1.26419	1	1	0.991243
GOTERM_BP_FAT	GO:0007631~feeding behavior	9	0.374376	0.366397	REN1, OXTR, GHRL, FOS, CD36, AGTR1A, CRHR1, ESR2, AGTR1B	1012	120	17911	1.3274	1	1	0.991243
GOTERM_BP_FAT	GO:0042311~vasodilation	6	0.249584	0.372627	EDNRB, PTAFR, ADRB1, PLA2G6, ESR2, SMTNL1	1012	71	17911	1.49566	1	1	0.991243
GOTERM_BP_FAT	GO:0090066~regulation of anatomical structure size	32	1.33111	0.474611	OXTR, SEMA3D, PLEK, PTAFR, AQP9, PTGER3, WAS, ADRB1, FMN1, PLA2G6, AQP2, AQP3, AQP1, CYSLTR1, EDNRB, PLXNA2, CD38, CCR5, NKX6-1, CCL21A, CDKL3, TNFRSF12A, HNF1B, MT3, AGTR1A, ESR2, AGTR1B, CAPZA3, CDC42EP3, PFN4, PEX11G, SMTNL1	1012	536	17911	1.05663	1	1	0.991243
GOTERM_BP_FAT	GO:0003018~vascular process in circulatory system	12	0.499168	0.509886	CYSLTR1, OXTR, EDNRB, PTGER3, PTAFR, CD38, ADRB1, PLA2G6, AGTR1A, ESR2, SMTNL1, AGTR1B	1012	190	17911	1.11781	1	1	0.991243
GOTERM_BP_FAT	GO:0045777~positive regulation of blood pressure	4	0.166389	0.555336	OXTR, ADRB1, AGTR1A, AGTR1B	1012	51	17911	1.38813	1	1	0.991243
GOTERM_BP_FAT	GO:0042312~regulation of vasodilation	4	0.166389	0.555336	PTAFR, PLA2G6, ESR2, SMTNL1	1012	51	17911	1.38813	1	1	0.991243
GOTERM_BP_FAT	GO:0045909~positive regulation of vasodilation	3	0.124792	0.640449	PTAFR, PLA2G6, ESR2	1012	38	17911	1.39726	1	1	0.991243
Annotation Cluster 85	Enrichment Score: 0.6882036021363352
Category	Term	Count	%	PValue	Genes	List Total	Pop Hits	Pop Total	Fold Enrichment	Bonferroni	Benjamini	FDR
GOTERM_BP_FAT	GO:0042073~intraciliary transport	6	0.249584	0.0608865	IFT140, ARL3, CEP131, TTC21A, TTC30A1, TTC30A2	1012	38	17911	2.79452	1	1	0.991243
GOTERM_CC_FAT	GO:0030990~intraciliary transport particle	5	0.207987	0.15055	IFT140, IFT172, TTC21A, TTC30A1, TTC30A2	907	33	14413	2.4077	1	1	0.947123
GOTERM_BP_FAT	GO:0031503~protein complex localization	9	0.374376	0.340542	IFT140, ARL3, CEP131, TTC21A, AKAP6, TTC30A1, TTC30A2, TLR4, TLR2	1012	117	17911	1.36143	1	1	0.991243
GOTERM_BP_FAT	GO:0010970~establishment of localization by movement along microtubule	7	0.291181	0.565995	IFT140, ARL3, CEP131, TTC21A, TTC30A1, HAP1, TTC30A2	1012	107	17911	1.15785	1	1	0.991243
Annotation Cluster 86	Enrichment Score: 0.6862997861801879
Category	Term	Count	%	PValue	Genes	List Total	Pop Hits	Pop Total	Fold Enrichment	Bonferroni	Benjamini	FDR
GOTERM_BP_FAT	GO:0001895~retina homeostasis	7	0.291181	0.136129	RP1, MAK, PCDH15, AIPL1, PROM1, USH2A, SLC28A3	1012	62	17911	1.99823	1	1	0.991243
GOTERM_BP_FAT	GO:0045494~photoreceptor cell maintenance	5	0.207987	0.187499	RP1, MAK, PCDH15, PROM1, USH2A	1012	40	17911	2.21233	1	1	0.991243
GOTERM_CC_FAT	GO:0001917~photoreceptor inner segment	5	0.207987	0.342099	RP1, RDH11, MAK, AIPL1, USH2A	907	47	14413	1.69052	1	1	0.947123
Annotation Cluster 87	Enrichment Score: 0.6821777847008601
Category	Term	Count	%	PValue	Genes	List Total	Pop Hits	Pop Total	Fold Enrichment	Bonferroni	Benjamini	FDR
GOTERM_BP_FAT	GO:0010454~negative regulation of cell fate commitment	5	0.207987	0.00478544	MESP1, NKX6-2, SOX17, GFI1, DKK1	1012	13	17911	6.80716	1	0.309919	0.307156
GOTERM_BP_FAT	GO:0009996~negative regulation of cell fate specification	4	0.166389	0.00810518	MESP1, SOX17, GFI1, DKK1	1012	8	17911	8.84931	1	0.419412	0.415674
GOTERM_BP_FAT	GO:0042659~regulation of cell fate specification	5	0.207987	0.0106401	MESP1, SOX17, GFI1, HNF1B, DKK1	1012	16	17911	5.53082	1	0.502565	0.498085
GOTERM_BP_FAT	GO:2000381~negative regulation of mesoderm development	4	0.166389	0.0159556	MESP1, SOX17, DKK1, DAND5	1012	10	17911	7.07945	1	0.650866	0.645064
GOTERM_BP_FAT	GO:0042662~negative regulation of mesodermal cell fate specification	3	0.124792	0.0176945	MESP1, SOX17, DKK1	1012	4	17911	13.274	1	0.681844	0.675766
GOTERM_BP_FAT	GO:0010453~regulation of cell fate commitment	6	0.249584	0.0217555	MESP1, NKX6-2, SOX17, GFI1, HNF1B, DKK1	1012	29	17911	3.66178	1	0.767797	0.760952
GOTERM_BP_FAT	GO:0042663~regulation of endodermal cell fate specification	3	0.124792	0.0283939	MESP1, HNF1B, DKK1	1012	5	17911	10.6192	1	0.878671	0.870838
GOTERM_BP_FAT	GO:0003308~negative regulation of Wnt signaling pathway involved in heart development	3	0.124792	0.0283939	MESP1, SOX17, DKK1	1012	5	17911	10.6192	1	0.878671	0.870838
GOTERM_BP_FAT	GO:0003307~regulation of Wnt signaling pathway involved in heart development	3	0.124792	0.0410144	MESP1, SOX17, DKK1	1012	6	17911	8.84931	1	1	0.991243
GOTERM_BP_FAT	GO:0042661~regulation of mesodermal cell fate specification	3	0.124792	0.0553057	MESP1, SOX17, DKK1	1012	7	17911	7.58512	1	1	0.991243
GOTERM_BP_FAT	GO:1903224~regulation of endodermal cell differentiation	3	0.124792	0.0553057	MESP1, HNF1B, DKK1	1012	7	17911	7.58512	1	1	0.991243
GOTERM_BP_FAT	GO:0001714~endodermal cell fate specification	3	0.124792	0.0553057	MESP1, SOX17, HNF1B	1012	7	17911	7.58512	1	1	0.991243
GOTERM_BP_FAT	GO:0001708~cell fate specification	10	0.415973	0.056464	MESP1, NKX6-2, SOX1, SOX17, GSC, GFI1, FEV, HNF1B, NKX6-1, DKK1	1012	87	17911	2.03432	1	1	0.991243
GOTERM_BP_FAT	GO:2000380~regulation of mesoderm development	4	0.166389	0.0674795	MESP1, SOX17, DKK1, DAND5	1012	17	17911	4.16438	1	1	0.991243
GOTERM_BP_FAT	GO:2000542~negative regulation of gastrulation	3	0.124792	0.0710392	MESP1, SOX17, DKK1	1012	8	17911	6.63698	1	1	0.991243
GOTERM_BP_FAT	GO:0003306~Wnt signaling pathway involved in heart development	3	0.124792	0.10602	MESP1, SOX17, DKK1	1012	10	17911	5.30958	1	1	0.991243
GOTERM_BP_FAT	GO:0023019~signal transduction involved in regulation of gene expression	4	0.166389	0.137528	MESP1, SOX17, GSC, DAND5	1012	23	17911	3.07802	1	1	0.991243
GOTERM_BP_FAT	GO:0060911~cardiac cell fate commitment	3	0.124792	0.14451	MESP1, SOX17, DKK1	1012	12	17911	4.42465	1	1	0.991243
GOTERM_BP_FAT	GO:0007501~mesodermal cell fate specification	3	0.124792	0.16469	MESP1, SOX17, DKK1	1012	13	17911	4.0843	1	1	0.991243
GOTERM_BP_FAT	GO:0001711~endodermal cell fate commitment	3	0.124792	0.185319	MESP1, SOX17, HNF1B	1012	14	17911	3.79256	1	1	0.991243
GOTERM_BP_FAT	GO:0060795~cell fate commitment involved in formation of primary germ layer	4	0.166389	0.253861	MESP1, SOX17, HNF1B, DKK1	1012	31	17911	2.28369	1	1	0.991243
GOTERM_BP_FAT	GO:0001710~mesodermal cell fate commitment	3	0.124792	0.2702	MESP1, SOX17, DKK1	1012	18	17911	2.94977	1	1	0.991243
GOTERM_BP_FAT	GO:0010470~regulation of gastrulation	4	0.166389	0.379223	MESP1, SOX17, HNF1B, DKK1	1012	39	17911	1.81524	1	1	0.991243
GOTERM_BP_FAT	GO:0061311~cell surface receptor signaling pathway involved in heart development	3	0.124792	0.396074	MESP1, SOX17, DKK1	1012	24	17911	2.21233	1	1	0.991243
GOTERM_BP_FAT	GO:0035987~endodermal cell differentiation	4	0.166389	0.455718	MESP1, SOX17, HNF1B, DKK1	1012	44	17911	1.60897	1	1	0.991243
GOTERM_BP_FAT	GO:0045992~negative regulation of embryonic development	3	0.124792	0.474362	MESP1, SOX17, DKK1	1012	28	17911	1.89628	1	1	0.991243
GOTERM_BP_FAT	GO:0048333~mesodermal cell differentiation	3	0.124792	0.51114	MESP1, SOX17, DKK1	1012	30	17911	1.76986	1	1	0.991243
GOTERM_BP_FAT	GO:0045165~cell fate commitment	16	0.665557	0.516341	MESP1, NKX6-2, GFI1, HNF1B, OLIG1, PROX1, DKK1, TBX19, LY9, SOX1, SOX17, FEV, TLX1, GSC, HAND1, NKX6-1	1012	263	17911	1.07672	1	1	0.991243
GOTERM_BP_FAT	GO:0007492~endoderm development	6	0.249584	0.559122	ANGPT4, MESP1, ARC, SOX17, HNF1B, DKK1	1012	88	17911	1.20672	1	1	0.991243
GOTERM_BP_FAT	GO:0001707~mesoderm formation	5	0.207987	0.562772	MESP1, SOX17, HAND1, LEF1, DKK1	1012	70	17911	1.26419	1	1	0.991243
GOTERM_BP_FAT	GO:0001706~endoderm formation	4	0.166389	0.594555	MESP1, SOX17, HNF1B, DKK1	1012	54	17911	1.31101	1	1	0.991243
GOTERM_BP_FAT	GO:0048332~mesoderm morphogenesis	5	0.207987	0.607154	MESP1, SOX17, HAND1, LEF1, DKK1	1012	74	17911	1.19585	1	1	0.991243
GOTERM_BP_FAT	GO:0001704~formation of primary germ layer	7	0.291181	0.677254	MESP1, SOX17, ATOH8, HAND1, LEF1, HNF1B, DKK1	1012	120	17911	1.03242	1	1	0.991243
GOTERM_BP_FAT	GO:0001825~blastocyst formation	3	0.124792	0.706642	SOX17, HAND1, HNF1B	1012	43	17911	1.23479	1	1	0.991243
GOTERM_BP_FAT	GO:0030178~negative regulation of Wnt signaling pathway	7	0.291181	0.792106	MAD2L2, MESP1, SOX17, NXN, GSC, LEF1, DKK1	1012	137	17911	0.904309	1	1	0.991243
GOTERM_BP_FAT	GO:0001824~blastocyst development	5	0.207987	0.804427	ACVR1C, SOX17, HAND1, HNF1B, DCPP1	1012	97	17911	0.9123	1	1	0.991243
GOTERM_BP_FAT	GO:0045995~regulation of embryonic development	6	0.249584	0.819851	MESP1, SOX17, HNF1B, WDPCP, DKK1, STOX1	1012	121	17911	0.877617	1	1	0.991243
GOTERM_BP_FAT	GO:0007498~mesoderm development	6	0.249584	0.819851	MESP1, SOX17, HAND1, LEF1, DKK1, DAND5	1012	121	17911	0.877617	1	1	0.991243
GOTERM_BP_FAT	GO:0090090~negative regulation of canonical Wnt signaling pathway	5	0.207987	0.845481	MAD2L2, MESP1, SOX17, LEF1, DKK1	1012	104	17911	0.850895	1	1	0.991243
GOTERM_BP_FAT	GO:0035051~cardiocyte differentiation	7	0.291181	0.883879	MESP1, SOX17, PROK2, AKAP6, ADRB1, PROX1, DKK1	1012	157	17911	0.78911	1	1	0.991243
GOTERM_BP_FAT	GO:0051100~negative regulation of binding	6	0.249584	0.884521	MAD2L2, HAND1, LEF1, YBX2, DKK1, AURKA	1012	135	17911	0.786605	1	1	0.991243
GOTERM_BP_FAT	GO:0007369~gastrulation	8	0.332779	0.903225	MESP1, SOX17, ATOH8, HAND1, LEF1, APLNR, HNF1B, DKK1	1012	185	17911	0.765346	1	1	0.991243
GOTERM_BP_FAT	GO:0030111~regulation of Wnt signaling pathway	10	0.415973	0.939214	MAD2L2, MESP1, SOX17, NXN, GSC, LEF1, RSPO3, HNF1B, DKK1, TLR2	1012	245	17911	0.722393	1	1	0.991243
GOTERM_BP_FAT	GO:0060828~regulation of canonical Wnt signaling pathway	6	0.249584	0.974274	MAD2L2, MESP1, SOX17, LEF1, RSPO3, DKK1	1012	177	17911	0.599953	1	1	0.991243
GOTERM_BP_FAT	GO:1905114~cell surface receptor signaling pathway involved in cell-cell signaling	18	0.748752	0.981615	NGFR, MESP1, NXN, GRIK5, LEF1, MIR196A-1, ADRB1, GRIK2, MAPK8IP2, DKK1, GRIN2D, MAD2L2, SOX17, GSC, CSNK2B, RSPO3, GHRL, TLR2	1012	465	17911	0.685108	1	1	0.991243
GOTERM_BP_FAT	GO:0060070~canonical Wnt signaling pathway	6	0.249584	0.996295	MAD2L2, MESP1, SOX17, LEF1, RSPO3, DKK1	1012	225	17911	0.471963	1	1	0.996295
GOTERM_BP_FAT	GO:0016055~Wnt signaling pathway	11	0.457571	0.998928	MAD2L2, MESP1, SOX17, NXN, GSC, CSNK2B, LEF1, MIR196A-1, RSPO3, DKK1, TLR2	1012	390	17911	0.499192	1	1	0.998928
GOTERM_BP_FAT	GO:0198738~cell-cell signaling by wnt	11	0.457571	0.998967	MAD2L2, MESP1, SOX17, NXN, GSC, CSNK2B, LEF1, MIR196A-1, RSPO3, DKK1, TLR2	1012	391	17911	0.497915	1	1	0.998967
Annotation Cluster 88	Enrichment Score: 0.67497130275251
Category	Term	Count	%	PValue	Genes	List Total	Pop Hits	Pop Total	Fold Enrichment	Bonferroni	Benjamini	FDR
GOTERM_BP_FAT	GO:0071320~cellular response to cAMP	7	0.291181	0.0611866	IGFBP5, PTAFR, AQP9, AKAP6, PCK1, PIK3CG, AQP1	1012	50	17911	2.47781	1	1	0.991243
GOTERM_BP_FAT	GO:0046683~response to organophosphorus	13	0.540765	0.0796325	P2RY12, IGFBP5, PTAFR, AQP9, AKAP6, TRPV1, FOS, PIK3CG, AQP1, REN1, ALDH3A1, CCL2, PCK1	1012	135	17911	1.70431	1	1	0.991243
GOTERM_BP_FAT	GO:0051591~response to cAMP	10	0.415973	0.116635	REN1, ALDH3A1, IGFBP5, PTAFR, AQP9, AKAP6, FOS, PCK1, PIK3CG, AQP1	1012	101	17911	1.75234	1	1	0.991243
GOTERM_BP_FAT	GO:0014074~response to purine-containing compound	13	0.540765	0.182399	P2RY12, IGFBP5, PTAFR, AQP9, AKAP6, TRPV1, FOS, PIK3CG, AQP1, REN1, ALDH3A1, CCL2, PCK1	1012	158	17911	1.45622	1	1	0.991243
GOTERM_BP_FAT	GO:0071417~cellular response to organonitrogen compound	25	1.03993	0.880927	COL16A1, PTAFR, AQP9, AKAP6, TREM2, PIK3CG, CRHR1, AQP1, CCL2, PCK1, NKX6-1, PDK2, APOBEC1, P2RY12, NGFR, KL, GABRA1, IGFBP5, CYBB, TRPV1, AGTR1A, AGTR1B, APRT, NR4A1, TLR2	1012	524	17911	0.8444	1	1	0.991243
GOTERM_BP_FAT	GO:0071407~cellular response to organic cyclic compound	21	0.873544	0.976415	EPHA5, P2RY12, P2RY13, GABRA1, CCL12, DYX1C1, IGFBP5, PTAFR, AQP9, PTGER3, AKAP6, TRPV1, MED16, PIK3CG, AGTR1A, ESR2, AQP1, AGTR1B, NR4A1, CCL2, PCK1	1012	520	17911	0.714752	1	1	0.991243
Annotation Cluster 89	Enrichment Score: 0.6731058802678438
Category	Term	Count	%	PValue	Genes	List Total	Pop Hits	Pop Total	Fold Enrichment	Bonferroni	Benjamini	FDR
GOTERM_BP_FAT	GO:0090207~regulation of triglyceride metabolic process	7	0.291181	0.0434789	APOBEC1, C3, CES1G, THRSP, CD36, PIK3CG, LMF1	1012	46	17911	2.69327	1	1	0.991243
GOTERM_BP_FAT	GO:0097006~regulation of plasma lipoprotein particle levels	5	0.207987	0.402778	CES1G, LPL, CD36, MPO, LMF1	1012	57	17911	1.55251	1	1	0.991243
GOTERM_BP_FAT	GO:0034381~plasma lipoprotein particle clearance	3	0.124792	0.546183	CES1G, CD36, LMF1	1012	32	17911	1.65925	1	1	0.991243
Annotation Cluster 90	Enrichment Score: 0.6664331527256879
Category	Term	Count	%	PValue	Genes	List Total	Pop Hits	Pop Total	Fold Enrichment	Bonferroni	Benjamini	FDR
KEGG_PATHWAY	mmu04014:Ras signaling pathway	17	0.707155	0.0829702	NGFR, ANGPT4, SHC3, PLA2G2C, FLT4, PIK3CD, VEGFD, RASAL3, PLA2G6, FGF1, PIK3CG, RASGRP3, MAPK10, GNG10, RALGDS, FGF12, 4930544G11RIK	370	229	7691	1.5431	1	0.676986	0.657722
KEGG_PATHWAY	mmu04015:Rap1 signaling pathway	14	0.582363	0.227575	NGFR, ANGPT4, FLT4, PIK3CD, VEGFD, FGF1, PIK3CG, RASGRP3, PFN4, PLCB2, RALGDS, FGF12, 4930544G11RIK, SKAP1	370	214	7691	1.35986	1	1	0.97551
KEGG_PATHWAY	mmu05200:Pathways in cancer	20	0.831947	0.530462	EGLN2, LEF1, PTGER3, TGFA, PIK3CD, VEGFD, FOS, TRAF1, FGF1, PIK3CG, AGTR1A, RASGRP3, AGTR1B, MAPK10, GNG10, EDNRB, PLCB2, RALGDS, FGF12, 4930544G11RIK	370	395	7691	1.05248	1	1	0.97551
Annotation Cluster 91	Enrichment Score: 0.6550832244826855
Category	Term	Count	%	PValue	Genes	List Total	Pop Hits	Pop Total	Fold Enrichment	Bonferroni	Benjamini	FDR
GOTERM_BP_FAT	GO:0099536~synaptic signaling	40	1.66389	0.12232	CX3CR1, OXTR, SHC3, GRIK5, ADRB1, LIN7A, GRIK2, PLA2G6, GRM1, CRHR1, 9530002B09RIK, NPS, CHRNE, HRH4, KCNMB3, CCL2, CD38, SLITRK5, KCNMB4, GRIA4, LGI1, NGFR, GABRA1, CHRNB3, PCDH8, CADPS, GABRA3, SLC6A13, MAPK8IP2, DKK1, HTR5B, GRIN2D, ARC, SYT11, SYT10, MYCBPAP, GHRL, APBA1, HAP1, FGF12	1012	570	17911	1.24201	1	1	0.991243
GOTERM_BP_FAT	GO:0099537~trans-synaptic signaling	40	1.66389	0.12232	CX3CR1, OXTR, SHC3, GRIK5, ADRB1, LIN7A, GRIK2, PLA2G6, GRM1, CRHR1, 9530002B09RIK, NPS, CHRNE, HRH4, KCNMB3, CCL2, CD38, SLITRK5, KCNMB4, GRIA4, LGI1, NGFR, GABRA1, CHRNB3, PCDH8, CADPS, GABRA3, SLC6A13, MAPK8IP2, DKK1, HTR5B, GRIN2D, ARC, SYT11, SYT10, MYCBPAP, GHRL, APBA1, HAP1, FGF12	1012	570	17911	1.24201	1	1	0.991243
GOTERM_BP_FAT	GO:0007268~chemical synaptic transmission	40	1.66389	0.12232	CX3CR1, OXTR, SHC3, GRIK5, ADRB1, LIN7A, GRIK2, PLA2G6, GRM1, CRHR1, 9530002B09RIK, NPS, CHRNE, HRH4, KCNMB3, CCL2, CD38, SLITRK5, KCNMB4, GRIA4, LGI1, NGFR, GABRA1, CHRNB3, PCDH8, CADPS, GABRA3, SLC6A13, MAPK8IP2, DKK1, HTR5B, GRIN2D, ARC, SYT11, SYT10, MYCBPAP, GHRL, APBA1, HAP1, FGF12	1012	570	17911	1.24201	1	1	0.991243
GOTERM_BP_FAT	GO:0098916~anterograde trans-synaptic signaling	40	1.66389	0.12232	CX3CR1, OXTR, SHC3, GRIK5, ADRB1, LIN7A, GRIK2, PLA2G6, GRM1, CRHR1, 9530002B09RIK, NPS, CHRNE, HRH4, KCNMB3, CCL2, CD38, SLITRK5, KCNMB4, GRIA4, LGI1, NGFR, GABRA1, CHRNB3, PCDH8, CADPS, GABRA3, SLC6A13, MAPK8IP2, DKK1, HTR5B, GRIN2D, ARC, SYT11, SYT10, MYCBPAP, GHRL, APBA1, HAP1, FGF12	1012	570	17911	1.24201	1	1	0.991243
GOTERM_BP_FAT	GO:0050804~modulation of synaptic transmission	18	0.748752	0.695968	LGI1, CX3CR1, NGFR, OXTR, GRIK5, ADRB1, GRIK2, PLA2G6, MAPK8IP2, DKK1, GRM1, CRHR1, NPS, ARC, CCL2, CD38, HAP1, GRIA4	1012	332	17911	0.959564	1	1	0.991243
GOTERM_BP_FAT	GO:0007267~cell-cell signaling	69	2.87022	0.753224	MESP1, OXTR, GPR68, GRIK5, GRIK2, GRM1, 9530002B09RIK, AQP1, OIT1, SOX17, RSPO3, CD38, CCR5, SCN1B, EPHA5, CHRNB3, SLC6A13, HNF1B, MAPK8IP2, MYT1, DKK1, ARC, CSNK2B, HAP1, TLR2, CX3CR1, SHC3, PDE1C, NXN, PTGER3, LEF1, LHB, ADRB1, LIN7A, PLA2G6, TRHDE, CRHR1, NPS, ACVR1C, CHRNE, GSC, HRH4, KCNMB3, SLITRK5, KCNMB4, CCL2, NKX6-1, GRIA4, RAB11FIP5, LGI1, CCR1, NGFR, GABRA1, CADPS, GABRA3, PCDH8, OSM,…	1012	1294	17911	0.943744	1	1	0.991243
Annotation Cluster 92	Enrichment Score: 0.6548286617924394
Category	Term	Count	%	PValue	Genes	List Total	Pop Hits	Pop Total	Fold Enrichment	Bonferroni	Benjamini	FDR
GOTERM_BP_FAT	GO:0046486~glycerolipid metabolic process	25	1.03993	0.0364764	CDS1, PTPRQ, DGKA, MOGAT1, PLEK, PIK3CD, LPL, PLD6, PLA2G6, PIK3R6, PIK3CG, LMF1, GK2, C3, PTDSS2, CD36, PCK1, APOBEC1, GYKL1, PGP, THRSP, HRASLS5, PLIN1, PLCD4, PLPP1	1012	288	17911	1.53634	1	1	0.991243
GOTERM_BP_FAT	GO:0044255~cellular lipid metabolic process	53	2.20466	0.491511	PTPRQ, MOGAT1, DGKA, PLEK, PIK3CD, ABCA17, PIK3CG, AKR1B7, SMPD5, HPGDS, CD36, PDK2, APOBEC1, ACOT7, ELOVL6, GYKL1, CPT1B, AGTR1A, CYP2D26, PLPP4, PGP, HRASLS5, PLIN1, HRASLS, TLR4, ACOT4, PLPP1, TLR2, PTGES, CDS1, LPL, AOAH, PLD6, ACNAT2, PLA2G6, PIK3R6, GK2, LMF1, HACD4, C3, PTDSS2, RDH11, ST8SIA4, PCK1, CCL21A, FDFT1, PLA2G2C, SGPP2, MT3, FA2H, THRSP, CRAT, PLCD4	1012	915	17911	1.02517	1	1	0.991243
GOTERM_BP_FAT	GO:0006629~lipid metabolic process	68	2.82862	0.605297	PTPRQ, MOGAT1, DGKA, GFI1, PLEK, PIK3CD, ABCA17, FGF1, PIK3CG, AKR1B7, SMPD5, HPGDS, PLCZ1, CD36, MALRD1, PDK2, APOBEC1, ACOT7, ELOVL6, PROX1, GYKL1, CPT1B, AGTR1A, CYP2D26, BSCL2, PLPP4, PGP, HRASLS5, PLIN1, HRASLS, TLR4, PLCB2, ACOT4, PLPP1, TLR2, PTGES, CDS1, LPL, CMTM2A, AOAH, GDPD4, PLD6, ACNAT2, PLA2G6, CYP19A1, PIK3R6, CACNA1H, GK2, LMF1, HACD4, C3, CYB5R2, PTDSS2, RDH11, ST8SIA4, PCK1, CC…	1012	1217	17911	0.988912	1	1	0.991243
Annotation Cluster 93	Enrichment Score: 0.6543523671752035
Category	Term	Count	%	PValue	Genes	List Total	Pop Hits	Pop Total	Fold Enrichment	Bonferroni	Benjamini	FDR
GOTERM_MF_FAT	GO:0050660~flavin adenine dinucleotide binding	9	0.374376	0.105075	DMGDH, CYB5R2, AOX4, TXNRD3, AOX2, CHDH, AOX3, CYBB, FMO2	939	86	16866	1.87971	1	0.900264	0.891477
GOTERM_MF_FAT	GO:0050662~coenzyme binding	15	0.62396	0.262861	DMGDH, ACBD6, ACOT7, TXNRD3, SORD, CYBB, DBIL5, FMO2, CYB5R2, AOX4, AOX2, CHDH, AOX3, ME3, HTATIP2	939	207	16866	1.30157	1	1	0.990984
GOTERM_MF_FAT	GO:0048037~cofactor binding	19	0.790349	0.3942	DMGDH, ACBD6, ACOT7, TXNRD3, PGAM2, LMO2, SORD, CYBB, DBIL5, FMO2, C3, CYB5R2, AOX4, AOX2, CHDH, AOX3, CREG2, ME3, HTATIP2	939	297	16866	1.14906	1	1	0.990984
Annotation Cluster 94	Enrichment Score: 0.6430685473560263
Category	Term	Count	%	PValue	Genes	List Total	Pop Hits	Pop Total	Fold Enrichment	Bonferroni	Benjamini	FDR
GOTERM_CC_FAT	GO:0009897~external side of plasma membrane	28	1.16473	0.124895	IGHM, TNFRSF13B, CLEC14A, ITGAE, TNFRSF11A, GUCY2G, CD1D1, KLRB1C, KLRK1, IGKC, SLAMF7, CD36, SPA17, CCR5, CCR2, EPHA5, CCR1, TMC1, P2RY12, NGFR, ARSA, TRPV1, FCGR1, DNAIC2, CD200R1, TLR4, SPAM1, TLR2	907	340	14413	1.30866	1	1	0.947123
GOTERM_CC_FAT	GO:0009986~cell surface	64	2.66223	0.174376	IGHM, CNTNAP2, TNFRSF13B, CLEC14A, PKD2L1, ITGAE, SLC7A11, MMP25, CD1D1, KLRB1C, CLEC5A, HYAL4, CD38, CD36, SPA17, CCR5, PPFIA2, CCR2, EPHA5, TMC1, ARSA, TNFRSF12A, HFE2, PRLR, FCGR1, ADAM2, CD200R1, GJD3, FOLH1, ADAM3, KCNQ3, LY6D, STAMBP, TLR4, VAMP5, SPAM1, TLR2, CLEC12A, PTGER3, SLC1A2, TGFA, LPL, TNFRSF11A, GUCY2G, LY9, TSPAN32, ART1, TPO, MUC1, ACVR1C, KLRK1, IGKC, SLAMF7, PROM1, 4930544G11…	907	890	14413	1.14271	1	1	0.947123
GOTERM_CC_FAT	GO:0098552~side of membrane	34	1.41431	0.540455	IGHM, TNFRSF13B, CLEC14A, ITGAE, TNFRSF11A, ATP2C2, RASAL3, GUCY2G, GNG10, CD1D1, KLRB1C, KLRK1, IGKC, SLAMF7, CD36, SPA17, CCR5, 4930544G11RIK, TGM3, CCR2, EPHA5, CCR1, TMC1, P2RY12, NGFR, ARSA, SRMS, TRPV1, FCGR1, DNAIC2, CD200R1, TLR4, SPAM1, TLR2	907	528	14413	1.02327	1	1	0.947123
Annotation Cluster 95	Enrichment Score: 0.6309256474975791
Category	Term	Count	%	PValue	Genes	List Total	Pop Hits	Pop Total	Fold Enrichment	Bonferroni	Benjamini	FDR
GOTERM_MF_FAT	GO:0004415~hyalurononglucosaminidase activity	3	0.124792	0.0857655	HYAL4, HYAL6, SPAM1	939	9	16866	5.98722	1	0.815997	0.808033
GOTERM_MF_FAT	GO:0015929~hexosaminidase activity	3	0.124792	0.264534	HYAL4, HYAL6, SPAM1	939	18	16866	2.99361	1	1	0.990984
KEGG_PATHWAY	mmu00531:Glycosaminoglycan degradation	3	0.124792	0.26699	HYAL4, HYAL6, SPAM1	370	21	7691	2.9695	1	1	0.97551
GOTERM_MF_FAT	GO:0004553~hydrolase activity, hydrolyzing O-glycosyl compounds	7	0.291181	0.494321	KL, AI464131, OTOG, HYAL4, HYAL6, SPAM1, OTOGL	939	101	16866	1.24487	1	1	0.990984
Annotation Cluster 96	Enrichment Score: 0.6218893357878404
Category	Term	Count	%	PValue	Genes	List Total	Pop Hits	Pop Total	Fold Enrichment	Bonferroni	Benjamini	FDR
GOTERM_BP_FAT	GO:0007417~central nervous system development	68	2.82862	0.048264	ALK, PRDM8, CNTNAP2, OXTR, SPEF2, IFT172, ULK4, SMG9, SLC7A11, HAPLN1, AQP1, IMMP2L, SOX1, SALL3, HYDIN, SCN1B, EPHA5, ARSA, EMX2, NKX6-2, HNF1B, OLIG1, NME5, PROX1, DKK1, MAG, COL2A1, NRG3, RFX4, ARMC4, DCX, EFHC1, HAP1, TLR4, TLR2, CX3CR1, SPTBN4, SHC3, CTTNBP2, PTGER3, LEF1, SLC1A2, AK7, AK8, TTBK1, CRHR1, 4921501E09RIK, GSC, PLXNA2, SLITRK5, JHY, SLC17A8, NKX6-1, 4930544G11RIK, CCR1, NGFR, CD…	1012	969	17911	1.24201	1	1	0.991243
GOTERM_BP_FAT	GO:0007420~brain development	51	2.12146	0.112866	ALK, PRDM8, CNTNAP2, OXTR, SPEF2, IFT172, ULK4, SMG9, SLC7A11, AQP1, IMMP2L, SOX1, SALL3, HYDIN, EPHA5, EMX2, HNF1B, NME5, PROX1, DKK1, NRG3, RFX4, ARMC4, DCX, EFHC1, HAP1, CX3CR1, CTTNBP2, PTGER3, LEF1, SLC1A2, AK7, AK8, TTBK1, CRHR1, 4921501E09RIK, GSC, PLXNA2, SLITRK5, JHY, SLC17A8, 4930544G11RIK, CCR1, CMA1, TBX19, MT3, ESR2, AHI1, SPAG6L, CNTN1, 2900011O08RIK	1012	745	17911	1.21158	1	1	0.991243
GOTERM_BP_FAT	GO:0060322~head development	51	2.12146	0.214998	ALK, PRDM8, CNTNAP2, OXTR, SPEF2, IFT172, ULK4, SMG9, SLC7A11, AQP1, IMMP2L, SOX1, SALL3, HYDIN, EPHA5, EMX2, HNF1B, NME5, PROX1, DKK1, NRG3, RFX4, ARMC4, DCX, EFHC1, HAP1, CX3CR1, CTTNBP2, PTGER3, LEF1, SLC1A2, AK7, AK8, TTBK1, CRHR1, 4921501E09RIK, GSC, PLXNA2, SLITRK5, JHY, SLC17A8, 4930544G11RIK, CCR1, CMA1, TBX19, MT3, ESR2, AHI1, SPAG6L, CNTN1, 2900011O08RIK	1012	791	17911	1.14112	1	1	0.991243
GOTERM_BP_FAT	GO:0021537~telencephalon development	19	0.790349	0.249416	ALK, EPHA5, CX3CR1, PRDM8, CNTNAP2, EMX2, OXTR, LEF1, ULK4, SLC1A2, PROX1, AQP1, NRG3, SALL3, RFX4, EFHC1, DCX, SLITRK5, 2900011O08RIK	1012	267	17911	1.25945	1	1	0.991243
GOTERM_BP_FAT	GO:0021761~limbic system development	9	0.374376	0.323456	ALK, EPHA5, CNTNAP2, EMX2, LEF1, DCX, PROX1, HAP1, CRHR1	1012	115	17911	1.38511	1	1	0.991243
GOTERM_BP_FAT	GO:0030900~forebrain development	26	1.08153	0.384574	ALK, CX3CR1, PRDM8, CNTNAP2, OXTR, LEF1, PTGER3, ULK4, SLC1A2, CRHR1, AQP1, SOX1, SALL3, GSC, SLITRK5, EPHA5, EMX2, PROX1, DKK1, TBX19, NRG3, RFX4, EFHC1, DCX, HAP1, 2900011O08RIK	1012	413	17911	1.1142	1	1	0.991243
GOTERM_BP_FAT	GO:0007399~nervous system development	131	5.44925	0.424426	PRDM8, OXTR, IFT172, PRDM6, GFI1, ULK4, GLDN, 9530002B09RIK, FERD3L, AQP1, RNF112, EDNRB, SOX1, SOX17, SALL3, SCN1B, TGM3, EPHA5, CDKL3, ARSA, NKX6-2, HNF1B, MAPK8IP2, MYT1, DKK1, OVOL2, REN1, MAG, RFX4, ARMC4, WDPCP, GPM6A, SPTBN4, SHC3, CTTNBP2, ARL3, SLC1A2, PCDH15, AK7, AK8, TTBK1, CRHR1, 4921501E09RIK, ZNHIT2, BAG5, NPHP1, PLXNA2, ALX1, NKX6-1, PROM1, HOXC8, 4930544G11RIK, PACSIN1, CCR1, NGF…	1012	2261	17911	1.02544	1	1	0.991243
GOTERM_BP_FAT	GO:0021543~pallium development	10	0.415973	0.686665	ALK, CX3CR1, EPHA5, CNTNAP2, EMX2, LEF1, EFHC1, DCX, PROX1, 2900011O08RIK	1012	179	17911	0.98875	1	1	0.991243
Annotation Cluster 97	Enrichment Score: 0.6195709134382077
Category	Term	Count	%	PValue	Genes	List Total	Pop Hits	Pop Total	Fold Enrichment	Bonferroni	Benjamini	FDR
GOTERM_BP_FAT	GO:0044708~single-organism behavior	36	1.4975	0.0903413	ALK, CX3CR1, SPTBN4, CNTNAP2, OXTR, SHC3, GFI1, PTGER3, PCDH15, SLC1A2, ADRB1, GRIK2, PLA2G6, CRHR1, NPS, CHL1, OTOG, SLITRK5, KCNK10, DYX1C1, LRRN4, OSM, TRPV1, FOS, MAPK8IP2, MEIS2, DKK1, TSHR, ESR2, GRIN2D, APRT, ADAM2, ANKFN1, ARC, GHRL, FGF12	1012	491	17911	1.29766	1	1	0.991243
GOTERM_BP_FAT	GO:0007610~behavior	46	1.91348	0.187572	ALK, CX3CR1, SPTBN4, CNTNAP2, OXTR, SHC3, GFI1, PTGER3, PCDH15, SLC1A2, ADRB1, GRIK2, PLA2G6, GRM1, CRHR1, NPAS3, NPS, CHL1, OTOG, SLITRK5, CD36, KCNK10, DYX1C1, USP2, LRRN4, OSM, TRPV1, FOS, MAPK8IP2, MEIS2, DKK1, TSHR, AGTR1A, ESR2, AGTR1B, GRIN2D, APRT, ADAM2, MAPK10, REN1, ANKFN1, OLFM2, ARC, GHRL, APBA1, FGF12	1012	697	17911	1.16806	1	1	0.991243
GOTERM_BP_FAT	GO:0050890~cognition	21	0.873544	0.24491	GTF2A1L, CX3CR1, CNTNAP2, OXTR, SHC3, KCNK10, DYX1C1, LRRN4, ADRB1, FOS, PLA2G6, MAPK8IP2, MEIS2, DKK1, CRHR1, ESR2, NPS, ADAM2, ARC, CHL1, GHRL	1012	300	17911	1.2389	1	1	0.991243
GOTERM_BP_FAT	GO:0007611~learning or memory	19	0.790349	0.269106	CX3CR1, CNTNAP2, OXTR, SHC3, KCNK10, DYX1C1, LRRN4, ADRB1, FOS, PLA2G6, MAPK8IP2, MEIS2, DKK1, CRHR1, ESR2, NPS, ADAM2, ARC, GHRL	1012	271	17911	1.24086	1	1	0.991243
GOTERM_BP_FAT	GO:0007613~memory	7	0.291181	0.714762	CX3CR1, OXTR, KCNK10, LRRN4, ADRB1, PLA2G6, CRHR1	1012	125	17911	0.991123	1	1	0.991243
Annotation Cluster 98	Enrichment Score: 0.6153053698510628
Category	Term	Count	%	PValue	Genes	List Total	Pop Hits	Pop Total	Fold Enrichment	Bonferroni	Benjamini	FDR
GOTERM_BP_FAT	GO:1902017~regulation of cilium assembly	7	0.291181	0.0359925	TCHP, RP1, IFT140, MAK, MNS1, HAP1, CCDC151	1012	44	17911	2.81569	1	1	0.991243
GOTERM_BP_FAT	GO:0060491~regulation of cell projection assembly	12	0.499168	0.293739	TCHP, GPM6A, RP1, IFT140, MAK, CDC42EP3, WDPCP, MNS1, HAP1, CCDC151, CCL21A, AQP1	1012	160	17911	1.3274	1	1	0.991243
GOTERM_BP_FAT	GO:0045724~positive regulation of cilium assembly	3	0.124792	0.354942	RP1, MNS1, HAP1	1012	22	17911	2.41345	1	1	0.991243
GOTERM_BP_FAT	GO:1902115~regulation of organelle assembly	10	0.415973	0.46639	TCHP, RP1, KIF9, IFT140, MAK, MNS1, PROX1, HAP1, CCDC151, 5330417C22RIK	1012	149	17911	1.18783	1	1	0.991243
GOTERM_BP_FAT	GO:1902117~positive regulation of organelle assembly	5	0.207987	0.479063	RP1, MNS1, PROX1, HAP1, 5330417C22RIK	1012	63	17911	1.40465	1	1	0.991243
Annotation Cluster 99	Enrichment Score: 0.6116056558994555
Category	Term	Count	%	PValue	Genes	List Total	Pop Hits	Pop Total	Fold Enrichment	Bonferroni	Benjamini	FDR
GOTERM_BP_FAT	GO:0002443~leukocyte mediated immunity	27	1.12313	0.059625	SASH3, SPON2, IGHM, PTAFR, WAS, C8B, PIK3R6, CXCL5, CRHR1, C3, CD1D1, KLRB1C, KLRK1, IGKC, GCNT3, CTSC, CCR2, CRTAM, RAB27A, POU2F2, CD55B, LAT2, FCGR1, TLR4, CLEC4G, MYO1F, TLR2	1012	334	17911	1.43073	1	1	0.991243
GOTERM_BP_FAT	GO:0002250~adaptive immune response	30	1.24792	0.0804026	SASH3, IGHM, CLEC4A2, TNFRSF13B, LEF1, WAS, PIK3CD, TNFRSF11A, C8B, LY9, C3, CD1D1, KLRK1, IGKC, C3AR1, GCNT3, SLAMF7, CTSC, CCR2, CRTAM, RAB27A, POU2F2, CD55B, LAT2, FCGR1, RNF125, KLHL6, GPR183, SKAP1, CLEC4G	1012	391	17911	1.35795	1	1	0.991243
GOTERM_BP_FAT	GO:0001909~leukocyte mediated cytotoxicity	10	0.415973	0.0967915	FCGR1, CD1D1, KLRB1C, KLRK1, CRTAM, RAB27A, CCL2, PIK3R6, CXCL5, CTSC	1012	97	17911	1.8246	1	1	0.991243
GOTERM_BP_FAT	GO:0002703~regulation of leukocyte mediated immunity	16	0.665557	0.104528	SASH3, PTAFR, CRTAM, WAS, PIK3R6, CXCL5, CRHR1, C3, FCGR1, CD1D1, KLRB1C, KLRK1, TLR4, CLEC4G, CCR2, TLR2	1012	186	17911	1.52246	1	1	0.991243
GOTERM_BP_FAT	GO:0001906~cell killing	11	0.457571	0.10548	FCGR1, CD1D1, KLRB1C, KLRK1, CRTAM, RAB27A, CCL2, CCR5, PIK3R6, CXCL5, CTSC	1012	113	17911	1.72287	1	1	0.991243
GOTERM_BP_FAT	GO:0031341~regulation of cell killing	8	0.332779	0.129914	CD1D1, KLRB1C, KLRK1, CRTAM, CCL2, CCR5, PIK3R6, CXCL5	1012	75	17911	1.88785	1	1	0.991243
GOTERM_BP_FAT	GO:0001910~regulation of leukocyte mediated cytotoxicity	7	0.291181	0.159578	CD1D1, KLRB1C, KLRK1, CRTAM, CCL2, PIK3R6, CXCL5	1012	65	17911	1.906	1	1	0.991243
GOTERM_BP_FAT	GO:0031343~positive regulation of cell killing	6	0.249584	0.178038	CD1D1, KLRB1C, KLRK1, CRTAM, CCL2, CCR5	1012	53	17911	2.00362	1	1	0.991243
GOTERM_BP_FAT	GO:0002252~immune effector process	49	2.03827	0.208318	IGHM, SPON2, PGLYRP4, C8B, MPO, CXCL5, CD1D1, KLRB1C, ZFP35, DHX58, CD36, CTSC, CCR2, APOBEC1, CD180, IRAK3, LAT2, FCGR1, DOCK2, TLR4, CLEC4G, TLR2, SASH3, CX3CR1, PTAFR, LEF1, WAS, LY9, PIK3R6, TSPAN32, CRHR1, C3, HCAR1, TKFC, KLRK1, IGKC, GCNT3, CCL2, CRTAM, MX1, DKKL1, RAB27A, POU2F2, CD55B, AGBL5, AGBL4, GPR183, PTX3, MYO1F	1012	755	17911	1.14865	1	1	0.991243
GOTERM_BP_FAT	GO:0001912~positive regulation of leukocyte mediated cytotoxicity	5	0.207987	0.26045	CD1D1, KLRB1C, KLRK1, CRTAM, CCL2	1012	46	17911	1.92376	1	1	0.991243
GOTERM_BP_FAT	GO:0002449~lymphocyte mediated immunity	18	0.748752	0.298197	SASH3, IGHM, CRTAM, WAS, RAB27A, POU2F2, C8B, PIK3R6, CD55B, C3, FCGR1, CD1D1, KLRB1C, KLRK1, IGKC, GCNT3, CTSC, CLEC4G	1012	260	17911	1.22529	1	1	0.991243
GOTERM_BP_FAT	GO:0002705~positive regulation of leukocyte mediated immunity	9	0.374376	0.306532	FCGR1, SASH3, C3, CD1D1, KLRB1C, KLRK1, PTAFR, CRTAM, CRHR1	1012	113	17911	1.40962	1	1	0.991243
GOTERM_BP_FAT	GO:0002706~regulation of lymphocyte mediated immunity	10	0.415973	0.409588	FCGR1, SASH3, C3, CD1D1, KLRB1C, KLRK1, CRTAM, WAS, PIK3R6, CLEC4G	1012	142	17911	1.24638	1	1	0.991243
GOTERM_BP_FAT	GO:0042269~regulation of natural killer cell mediated cytotoxicity	4	0.166389	0.410209	KLRB1C, KLRK1, CRTAM, PIK3R6	1012	41	17911	1.72669	1	1	0.991243
GOTERM_BP_FAT	GO:0002715~regulation of natural killer cell mediated immunity	4	0.166389	0.425525	KLRB1C, KLRK1, CRTAM, PIK3R6	1012	42	17911	1.68558	1	1	0.991243
GOTERM_BP_FAT	GO:0045954~positive regulation of natural killer cell mediated cytotoxicity	3	0.124792	0.435954	KLRB1C, KLRK1, CRTAM	1012	26	17911	2.04215	1	1	0.991243
GOTERM_BP_FAT	GO:0002708~positive regulation of lymphocyte mediated immunity	7	0.291181	0.439192	FCGR1, SASH3, C3, CD1D1, KLRB1C, KLRK1, CRTAM	1012	94	17911	1.31798	1	1	0.991243
GOTERM_BP_FAT	GO:0002228~natural killer cell mediated immunity	5	0.207987	0.441307	KLRB1C, KLRK1, CRTAM, RAB27A, PIK3R6	1012	60	17911	1.47488	1	1	0.991243
GOTERM_BP_FAT	GO:0002717~positive regulation of natural killer cell mediated immunity	3	0.124792	0.455353	KLRB1C, KLRK1, CRTAM	1012	27	17911	1.96651	1	1	0.991243
GOTERM_BP_FAT	GO:0042267~natural killer cell mediated cytotoxicity	4	0.166389	0.619417	KLRB1C, KLRK1, CRTAM, RAB27A	1012	56	17911	1.26419	1	1	0.991243
GOTERM_BP_FAT	GO:0030101~natural killer cell activation	4	0.166389	0.89811	PGLYRP4, KLRB1C, KLRK1, RAB27A	1012	92	17911	0.769505	1	1	0.991243
Annotation Cluster 100	Enrichment Score: 0.6112049602313296
Category	Term	Count	%	PValue	Genes	List Total	Pop Hits	Pop Total	Fold Enrichment	Bonferroni	Benjamini	FDR
GOTERM_MF_FAT	GO:0004550~nucleoside diphosphate kinase activity	6	0.249584	0.0018578	NME8, NME5, PCK1, AK7, AK8, AK9	939	17	16866	6.33941	0.915996	0.164972	0.163362
GOTERM_MF_FAT	GO:0016776~phosphotransferase activity, phosphate group as acceptor	6	0.249584	0.04278	NME8, NME5, PCK1, AK7, AK8, AK9	939	35	16866	3.07914	1	0.600671	0.594809
GOTERM_MF_FAT	GO:0019205~nucleobase-containing compound kinase activity	6	0.249584	0.0819732	NME8, NME5, PCK1, AK7, AK8, AK9	939	42	16866	2.56595	1	0.815997	0.808033
GOTERM_BP_FAT	GO:0009142~nucleoside triphosphate biosynthetic process	8	0.332779	0.157561	LDHC, NME8, TBPL1, NME5, ALDOA, AK7, AK8, AK9	1012	79	17911	1.79226	1	1	0.991243
GOTERM_MF_FAT	GO:0019206~nucleoside kinase activity	3	0.124792	0.160835	AK7, AK8, AK9	939	13	16866	4.145	1	1	0.990984
GOTERM_BP_FAT	GO:0046129~purine ribonucleoside biosynthetic process	8	0.332779	0.271376	LDHC, ACOT7, AMD2, NME8, NME5, ALDOA, AK9, APRT	1012	93	17911	1.52246	1	1	0.991243
GOTERM_BP_FAT	GO:0042451~purine nucleoside biosynthetic process	8	0.332779	0.271376	LDHC, ACOT7, AMD2, NME8, NME5, ALDOA, AK9, APRT	1012	93	17911	1.52246	1	1	0.991243
GOTERM_BP_FAT	GO:0042455~ribonucleoside biosynthetic process	9	0.374376	0.298143	LDHC, PDCL2, ACOT7, AMD2, NME8, NME5, ALDOA, AK9, APRT	1012	112	17911	1.42221	1	1	0.991243
GOTERM_BP_FAT	GO:0009163~nucleoside biosynthetic process	9	0.374376	0.298143	LDHC, PDCL2, ACOT7, AMD2, NME8, NME5, ALDOA, AK9, APRT	1012	112	17911	1.42221	1	1	0.991243
GOTERM_BP_FAT	GO:1901659~glycosyl compound biosynthetic process	9	0.374376	0.314971	LDHC, PDCL2, ACOT7, AMD2, NME8, NME5, ALDOA, AK9, APRT	1012	114	17911	1.39726	1	1	0.991243
GOTERM_BP_FAT	GO:0009206~purine ribonucleoside triphosphate biosynthetic process	5	0.207987	0.453992	LDHC, NME8, NME5, ALDOA, AK9	1012	61	17911	1.45071	1	1	0.991243
GOTERM_BP_FAT	GO:0009145~purine nucleoside triphosphate biosynthetic process	5	0.207987	0.466581	LDHC, NME8, NME5, ALDOA, AK9	1012	62	17911	1.42731	1	1	0.991243
GOTERM_BP_FAT	GO:0009201~ribonucleoside triphosphate biosynthetic process	5	0.207987	0.527757	LDHC, NME8, NME5, ALDOA, AK9	1012	67	17911	1.32079	1	1	0.991243
GOTERM_BP_FAT	GO:0009156~ribonucleoside monophosphate biosynthetic process	5	0.207987	0.714016	LDHC, PRPS1L1, ALDOA, AK9, APRT	1012	85	17911	1.0411	1	1	0.991243
GOTERM_BP_FAT	GO:0009124~nucleoside monophosphate biosynthetic process	5	0.207987	0.754934	LDHC, PRPS1L1, ALDOA, AK9, APRT	1012	90	17911	0.983256	1	1	0.991243
GOTERM_BP_FAT	GO:0006754~ATP biosynthetic process	3	0.124792	0.781926	LDHC, ALDOA, AK9	1012	50	17911	1.06192	1	1	0.991243
GOTERM_BP_FAT	GO:0009127~purine nucleoside monophosphate biosynthetic process	4	0.166389	0.788058	LDHC, ALDOA, AK9, APRT	1012	73	17911	0.969787	1	1	0.991243
GOTERM_BP_FAT	GO:0009168~purine ribonucleoside monophosphate biosynthetic process	4	0.166389	0.788058	LDHC, ALDOA, AK9, APRT	1012	73	17911	0.969787	1	1	0.991243
Annotation Cluster 101	Enrichment Score: 0.605019722409164
Category	Term	Count	%	PValue	Genes	List Total	Pop Hits	Pop Total	Fold Enrichment	Bonferroni	Benjamini	FDR
GOTERM_BP_FAT	GO:0019233~sensory perception of pain	10	0.415973	0.138532	NGFR, EDNRB, PTAFR, ADRB1, TRPV1, GRM1, CACNA1H, AQP1, CCR2, GRIN2D	1012	105	17911	1.68558	1	1	0.991243
GOTERM_BP_FAT	GO:0051930~regulation of sensory perception of pain	5	0.207987	0.273132	EDNRB, PTAFR, TLR4, GRM1, GRIN2D	1012	47	17911	1.88283	1	1	0.991243
GOTERM_BP_FAT	GO:0051931~regulation of sensory perception	5	0.207987	0.273132	EDNRB, PTAFR, TLR4, GRM1, GRIN2D	1012	47	17911	1.88283	1	1	0.991243
GOTERM_BP_FAT	GO:0031644~regulation of neurological system process	7	0.291181	0.367813	NGFR, MAG, EDNRB, PTAFR, TLR4, GRM1, GRIN2D	1012	87	17911	1.42403	1	1	0.991243
Annotation Cluster 102	Enrichment Score: 0.6049669657722466
Category	Term	Count	%	PValue	Genes	List Total	Pop Hits	Pop Total	Fold Enrichment	Bonferroni	Benjamini	FDR
GOTERM_BP_FAT	GO:0006220~pyrimidine nucleotide metabolic process	5	0.207987	0.153888	NME8, TBPL1, NME5, 1700018B24RIK, TYMP	1012	37	17911	2.3917	1	1	0.991243
GOTERM_BP_FAT	GO:0009142~nucleoside triphosphate biosynthetic process	8	0.332779	0.157561	LDHC, NME8, TBPL1, NME5, ALDOA, AK7, AK8, AK9	1012	79	17911	1.79226	1	1	0.991243
GOTERM_BP_FAT	GO:0072527~pyrimidine-containing compound metabolic process	6	0.249584	0.207804	DPYS, NME8, TBPL1, NME5, 1700018B24RIK, TYMP	1012	56	17911	1.89628	1	1	0.991243
GOTERM_BP_FAT	GO:0006221~pyrimidine nucleotide biosynthetic process	4	0.166389	0.223257	NME8, TBPL1, NME5, 1700018B24RIK	1012	29	17911	2.44119	1	1	0.991243
GOTERM_BP_FAT	GO:0072528~pyrimidine-containing compound biosynthetic process	4	0.166389	0.269381	NME8, TBPL1, NME5, 1700018B24RIK	1012	32	17911	2.21233	1	1	0.991243
GOTERM_BP_FAT	GO:0009148~pyrimidine nucleoside triphosphate biosynthetic process	3	0.124792	0.2702	NME8, TBPL1, NME5	1012	18	17911	2.94977	1	1	0.991243
GOTERM_BP_FAT	GO:0009147~pyrimidine nucleoside triphosphate metabolic process	3	0.124792	0.333995	NME8, TBPL1, NME5	1012	21	17911	2.52837	1	1	0.991243
GOTERM_BP_FAT	GO:0006213~pyrimidine nucleoside metabolic process	3	0.124792	0.528883	NME8, NME5, TYMP	1012	31	17911	1.71277	1	1	0.991243
Annotation Cluster 103	Enrichment Score: 0.6026339304867091
Category	Term	Count	%	PValue	Genes	List Total	Pop Hits	Pop Total	Fold Enrichment	Bonferroni	Benjamini	FDR
GOTERM_BP_FAT	GO:0010574~regulation of vascular endothelial growth factor production	5	0.207987	0.0862926	C3, FLT4, C3AR1, CCL2, CCR2	1012	30	17911	2.94977	1	1	0.991243
GOTERM_BP_FAT	GO:0010575~positive regulation of vascular endothelial growth factor production	3	0.124792	0.396074	C3, FLT4, C3AR1	1012	24	17911	2.21233	1	1	0.991243
GOTERM_BP_FAT	GO:0010573~vascular endothelial growth factor production	3	0.124792	0.455353	C3, FLT4, C3AR1	1012	27	17911	1.96651	1	1	0.991243
Annotation Cluster 104	Enrichment Score: 0.5942756457642686
Category	Term	Count	%	PValue	Genes	List Total	Pop Hits	Pop Total	Fold Enrichment	Bonferroni	Benjamini	FDR
GOTERM_BP_FAT	GO:0002886~regulation of myeloid leukocyte mediated immunity	6	0.249584	0.150048	FCGR1, C3, PTAFR, CXCL5, CRHR1, CCR2	1012	50	17911	2.12383	1	1	0.991243
GOTERM_BP_FAT	GO:0002888~positive regulation of myeloid leukocyte mediated immunity	4	0.166389	0.253861	FCGR1, C3, PTAFR, CRHR1	1012	31	17911	2.28369	1	1	0.991243
KEGG_PATHWAY	mmu05150:Staphylococcus aureus infection	4	0.166389	0.43286	FCGR1, C3, PTAFR, C3AR1	370	50	7691	1.66292	1	1	0.97551
Annotation Cluster 105	Enrichment Score: 0.5856420408285083
Category	Term	Count	%	PValue	Genes	List Total	Pop Hits	Pop Total	Fold Enrichment	Bonferroni	Benjamini	FDR
KEGG_PATHWAY	mmu00561:Glycerolipid metabolism	7	0.291181	0.0582179	TKFC, DGKA, MOGAT1, LPL, PLPP1, GK2, AKR1B7	370	58	7691	2.50871	1	0.552337	0.53662
GOTERM_BP_FAT	GO:0046460~neutral lipid biosynthetic process	4	0.166389	0.269381	MOGAT1, LPL, PCK1, PLPP1	1012	32	17911	2.21233	1	1	0.991243
GOTERM_BP_FAT	GO:0046463~acylglycerol biosynthetic process	4	0.166389	0.269381	MOGAT1, LPL, PCK1, PLPP1	1012	32	17911	2.21233	1	1	0.991243
GOTERM_BP_FAT	GO:0019432~triglyceride biosynthetic process	3	0.124792	0.51114	MOGAT1, LPL, PCK1	1012	30	17911	1.76986	1	1	0.991243
GOTERM_BP_FAT	GO:0045017~glycerolipid biosynthetic process	8	0.332779	0.546336	CDS1, PTDSS2, MOGAT1, LPL, PLD6, PCK1, PLA2G6, PLPP1	1012	123	17911	1.15113	1	1	0.991243
Annotation Cluster 106	Enrichment Score: 0.5736248201748635
Category	Term	Count	%	PValue	Genes	List Total	Pop Hits	Pop Total	Fold Enrichment	Bonferroni	Benjamini	FDR
KEGG_PATHWAY	mmu05144:Malaria	7	0.291181	0.0261903	COMP, CCL12, CCL2, ACKR1, CD36, TLR4, TLR2	370	48	7691	3.03136	0.9985	0.402675	0.391217
KEGG_PATHWAY	mmu05323:Rheumatoid arthritis	8	0.332779	0.0976571	CCL12, CCL2, FOS, TNFRSF11A, ATP6V1E2, TLR4, CXCL5, TLR2	370	82	7691	2.02795	1	0.68639	0.666859
GOTERM_BP_FAT	GO:0051770~positive regulation of nitric-oxide synthase biosynthetic process	3	0.124792	0.2702	CCL2, TLR4, TLR2	1012	18	17911	2.94977	1	1	0.991243
GOTERM_BP_FAT	GO:0051767~nitric-oxide synthase biosynthetic process	3	0.124792	0.375648	CCL2, TLR4, TLR2	1012	23	17911	2.30852	1	1	0.991243
GOTERM_BP_FAT	GO:0051769~regulation of nitric-oxide synthase biosynthetic process	3	0.124792	0.375648	CCL2, TLR4, TLR2	1012	23	17911	2.30852	1	1	0.991243
GOTERM_BP_FAT	GO:0090316~positive regulation of intracellular protein transport	8	0.332779	0.991452	OSCP1, LRRC46, ABLIM3, CEP131, CCL2, AKAP6, TLR4, TLR2	1012	257	17911	0.55093	1	1	0.991452
GOTERM_BP_FAT	GO:1903533~regulation of protein targeting	8	0.332779	0.998308	OSCP1, LRRC46, ABLIM3, CCL2, AKAP6, CD36, TLR4, TLR2	1012	299	17911	0.473542	1	1	0.998308
Annotation Cluster 107	Enrichment Score: 0.5707293649664229
Category	Term	Count	%	PValue	Genes	List Total	Pop Hits	Pop Total	Fold Enrichment	Bonferroni	Benjamini	FDR
GOTERM_BP_FAT	GO:1901379~regulation of potassium ion transmembrane transport	7	0.291181	0.136129	KCNG1, DPP10, PTGER3, KCNIP4, STK39, AKAP6, KCNJ1	1012	62	17911	1.99823	1	1	0.991243
GOTERM_BP_FAT	GO:0043266~regulation of potassium ion transport	7	0.291181	0.347422	KCNG1, DPP10, PTGER3, KCNIP4, STK39, AKAP6, KCNJ1	1012	85	17911	1.45753	1	1	0.991243
GOTERM_BP_FAT	GO:1901016~regulation of potassium ion transmembrane transporter activity	4	0.166389	0.410209	KCNG1, STK39, AKAP6, KCNJ1	1012	41	17911	1.72669	1	1	0.991243
Annotation Cluster 108	Enrichment Score: 0.5606926413099832
Category	Term	Count	%	PValue	Genes	List Total	Pop Hits	Pop Total	Fold Enrichment	Bonferroni	Benjamini	FDR
GOTERM_BP_FAT	GO:0048599~oocyte development	6	0.249584	0.124114	GDF9, YBX2, PLD6, AURKC, RXFP2, AURKA	1012	47	17911	2.2594	1	1	0.991243
GOTERM_BP_FAT	GO:0009994~oocyte differentiation	6	0.249584	0.159163	GDF9, YBX2, PLD6, AURKC, RXFP2, AURKA	1012	51	17911	2.08219	1	1	0.991243
GOTERM_BP_FAT	GO:0007292~female gamete generation	8	0.332779	0.537576	GDF9, IMMP2L, LHB, YBX2, PLD6, AURKC, RXFP2, AURKA	1012	122	17911	1.16057	1	1	0.991243
GOTERM_BP_FAT	GO:0048477~oogenesis	6	0.249584	0.538429	GDF9, YBX2, PLD6, AURKC, RXFP2, AURKA	1012	86	17911	1.23479	1	1	0.991243
Annotation Cluster 109	Enrichment Score: 0.5603014614320976
Category	Term	Count	%	PValue	Genes	List Total	Pop Hits	Pop Total	Fold Enrichment	Bonferroni	Benjamini	FDR
GOTERM_MF_FAT	GO:0052813~phosphatidylinositol bisphosphate kinase activity	3	0.124792	0.0276095	PIK3CD, PIK3R6, PIK3CG	939	5	16866	10.777	1	0.488916	0.484144
GOTERM_MF_FAT	GO:0046934~phosphatidylinositol-4,5-bisphosphate 3-kinase activity	3	0.124792	0.0276095	PIK3CD, PIK3R6, PIK3CG	939	5	16866	10.777	1	0.488916	0.484144
GOTERM_MF_FAT	GO:0035004~phosphatidylinositol 3-kinase activity	3	0.124792	0.141054	PIK3CD, PIK3R6, PIK3CG	939	12	16866	4.49042	1	1	0.990984
GOTERM_BP_FAT	GO:0046834~lipid phosphorylation	4	0.166389	0.285002	DGKA, PIK3CD, PIK3R6, PIK3CG	1012	33	17911	2.14529	1	1	0.991243
GOTERM_CC_FAT	GO:0005942~phosphatidylinositol 3-kinase complex	3	0.124792	0.337569	PIK3CD, PIK3R6, PIK3CG	907	19	14413	2.50908	1	1	0.947123
GOTERM_BP_FAT	GO:0046854~phosphatidylinositol phosphorylation	3	0.124792	0.416186	PIK3CD, PIK3R6, PIK3CG	1012	25	17911	2.12383	1	1	0.991243
GOTERM_BP_FAT	GO:0046488~phosphatidylinositol metabolic process	7	0.291181	0.669384	CDS1, PTPRQ, PLEK, PIK3CD, PLCD4, PIK3R6, PIK3CG	1012	119	17911	1.0411	1	1	0.991243
GOTERM_BP_FAT	GO:0048015~phosphatidylinositol-mediated signaling	5	0.207987	0.9378	PTAFR, PIK3CD, STAMBP, PIK3R6, PIK3CG	1012	129	17911	0.685993	1	1	0.991243
GOTERM_BP_FAT	GO:0048017~inositol lipid-mediated signaling	5	0.207987	0.944577	PTAFR, PIK3CD, STAMBP, PIK3R6, PIK3CG	1012	132	17911	0.670402	1	1	0.991243
GOTERM_BP_FAT	GO:0014065~phosphatidylinositol 3-kinase signaling	3	0.124792	0.977151	STAMBP, PIK3R6, PIK3CG	1012	98	17911	0.541794	1	1	0.991243
Annotation Cluster 110	Enrichment Score: 0.5554875346577568
Category	Term	Count	%	PValue	Genes	List Total	Pop Hits	Pop Total	Fold Enrichment	Bonferroni	Benjamini	FDR
GOTERM_BP_FAT	GO:0019725~cellular homeostasis	58	2.41265	0.123035	OXTR, GPR68, GRIK5, AQP9, GRIK2, AQP2, SLC9C1, AQP3, GRM1, PIK3CG, HK1, AQP1, EDNRB, C3AR1, CD38, PDILT, SLC39A8, CD36, CCR5, CCR2, SLC34A2, SLC30A3, HFE2, MYT1, AGTR1A, AGTR1B, SLC9A3, SLC9A5, NME8, EFHC1, HAP1, ALDOA, RHCG, PRDX6B, NXN, PTGER3, AKAP6, ATP2C2, PLA2G6, CRHR1, CACNA1I, FTMT, HRH4, CCL2, TXNDC8, MUC3, CCL21A, RAB11FIP5, CCR1, EGLN2, TXNRD3, CMA1, TRPV1, MT3, ATP4A, SLC26A8, AQP11, …	1012	866	17911	1.18536	1	1	0.991243
GOTERM_BP_FAT	GO:0050801~ion homeostasis	48	1.99667	0.169336	OXTR, PTGER3, AKAP6, GRIK2, ATP2C2, PLA2G6, SLC9C1, GRM1, PIK3CG, CRHR1, CACNA1I, EDNRB, FTMT, HRH4, C3AR1, CCL2, CD38, SCN7A, SLC39A8, CD36, CCR5, CCL21A, SCN1B, PDK2, CCR2, CCR1, NGFR, KL, SLC34A2, SLC30A3, RNLS, HFE2, TRPV1, MT3, AGTR1A, AGTR1B, MLLT11, SLC9A3, ATP4A, SLC9A5, EFHC1, SLC26A8, AQP11, GHRL, HAP1, FAM20A, RHCG, FGF12	1012	723	17911	1.17501	1	1	0.991243
GOTERM_BP_FAT	GO:0007204~positive regulation of cytosolic calcium ion concentration	21	0.873544	0.177282	CCR1, OXTR, PTGER3, AKAP6, TRPV1, PLA2G6, GRM1, PIK3CG, AGTR1A, CRHR1, AGTR1B, CACNA1I, EDNRB, HRH4, C3AR1, CD38, GHRL, HAP1, CD36, CCR5, CCL21A	1012	283	17911	1.31332	1	1	0.991243
GOTERM_BP_FAT	GO:0072507~divalent inorganic cation homeostasis	31	1.28952	0.221601	OXTR, PTGER3, AKAP6, GRIK2, ATP2C2, PLA2G6, GRM1, PIK3CG, CRHR1, CACNA1I, EDNRB, HRH4, C3AR1, CCL2, CD38, SLC39A8, CD36, CCR5, CCL21A, CCR2, CCR1, KL, SLC30A3, TRPV1, MT3, AGTR1A, AGTR1B, EFHC1, GHRL, HAP1, FAM20A	1012	458	17911	1.19794	1	1	0.991243
GOTERM_BP_FAT	GO:0055082~cellular chemical homeostasis	49	2.03827	0.22439	OXTR, GPR68, GRIK5, AQP9, GRIK2, AQP2, SLC9C1, AQP3, GRM1, PIK3CG, HK1, AQP1, EDNRB, C3AR1, CD38, SLC39A8, CD36, CCR5, CCR2, SLC34A2, SLC30A3, HFE2, MYT1, AGTR1A, AGTR1B, SLC9A3, SLC9A5, EFHC1, HAP1, RHCG, PTGER3, AKAP6, ATP2C2, PLA2G6, CRHR1, CACNA1I, FTMT, HRH4, CCL2, CCL21A, RAB11FIP5, CCR1, CMA1, TRPV1, MT3, ATP4A, SLC26A8, AQP11, GHRL	1012	762	17911	1.1381	1	1	0.991243
GOTERM_BP_FAT	GO:0098771~inorganic ion homeostasis	44	1.83028	0.248481	OXTR, PTGER3, AKAP6, GRIK2, ATP2C2, PLA2G6, SLC9C1, GRM1, PIK3CG, CRHR1, CACNA1I, EDNRB, FTMT, HRH4, C3AR1, CCL2, CD38, SCN7A, SLC39A8, CD36, CCR5, CCL21A, PDK2, CCR2, CCR1, KL, SLC34A2, SLC30A3, RNLS, HFE2, TRPV1, MT3, AGTR1A, AGTR1B, SLC9A3, ATP4A, SLC9A5, EFHC1, SLC26A8, AQP11, GHRL, HAP1, FAM20A, RHCG	1012	685	17911	1.13685	1	1	0.991243
GOTERM_BP_FAT	GO:0072503~cellular divalent inorganic cation homeostasis	29	1.20632	0.255134	OXTR, PTGER3, AKAP6, GRIK2, ATP2C2, PLA2G6, GRM1, PIK3CG, CRHR1, CACNA1I, EDNRB, HRH4, C3AR1, CCL2, CD38, SLC39A8, CD36, CCR5, CCL21A, CCR2, CCR1, SLC30A3, TRPV1, MT3, AGTR1A, AGTR1B, EFHC1, GHRL, HAP1	1012	434	17911	1.18263	1	1	0.991243
GOTERM_BP_FAT	GO:0006873~cellular ion homeostasis	39	1.6223	0.260075	OXTR, PTGER3, AKAP6, GRIK2, ATP2C2, PLA2G6, SLC9C1, GRM1, PIK3CG, CRHR1, CACNA1I, EDNRB, FTMT, HRH4, C3AR1, CCL2, CD38, SLC39A8, CD36, CCR5, CCL21A, CCR2, CCR1, SLC34A2, SLC30A3, HFE2, TRPV1, MT3, AGTR1A, AGTR1B, SLC9A3, ATP4A, SLC9A5, EFHC1, SLC26A8, AQP11, GHRL, HAP1, RHCG	1012	602	17911	1.14659	1	1	0.991243
GOTERM_BP_FAT	GO:0055074~calcium ion homeostasis	28	1.16473	0.299813	OXTR, PTGER3, AKAP6, GRIK2, ATP2C2, PLA2G6, GRM1, PIK3CG, CRHR1, CACNA1I, EDNRB, HRH4, C3AR1, CCL2, CD38, CD36, CCR5, CCL21A, CCR2, CCR1, KL, TRPV1, AGTR1A, AGTR1B, EFHC1, GHRL, HAP1, FAM20A	1012	428	17911	1.15785	1	1	0.991243
GOTERM_BP_FAT	GO:0055080~cation homeostasis	42	1.74709	0.302034	OXTR, PTGER3, AKAP6, GRIK2, ATP2C2, PLA2G6, SLC9C1, GRM1, PIK3CG, CRHR1, CACNA1I, EDNRB, FTMT, HRH4, C3AR1, CCL2, CD38, SCN7A, SLC39A8, CD36, CCR5, CCL21A, PDK2, CCR2, CCR1, KL, SLC30A3, HFE2, TRPV1, MT3, AGTR1A, AGTR1B, SLC9A3, ATP4A, SLC9A5, EFHC1, SLC26A8, AQP11, GHRL, HAP1, FAM20A, RHCG	1012	669	17911	1.11112	1	1	0.991243
GOTERM_BP_FAT	GO:0030003~cellular cation homeostasis	37	1.5391	0.323064	OXTR, PTGER3, AKAP6, GRIK2, ATP2C2, PLA2G6, SLC9C1, GRM1, PIK3CG, CRHR1, CACNA1I, EDNRB, FTMT, HRH4, C3AR1, CCL2, CD38, SLC39A8, CD36, CCR5, CCL21A, CCR2, CCR1, SLC30A3, HFE2, TRPV1, MT3, AGTR1A, AGTR1B, SLC9A3, ATP4A, SLC9A5, EFHC1, SLC26A8, AQP11, GHRL, HAP1	1012	587	17911	1.11559	1	1	0.991243
GOTERM_BP_FAT	GO:0051480~regulation of cytosolic calcium ion concentration	21	0.873544	0.338646	CCR1, OXTR, PTGER3, AKAP6, TRPV1, PLA2G6, GRM1, PIK3CG, AGTR1A, CRHR1, AGTR1B, CACNA1I, EDNRB, HRH4, C3AR1, CD38, GHRL, HAP1, CD36, CCR5, CCL21A	1012	318	17911	1.16878	1	1	0.991243
GOTERM_BP_FAT	GO:0048878~chemical homeostasis	66	2.74542	0.383741	OXTR, GPR68, GRIK5, AQP9, TMEM97, GRIK2, AQP2, SLC9C1, AQP3, GRM1, PIK3CG, HK1, AQP1, EDNRB, C3AR1, CD38, SLC39A8, CD36, MALRD1, CCR5, SCN1B, PDK2, CCR2, SLC34A2, SLC30A3, IGFBP5, HFE2, MYT1, AGTR1A, AGTR1B, SLC9A3, SLC9A5, EFHC1, HAP1, FAM20A, RHCG, PTGER3, LPL, ADRB1, AKAP6, ATP2C2, PLA2G6, CRHR1, CACNA1I, FTMT, HRH4, SCN7A, CCL2, PCK1, CCL21A, RAB11FIP5, CCR1, NGFR, KL, NAPSA, CMA1, RNLS, TRPV…	1012	1101	17911	1.06095	1	1	0.991243
GOTERM_BP_FAT	GO:0006875~cellular metal ion homeostasis	32	1.33111	0.388172	OXTR, PTGER3, AKAP6, GRIK2, ATP2C2, PLA2G6, GRM1, PIK3CG, CRHR1, CACNA1I, EDNRB, FTMT, HRH4, C3AR1, CCL2, CD38, SLC39A8, CD36, CCR5, CCL21A, CCR2, CCR1, SLC30A3, HFE2, TRPV1, MT3, AGTR1A, AGTR1B, ATP4A, EFHC1, GHRL, HAP1	1012	518	17911	1.09335	1	1	0.991243
GOTERM_BP_FAT	GO:0006874~cellular calcium ion homeostasis	26	1.08153	0.392312	OXTR, PTGER3, AKAP6, GRIK2, ATP2C2, PLA2G6, GRM1, PIK3CG, CRHR1, CACNA1I, EDNRB, HRH4, C3AR1, CCL2, CD38, CD36, CCR5, CCL21A, CCR2, CCR1, TRPV1, AGTR1A, AGTR1B, EFHC1, GHRL, HAP1	1012	414	17911	1.11151	1	1	0.991243
GOTERM_BP_FAT	GO:0042592~homeostatic process	99	4.11814	0.436016	OXTR, GPR68, AQP9, TMEM97, AQP2, SLC9C1, AQP3, AQP1, EDNRB, C3AR1, SLC39A8, MALRD1, SCN1B, PDK2, EPHA5, SLC34A2, SLC30A3, IGFBP5, LMO2, HFE2, MYT1, SLC9A3, SLC9A5, MAK, AIPL1, RHCG, PRDX6B, STK39, PCDH15, LPL, ADRB1, TNFRSF11A, PLA2G6, CYP19A1, CRHR1, CACNA1I, HRH4, TXNDC8, PCK1, PROM1, CCL21A, RAB11FIP5, CCR1, NGFR, KL, NAPSA, TRPV1, MT3, MLLT11, ATP4A, GPR183, SLC26A8, FGF12, DYRK3, TNFRSF13B, …	1012	1707	17911	1.02646	1	1	0.991243
GOTERM_BP_FAT	GO:0055065~metal ion homeostasis	35	1.45591	0.471408	OXTR, PTGER3, AKAP6, GRIK2, ATP2C2, PLA2G6, GRM1, PIK3CG, CRHR1, CACNA1I, EDNRB, FTMT, HRH4, C3AR1, CCL2, CD38, SCN7A, SLC39A8, CD36, CCR5, CCL21A, CCR2, CCR1, KL, SLC30A3, HFE2, TRPV1, MT3, AGTR1A, AGTR1B, ATP4A, EFHC1, GHRL, HAP1, FAM20A	1012	591	17911	1.04814	1	1	0.991243
Annotation Cluster 111	Enrichment Score: 0.5533914609828474
Category	Term	Count	%	PValue	Genes	List Total	Pop Hits	Pop Total	Fold Enrichment	Bonferroni	Benjamini	FDR
GOTERM_BP_FAT	GO:0050982~detection of mechanical stimulus	8	0.332779	0.0474867	TMC1, LOXHD1, PTPRQ, PCDH15, PKD1L2, PKD2L1, PKDREJ, GRIN2D	1012	59	17911	2.39981	1	1	0.991243
GOTERM_BP_FAT	GO:0009582~detection of abiotic stimulus	12	0.499168	0.0730555	TMC1, NGFR, LOXHD1, PTPRQ, RDH11, PCDH15, PKD1L2, PKD2L1, PKDREJ, AIPL1, TRPV1, GRIN2D	1012	119	17911	1.78473	1	1	0.991243
GOTERM_BP_FAT	GO:0009581~detection of external stimulus	12	0.499168	0.0765444	TMC1, NGFR, LOXHD1, PTPRQ, RDH11, PCDH15, PKD1L2, PKD2L1, PKDREJ, AIPL1, TRPV1, GRIN2D	1012	120	17911	1.76986	1	1	0.991243
GOTERM_BP_FAT	GO:0009612~response to mechanical stimulus	18	0.748752	0.163755	TMC1, CNTNAP2, PTPRQ, GFI1, PCDH15, PKD1L2, PKD2L1, PKDREJ, FOS, MEIS2, MPO, AQP1, GRIN2D, MAG, LOXHD1, CCL2, CD36, TLR4	1012	232	17911	1.37317	1	1	0.991243
GOTERM_BP_FAT	GO:0050974~detection of mechanical stimulus involved in sensory perception	4	0.166389	0.410209	TMC1, PTPRQ, PCDH15, GRIN2D	1012	41	17911	1.72669	1	1	0.991243
GOTERM_BP_FAT	GO:0051606~detection of stimulus	26	1.08153	0.61209	PGLYRP4, RTP3, PTPRQ, OLFR1279, PCDH15, OLFR1259, PKD1L2, TREM2, PKD2L1, LOXHD1, RDH11, KCNMB3, KCNMB4, TMC1, NGFR, OLFR1280, CRTAM, PKDREJ, TRPV1, GRIN2D, TLR1, NAIP6, AIPL1, TLR4, PLCB2, TLR2	1012	461	17911	0.998187	1	1	0.991243
GOTERM_BP_FAT	GO:0009593~detection of chemical stimulus	13	0.540765	0.960987	RTP3, OLFR1280, OLFR1279, OLFR1259, TREM2, PKD2L1, TRPV1, TLR1, KCNMB3, KCNMB4, TLR4, PLCB2, TLR2	1012	327	17911	0.703615	1	1	0.991243
GOTERM_BP_FAT	GO:0050906~detection of stimulus involved in sensory perception	11	0.457571	0.997346	TMC1, RTP3, PTPRQ, OLFR1280, OLFR1279, PCDH15, OLFR1259, PKD2L1, TRPV1, PLCB2, GRIN2D	1012	365	17911	0.533383	1	1	0.997346
GOTERM_BP_FAT	GO:0050907~detection of chemical stimulus involved in sensory perception	7	0.291181	0.999447	RTP3, OLFR1280, OLFR1279, OLFR1259, PKD2L1, TRPV1, PLCB2	1012	298	17911	0.415739	1	1	0.999447
Annotation Cluster 112	Enrichment Score: 0.5473286300804125
Category	Term	Count	%	PValue	Genes	List Total	Pop Hits	Pop Total	Fold Enrichment	Bonferroni	Benjamini	FDR
GOTERM_BP_FAT	GO:0042596~fear response	6	0.249584	0.159163	ANKFN1, ADRB1, GRIK2, MAPK8IP2, CRHR1, ESR2	1012	51	17911	2.08219	1	1	0.991243
GOTERM_BP_FAT	GO:0033555~multicellular organismal response to stress	9	0.374376	0.167575	ANKFN1, EDNRB, OSM, ADRB1, GRIK2, TRPV1, MAPK8IP2, CRHR1, ESR2	1012	95	17911	1.67671	1	1	0.991243
GOTERM_BP_FAT	GO:0001662~behavioral fear response	4	0.166389	0.485223	ANKFN1, GRIK2, MAPK8IP2, ESR2	1012	46	17911	1.53901	1	1	0.991243
GOTERM_BP_FAT	GO:0002209~behavioral defense response	4	0.166389	0.499683	ANKFN1, GRIK2, MAPK8IP2, ESR2	1012	47	17911	1.50627	1	1	0.991243
Annotation Cluster 113	Enrichment Score: 0.5445915637066233
Category	Term	Count	%	PValue	Genes	List Total	Pop Hits	Pop Total	Fold Enrichment	Bonferroni	Benjamini	FDR
GOTERM_MF_FAT	GO:0005539~glycosaminoglycan binding	15	0.62396	0.20288	VIT, PGLYRP4, COL25A1, LPL, TREM2, FGF1, MPO, HAPLN1, COMP, CCL7, SAA1, CCL2, RSPO3, FGF12, TLR2	939	196	16866	1.37462	1	1	0.990984
GOTERM_MF_FAT	GO:1901681~sulfur compound binding	17	0.707155	0.246558	ACBD6, ACOT7, PSG17, COL25A1, LANCL1, DBIL5, LPL, FGF1, MPO, COMP, CCL7, SAA1, CCL2, RSPO3, FGF12, PTGES, GSTM5	939	237	16866	1.28839	1	1	0.990984
GOTERM_MF_FAT	GO:0008201~heparin binding	10	0.415973	0.464586	COMP, CCL7, COL25A1, SAA1, CCL2, LPL, RSPO3, FGF1, MPO, FGF12	939	151	16866	1.18951	1	1	0.990984
Annotation Cluster 114	Enrichment Score: 0.5407052811274012
Category	Term	Count	%	PValue	Genes	List Total	Pop Hits	Pop Total	Fold Enrichment	Bonferroni	Benjamini	FDR
GOTERM_BP_FAT	GO:0033555~multicellular organismal response to stress	9	0.374376	0.167575	ANKFN1, EDNRB, OSM, ADRB1, GRIK2, TRPV1, MAPK8IP2, CRHR1, ESR2	1012	95	17911	1.67671	1	1	0.991243
GOTERM_BP_FAT	GO:0048266~behavioral response to pain	3	0.124792	0.375648	OSM, TRPV1, CRHR1	1012	23	17911	2.30852	1	1	0.991243
GOTERM_BP_FAT	GO:0048265~response to pain	4	0.166389	0.379223	EDNRB, OSM, TRPV1, CRHR1	1012	39	17911	1.81524	1	1	0.991243
Annotation Cluster 115	Enrichment Score: 0.540662017653711
Category	Term	Count	%	PValue	Genes	List Total	Pop Hits	Pop Total	Fold Enrichment	Bonferroni	Benjamini	FDR
KEGG_PATHWAY	mmu04014:Ras signaling pathway	17	0.707155	0.0829702	NGFR, ANGPT4, SHC3, PLA2G2C, FLT4, PIK3CD, VEGFD, RASAL3, PLA2G6, FGF1, PIK3CG, RASGRP3, MAPK10, GNG10, RALGDS, FGF12, 4930544G11RIK	370	229	7691	1.5431	1	0.676986	0.657722
KEGG_PATHWAY	mmu04722:Neurotrophin signaling pathway	7	0.291181	0.535025	MAPK10, NGFR, SHC3, PIK3CD, IRAK3, 4930544G11RIK, PIK3CG	370	122	7691	1.19267	1	1	0.97551
KEGG_PATHWAY	mmu04510:Focal adhesion	11	0.457571	0.53792	COMP, MAPK10, SHC3, COL2A1, PARVG, FLT4, PIK3CD, MYL10, VEGFD, 4930544G11RIK, PIK3CG	370	207	7691	1.1046	1	1	0.97551
Annotation Cluster 116	Enrichment Score: 0.5344374773778684
Category	Term	Count	%	PValue	Genes	List Total	Pop Hits	Pop Total	Fold Enrichment	Bonferroni	Benjamini	FDR
GOTERM_BP_FAT	GO:1904667~negative regulation of ubiquitin protein ligase activity	3	0.124792	0.0283939	MAD2L2, USP44, FBXO43	1012	5	17911	10.6192	1	0.878671	0.870838
GOTERM_BP_FAT	GO:0051444~negative regulation of ubiquitin-protein transferase activity	4	0.166389	0.033518	MAD2L2, BAG5, USP44, FBXO43	1012	13	17911	5.44573	1	0.970322	0.961673
GOTERM_BP_FAT	GO:1904666~regulation of ubiquitin protein ligase activity	4	0.166389	0.033518	CDC20B, MAD2L2, USP44, FBXO43	1012	13	17911	5.44573	1	0.970322	0.961673
GOTERM_BP_FAT	GO:0051438~regulation of ubiquitin-protein transferase activity	6	0.249584	0.10809	CDC20B, MAD2L2, 4931440F15RIK, BAG5, USP44, FBXO43	1012	45	17911	2.35982	1	1	0.991243
GOTERM_BP_FAT	GO:0031397~negative regulation of protein ubiquitination	5	0.207987	0.466581	MAD2L2, BAG5, NXN, USP44, FBXO43	1012	62	17911	1.42731	1	1	0.991243
GOTERM_BP_FAT	GO:1903321~negative regulation of protein modification by small protein conjugation or removal	5	0.207987	0.562772	MAD2L2, BAG5, NXN, USP44, FBXO43	1012	70	17911	1.26419	1	1	0.991243
GOTERM_BP_FAT	GO:0031396~regulation of protein ubiquitination	10	0.415973	0.711416	CDC20B, MAD2L2, 4931440F15RIK, BAG5, 1700020D05RIK, NXN, USP44, SPRTN, FBXO43, MAPK15	1012	183	17911	0.967138	1	1	0.991243
GOTERM_BP_FAT	GO:0042177~negative regulation of protein catabolic process	5	0.207987	0.784297	MAD2L2, BAG5, IRAK3, FBXO43, SVIP	1012	94	17911	0.941416	1	1	0.991243
GOTERM_BP_FAT	GO:1903320~regulation of protein modification by small protein conjugation or removal	10	0.415973	0.840439	CDC20B, MAD2L2, 4931440F15RIK, BAG5, 1700020D05RIK, NXN, USP44, SPRTN, FBXO43, MAPK15	1012	209	17911	0.846824	1	1	0.991243
GOTERM_BP_FAT	GO:0031398~positive regulation of protein ubiquitination	4	0.166389	0.940399	CDC20B, 1700020D05RIK, SPRTN, MAPK15	1012	105	17911	0.674233	1	1	0.991243
GOTERM_BP_FAT	GO:1903322~positive regulation of protein modification by small protein conjugation or removal	4	0.166389	0.973823	CDC20B, 1700020D05RIK, SPRTN, MAPK15	1012	124	17911	0.570923	1	1	0.991243
GOTERM_BP_FAT	GO:0051348~negative regulation of transferase activity	8	0.332779	0.993165	MAD2L2, BAG5, CDKN2C, USP44, PPP1R1C, IRAK3, FBXO43, PODN	1012	263	17911	0.538361	1	1	0.993165
Annotation Cluster 117	Enrichment Score: 0.5248873252059173
Category	Term	Count	%	PValue	Genes	List Total	Pop Hits	Pop Total	Fold Enrichment	Bonferroni	Benjamini	FDR
GOTERM_BP_FAT	GO:0045824~negative regulation of innate immune response	5	0.207987	0.211093	CCR1, DHX58, TRAFD1, IRAK3, IFI202B	1012	42	17911	2.10698	1	1	0.991243
GOTERM_BP_FAT	GO:0050777~negative regulation of immune response	10	0.415973	0.297174	CCR1, PGLYRP4, ZFP35, NLRP6, DHX58, TRAFD1, IRAK3, IFI202B, CLEC4G, CCR2	1012	128	17911	1.3827	1	1	0.991243
GOTERM_BP_FAT	GO:0031348~negative regulation of defense response	11	0.457571	0.424476	CCR1, CX3CR1, TKFC, NLRP6, DHX58, TRAFD1, IRAK3, GHRL, AOAH, IFI202B, CYP19A1	1012	161	17911	1.20922	1	1	0.991243
Annotation Cluster 118	Enrichment Score: 0.5246054195755916
Category	Term	Count	%	PValue	Genes	List Total	Pop Hits	Pop Total	Fold Enrichment	Bonferroni	Benjamini	FDR
GOTERM_BP_FAT	GO:0060972~left/right pattern formation	4	0.166389	0.178968	AHI1, IFT172, DNAAF1, MNS1	1012	26	17911	2.72286	1	1	0.991243
GOTERM_BP_FAT	GO:0070986~left/right axis specification	3	0.124792	0.185319	AHI1, IFT172, MNS1	1012	14	17911	3.79256	1	1	0.991243
GOTERM_BP_FAT	GO:0009798~axis specification	5	0.207987	0.804427	AHI1, IFT172, MNS1, PLD6, AURKA	1012	97	17911	0.9123	1	1	0.991243
Annotation Cluster 119	Enrichment Score: 0.5210504867704369
Category	Term	Count	%	PValue	Genes	List Total	Pop Hits	Pop Total	Fold Enrichment	Bonferroni	Benjamini	FDR
GOTERM_BP_FAT	GO:0046486~glycerolipid metabolic process	25	1.03993	0.0364764	CDS1, PTPRQ, DGKA, MOGAT1, PLEK, PIK3CD, LPL, PLD6, PLA2G6, PIK3R6, PIK3CG, LMF1, GK2, C3, PTDSS2, CD36, PCK1, APOBEC1, GYKL1, PGP, THRSP, HRASLS5, PLIN1, PLCD4, PLPP1	1012	288	17911	1.53634	1	1	0.991243
GOTERM_BP_FAT	GO:0006650~glycerophospholipid metabolic process	12	0.499168	0.466734	CDS1, PTDSS2, PTPRQ, PLEK, PGP, PIK3CD, HRASLS5, PLD6, PLA2G6, PLCD4, PIK3R6, PIK3CG	1012	184	17911	1.15426	1	1	0.991243
GOTERM_BP_FAT	GO:0046488~phosphatidylinositol metabolic process	7	0.291181	0.669384	CDS1, PTPRQ, PLEK, PIK3CD, PLCD4, PIK3R6, PIK3CG	1012	119	17911	1.0411	1	1	0.991243
GOTERM_BP_FAT	GO:0006644~phospholipid metabolic process	17	0.707155	0.722837	CDS1, PTPRQ, PLA2G2C, PLEK, PIK3CD, PLD6, PLA2G6, PIK3R6, PIK3CG, PTDSS2, PLPP4, PGP, HRASLS5, PLCD4, PLPP1, CCL21A, FDFT1	1012	319	17911	0.943186	1	1	0.991243
Annotation Cluster 120	Enrichment Score: 0.5202047353104894
Category	Term	Count	%	PValue	Genes	List Total	Pop Hits	Pop Total	Fold Enrichment	Bonferroni	Benjamini	FDR
GOTERM_BP_FAT	GO:1904031~positive regulation of cyclin-dependent protein kinase activity	6	0.249584	0.0729011	SPDYE4A, CCNK, TEX24, HSPA2, PROX1, STOX1	1012	40	17911	2.65479	1	1	0.991243
GOTERM_BP_FAT	GO:0045737~positive regulation of cyclin-dependent protein serine/threonine kinase activity	5	0.207987	0.176039	SPDYE4A, CCNK, TEX24, HSPA2, PROX1	1012	39	17911	2.26905	1	1	0.991243
GOTERM_BP_FAT	GO:1904029~regulation of cyclin-dependent protein kinase activity	7	0.291181	0.287125	SPDYE4A, CCNK, CDKN2C, TEX24, HSPA2, PROX1, STOX1	1012	79	17911	1.56823	1	1	0.991243
GOTERM_BP_FAT	GO:0000079~regulation of cyclin-dependent protein serine/threonine kinase activity	6	0.249584	0.451721	SPDYE4A, CCNK, CDKN2C, TEX24, HSPA2, PROX1	1012	78	17911	1.36143	1	1	0.991243
GOTERM_MF_FAT	GO:0016538~cyclin-dependent protein serine/threonine kinase regulator activity	3	0.124792	0.484998	CCNK, CDKN2C, TEX24	939	29	16866	1.8581	1	1	0.990984
GOTERM_BP_FAT	GO:0045787~positive regulation of cell cycle	13	0.540765	0.937014	CCNK, CENPV, USP2, TGFA, TEX24, HSPA2, PROX1, SPDYE4A, RNF112, TOPAZ1, PPP1R1C, 4930544G11RIK, STOX1	1012	309	17911	0.744602	1	1	0.991243
Annotation Cluster 121	Enrichment Score: 0.5191346864542496
Category	Term	Count	%	PValue	Genes	List Total	Pop Hits	Pop Total	Fold Enrichment	Bonferroni	Benjamini	FDR
GOTERM_MF_FAT	GO:0019887~protein kinase regulator activity	13	0.540765	0.191335	ANGPT4, CCNK, CDKN2C, TSACC, TEX24, PODN, MAPK8IP2, MT3, CAMK2N1, CSNK2B, ANKRD54, GHRL, FAM20A	939	162	16866	1.44137	1	1	0.990984
GOTERM_MF_FAT	GO:0019207~kinase regulator activity	14	0.582363	0.208326	ANGPT4, CCNK, CDKN2C, TSACC, TEX24, PODN, MAPK8IP2, MT3, PIK3R6, CAMK2N1, CSNK2B, ANKRD54, GHRL, FAM20A	939	181	16866	1.3893	1	1	0.990984
GOTERM_MF_FAT	GO:0030295~protein kinase activator activity	5	0.207987	0.417362	ANGPT4, GHRL, FAM20A, MAPK8IP2, MT3	939	59	16866	1.52217	1	1	0.990984
GOTERM_MF_FAT	GO:0019209~kinase activator activity	5	0.207987	0.503977	ANGPT4, GHRL, FAM20A, MAPK8IP2, MT3	939	66	16866	1.36073	1	1	0.990984
Annotation Cluster 122	Enrichment Score: 0.5081289469774729
Category	Term	Count	%	PValue	Genes	List Total	Pop Hits	Pop Total	Fold Enrichment	Bonferroni	Benjamini	FDR
GOTERM_BP_FAT	GO:0021952~central nervous system projection neuron axonogenesis	4	0.166389	0.178968	PRDM8, SPTBN4, DCX, SCN1B	1012	26	17911	2.72286	1	1	0.991243
GOTERM_BP_FAT	GO:0021955~central nervous system neuron axonogenesis	4	0.166389	0.316426	PRDM8, SPTBN4, DCX, SCN1B	1012	35	17911	2.0227	1	1	0.991243
GOTERM_BP_FAT	GO:0021954~central nervous system neuron development	6	0.249584	0.527916	PRDM8, SPTBN4, SOX1, SALL3, DCX, SCN1B	1012	85	17911	1.24931	1	1	0.991243
Annotation Cluster 123	Enrichment Score: 0.5011498943676324
Category	Term	Count	%	PValue	Genes	List Total	Pop Hits	Pop Total	Fold Enrichment	Bonferroni	Benjamini	FDR
GOTERM_BP_FAT	GO:0090083~regulation of inclusion body assembly	3	0.124792	0.185319	DNAJB2, BAG5, HSPA2	1012	14	17911	3.79256	1	1	0.991243
GOTERM_BP_FAT	GO:0042026~protein refolding	3	0.124792	0.227478	DNAJB2, BAG5, HSPA2	1012	16	17911	3.31849	1	1	0.991243
GOTERM_BP_FAT	GO:0006457~protein folding	9	0.374376	0.744199	DNAJB2, BAG5, FKBPL, DNAJB13, AIPL1, HSPA2, TXNDC8, CCT6B, CLGN	1012	169	17911	0.94253	1	1	0.991243
Annotation Cluster 124	Enrichment Score: 0.49321012756601307
Category	Term	Count	%	PValue	Genes	List Total	Pop Hits	Pop Total	Fold Enrichment	Bonferroni	Benjamini	FDR
GOTERM_BP_FAT	GO:0002444~myeloid leukocyte mediated immunity	9	0.374376	0.106448	FCGR1, LAT2, C3, SPON2, PTAFR, CXCL5, CRHR1, MYO1F, CCR2	1012	85	17911	1.87397	1	1	0.991243
GOTERM_BP_FAT	GO:0002886~regulation of myeloid leukocyte mediated immunity	6	0.249584	0.150048	FCGR1, C3, PTAFR, CXCL5, CRHR1, CCR2	1012	50	17911	2.12383	1	1	0.991243
GOTERM_BP_FAT	GO:0002275~myeloid cell activation involved in immune response	7	0.291181	0.248281	LAT2, CX3CR1, PTAFR, DOCK2, CRHR1, MYO1F, CCR2	1012	75	17911	1.65187	1	1	0.991243
GOTERM_BP_FAT	GO:0043299~leukocyte degranulation	6	0.249584	0.338541	LAT2, PTAFR, RAB27A, CRHR1, MYO1F, CCR2	1012	68	17911	1.56164	1	1	0.991243
GOTERM_BP_FAT	GO:0036230~granulocyte activation	3	0.124792	0.455353	PTAFR, MYO1F, CCR2	1012	27	17911	1.96651	1	1	0.991243
GOTERM_BP_FAT	GO:0002366~leukocyte activation involved in immune response	15	0.62396	0.50164	CX3CR1, PGLYRP4, PTAFR, LEF1, CD180, RAB27A, LY9, CRHR1, LAT2, ZFP35, GPR183, DOCK2, TLR4, MYO1F, CCR2	1012	242	17911	1.09702	1	1	0.991243
GOTERM_BP_FAT	GO:0002263~cell activation involved in immune response	15	0.62396	0.514249	CX3CR1, PGLYRP4, PTAFR, LEF1, CD180, RAB27A, LY9, CRHR1, LAT2, ZFP35, GPR183, DOCK2, TLR4, MYO1F, CCR2	1012	244	17911	1.08803	1	1	0.991243
GOTERM_BP_FAT	GO:0043300~regulation of leukocyte degranulation	3	0.124792	0.718591	PTAFR, CRHR1, CCR2	1012	44	17911	1.20672	1	1	0.991243
Annotation Cluster 125	Enrichment Score: 0.49159542922671196
Category	Term	Count	%	PValue	Genes	List Total	Pop Hits	Pop Total	Fold Enrichment	Bonferroni	Benjamini	FDR
GOTERM_BP_FAT	GO:1903307~positive regulation of regulated secretory pathway	7	0.291181	0.0611866	CACNA1I, SYT10, PTAFR, CADPS, RAB27A, CACNA1H, CRHR1	1012	50	17911	2.47781	1	1	0.991243
GOTERM_BP_FAT	GO:0045956~positive regulation of calcium ion-dependent exocytosis	4	0.166389	0.112012	CACNA1I, SYT10, CADPS, CACNA1H	1012	21	17911	3.37117	1	1	0.991243
GOTERM_BP_FAT	GO:0045921~positive regulation of exocytosis	9	0.374376	0.123292	CACNA1I, SYT10, PTAFR, CADPS, RAB27A, PLA2G6, CACNA1H, CRHR1, EXPH5	1012	88	17911	1.81009	1	1	0.991243
GOTERM_BP_FAT	GO:0045055~regulated exocytosis	14	0.582363	0.246525	GRIK5, PLEK, PTAFR, CADPS, RAB27A, CACNA1H, CRHR1, LAT2, CACNA1I, SYT11, SYT10, MYO1F, CCR2, RAB11FIP5	1012	185	17911	1.33935	1	1	0.991243
GOTERM_BP_FAT	GO:1903305~regulation of regulated secretory pathway	9	0.374376	0.298143	CACNA1I, GRIK5, SYT10, PTAFR, CADPS, RAB27A, CACNA1H, CRHR1, CCR2	1012	112	17911	1.42221	1	1	0.991243
GOTERM_BP_FAT	GO:0006887~exocytosis	20	0.831947	0.35691	CCR1, GRIK5, PLEK, PTAFR, CADPS, RAB27A, LIN7A, PLA2G6, CACNA1H, CRHR1, LAT2, CACNA1I, SYT11, SYT10, HAP1, VAMP5, MYO1F, CCR2, EXPH5, RAB11FIP5	1012	305	17911	1.16057	1	1	0.991243
GOTERM_BP_FAT	GO:0017157~regulation of exocytosis	12	0.499168	0.357504	CACNA1I, GRIK5, SYT10, PTAFR, CADPS, RAB27A, HAP1, PLA2G6, CACNA1H, CRHR1, CCR2, EXPH5	1012	169	17911	1.25671	1	1	0.991243
GOTERM_BP_FAT	GO:0017158~regulation of calcium ion-dependent exocytosis	5	0.207987	0.503674	CACNA1I, GRIK5, SYT10, CADPS, CACNA1H	1012	65	17911	1.36143	1	1	0.991243
GOTERM_BP_FAT	GO:0060627~regulation of vesicle-mediated transport	25	1.03993	0.656425	IGHM, GRIK5, PTAFR, PLA2G6, CACNA1H, CRHR1, C3, CACNA1I, CCL2, CD36, CCL21A, PACSIN1, CCR2, EXPH5, GRTP1, CADPS, RAB27A, DKK1, FCGR1, AHI1, SYT11, SYT10, PTX3, HAP1, DOCK2	1012	453	17911	0.976745	1	1	0.991243
GOTERM_BP_FAT	GO:0017156~calcium ion regulated exocytosis	6	0.249584	0.680918	CACNA1I, SYT11, GRIK5, SYT10, CADPS, CACNA1H	1012	101	17911	1.0514	1	1	0.991243
GOTERM_BP_FAT	GO:0006897~endocytosis	28	1.16473	0.720478	SPON2, IGHM, PTGER3, WAS, TREM2, ICAM5, PIK3CG, 9530002B09RIK, C3, GRK3, IGKC, GRK4, CCL2, CD36, CCL21A, PACSIN1, CCR2, RAB27A, DKK1, FCGR1, XKR8, SLC9A3, AHI1, ARC, SYT11, IRF8, PTX3, DOCK2	1012	525	17911	0.943926	1	1	0.991243
GOTERM_BP_FAT	GO:0016192~vesicle-mediated transport	52	2.16306	0.98135	IGHM, SPON2, SAMD9L, GRIK5, PLEK, TREM2, ICAM5, PIK3CG, 9530002B09RIK, CD36, CCR2, DKK1, LAT2, FCGR1, SLC9A3, RNF126, ARC, IRF8, HAP1, DOCK2, VAMP5, ARL3, PTAFR, PTGER3, WAS, LIN7A, PLA2G6, CACNA1H, CRHR1, LMF1, C3, CACNA1I, GRK3, IGKC, GRK4, CCL2, CD300LG, CCL21A, PACSIN1, EXPH5, RAB11FIP5, CCR1, GRTP1, CADPS, RAB27A, XKR8, AHI1, HOOK2, SYT11, SYT10, PTX3, MYO1F	1012	1168	17911	0.787952	1	1	0.991243
Annotation Cluster 126	Enrichment Score: 0.48731270896303425
Category	Term	Count	%	PValue	Genes	List Total	Pop Hits	Pop Total	Fold Enrichment	Bonferroni	Benjamini	FDR
GOTERM_BP_FAT	GO:0006909~phagocytosis	17	0.707155	0.0547619	SPON2, IGHM, WAS, RAB27A, TREM2, ICAM5, C3, FCGR1, XKR8, IGKC, SYT11, CCL2, IRF8, PTX3, CD36, DOCK2, CCR2	1012	183	17911	1.64413	1	1	0.991243
GOTERM_BP_FAT	GO:0050766~positive regulation of phagocytosis	7	0.291181	0.107639	FCGR1, C3, RAB27A, CCL2, PTX3, CD36, DOCK2	1012	58	17911	2.13604	1	1	0.991243
GOTERM_BP_FAT	GO:0050764~regulation of phagocytosis	8	0.332779	0.1955	FCGR1, C3, SYT11, RAB27A, CCL2, PTX3, CD36, DOCK2	1012	84	17911	1.68558	1	1	0.991243
GOTERM_BP_FAT	GO:0006887~exocytosis	20	0.831947	0.35691	CCR1, GRIK5, PLEK, PTAFR, CADPS, RAB27A, LIN7A, PLA2G6, CACNA1H, CRHR1, LAT2, CACNA1I, SYT11, SYT10, HAP1, VAMP5, MYO1F, CCR2, EXPH5, RAB11FIP5	1012	305	17911	1.16057	1	1	0.991243
GOTERM_BP_FAT	GO:0045807~positive regulation of endocytosis	10	0.415973	0.360844	FCGR1, C3, IGHM, AHI1, RAB27A, CCL2, PTX3, CD36, DOCK2, CCL21A	1012	136	17911	1.30137	1	1	0.991243
GOTERM_BP_FAT	GO:0030100~regulation of endocytosis	13	0.540765	0.597149	IGHM, RAB27A, DKK1, C3, FCGR1, AHI1, SYT11, CCL2, PTX3, CD36, DOCK2, CCL21A, PACSIN1	1012	221	17911	1.0411	1	1	0.991243
GOTERM_BP_FAT	GO:0060627~regulation of vesicle-mediated transport	25	1.03993	0.656425	IGHM, GRIK5, PTAFR, PLA2G6, CACNA1H, CRHR1, C3, CACNA1I, CCL2, CD36, CCL21A, PACSIN1, CCR2, EXPH5, GRTP1, CADPS, RAB27A, DKK1, FCGR1, AHI1, SYT11, SYT10, PTX3, HAP1, DOCK2	1012	453	17911	0.976745	1	1	0.991243
GOTERM_BP_FAT	GO:0006897~endocytosis	28	1.16473	0.720478	SPON2, IGHM, PTGER3, WAS, TREM2, ICAM5, PIK3CG, 9530002B09RIK, C3, GRK3, IGKC, GRK4, CCL2, CD36, CCL21A, PACSIN1, CCR2, RAB27A, DKK1, FCGR1, XKR8, SLC9A3, AHI1, ARC, SYT11, IRF8, PTX3, DOCK2	1012	525	17911	0.943926	1	1	0.991243
GOTERM_BP_FAT	GO:0016192~vesicle-mediated transport	52	2.16306	0.98135	IGHM, SPON2, SAMD9L, GRIK5, PLEK, TREM2, ICAM5, PIK3CG, 9530002B09RIK, CD36, CCR2, DKK1, LAT2, FCGR1, SLC9A3, RNF126, ARC, IRF8, HAP1, DOCK2, VAMP5, ARL3, PTAFR, PTGER3, WAS, LIN7A, PLA2G6, CACNA1H, CRHR1, LMF1, C3, CACNA1I, GRK3, IGKC, GRK4, CCL2, CD300LG, CCL21A, PACSIN1, EXPH5, RAB11FIP5, CCR1, GRTP1, CADPS, RAB27A, XKR8, AHI1, HOOK2, SYT11, SYT10, PTX3, MYO1F	1012	1168	17911	0.787952	1	1	0.991243
Annotation Cluster 127	Enrichment Score: 0.4860914886950206
Category	Term	Count	%	PValue	Genes	List Total	Pop Hits	Pop Total	Fold Enrichment	Bonferroni	Benjamini	FDR
KEGG_PATHWAY	mmu04066:HIF-1 signaling pathway	8	0.332779	0.217371	ANGPT4, EGLN2, PIK3CD, 1300017J02RIK, ENO3, TLR4, PIK3CG, HK1	370	102	7691	1.63031	1	1	0.97551
KEGG_PATHWAY	mmu04973:Carbohydrate digestion and absorption	4	0.166389	0.327428	PIK3CD, SLC2A5, PIK3CG, HK1	370	42	7691	1.97967	1	1	0.97551
KEGG_PATHWAY	mmu05230:Central carbon metabolism in cancer	5	0.207987	0.368951	PGAM2, PIK3CD, PFKP, PIK3CG, HK1	370	64	7691	1.62394	1	1	0.97551
KEGG_PATHWAY	mmu04930:Type II diabetes mellitus	4	0.166389	0.43286	MAPK10, PIK3CD, PIK3CG, HK1	370	50	7691	1.66292	1	1	0.97551
Annotation Cluster 128	Enrichment Score: 0.4726647986055246
Category	Term	Count	%	PValue	Genes	List Total	Pop Hits	Pop Total	Fold Enrichment	Bonferroni	Benjamini	FDR
GOTERM_BP_FAT	GO:0044058~regulation of digestive system process	6	0.249584	0.0931545	OXTR, PTGER3, STK39, ADRB1, TRPV1, AQP1	1012	43	17911	2.46957	1	1	0.991243
GOTERM_BP_FAT	GO:0032941~secretion by tissue	7	0.291181	0.408681	OXTR, STK39, ADRB1, JHY, PRLR, AQP1, APRT	1012	91	17911	1.36143	1	1	0.991243
GOTERM_BP_FAT	GO:0007589~body fluid secretion	7	0.291181	0.449301	OXTR, STK39, ADRB1, JHY, PRLR, AQP1, APRT	1012	95	17911	1.30411	1	1	0.991243
GOTERM_BP_FAT	GO:0007595~lactation	3	0.124792	0.751996	OXTR, PRLR, APRT	1012	47	17911	1.1297	1	1	0.991243
Annotation Cluster 129	Enrichment Score: 0.47238821279355314
Category	Term	Count	%	PValue	Genes	List Total	Pop Hits	Pop Total	Fold Enrichment	Bonferroni	Benjamini	FDR
GOTERM_BP_FAT	GO:0060573~cell fate specification involved in pattern specification	3	0.124792	0.14451	NKX6-2, SOX1, NKX6-1	1012	12	17911	4.42465	1	1	0.991243
GOTERM_BP_FAT	GO:0021521~ventral spinal cord interneuron specification	3	0.124792	0.14451	NKX6-2, SOX1, NKX6-1	1012	12	17911	4.42465	1	1	0.991243
GOTERM_BP_FAT	GO:0021513~spinal cord dorsal/ventral patterning	4	0.166389	0.164786	NKX6-2, SOX1, RFX4, NKX6-1	1012	25	17911	2.83178	1	1	0.991243
GOTERM_BP_FAT	GO:0021511~spinal cord patterning	4	0.166389	0.193466	NKX6-2, SOX1, RFX4, NKX6-1	1012	27	17911	2.62202	1	1	0.991243
GOTERM_BP_FAT	GO:0060579~ventral spinal cord interneuron fate commitment	3	0.124792	0.227478	NKX6-2, SOX1, NKX6-1	1012	16	17911	3.31849	1	1	0.991243
GOTERM_BP_FAT	GO:0060581~cell fate commitment involved in pattern specification	3	0.124792	0.227478	NKX6-2, SOX1, NKX6-1	1012	16	17911	3.31849	1	1	0.991243
GOTERM_BP_FAT	GO:0021514~ventral spinal cord interneuron differentiation	3	0.124792	0.2702	NKX6-2, SOX1, NKX6-1	1012	18	17911	2.94977	1	1	0.991243
GOTERM_BP_FAT	GO:0048665~neuron fate specification	4	0.166389	0.300694	NKX6-2, SOX1, FEV, NKX6-1	1012	34	17911	2.08219	1	1	0.991243
GOTERM_BP_FAT	GO:0009953~dorsal/ventral pattern formation	7	0.291181	0.5843	NKX6-2, SOX1, RFX4, GSC, IFT172, NKX6-1, OVOL2	1012	109	17911	1.13661	1	1	0.991243
GOTERM_BP_FAT	GO:0021517~ventral spinal cord development	4	0.166389	0.619417	NKX6-2, SOX1, IFT172, NKX6-1	1012	56	17911	1.26419	1	1	0.991243
GOTERM_BP_FAT	GO:0048663~neuron fate commitment	5	0.207987	0.65858	NKX6-2, SOX1, FEV, OLIG1, NKX6-1	1012	79	17911	1.12017	1	1	0.991243
GOTERM_BP_FAT	GO:0021515~cell differentiation in spinal cord	4	0.166389	0.687613	NKX6-2, SOX1, IFT172, NKX6-1	1012	62	17911	1.14185	1	1	0.991243
GOTERM_BP_FAT	GO:0021522~spinal cord motor neuron differentiation	3	0.124792	0.694273	NKX6-2, IFT172, NKX6-1	1012	42	17911	1.26419	1	1	0.991243
GOTERM_BP_FAT	GO:0021510~spinal cord development	6	0.249584	0.764636	NKX6-2, SOX1, RFX4, IFT172, NKX6-1, PLXDC1	1012	112	17911	0.94814	1	1	0.991243
Annotation Cluster 130	Enrichment Score: 0.4697271679932989
Category	Term	Count	%	PValue	Genes	List Total	Pop Hits	Pop Total	Fold Enrichment	Bonferroni	Benjamini	FDR
KEGG_PATHWAY	mmu00030:Pentose phosphate pathway	5	0.207987	0.0533591	ALDOART1, PRPS1L1, ALDOA, FBP1, PFKP	370	30	7691	3.46441	0.999999	0.546931	0.531368
GOTERM_BP_FAT	GO:0030388~fructose 1,6-bisphosphate metabolic process	3	0.124792	0.10602	ALDOA, FBP1, PFKP	1012	10	17911	5.30958	1	1	0.991243
GOTERM_BP_FAT	GO:0051289~protein homotetramerization	6	0.249584	0.429305	SYT11, DPYS, TRPV1, ALDOA, FBP1, PFKP	1012	76	17911	1.39726	1	1	0.991243
GOTERM_BP_FAT	GO:0051262~protein tetramerization	8	0.332779	0.783998	SYT11, DPYS, TRPV1, HIST1H4C, ALDOA, FBP1, PFKP, TGM3	1012	156	17911	0.907621	1	1	0.991243
GOTERM_BP_FAT	GO:0051260~protein homooligomerization	15	0.62396	0.800747	KCNG1, LGI1, HRK, SLC22A6, KCNG4, DPYS, TMEM120A, PKD2L1, TRPV1, SYT11, AQP11, ALDOA, FBP1, PFKP, KCTD12B	1012	299	17911	0.88789	1	1	0.991243
GOTERM_BP_FAT	GO:0051259~protein oligomerization	18	0.748752	0.996473	KCNG1, LGI1, HRK, SLC22A6, CHRNB3, KCNG4, DPYS, TMEM120A, PKD2L1, TRPV1, SYT11, AQP11, HIST1H4C, ALDOA, FBP1, PFKP, KCTD12B, TGM3	1012	524	17911	0.607968	1	1	0.996473
Annotation Cluster 131	Enrichment Score: 0.46921846923623556
Category	Term	Count	%	PValue	Genes	List Total	Pop Hits	Pop Total	Fold Enrichment	Bonferroni	Benjamini	FDR
GOTERM_BP_FAT	GO:0031016~pancreas development	10	0.415973	0.101556	CCDC39, RFX8, NKX6-2, DNAAF1, HNF1B, PROX1, NKX6-1, MEIS2, MYT1, CCDC40	1012	98	17911	1.80598	1	1	0.991243
GOTERM_BP_FAT	GO:0031018~endocrine pancreas development	5	0.207987	0.441307	RFX8, NKX6-2, HNF1B, NKX6-1, MYT1	1012	60	17911	1.47488	1	1	0.991243
GOTERM_BP_FAT	GO:0035270~endocrine system development	7	0.291181	0.872769	RFX8, NKX6-2, HNF1B, NKX6-1, TBX19, MYT1, CRHR1	1012	154	17911	0.804483	1	1	0.991243
Annotation Cluster 132	Enrichment Score: 0.4655878984337183
Category	Term	Count	%	PValue	Genes	List Total	Pop Hits	Pop Total	Fold Enrichment	Bonferroni	Benjamini	FDR
GOTERM_BP_FAT	GO:0045742~positive regulation of epidermal growth factor receptor signaling pathway	4	0.166389	0.193466	PDE6H, TGFA, HAP1, ESR2	1012	27	17911	2.62202	1	1	0.991243
GOTERM_BP_FAT	GO:1901186~positive regulation of ERBB signaling pathway	4	0.166389	0.208242	PDE6H, TGFA, HAP1, ESR2	1012	28	17911	2.52837	1	1	0.991243
GOTERM_BP_FAT	GO:0007173~epidermal growth factor receptor signaling pathway	7	0.291181	0.37803	RNF126, SHC3, PDE6H, TGFA, HAP1, ESR2, FAM83A	1012	88	17911	1.40784	1	1	0.991243
GOTERM_BP_FAT	GO:0042058~regulation of epidermal growth factor receptor signaling pathway	5	0.207987	0.428535	RNF126, PDE6H, TGFA, HAP1, ESR2	1012	59	17911	1.49988	1	1	0.991243
GOTERM_BP_FAT	GO:1901184~regulation of ERBB signaling pathway	5	0.207987	0.466581	RNF126, PDE6H, TGFA, HAP1, ESR2	1012	62	17911	1.42731	1	1	0.991243
GOTERM_BP_FAT	GO:0038127~ERBB signaling pathway	7	0.291181	0.528275	RNF126, SHC3, PDE6H, TGFA, HAP1, ESR2, FAM83A	1012	103	17911	1.20282	1	1	0.991243
Annotation Cluster 133	Enrichment Score: 0.4647277250931474
Category	Term	Count	%	PValue	Genes	List Total	Pop Hits	Pop Total	Fold Enrichment	Bonferroni	Benjamini	FDR
GOTERM_BP_FAT	GO:0045123~cellular extravasation	5	0.207987	0.273132	PTGER3, PTAFR, GCNT1, CCL2, CCR2	1012	47	17911	1.88283	1	1	0.991243
GOTERM_BP_FAT	GO:0050901~leukocyte tethering or rolling	3	0.124792	0.354942	PTAFR, GCNT1, CCR2	1012	22	17911	2.41345	1	1	0.991243
GOTERM_BP_FAT	GO:0061756~leukocyte adhesion to vascular endothelial cell	3	0.124792	0.416186	PTAFR, GCNT1, CCR2	1012	25	17911	2.12383	1	1	0.991243
Annotation Cluster 134	Enrichment Score: 0.464246468336849
Category	Term	Count	%	PValue	Genes	List Total	Pop Hits	Pop Total	Fold Enrichment	Bonferroni	Benjamini	FDR
KEGG_PATHWAY	mmu04022:cGMP-PKG signaling pathway	11	0.457571	0.256156	KCNU1, EDNRB, PPP3R2, CREB3L4, KCNMB3, KCNMB4, ADRB1, PLCB2, 4930544G11RIK, AGTR1A, AGTR1B	370	163	7691	1.40277	1	1	0.97551
KEGG_PATHWAY	mmu04270:Vascular smooth muscle contraction	9	0.374376	0.264632	KCNU1, PLA2G2C, KCNMB3, KCNMB4, PLA2G6, PLCB2, 4930544G11RIK, AGTR1A, AGTR1B	370	127	7691	1.47306	1	1	0.97551
KEGG_PATHWAY	mmu04911:Insulin secretion	5	0.207987	0.597192	KCNU1, CREB3L4, KCNMB3, KCNMB4, PLCB2	370	86	7691	1.20852	1	1	0.97551
Annotation Cluster 135	Enrichment Score: 0.458266983651473
Category	Term	Count	%	PValue	Genes	List Total	Pop Hits	Pop Total	Fold Enrichment	Bonferroni	Benjamini	FDR
GOTERM_BP_FAT	GO:0006796~phosphate-containing compound metabolic process	194	8.06988	0.00392637	CCNK, OXTR, ULK4, TESK1, 1700018B24RIK, ENO3, PTPDC1, RXFP2, ENO4, AQP1, EDNRB, CDK20, PROK2, ROPN1L, PDK2, EPHA5, ACOT7, MAPK8IP2, DKK1, PLPP4, CSNK2B, TBPL1, PPP1R42, PLPP1, ROPN1, ATF3, CDS1, PPP1R36, SPTBN4, ALDOART2, ALDOART1, PDE1C, EPHA10, LHB, TEX24, TGFA, PLA2G6, CRHR1, PIK3R6, TTBK1, LDHC, C3, PTDSS2, LDHA, 4930544G11RIK, CCL21A, FDFT1, CCR1, NGFR, PPP1R27, SRMS, GDF5, ACR, GDF9, PPP1R1…	1012	2869	17911	1.19677	1	0.286808	0.284251
GOTERM_BP_FAT	GO:0006793~phosphorus metabolic process	194	8.06988	0.00446026	CCNK, OXTR, ULK4, TESK1, 1700018B24RIK, ENO3, PTPDC1, RXFP2, ENO4, AQP1, EDNRB, CDK20, PROK2, ROPN1L, PDK2, EPHA5, ACOT7, MAPK8IP2, DKK1, PLPP4, CSNK2B, TBPL1, PPP1R42, PLPP1, ROPN1, ATF3, CDS1, PPP1R36, SPTBN4, ALDOART2, ALDOART1, PDE1C, EPHA10, LHB, TEX24, TGFA, PLA2G6, CRHR1, PIK3R6, TTBK1, LDHC, C3, PTDSS2, LDHA, 4930544G11RIK, CCL21A, FDFT1, CCR1, NGFR, PPP1R27, SRMS, GDF5, ACR, GDF9, PPP1R1…	1012	2873	17911	1.1951	1	0.301284	0.298598
GOTERM_BP_FAT	GO:0016310~phosphorylation	135	5.61564	0.0444191	CCNK, OXTR, DGKA, ULK4, TESK1, STKLD1, FGF1, ENO3, ENO4, EDNRB, CDK20, PROK2, ROPN1L, PDK2, EPHA5, CDKL3, CDKL4, GM5174, MAPK8IP2, DKK1, PRLR, REN1, BC030499, MAK, CSNK2B, DOK7, TSSK1, ROPN1, ATF3, CDKL1, SPTBN4, ALDOART2, ALDOART1, EPHA10, TSACC, STK39, TEX24, TGFA, TNFRSF11A, PLA2G6, DNAJC27, AK7, PIK3R6, AK8, TTBK1, AK9, C3, GRK3, STK33, TKFC, NLRP6, GRK4, HRH4, PGK2, 4930544G11RIK, CCL21A, CC…	1012	2063	17911	1.15817	1	1	0.991243
GOTERM_BP_FAT	GO:0070374~positive regulation of ERK1 and ERK2 cascade	17	0.707155	0.0716458	CCR1, CCL12, CCL22, FLT4, TREM2, TNFRSF11A, DNAJC27, MT3, ESR2, C3, CCL7, GPR183, CCL2, CD36, TLR4, CCL21A, TLR2	1012	190	17911	1.58356	1	1	0.991243
GOTERM_BP_FAT	GO:0001934~positive regulation of protein phosphorylation	61	2.53744	0.088718	ALK, IGHM, CCNK, FLT4, TREM2, FGF1, GRM1, PIK3CG, EDNRB, PROK2, CD36, TNFRSF19, PROX1, MAPK8IP2, PRLR, GFRA2, AGTR1A, TLR1, SPDYE4A, CSNK2B, DOK7, FAM20A, TLR4, TLR2, CCL12, TSACC, PELI2, PTGER3, TEX24, TGFA, AKAP6, TNFRSF11A, PLA2G6, DNAJC27, PIK3R6, C3, GRK3, CCL7, CCL2, LEFTY2, CCL21A, 4930544G11RIK, STOX1, CCR1, NGFR, KL, ANGPT4, CCL22, PDE6H, OSM, HSPA2, MAPK15, MT3, GDF5, ESR2, MAD2L2, GDF9…	1012	893	17911	1.20898	1	1	0.991243
GOTERM_BP_FAT	GO:0071902~positive regulation of protein serine/threonine kinase activity	21	0.873544	0.0962042	ALK, IGHM, CCNK, PDE6H, TGFA, TEX24, AKAP6, TNFRSF11A, HSPA2, PROX1, FGF1, GRM1, PIK3R6, PIK3CG, TLR1, SPDYE4A, NEK10, PROK2, GHRL, TLR4, 4930544G11RIK	1012	259	17911	1.43502	1	1	0.991243
GOTERM_BP_FAT	GO:0043410~positive regulation of MAPK cascade	34	1.41431	0.10701	ALK, IGHM, CCL12, FLT4, PELI2, TGFA, TREM2, TNFRSF11A, FGF1, DNAJC27, PIK3R6, GRM1, PIK3CG, C3, CCL7, PROK2, CCL2, CD36, CCL21A, CCR1, NGFR, KL, CCL22, PDE6H, TNFRSF19, OSM, MAPK8IP2, MT3, ESR2, GPR183, NEK10, GHRL, TLR4, TLR2	1012	467	17911	1.28855	1	1	0.991243
GOTERM_BP_FAT	GO:0045937~positive regulation of phosphate metabolic process	70	2.91181	0.107354	ALK, IGHM, CCNK, FLT4, PLEK, TREM2, FGF1, RXFP2, GRM1, PIK3CG, EDNRB, PROK2, CD36, PIFO, TNFRSF19, PROX1, MAPK8IP2, PRLR, GFRA2, AGTR1A, TLR1, SPDYE4A, MRAP, CSNK2B, DOK7, FAM20A, TLR4, TLR2, CCL12, TSACC, PTAFR, PELI2, PTGER3, TEX24, TGFA, ADRB1, AKAP6, TNFRSF11A, PLA2G6, DNAJC27, PIK3R6, CRHR1, C3, GRK3, CCL7, CCL2, LEFTY2, CCL21A, 4930544G11RIK, STOX1, CCR1, NGFR, KL, ANGPT4, CCL22, PDE6H, OSM…	1012	1053	17911	1.17655	1	1	0.991243
GOTERM_BP_FAT	GO:0010562~positive regulation of phosphorus metabolic process	70	2.91181	0.107354	ALK, IGHM, CCNK, FLT4, PLEK, TREM2, FGF1, RXFP2, GRM1, PIK3CG, EDNRB, PROK2, CD36, PIFO, TNFRSF19, PROX1, MAPK8IP2, PRLR, GFRA2, AGTR1A, TLR1, SPDYE4A, MRAP, CSNK2B, DOK7, FAM20A, TLR4, TLR2, CCL12, TSACC, PTAFR, PELI2, PTGER3, TEX24, TGFA, ADRB1, AKAP6, TNFRSF11A, PLA2G6, DNAJC27, PIK3R6, CRHR1, C3, GRK3, CCL7, CCL2, LEFTY2, CCL21A, 4930544G11RIK, STOX1, CCR1, NGFR, KL, ANGPT4, CCL22, PDE6H, OSM…	1012	1053	17911	1.17655	1	1	0.991243
GOTERM_BP_FAT	GO:0051174~regulation of phosphorus metabolic process	104	4.32612	0.124403	CCNK, ULK4, FGF1, RXFP2, EDNRB, PROK2, ROPN1L, MAPK8IP2, DKK1, PRLR, REN1, CSNK2B, DOK7, PPP1R42, AIPL1, ROPN1, ATF3, PPP1R36, SPTBN4, TSACC, LHB, STK39, TEX24, TGFA, ADRB1, TNFRSF11A, PLA2G6, DNAJC27, PIK3R6, CRHR1, C3, GRK3, NLRP6, HRH4, 4930544G11RIK, CCL21A, CCR1, NGFR, KL, PPP1R27, HSPA2, MT3, GDF5, ESR2, ACR, GDF9, PPP1R1C, GPR183, CNTN1, ALK, IGHM, CSRNP3, IGBP1B, PPP1R11, FLT4, PLEK, TREM…	1012	1633	17911	1.12716	1	1	0.991243
GOTERM_BP_FAT	GO:0042327~positive regulation of phosphorylation	62	2.57903	0.126091	ALK, IGHM, CCNK, FLT4, TREM2, FGF1, GRM1, PIK3CG, EDNRB, PROK2, CD36, PIFO, TNFRSF19, PROX1, MAPK8IP2, PRLR, GFRA2, AGTR1A, TLR1, SPDYE4A, CSNK2B, DOK7, FAM20A, TLR4, TLR2, CCL12, TSACC, PELI2, PTGER3, TEX24, TGFA, AKAP6, TNFRSF11A, PLA2G6, DNAJC27, PIK3R6, C3, GRK3, CCL7, CCL2, LEFTY2, CCL21A, 4930544G11RIK, STOX1, CCR1, NGFR, KL, ANGPT4, CCL22, PDE6H, OSM, HSPA2, MAPK15, MT3, GDF5, ESR2, MAD2L2…	1012	934	17911	1.17485	1	1	0.991243
GOTERM_BP_FAT	GO:0006468~protein phosphorylation	110	4.57571	0.126643	CCNK, OXTR, ULK4, TESK1, STKLD1, FGF1, EDNRB, CDK20, PROK2, PDK2, EPHA5, CDKL3, CDKL4, GM5174, MAPK8IP2, DKK1, PRLR, REN1, BC030499, MAK, CSNK2B, DOK7, TSSK1, ATF3, CDKL1, SPTBN4, EPHA10, TSACC, STK39, TEX24, TGFA, TNFRSF11A, PLA2G6, DNAJC27, PIK3R6, TTBK1, C3, GRK3, STK33, NLRP6, GRK4, HRH4, 4930544G11RIK, CCL21A, CCR1, NGFR, KL, SRMS, HSPA2, MT3, GDF5, ESR2, GDF9, PPP1R1C, GPR183, CNTN1, FGF12,…	1012	1737	17911	1.12081	1	1	0.991243
GOTERM_BP_FAT	GO:0019220~regulation of phosphate metabolic process	104	4.32612	0.127316	CCNK, ULK4, FGF1, RXFP2, EDNRB, PROK2, ROPN1L, MAPK8IP2, DKK1, PRLR, REN1, CSNK2B, DOK7, PPP1R42, AIPL1, ROPN1, ATF3, PPP1R36, SPTBN4, TSACC, LHB, STK39, TEX24, TGFA, ADRB1, TNFRSF11A, PLA2G6, DNAJC27, PIK3R6, CRHR1, C3, GRK3, NLRP6, HRH4, 4930544G11RIK, CCL21A, CCR1, NGFR, KL, PPP1R27, HSPA2, MT3, GDF5, ESR2, ACR, GDF9, PPP1R1C, GPR183, CNTN1, ALK, IGHM, CSRNP3, IGBP1B, PPP1R11, FLT4, PLEK, TREM…	1012	1632	17911	1.12785	1	1	0.991243
GOTERM_BP_FAT	GO:0070372~regulation of ERK1 and ERK2 cascade	21	0.873544	0.141378	CCR1, CCL12, CCL22, FLT4, TREM2, TNFRSF11A, DNAJC27, MT3, ESR2, C3, NLRP6, CCL7, GPR183, NEK10, CCL2, CD36, TLR4, ATF3, CCL21A, STOX1, TLR2	1012	274	17911	1.35646	1	1	0.991243
GOTERM_BP_FAT	GO:0007166~cell surface receptor signaling pathway	141	5.86522	0.146238	IFT172, GFI1, HP, PKD2L1, 1700018B24RIK, FGF1, PTPDC1, CYSLTR1, SOX17, SALL3, C3AR1, SH2D6, PDK2, EPHA5, IGFBP5, CD180, KRT8, HNF1B, HFE2, MAPK8IP2, DKK1, PRLR, OVOL2, FCGR1, ADAM18, ARC, RNF126, ADAM5, RFX4, CSNK2B, WDPCP, ATF3, SKAP1, SHC3, EPHA10, ARL3, TGFA, ADRB1, TNFRSF11A, CRHR1, KLRK1, PLXNA2, LPXN, NKX6-1, 4930544G11RIK, CCL21A, FAM83A, CCR1, MOAP1, NGFR, KL, SRMS, CNTN6, GCSAM, MT3, GDF…	1012	2278	17911	1.09548	1	1	0.991243
GOTERM_BP_FAT	GO:0045860~positive regulation of protein kinase activity	28	1.16473	0.15197	ALK, IGHM, CCNK, TSACC, TEX24, TGFA, AKAP6, TNFRSF11A, FGF1, PIK3R6, GRM1, PIK3CG, PROK2, 4930544G11RIK, CCL21A, STOX1, PDE6H, HSPA2, PROX1, MT3, PRLR, AGTR1A, TLR1, SPDYE4A, DOK7, NEK10, GHRL, TLR4	1012	388	17911	1.27722	1	1	0.991243
GOTERM_BP_FAT	GO:0070371~ERK1 and ERK2 cascade	20	0.831947	0.164588	CCR1, CCL12, OXTR, CCL22, FLT4, TREM2, TNFRSF11A, DNAJC27, MT3, ESR2, C3, NLRP6, CCL7, GPR183, CCL2, CD36, TLR4, ATF3, CCL21A, TLR2	1012	264	17911	1.3408	1	1	0.991243
GOTERM_BP_FAT	GO:0043408~regulation of MAPK cascade	45	1.87188	0.176422	ALK, IGHM, CCL12, FLT4, PELI2, ULK4, TGFA, TREM2, GRIK2, TNFRSF11A, FGF1, DNAJC27, PIK3R6, GRM1, PIK3CG, C3, CCL7, NLRP6, HRH4, PROK2, CCL2, CD36, LEFTY2, CCL21A, STOX1, CCR1, NGFR, KL, CCL22, PDE6H, TNFRSF19, OSM, IRAK3, MAPK8IP2, MT3, GDF5, ESR2, REN1, GDF9, GPR183, NEK10, GHRL, TLR4, ATF3, TLR2	1012	675	17911	1.17991	1	1	0.991243
GOTERM_BP_FAT	GO:0033674~positive regulation of kinase activity	29	1.20632	0.213353	ALK, IGHM, CCNK, TSACC, TEX24, TGFA, AKAP6, TNFRSF11A, FGF1, PIK3R6, GRM1, PIK3CG, PROK2, 4930544G11RIK, CCL21A, STOX1, PDE6H, PIFO, HSPA2, PROX1, MT3, PRLR, AGTR1A, TLR1, SPDYE4A, DOK7, NEK10, GHRL, TLR4	1012	423	17911	1.21338	1	1	0.991243
GOTERM_BP_FAT	GO:0000187~activation of MAPK activity	9	0.374376	0.25711	ALK, IGHM, PDE6H, PROK2, TGFA, GHRL, FGF1, TLR4, GRM1	1012	107	17911	1.48867	1	1	0.991243
GOTERM_BP_FAT	GO:0031401~positive regulation of protein modification process	67	2.78702	0.269611	ALK, IGHM, CCNK, PHF1, FLT4, TREM2, FGF1, GRM1, PIK3CG, EDNRB, PROK2, CD36, TNFRSF19, PROX1, MAPK8IP2, PRLR, GFRA2, AGTR1A, TLR1, SPDYE4A, CDC20B, 1700020D05RIK, CSNK2B, DOK7, FAM20A, NUPR1, TLR4, TLR2, CCL12, TSACC, PELI2, PTGER3, TEX24, TGFA, AKAP6, TNFRSF11A, PLA2G6, DNAJC27, PIK3R6, C3, GRK3, CCL7, CCL2, LEFTY2, CCL21A, 4930544G11RIK, STOX1, CCR1, NGFR, KL, ANGPT4, CCL22, PDE6H, OSM, HSPA2, M…	1012	1082	17911	1.09594	1	1	0.991243
GOTERM_BP_FAT	GO:0023014~signal transduction by protein phosphorylation	44	1.83028	0.285401	ALK, IGHM, CCL12, OXTR, FLT4, PELI2, ULK4, STK39, TGFA, TREM2, GRIK2, TNFRSF11A, FGF1, DNAJC27, PIK3R6, GRM1, PIK3CG, C3, CCL7, NLRP6, PROK2, CCL2, CD36, CCL21A, STOX1, CCR1, NGFR, KL, CCL22, PDE6H, TNFRSF19, OSM, IRAK3, MAPK8IP2, MT3, ESR2, MAPK10, GPR183, NEK10, GHRL, TLR4, FGF12, ATF3, TLR2	1012	695	17911	1.12049	1	1	0.991243
GOTERM_BP_FAT	GO:0001932~regulation of protein phosphorylation	79	3.28619	0.319048	ALK, IGHM, CCNK, FLT4, ULK4, TREM2, GRIK2, FGF1, GRM1, PIK3CG, EDNRB, PROK2, ROPN1L, CD36, TNFRSF19, IRAK3, PROX1, MAPK8IP2, PRLR, DKK1, GFRA2, AGTR1A, TLR1, SPDYE4A, REN1, SPDYE4B, CSNK2B, DOK7, FAM20A, TLR4, ATF3, ROPN1, TLR2, SPTBN4, CCL12, TSACC, PELI2, PTGER3, STK39, TEX24, TGFA, AKAP6, TNFRSF11A, PLA2G6, DNAJC27, PIK3R6, C3, GRK3, CCL7, NLRP6, HRH4, CCL2, ANKRD54, LEFTY2, CCL21A, 4930544G11…	1012	1309	17911	1.06814	1	1	0.991243
GOTERM_BP_FAT	GO:0000165~MAPK cascade	43	1.78869	0.320451	ALK, IGHM, CCL12, OXTR, FLT4, PELI2, ULK4, TGFA, TREM2, GRIK2, TNFRSF11A, FGF1, DNAJC27, PIK3R6, GRM1, PIK3CG, C3, CCL7, NLRP6, PROK2, CCL2, CD36, CCL21A, STOX1, CCR1, NGFR, KL, CCL22, PDE6H, TNFRSF19, OSM, IRAK3, MAPK8IP2, MT3, ESR2, MAPK10, GPR183, NEK10, GHRL, TLR4, FGF12, ATF3, TLR2	1012	691	17911	1.10136	1	1	0.991243
GOTERM_BP_FAT	GO:0043406~positive regulation of MAP kinase activity	13	0.540765	0.338464	ALK, IGHM, PDE6H, TGFA, TNFRSF11A, FGF1, GRM1, PIK3R6, PIK3CG, NEK10, PROK2, GHRL, TLR4	1012	183	17911	1.25728	1	1	0.991243
GOTERM_BP_FAT	GO:0031399~regulation of protein modification process	96	3.99334	0.355147	ALK, HOTAIR, IGHM, CCNK, PPP1R11, PHF1, FLT4, GFI1, ULK4, TREM2, GRIK2, FGF1, GRM1, PIK3CG, EDNRB, PROK2, ROPN1L, CD36, USP44, TNFRSF19, IRAK3, PROX1, MAPK8IP2, PRLR, DKK1, GFRA2, AGTR1A, TLR1, SPDYE4A, CDC20B, REN1, SPDYE4B, 4933415F23RIK, 1700020D05RIK, CSNK2B, DOK7, FAM20A, NUPR1, TLR4, ATF3, ROPN1, TLR2, SPTBN4, CCL12, TSACC, NXN, PELI2, PTGER3, STK39, TEX24, TGFA, AKAP6, TNFRSF11A, FBXO43, P…	1012	1618	17911	1.0501	1	1	0.991243
GOTERM_BP_FAT	GO:0051347~positive regulation of transferase activity	31	1.28952	0.355166	ALK, IGHM, CCNK, TSACC, TEX24, TGFA, AKAP6, TNFRSF11A, FGF1, PIK3R6, GRM1, PIK3CG, PROK2, 4930544G11RIK, CCL21A, STOX1, PDE6H, PIFO, HSPA2, PROX1, MAPK15, MT3, PRLR, AGTR1A, TLR1, SPDYE4A, CDC20B, DOK7, NEK10, GHRL, TLR4	1012	494	17911	1.11064	1	1	0.991243
GOTERM_BP_FAT	GO:0042325~regulation of phosphorylation	82	3.41098	0.450488	ALK, IGHM, CCNK, FLT4, ULK4, TREM2, GRIK2, FGF1, GRM1, PIK3CG, EDNRB, PROK2, ROPN1L, CD36, PIFO, TNFRSF19, IRAK3, PROX1, MAPK8IP2, PRLR, DKK1, GFRA2, AGTR1A, TLR1, SPDYE4A, REN1, SPDYE4B, 4933415F23RIK, CSNK2B, DOK7, FAM20A, TLR4, FBP1, ATF3, ROPN1, TLR2, SPTBN4, CCL12, TSACC, PELI2, PTGER3, STK39, TEX24, TGFA, AKAP6, TNFRSF11A, PLA2G6, DNAJC27, PIK3R6, C3, GRK3, CCL7, NLRP6, HRH4, CCL2, ANKRD54,…	1012	1407	17911	1.03148	1	1	0.991243
GOTERM_BP_FAT	GO:0032147~activation of protein kinase activity	13	0.540765	0.511444	ALK, IGHM, PDE6H, TGFA, FGF1, PRLR, MT3, GRM1, AGTR1A, TLR1, PROK2, GHRL, TLR4	1012	208	17911	1.10616	1	1	0.991243
GOTERM_BP_FAT	GO:0006464~cellular protein modification process	197	8.19468	0.516399	CCNK, OXTR, GFI1, ULK4, TESK1, 9530002B09RIK, PTPDC1, LCE1B, EDNRB, CDK20, PROK2, ROPN1L, PDK2, HERC6, EPHA5, P3H2, MAPK8IP2, DKK1, RNF126, RNF125, TRIM17, CSNK2B, TTLL13, TTLL11, 1700016K19RIK, PLPP1, ROPN1, ATF3, SPTBN4, EPHA10, CDCA3, TEX24, TGFA, ART5, PLA2G6, PIK3R6, TTBK1, 4921501E09RIK, ART1, C3, ZNHIT1, ST8SIA4, PCK1, 4930544G11RIK, CCL21A, CCR1, DNAH12, NGFR, SRMS, BCL11A, GDF5, GDF9, KL…	1012	3474	17911	1.00363	1	1	0.991243
GOTERM_BP_FAT	GO:0036211~protein modification process	197	8.19468	0.516399	CCNK, OXTR, GFI1, ULK4, TESK1, 9530002B09RIK, PTPDC1, LCE1B, EDNRB, CDK20, PROK2, ROPN1L, PDK2, HERC6, EPHA5, P3H2, MAPK8IP2, DKK1, RNF126, RNF125, TRIM17, CSNK2B, TTLL13, TTLL11, 1700016K19RIK, PLPP1, ROPN1, ATF3, SPTBN4, EPHA10, CDCA3, TEX24, TGFA, ART5, PLA2G6, PIK3R6, TTBK1, 4921501E09RIK, ART1, C3, ZNHIT1, ST8SIA4, PCK1, 4930544G11RIK, CCL21A, CCR1, DNAH12, NGFR, SRMS, BCL11A, GDF5, GDF9, KL…	1012	3474	17911	1.00363	1	1	0.991243
GOTERM_BP_FAT	GO:0048584~positive regulation of response to stimulus	103	4.28453	0.580765	SPON2, GPR68, IFT172, GFI1, 1700018B24RIK, FGF1, KLRB1C, DHX58, CCL27A, C3AR1, PROK2, IGFBP5, CD180, MAPK8IP2, FCGR1, ARC, CSNK2B, ANKRD42, ATF3, SKAP1, TGFA, ADRB1, TNFRSF11A, PLA2G6, DNAJC27, PIK3R6, CRHR1, C3, TKFC, KLRK1, NLRP6, LPXN, 4930544G11RIK, CCL21A, CCR1, MOAP1, NGFR, KL, CRTAM, GCSAM, MT3, GDF5, CD55B, ESR2, MLLT11, GDF9, ARTN, GPR183, HRK, ALK, MESP1, IGHM, FLT4, PLEK, TREM2, C8B, C…	1012	1834	17911	0.993979	1	1	0.991243
GOTERM_BP_FAT	GO:0071900~regulation of protein serine/threonine kinase activity	23	0.956739	0.605568	ALK, IGHM, CCNK, CDKN2C, PDE6H, TGFA, TEX24, AKAP6, IRAK3, TNFRSF11A, HSPA2, PROX1, FGF1, GRM1, PIK3R6, PIK3CG, TLR1, SPDYE4A, NEK10, PROK2, GHRL, TLR4, 4930544G11RIK	1012	405	17911	1.00511	1	1	0.991243
GOTERM_BP_FAT	GO:0045859~regulation of protein kinase activity	34	1.41431	0.645311	ALK, IGHM, CCNK, TSACC, TEX24, TGFA, AKAP6, TNFRSF11A, FGF1, PIK3R6, GRM1, PIK3CG, PROK2, ANKRD54, 4930544G11RIK, CCL21A, STOX1, CDKN2C, PDE6H, IRAK3, HSPA2, PROX1, PODN, MT3, PRLR, AGTR1A, TLR1, SPDYE4A, SPDYE4B, PPP1R1C, DOK7, NEK10, GHRL, TLR4	1012	615	17911	0.97846	1	1	0.991243
GOTERM_BP_FAT	GO:0032270~positive regulation of cellular protein metabolic process	73	3.03661	0.675879	ALK, IGHM, CCNK, PHF1, FLT4, TREM2, FGF1, GRM1, PIK3CG, EDNRB, PROK2, CD36, CTSC, TNFRSF19, PROX1, MAPK8IP2, PRLR, GFRA2, AGTR1A, TLR1, SPDYE4A, CDC20B, RNF125, 1700020D05RIK, CSNK2B, DOK7, FAM20A, NUPR1, TLR4, TLR2, CCL12, TSACC, PTAFR, PELI2, PTGER3, TEX24, TGFA, AKAP6, TNFRSF11A, PLA2G6, DNAJC27, PIK3R6, AURKA, C3, GRK3, ACVR1C, CCL7, CCL2, LEFTY2, CCL21A, 4930544G11RIK, STOX1, E330034G19RIK, …	1012	1334	17911	0.968515	1	1	0.991243
GOTERM_BP_FAT	GO:0051338~regulation of transferase activity	42	1.74709	0.67901	ALK, IGHM, CCNK, TSACC, TEX24, TGFA, AKAP6, TNFRSF11A, FBXO43, FGF1, PIK3R6, GRM1, PIK3CG, BAG5, PROK2, ANKRD54, 4930544G11RIK, CCL21A, STOX1, 4931440F15RIK, CDKN2C, PDE6H, USP44, PIFO, IRAK3, HSPA2, PROX1, PODN, MAPK15, MT3, PRLR, AGTR1A, TLR1, MAD2L2, SPDYE4A, CDC20B, SPDYE4B, PPP1R1C, DOK7, NEK10, GHRL, TLR4	1012	771	17911	0.964127	1	1	0.991243
GOTERM_BP_FAT	GO:0051247~positive regulation of protein metabolic process	78	3.24459	0.68411	ALK, IGHM, CCNK, PHF1, FLT4, TREM2, FGF1, GRM1, PIK3CG, CD1D1, EDNRB, SOX17, PROK2, CD36, CTSC, CCR2, TNFRSF19, CYBB, PROX1, MAPK8IP2, PRLR, GFRA2, AGTR1A, TLR1, SPDYE4A, CDC20B, RNF125, 1700020D05RIK, CSNK2B, DOK7, FAM20A, NUPR1, TLR4, TLR2, CCL12, TSACC, PTAFR, PELI2, PTGER3, TEX24, TGFA, AKAP6, TNFRSF11A, PLA2G6, DNAJC27, PIK3R6, AURKA, C3, GRK3, ACVR1C, CCL7, CCL2, LEFTY2, CCL21A, 4930544G11R…	1012	1428	17911	0.966731	1	1	0.991243
GOTERM_BP_FAT	GO:0050790~regulation of catalytic activity	89	3.70216	0.757307	ALK, IGHM, CCNK, CSRNP3, PPP1R11, GFI1, PLEK, HP, ELFN2, FGF1, ELFN1, GRM1, PIK3CG, WFDC3, AQP1, TMEM225, PROK2, 1300017J02RIK, EPHA5, SPINK2, USP44, PIFO, IRAK3, PROX1, PRLR, SERPINB8, AGTR1A, TLR1, SPDYE4A, CDC20B, MYL4, SPDYE4B, 4933415F23RIK, CSNK2B, DOK7, PPP1R42, TLR4, PPP1R36, CCL12, TSACC, PTAFR, LEF1, TEX24, TGFA, ADRB1, AKAP6, TNFRSF11A, FBXO43, RASAL3, PIK3R6, CRHR1, RASGRP3, LMF1, ACV…	1012	1662	17911	0.94776	1	1	0.991243
GOTERM_BP_FAT	GO:0043549~regulation of kinase activity	35	1.45591	0.777537	ALK, IGHM, CCNK, TSACC, TEX24, TGFA, AKAP6, TNFRSF11A, FGF1, PIK3R6, GRM1, PIK3CG, PROK2, ANKRD54, 4930544G11RIK, CCL21A, STOX1, CDKN2C, PDE6H, PIFO, IRAK3, HSPA2, PROX1, PODN, MT3, PRLR, AGTR1A, TLR1, SPDYE4A, SPDYE4B, PPP1R1C, DOK7, NEK10, GHRL, TLR4	1012	674	17911	0.919068	1	1	0.991243
GOTERM_BP_FAT	GO:1902533~positive regulation of intracellular signal transduction	47	1.95507	0.793671	ALK, IGHM, CCL12, FLT4, PELI2, TGFA, AKAP6, ADRB1, TREM2, TNFRSF11A, FGF1, PLA2G6, DNAJC27, PIK3R6, CXCL5, GRM1, PIK3CG, C3, CCL7, DHX58, PROK2, CCL2, CD36, 4930544G11RIK, CCL21A, STOX1, CCR1, NGFR, KL, CCL22, PDE6H, IGFBP5, AI464131, TNFRSF19, OSM, MAPK8IP2, MT3, AGTR1A, ESR2, TLR1, GPR183, NEK10, GHRL, HAP1, DOCK2, TLR4, TLR2	1012	905	17911	0.919155	1	1	0.991243
GOTERM_BP_FAT	GO:0043405~regulation of MAP kinase activity	14	0.582363	0.803373	ALK, IGHM, PDE6H, TGFA, IRAK3, TNFRSF11A, FGF1, GRM1, PIK3R6, PIK3CG, NEK10, PROK2, GHRL, TLR4	1012	280	17911	0.884931	1	1	0.991243
GOTERM_BP_FAT	GO:0010647~positive regulation of cell communication	77	3.203	0.843588	ALK, HRK, MESP1, IGHM, OXTR, GPR68, FLT4, IFT172, GFI1, TREM2, 1700018B24RIK, GRIK2, FGF1, CXCL5, GRM1, PIK3CG, DHX58, PROK2, RSPO3, CD38, CD36, CTSC, IGFBP5, TNFRSF12A, CD180, TNFRSF19, MAPK8IP2, AGTR1A, TLR1, ARC, CSNK2B, LANCL2, HAP1, DOCK2, TLR4, ATF3, TLR2, CX3CR1, CCL12, PELI2, TGFA, ADRB1, AKAP6, TNFRSF11A, PLA2G6, DNAJC27, PIK3R6, CRHR1, NPS, C3, CCL7, CCL2, NKX6-1, LEFTY2, CCL21A, ZSWIM2…	1012	1490	17911	0.914626	1	1	0.991243
GOTERM_BP_FAT	GO:0023056~positive regulation of signaling	77	3.203	0.854237	ALK, HRK, MESP1, IGHM, OXTR, GPR68, FLT4, IFT172, GFI1, TREM2, 1700018B24RIK, GRIK2, FGF1, CXCL5, GRM1, PIK3CG, DHX58, PROK2, RSPO3, CD38, CD36, CTSC, IGFBP5, TNFRSF12A, CD180, TNFRSF19, MAPK8IP2, AGTR1A, TLR1, ARC, CSNK2B, LANCL2, HAP1, DOCK2, TLR4, ATF3, TLR2, CX3CR1, CCL12, PELI2, TGFA, ADRB1, AKAP6, TNFRSF11A, PLA2G6, DNAJC27, PIK3R6, CRHR1, NPS, C3, CCL7, CCL2, NKX6-1, LEFTY2, CCL21A, ZSWIM2…	1012	1497	17911	0.91035	1	1	0.991243
GOTERM_BP_FAT	GO:0043085~positive regulation of catalytic activity	48	1.99667	0.874882	ALK, IGHM, CCL12, CCNK, TSACC, PLEK, PTAFR, TEX24, TGFA, AKAP6, ADRB1, TNFRSF11A, FGF1, PIK3R6, GRM1, PIK3CG, CRHR1, LMF1, ACVR1C, CCL7, FTMT, PROK2, CCL2, 4930544G11RIK, CCL21A, STOX1, NGFR, CCL22, PDE6H, GRTP1, PIFO, GM34302, HSPA2, PROX1, MAPK15, MT3, PRLR, TSHR, AGTR1A, TLR1, MYL4, ACR, SPDYE4A, CDC20B, DOK7, NEK10, GHRL, TLR4	1012	965	17911	0.880346	1	1	0.991243
GOTERM_BP_FAT	GO:0009967~positive regulation of signal transduction	67	2.78702	0.8801	ALK, HRK, MESP1, IGHM, FLT4, IFT172, GFI1, TREM2, 1700018B24RIK, FGF1, CXCL5, GRM1, PIK3CG, DHX58, PROK2, RSPO3, CD36, CTSC, IGFBP5, TNFRSF12A, CD180, TNFRSF19, MAPK8IP2, AGTR1A, TLR1, ARC, CSNK2B, LANCL2, HAP1, DOCK2, TLR4, ATF3, TLR2, CCL12, PELI2, TGFA, ADRB1, AKAP6, TNFRSF11A, PLA2G6, DNAJC27, PIK3R6, C3, CCL7, CCL2, LEFTY2, CCL21A, ZSWIM2, 4930544G11RIK, STOX1, CCR1, NGFR, KL, MOAP1, CCL22, …	1012	1328	17911	0.892927	1	1	0.991243
GOTERM_BP_FAT	GO:0032268~regulation of cellular protein metabolic process	118	4.90849	0.900861	CCNK, GFI1, ULK4, FGF1, AQP1, EDNRB, PROK2, ROPN1L, SPINK2, IGFBP5, MAPK8IP2, DKK1, PRLR, REN1, RNF125, CSNK2B, DOK7, NUPR1, ROPN1, ATF3, SPTBN4, TSACC, STK39, TEX24, TGFA, TNFRSF11A, PLA2G6, FBXO43, DNAJC27, PIK3R6, C3, GRK3, ZNHIT1, BAG5, NLRP6, HRH4, 4930544G11RIK, CCL21A, CCR1, HHATL, NGFR, KL, HSPA2, MT3, GDF5, ESR2, LARP6, NR4A1, PBP2, GDF9, PPP1R1C, GPR183, CNTN1, SPRTN, ALK, HOTAIR, IGHM,…	1012	2298	17911	0.908806	1	1	0.991243
GOTERM_BP_FAT	GO:0035556~intracellular signal transduction	122	5.07488	0.90799	OXTR, DGKA, RASEF, ULK4, FGF1, EDNRB, RAB42, DHX58, MAEL, PROK2, SH2D6, PDK2, EPHA5, GM5174, IGFBP5, MAPK8IP2, PRLR, REN1, STAMBP, NUPR1, TSSK1, HRASLS, ATF3, SHC3, ARL3, STK39, TGFA, ADRB1, TNFRSF11A, PLA2G6, RASAL3, DNAJC27, PIK3R6, RASGRP3, C3, TKFC, BAG5, NLRP6, HRH4, RALGDS, 4930544G11RIK, CCL21A, CCR1, MOAP1, NGFR, KL, SPHKAP, ARHGEF39, RAB27A, DCDC5, MT3, GDF5, ESR2, MLLT11, ADCY10, GDF9, …	1012	2380	17911	0.90724	1	1	0.991243
GOTERM_BP_FAT	GO:0065009~regulation of molecular function	111	4.6173	0.928753	KCNG1, CCNK, GFI1, HP, FGF1, AQP1, PROK2, SCN1B, EPHA5, SPINK2, MAPK8IP2, DKK1, PRLR, MYL4, ARC, CSNK2B, DOK7, ANKRD42, PPP1R42, PPP1R36, TSACC, STK39, TEX24, TGFA, ADRB1, TNFRSF11A, PLA2G6, FBXO43, RASAL3, PIK3R6, CRHR1, RASGRP3, KLRK1, BAG5, 4930544G11RIK, CCL21A, NGFR, CFAP73, PPP1R27, GRTP1, GM34302, HSPA2, MT3, ESR2, ACR, NR4A1, PBP2, FXYD3, PPP1R1C, FGF12, ALK, IGHM, CSRNP3, PPP1R11, PLEK, …	1012	2201	17911	0.89257	1	1	0.991243
GOTERM_BP_FAT	GO:0051246~regulation of protein metabolic process	126	5.24126	0.930451	CCNK, SAMD9L, MCPT4, GFI1, ULK4, FGF1, AQP1, EDNRB, SOX17, PROK2, ROPN1L, SPINK2, IGFBP5, CYBB, MAPK8IP2, DKK1, PRLR, REN1, RNF125, RFX4, CSNK2B, DOK7, NUPR1, ROPN1, ATF3, SPTBN4, TSACC, STK39, TEX24, TGFA, TNFRSF11A, PLA2G6, FBXO43, DNAJC27, PIK3R6, C3, GRK3, ZNHIT1, BAG5, NLRP6, HRH4, 4930544G11RIK, CCL21A, CCR1, HHATL, NGFR, KL, HSPA2, MT3, GDF5, ESR2, LARP6, NR4A1, PBP2, GDF9, PPP1R1C, GPR183…	1012	2483	17911	0.898117	1	1	0.991243
GOTERM_BP_FAT	GO:0009966~regulation of signal transduction	125	5.19967	0.932926	IFT172, GFI1, ULK4, 1700018B24RIK, FGF1, SOX17, SALL3, DHX58, PROK2, IGFBP5, CD180, HNF1B, HFE2, MAPK8IP2, DKK1, OVOL2, REN1, ARC, RNF126, NAIP6, RFX4, CSNK2B, STAMBP, ATF3, TGFA, ADRB1, TNFRSF11A, PLA2G6, RASAL3, DNAJC27, PIK3R6, C3, GRK3, TKFC, BAG5, NLRP6, RDH11, GRK4, HRH4, LPXN, 4930544G11RIK, CCL21A, CCR1, MOAP1, NGFR, KL, SPHKAP, ARHGEF39, GCSAM, MT3, GDF5, ESR2, MLLT11, GDF9, GPR183, DAND…	1012	2468	17911	0.896405	1	1	0.991243
GOTERM_BP_FAT	GO:0010646~regulation of cell communication	141	5.86522	0.94478	OXTR, GPR68, IFT172, GFI1, ULK4, 1700018B24RIK, FGF1, SOX17, SALL3, DHX58, PROK2, EPHA5, IGFBP5, CD180, HNF1B, HFE2, MAPK8IP2, MYT1, DKK1, OVOL2, REN1, ARC, RNF126, NAIP6, RFX4, CSNK2B, STAMBP, ATF3, PDE1C, TGFA, ADRB1, TNFRSF11A, PLA2G6, RASAL3, DNAJC27, PIK3R6, CRHR1, C3, GRK3, TKFC, BAG5, NLRP6, RDH11, GRK4, HRH4, LPXN, NKX6-1, 4930544G11RIK, CCL21A, RAB11FIP5, GRIA4, CCR1, MOAP1, NGFR, KL, SP…	1012	2785	17911	0.896052	1	1	0.991243
GOTERM_BP_FAT	GO:0031325~positive regulation of cellular metabolic process	140	5.82363	0.946201	CCNK, FGF1, RXFP2, EDNRB, SOX1, SOX17, CREB3L4, C3AR1, PROK2, MAMSTR, LMO2, CYBB, HNF1B, HFE2, MAPK8IP2, MYT1, PRLR, OVOL2, RNF125, RFX4, CSNK2B, DOK7, NUPR1, ATF3, SKAP1, TSACC, TEX24, TGFA, ADRB1, TNFRSF11A, PLA2G6, DNAJC27, PIK3R6, CRHR1, 4921501E09RIK, NPAS3, C3, GRK3, KLRK1, ALX1, PCK1, 4930544G11RIK, CCL21A, CCR1, NGFR, KL, RAB27A, TRPV1, HSPA2, POU2F2, MT3, GDF5, ESR2, ACR, MLLT11, NR4A1, …	1012	2769	17911	0.894838	1	1	0.991243
GOTERM_BP_FAT	GO:1902531~regulation of intracellular signal transduction	75	3.1198	0.950374	ALK, IGHM, FLT4, ULK4, TREM2, GRIK2, FGF1, YBX3, CXCL5, GRM1, PIK3CG, DHX58, PROK2, CD36, IGFBP5, TNFRSF19, IRAK3, NME5, MAPK8IP2, GFRA2, AGTR1A, TLR1, REN1, NME8, HAP1, CEP63, STAMBP, DOCK2, TLR4, FBP1, ATF3, TLR2, CCL12, PELI2, TGFA, ADRB1, AKAP6, TNFRSF11A, RASAL3, PLA2G6, AKAP4, DNAJC27, AKAP3, PIK3R6, C3, BAG5, TKFC, CYTH4, CCL7, NLRP6, HRH4, CCL2, ANKRD54, LEFTY2, CCL21A, 4930544G11RIK, STO…	1012	1552	17911	0.855281	1	1	0.991243
GOTERM_BP_FAT	GO:0023051~regulation of signaling	141	5.86522	0.956363	OXTR, GPR68, IFT172, GFI1, ULK4, 1700018B24RIK, FGF1, SOX17, SALL3, DHX58, PROK2, EPHA5, IGFBP5, CD180, HNF1B, HFE2, MAPK8IP2, MYT1, DKK1, OVOL2, REN1, ARC, RNF126, NAIP6, RFX4, CSNK2B, STAMBP, ATF3, PDE1C, TGFA, ADRB1, TNFRSF11A, PLA2G6, RASAL3, DNAJC27, PIK3R6, CRHR1, C3, GRK3, TKFC, BAG5, NLRP6, RDH11, GRK4, HRH4, LPXN, NKX6-1, 4930544G11RIK, CCL21A, RAB11FIP5, GRIA4, CCR1, MOAP1, NGFR, KL, SP…	1012	2808	17911	0.888713	1	1	0.991243
GOTERM_BP_FAT	GO:0044093~positive regulation of molecular function	59	2.45424	0.966293	ALK, IGHM, CCNK, PLEK, FGF1, GRM1, PIK3CG, PROK2, EPHA5, PIFO, IRAK3, TRAF1, PROX1, PRLR, AGTR1A, TLR1, SPDYE4A, CDC20B, MYL4, ARC, DOK7, ANKRD42, HAP1, TLR4, TLR2, CCL12, TSACC, PTAFR, STK39, TEX24, TGFA, ADRB1, AKAP6, TNFRSF11A, PIK3R6, CRHR1, LMF1, ACVR1C, FTMT, CCL7, CCL2, CCL21A, 4930544G11RIK, STOX1, NGFR, SPAG8, CCL22, PDE6H, KDM4D, GRTP1, GM34302, HSPA2, MAPK15, MT3, ESR2, TSHR, ACR, NEK1…	1012	1270	17911	0.822219	1	1	0.991243
GOTERM_BP_FAT	GO:0010648~negative regulation of cell communication	51	2.12146	0.984916	MESP1, PLEK, GRIK2, YBX3, OIT1, SOX17, SALL3, DHX58, CD38, IGFBP5, IRAK3, HFE2, NME5, DKK1, OVOL2, RNF126, COL2A1, NME8, RFX4, CEP63, STAMBP, TLR4, FBP1, ATF3, RGS18, CX3CR1, PDE1C, NXN, PTGER3, LEF1, RASAL3, PLA2G6, CRHR1, GRK3, ACVR1C, BAG5, TKFC, NLRP6, GRK4, GSC, LPXN, RAB11FIP5, NGFR, SKOR1, EYA4, OSM, PODN, ESR2, MAD2L2, GHRL, DAND5	1012	1160	17911	0.778129	1	1	0.991243
GOTERM_BP_FAT	GO:0023057~negative regulation of signaling	51	2.12146	0.985962	MESP1, PLEK, GRIK2, YBX3, OIT1, SOX17, SALL3, DHX58, CD38, IGFBP5, IRAK3, HFE2, NME5, DKK1, OVOL2, RNF126, COL2A1, NME8, RFX4, CEP63, STAMBP, TLR4, FBP1, ATF3, RGS18, CX3CR1, PDE1C, NXN, PTGER3, LEF1, RASAL3, PLA2G6, CRHR1, GRK3, ACVR1C, BAG5, TKFC, NLRP6, GRK4, GSC, LPXN, RAB11FIP5, NGFR, SKOR1, EYA4, OSM, PODN, ESR2, MAD2L2, GHRL, DAND5	1012	1164	17911	0.775455	1	1	0.991243
GOTERM_BP_FAT	GO:0009893~positive regulation of metabolic process	146	6.07321	0.986316	CCNK, FGF1, RXFP2, EDNRB, SOX1, SOX17, CREB3L4, C3AR1, PROK2, MAMSTR, LMO2, CYBB, HNF1B, HFE2, MAPK8IP2, MYT1, PRLR, OVOL2, RNF125, RFX4, CSNK2B, DOK7, NUPR1, ATF3, SKAP1, TSACC, TEX24, TGFA, ADRB1, TNFRSF11A, PLA2G6, DNAJC27, PIK3R6, CRHR1, 4921501E09RIK, NPAS3, C3, GRK3, KLRK1, ALX1, PCK1, 4930544G11RIK, CCL21A, CCR1, NGFR, KL, BCL11A, RAB27A, TRPV1, HSPA2, POU2F2, MT3, GDF5, ESR2, ACR, MLLT11,…	1012	3004	17911	0.860186	1	1	0.991243
GOTERM_BP_FAT	GO:0010604~positive regulation of macromolecule metabolic process	133	5.53245	0.991414	CCNK, FGF1, EDNRB, SOX1, SOX17, CREB3L4, C3AR1, PROK2, MAMSTR, LMO2, CYBB, HNF1B, HFE2, MAPK8IP2, MYT1, PRLR, OVOL2, RNF125, RFX4, CSNK2B, DOK7, NUPR1, ATF3, SKAP1, TSACC, TEX24, TGFA, TNFRSF11A, PLA2G6, DNAJC27, PIK3R6, 4921501E09RIK, NPAS3, C3, GRK3, ALX1, PCK1, 4930544G11RIK, CCL21A, CCR1, NGFR, KL, BCL11A, RAB27A, HSPA2, POU2F2, MT3, GDF5, ESR2, MLLT11, NR4A1, AHI1, GDF9, TLX1, FEV, GPR183, C…	1012	2794	17911	0.84249	1	1	0.991414
GOTERM_BP_FAT	GO:0009968~negative regulation of signal transduction	41	1.70549	0.996302	RGS18, CX3CR1, MESP1, NXN, PLEK, LEF1, PTGER3, RASAL3, YBX3, GRK3, BAG5, TKFC, NLRP6, SOX17, SALL3, GRK4, GSC, DHX58, LPXN, NGFR, SKOR1, IGFBP5, EYA4, HFE2, IRAK3, NME5, PODN, DKK1, ESR2, OVOL2, MAD2L2, RNF126, COL2A1, NME8, RFX4, CEP63, STAMBP, TLR4, FBP1, ATF3, DAND5	1012	1025	17911	0.707945	1	1	0.996302
GOTERM_BP_FAT	GO:0048585~negative regulation of response to stimulus	56	2.32945	0.997199	MESP1, PGLYRP4, PLEK, YBX3, ZFP35, SOX17, SALL3, DHX58, CCR2, IGFBP5, TRAFD1, IRAK3, HFE2, NME5, DKK1, OVOL2, RNF126, COL2A1, NME8, RFX4, CEP63, STAMBP, TLR4, FBP1, ATF3, CLEC4G, RGS18, CX3CR1, CCL12, NXN, SEMA3D, PTGER3, LEF1, AOAH, RASAL3, CYP19A1, GRK3, BAG5, TKFC, KLRK1, NLRP6, GRK4, GSC, LPXN, CCL2, CCR1, NGFR, SKOR1, EYA4, IFI202B, PODN, SVIP, ESR2, MAD2L2, GHRL, DAND5	1012	1350	17911	0.734165	1	1	0.997199
Annotation Cluster 136	Enrichment Score: 0.4577228200171532
Category	Term	Count	%	PValue	Genes	List Total	Pop Hits	Pop Total	Fold Enrichment	Bonferroni	Benjamini	FDR
GOTERM_BP_FAT	GO:0040013~negative regulation of locomotion	19	0.790349	0.269106	CX3CR1, ANGPT4, CCL12, IGFBP5, SEMA3D, WAS, GCSAM, PODN, CYP19A1, KLRK1, ACVR1C, NRG3, CSNK2B, CCL2, EPPK1, GHRL, CCR5, 4930544G11RIK, 2900011O08RIK	1012	271	17911	1.24086	1	1	0.991243
GOTERM_BP_FAT	GO:2000146~negative regulation of cell motility	17	0.707155	0.270607	CX3CR1, ANGPT4, CCL12, IGFBP5, WAS, GCSAM, PODN, CYP19A1, KLRK1, ACVR1C, NRG3, CSNK2B, CCL2, EPPK1, CCR5, 4930544G11RIK, 2900011O08RIK	1012	238	17911	1.26419	1	1	0.991243
GOTERM_BP_FAT	GO:0030336~negative regulation of cell migration	16	0.665557	0.29575	CX3CR1, ANGPT4, CCL12, IGFBP5, GCSAM, PODN, CYP19A1, KLRK1, ACVR1C, NRG3, CSNK2B, CCL2, EPPK1, CCR5, 4930544G11RIK, 2900011O08RIK	1012	226	17911	1.253	1	1	0.991243
GOTERM_BP_FAT	GO:0051271~negative regulation of cellular component movement	18	0.748752	0.34792	CX3CR1, ANGPT4, CCL12, IGFBP5, SEMA3D, WAS, GCSAM, PODN, CYP19A1, KLRK1, ACVR1C, NRG3, CSNK2B, CCL2, EPPK1, CCR5, 4930544G11RIK, 2900011O08RIK	1012	269	17911	1.18429	1	1	0.991243
GOTERM_BP_FAT	GO:0040012~regulation of locomotion	49	2.03827	0.409359	FLT4, ULK4, PIK3CD, FGF1, CXCL5, AQP1, CCL27A, C3AR1, CCR5, CCR2, IGFBP5, PROX1, NRG3, CSNK2B, WDPCP, TLR2, CX3CR1, CCL12, SEMA3D, PTAFR, PTGER3, LEF1, WAS, CYP19A1, ACVR1C, KLRK1, CCL7, ATOH8, PLXNA2, CCL2, NKX6-1, CCL21A, 4930544G11RIK, P2RY12, CCR1, ANGPT4, RNASE10, ARHGEF39, VEGFD, GCSAM, PODN, TSHR, ARTN, GPR183, EPPK1, GHRL, GM13306, MYO1F, 2900011O08RIK	1012	819	17911	1.05889	1	1	0.991243
GOTERM_BP_FAT	GO:0030334~regulation of cell migration	44	1.83028	0.448539	CX3CR1, CCL12, SEMA3D, FLT4, PTAFR, LEF1, PTGER3, ULK4, PIK3CD, FGF1, CYP19A1, CXCL5, AQP1, ACVR1C, KLRK1, CCL7, ATOH8, CCL27A, PLXNA2, C3AR1, CCL2, CCR5, NKX6-1, 4930544G11RIK, CCL21A, CCR2, CCR1, P2RY12, ANGPT4, IGFBP5, ARHGEF39, VEGFD, PROX1, GCSAM, PODN, NRG3, GPR183, CSNK2B, EPPK1, WDPCP, GM13306, MYO1F, TLR2, 2900011O08RIK	1012	742	17911	1.04951	1	1	0.991243
GOTERM_BP_FAT	GO:2000145~regulation of cell motility	46	1.91348	0.454328	CX3CR1, CCL12, SEMA3D, FLT4, PTAFR, LEF1, PTGER3, ULK4, WAS, PIK3CD, FGF1, CYP19A1, CXCL5, AQP1, ACVR1C, KLRK1, CCL7, ATOH8, CCL27A, PLXNA2, C3AR1, CCL2, CCR5, NKX6-1, 4930544G11RIK, CCL21A, CCR2, CCR1, P2RY12, ANGPT4, IGFBP5, RNASE10, ARHGEF39, VEGFD, PROX1, GCSAM, PODN, NRG3, GPR183, CSNK2B, EPPK1, WDPCP, GM13306, MYO1F, TLR2, 2900011O08RIK	1012	782	17911	1.0411	1	1	0.991243
Annotation Cluster 137	Enrichment Score: 0.4557242782961334
Category	Term	Count	%	PValue	Genes	List Total	Pop Hits	Pop Total	Fold Enrichment	Bonferroni	Benjamini	FDR
KEGG_PATHWAY	mmu04917:Prolactin signaling pathway	9	0.374376	0.0229909	MAPK10, SHC3, LHB, PIK3CD, FOS, TNFRSF11A, PRLR, PIK3CG, ESR2	370	73	7691	2.56272	0.996649	0.37705	0.366321
KEGG_PATHWAY	mmu05210:Colorectal cancer	7	0.291181	0.0853113	MAPK10, LEF1, PIK3CD, FOS, RALGDS, 4930544G11RIK, PIK3CG	370	64	7691	2.27352	1	0.676986	0.657722
KEGG_PATHWAY	mmu04380:Osteoclast differentiation	9	0.374376	0.257773	FCGR1, MAPK10, PPP3R2, CYBB, PIK3CD, TREM2, FOS, TNFRSF11A, PIK3CG	370	126	7691	1.48475	1	1	0.97551
KEGG_PATHWAY	mmu04620:Toll-like receptor signaling pathway	7	0.291181	0.356052	TLR1, MAPK10, PIK3CD, FOS, TLR4, PIK3CG, TLR2	370	101	7691	1.44065	1	1	0.97551
KEGG_PATHWAY	mmu04662:B cell receptor signaling pathway	5	0.207987	0.43478	PPP3R2, PIK3CD, FOS, PIK3CG, RASGRP3	370	70	7691	1.48475	1	1	0.97551
KEGG_PATHWAY	mmu04660:T cell receptor signaling pathway	5	0.207987	0.721218	PPP3R2, PIK3CD, FOS, 4930544G11RIK, PIK3CG	370	101	7691	1.02903	1	1	0.97551
KEGG_PATHWAY	mmu04650:Natural killer cell mediated cytotoxicity	5	0.207987	0.749056	SHC3, PPP3R2, KLRK1, PIK3CD, PIK3CG	370	105	7691	0.989833	1	1	0.97551
KEGG_PATHWAY	mmu04370:VEGF signaling pathway	3	0.124792	0.790576	PPP3R2, PIK3CD, PIK3CG	370	60	7691	1.03932	1	1	0.97551
KEGG_PATHWAY	mmu04664:Fc epsilon RI signaling pathway	3	0.124792	0.844881	MAPK10, PIK3CD, PIK3CG	370	68	7691	0.917051	1	1	0.97551
KEGG_PATHWAY	mmu05166:HTLV-I infection	8	0.332779	0.981419	PPP3R2, CDKN2C, RASL2-9, PIK3CD, TBPL1, FOS, ATF3, PIK3CG	370	276	7691	0.602507	1	1	0.981419
Annotation Cluster 138	Enrichment Score: 0.4527715700831589
Category	Term	Count	%	PValue	Genes	List Total	Pop Hits	Pop Total	Fold Enrichment	Bonferroni	Benjamini	FDR
GOTERM_BP_FAT	GO:0035315~hair cell differentiation	7	0.291181	0.0396236	TMC1, PTPRQ, GFI1, PCDH15, WDPCP, USH2A, TGM3	1012	45	17911	2.75312	1	1	0.991243
GOTERM_BP_FAT	GO:0050982~detection of mechanical stimulus	8	0.332779	0.0474867	TMC1, LOXHD1, PTPRQ, PCDH15, PKD1L2, PKD2L1, PKDREJ, GRIN2D	1012	59	17911	2.39981	1	1	0.991243
GOTERM_CC_FAT	GO:0032421~stereocilium bundle	8	0.332779	0.0602011	TMC1, LOXHD1, PTPRQ, PCDH15, ELMOD3, PROM1, USH2A, TPRN	907	56	14413	2.27012	1	0.677883	0.641042
GOTERM_BP_FAT	GO:0060113~inner ear receptor cell differentiation	7	0.291181	0.229455	TMC1, PTPRQ, GFI1, PCDH15, WDPCP, USH2A, TSHR	1012	73	17911	1.69713	1	1	0.991243
GOTERM_BP_FAT	GO:0050910~detection of mechanical stimulus involved in sensory perception of sound	3	0.124792	0.2702	TMC1, PTPRQ, PCDH15	1012	18	17911	2.94977	1	1	0.991243
GOTERM_BP_FAT	GO:0042490~mechanoreceptor differentiation	7	0.291181	0.287125	TMC1, PTPRQ, GFI1, PCDH15, WDPCP, USH2A, TSHR	1012	79	17911	1.56823	1	1	0.991243
GOTERM_BP_FAT	GO:0060119~inner ear receptor cell development	5	0.207987	0.350751	TMC1, PTPRQ, PCDH15, WDPCP, TSHR	1012	53	17911	1.66968	1	1	0.991243
GOTERM_BP_FAT	GO:0042491~auditory receptor cell differentiation	4	0.166389	0.394768	TMC1, GFI1, PCDH15, WDPCP	1012	40	17911	1.76986	1	1	0.991243
GOTERM_BP_FAT	GO:0060117~auditory receptor cell development	3	0.124792	0.396074	TMC1, PCDH15, WDPCP	1012	24	17911	2.21233	1	1	0.991243
GOTERM_BP_FAT	GO:0050974~detection of mechanical stimulus involved in sensory perception	4	0.166389	0.410209	TMC1, PTPRQ, PCDH15, GRIN2D	1012	41	17911	1.72669	1	1	0.991243
GOTERM_BP_FAT	GO:0048839~inner ear development	14	0.582363	0.419994	TMC1, PTPRQ, GFI1, EYA4, PCDH15, LIN7A, PROX1, USH2A, TSHR, AHI1, COL2A1, WDPCP, SLC17A8, STOX1	1012	212	17911	1.16878	1	1	0.991243
GOTERM_BP_FAT	GO:0060563~neuroepithelial cell differentiation	5	0.207987	0.428535	TMC1, GFI1, LEF1, PCDH15, WDPCP	1012	59	17911	1.49988	1	1	0.991243
GOTERM_BP_FAT	GO:0042471~ear morphogenesis	9	0.374376	0.470282	COL2A1, PTPRQ, GSC, GFI1, EYA4, PCDH15, WDPCP, STOX1, TSHR	1012	132	17911	1.20672	1	1	0.991243
GOTERM_BP_FAT	GO:0043583~ear development	15	0.62396	0.488958	TMC1, PTPRQ, GFI1, EYA4, PCDH15, LIN7A, PROX1, USH2A, TSHR, AHI1, COL2A1, GSC, WDPCP, SLC17A8, STOX1	1012	240	17911	1.10616	1	1	0.991243
GOTERM_BP_FAT	GO:0090596~sensory organ morphogenesis	18	0.748752	0.499792	IRX5, PTPRQ, GFI1, EYA4, PCDH15, PROX1, TSHR, AQP1, RPGRIP1, AHI1, RP1, SOX1, COL2A1, GSC, WDPCP, PROM1, NECTIN3, STOX1	1012	296	17911	1.07627	1	1	0.991243
GOTERM_BP_FAT	GO:0002066~columnar/cuboidal epithelial cell development	5	0.207987	0.515785	TMC1, PCDH15, WDPCP, NKX6-1, GSDMC2	1012	66	17911	1.3408	1	1	0.991243
GOTERM_BP_FAT	GO:0002065~columnar/cuboidal epithelial cell differentiation	8	0.332779	0.555025	TMC1, GFI1, LEF1, PCDH15, WDPCP, PROX1, NKX6-1, GSDMC2	1012	124	17911	1.14185	1	1	0.991243
GOTERM_BP_FAT	GO:0009913~epidermal cell differentiation	12	0.499168	0.586048	TMC1, LCE1B, FA2H, PTPRQ, GFI1, PCDH15, WDPCP, PPL, USH2A, TGM3, OVOL2, EXPH5	1012	201	17911	1.05663	1	1	0.991243
GOTERM_BP_FAT	GO:0042472~inner ear morphogenesis	7	0.291181	0.593303	COL2A1, PTPRQ, GFI1, PCDH15, WDPCP, STOX1, TSHR	1012	110	17911	1.12628	1	1	0.991243
GOTERM_BP_FAT	GO:0008544~epidermis development	18	0.748752	0.611443	TMC1, NGFR, IGFBP5, PTPRQ, IFT172, GFI1, TNFRSF19, PCDH15, TRPV1, PPL, DKK1, USH2A, OVOL2, LCE1B, FA2H, WDPCP, TGM3, EXPH5	1012	315	17911	1.01135	1	1	0.991243
GOTERM_BP_FAT	GO:0002064~epithelial cell development	12	0.499168	0.854941	TMC1, REN1, NUP210L, RNASE10, PCDH15, HYDIN, WDPCP, PROX1, NKX6-1, GSDMC2, ESR2, EXPH5	1012	254	17911	0.836155	1	1	0.991243
GOTERM_BP_FAT	GO:0043010~camera-type eye development	17	0.707155	0.85827	RD3, GPM6A, IRX5, IFT140, SLC7A11, PROX1, PRSS56, AQP1, RPGRIP1, AHI1, RP1, SOX1, NPHP1, WDPCP, SLC17A8, PROM1, NECTIN3	1012	356	17911	0.845159	1	1	0.991243
GOTERM_BP_FAT	GO:0001654~eye development	18	0.748752	0.920432	RD3, GPM6A, IRX5, IFT140, SLC7A11, PROX1, MEIS2, PRSS56, AQP1, RPGRIP1, AHI1, RP1, SOX1, NPHP1, WDPCP, SLC17A8, PROM1, NECTIN3	1012	404	17911	0.788552	1	1	0.991243
Annotation Cluster 139	Enrichment Score: 0.4502722875061679
Category	Term	Count	%	PValue	Genes	List Total	Pop Hits	Pop Total	Fold Enrichment	Bonferroni	Benjamini	FDR
GOTERM_BP_FAT	GO:0002577~regulation of antigen processing and presentation	4	0.166389	0.193466	WAS, TREM2, ABCB9, CCL21A	1012	27	17911	2.62202	1	1	0.991243
GOTERM_BP_FAT	GO:0002579~positive regulation of antigen processing and presentation	3	0.124792	0.312854	TREM2, ABCB9, CCL21A	1012	20	17911	2.65479	1	1	0.991243
GOTERM_BP_FAT	GO:0019882~antigen processing and presentation	8	0.332779	0.736608	FCGR1, IGHM, CD1D1, WAS, RAB27A, TREM2, ABCB9, CCL21A	1012	148	17911	0.956682	1	1	0.991243
Annotation Cluster 140	Enrichment Score: 0.44709233513045465
Category	Term	Count	%	PValue	Genes	List Total	Pop Hits	Pop Total	Fold Enrichment	Bonferroni	Benjamini	FDR
GOTERM_BP_FAT	GO:0007632~visual behavior	7	0.291181	0.167759	NPS, ADAM2, LRRN4, SLC1A2, GHRL, MEIS2, CRHR1	1012	66	17911	1.87713	1	1	0.991243
GOTERM_BP_FAT	GO:0008542~visual learning	6	0.249584	0.282464	NPS, ADAM2, LRRN4, GHRL, MEIS2, CRHR1	1012	63	17911	1.68558	1	1	0.991243
GOTERM_BP_FAT	GO:0007612~learning	11	0.457571	0.455165	NPS, ADAM2, CNTNAP2, ARC, LRRN4, GHRL, FOS, MAPK8IP2, MEIS2, DKK1, CRHR1	1012	165	17911	1.17991	1	1	0.991243
GOTERM_BP_FAT	GO:0008306~associative learning	7	0.291181	0.469394	NPS, ADAM2, LRRN4, GHRL, FOS, MEIS2, CRHR1	1012	97	17911	1.27722	1	1	0.991243
GOTERM_BP_FAT	GO:0009416~response to light stimulus	17	0.707155	0.574357	USP2, LRRN4, SLC1A2, FOS, MEIS2, CRHR1, AQP1, NPS, ADAM2, MAPK10, D7ERTD443E, RP1, RDH11, USP1, SPRTN, GHRL, AIPL1	1012	290	17911	1.03751	1	1	0.991243
Annotation Cluster 141	Enrichment Score: 0.44440645097615405
Category	Term	Count	%	PValue	Genes	List Total	Pop Hits	Pop Total	Fold Enrichment	Bonferroni	Benjamini	FDR
GOTERM_CC_FAT	GO:0098862~cluster of actin-based cell projections	17	0.707155	0.113309	TMC1, SLC34A2, PTPRQ, PTGER3, PCDH15, ELMOD3, USH2A, AQP1, SLC9A3, LOXHD1, MYO1A, ANKS4B, CD36, MUC3, PROM1, RALGDS, TPRN	907	183	14413	1.4762	1	1	0.947123
GOTERM_CC_FAT	GO:0031526~brush border membrane	6	0.249584	0.451484	SLC34A2, SLC9A3, PTGER3, CD36, MUC3, AQP1	907	70	14413	1.36207	1	1	0.947123
GOTERM_CC_FAT	GO:0005903~brush border	10	0.415973	0.468437	SLC34A2, SLC9A3, MYO1A, PTGER3, ANKS4B, CD36, PROM1, MUC3, RALGDS, AQP1	907	134	14413	1.18588	1	1	0.947123
GOTERM_CC_FAT	GO:0031253~cell projection membrane	18	0.748752	0.69633	NGFR, CNTNAP2, SLC34A2, PLEK, PTGER3, SLC1A2, PKD2L1, TRPV1, SLC9C1, USH2A, AQP1, LAMP5, SLC9A3, RDH11, CD36, MUC3, PROM1, PACSIN1	907	298	14413	0.95985	1	1	0.947123
Annotation Cluster 142	Enrichment Score: 0.44245713061577496
Category	Term	Count	%	PValue	Genes	List Total	Pop Hits	Pop Total	Fold Enrichment	Bonferroni	Benjamini	FDR
GOTERM_BP_FAT	GO:0021542~dentate gyrus development	3	0.124792	0.2702	EMX2, LEF1, PROX1	1012	18	17911	2.94977	1	1	0.991243
GOTERM_BP_FAT	GO:0021761~limbic system development	9	0.374376	0.323456	ALK, EPHA5, CNTNAP2, EMX2, LEF1, DCX, PROX1, HAP1, CRHR1	1012	115	17911	1.38511	1	1	0.991243
GOTERM_BP_FAT	GO:0021766~hippocampus development	6	0.249584	0.538429	ALK, EPHA5, EMX2, LEF1, DCX, PROX1	1012	86	17911	1.23479	1	1	0.991243
Annotation Cluster 143	Enrichment Score: 0.4392011551476598
Category	Term	Count	%	PValue	Genes	List Total	Pop Hits	Pop Total	Fold Enrichment	Bonferroni	Benjamini	FDR
GOTERM_MF_FAT	GO:0008106~alcohol dehydrogenase (NADP+) activity	3	0.124792	0.264534	ALDH3A1, RDH11, AKR1B7	939	18	16866	2.99361	1	1	0.990984
GOTERM_MF_FAT	GO:0004033~aldo-keto reductase (NADP) activity	3	0.124792	0.408771	ALDH3A1, RDH11, AKR1B7	939	25	16866	2.1554	1	1	0.990984
GOTERM_MF_FAT	GO:0016616~oxidoreductase activity, acting on the CH-OH group of donors, NAD or NADP as acceptor	9	0.374376	0.445077	LDHC, ALDH3A1, LDHA, RDH11, SORD, ME3, DHRS2, MDH1B, AKR1B7	939	131	16866	1.23401	1	1	0.990984
Annotation Cluster 144	Enrichment Score: 0.43855589012941504
Category	Term	Count	%	PValue	Genes	List Total	Pop Hits	Pop Total	Fold Enrichment	Bonferroni	Benjamini	FDR
GOTERM_BP_FAT	GO:0032230~positive regulation of synaptic transmission, GABAergic	3	0.124792	0.227478	NPS, OXTR, HAP1	1012	16	17911	3.31849	1	1	0.991243
GOTERM_BP_FAT	GO:0051932~synaptic transmission, GABAergic	4	0.166389	0.347902	NPS, GABRA1, OXTR, HAP1	1012	37	17911	1.91336	1	1	0.991243
GOTERM_BP_FAT	GO:0032228~regulation of synaptic transmission, GABAergic	3	0.124792	0.610852	NPS, OXTR, HAP1	1012	36	17911	1.47488	1	1	0.991243
Annotation Cluster 145	Enrichment Score: 0.4384352607643658
Category	Term	Count	%	PValue	Genes	List Total	Pop Hits	Pop Total	Fold Enrichment	Bonferroni	Benjamini	FDR
GOTERM_BP_FAT	GO:0030534~adult behavior	14	0.582363	0.195585	ALK, SPTBN4, CNTNAP2, PCDH15, SLC1A2, TSHR, CRHR1, GRIN2D, ADAM2, CHL1, OTOG, SLITRK5, GHRL, FGF12	1012	176	17911	1.40784	1	1	0.991243
GOTERM_BP_FAT	GO:0007626~locomotory behavior	16	0.665557	0.444364	ALK, SPTBN4, USP2, PCDH15, GRM1, TSHR, CRHR1, NPAS3, GRIN2D, MAPK10, ANKFN1, OLFM2, CHL1, OTOG, APBA1, FGF12	1012	251	17911	1.1282	1	1	0.991243
GOTERM_BP_FAT	GO:0008344~adult locomotory behavior	7	0.291181	0.556698	SPTBN4, CHL1, OTOG, PCDH15, FGF12, TSHR, GRIN2D	1012	106	17911	1.16878	1	1	0.991243
Annotation Cluster 146	Enrichment Score: 0.4317699905839671
Category	Term	Count	%	PValue	Genes	List Total	Pop Hits	Pop Total	Fold Enrichment	Bonferroni	Benjamini	FDR
GOTERM_MF_FAT	GO:0008454~alpha-1,3-mannosylglycoprotein 4-beta-N-acetylglucosaminyltransferase activity	3	0.124792	0.0399039	MGAT4C, MGAT4D, MGAT4E	939	6	16866	8.98083	1	0.590578	0.584814
KEGG_PATHWAY	mmu00512:Mucin type O-Glycan biosynthesis	5	0.207987	0.0429338	GALNT14, GALNT3, GCNT1, GCNT3, GALNTL6	370	28	7691	3.71187	0.999979	0.526507	0.511525
GOTERM_BP_FAT	GO:0006491~N-glycan processing	4	0.166389	0.164786	MGAT4C, MGAT4D, MGAT4E, ST8SIA4	1012	25	17911	2.83178	1	1	0.991243
GOTERM_BP_FAT	GO:0009311~oligosaccharide metabolic process	6	0.249584	0.249735	MGAT4C, MGAT4D, MGAT4E, B3GALT2, ST8SIA4, FBP1	1012	60	17911	1.76986	1	1	0.991243
GOTERM_MF_FAT	GO:0008375~acetylglucosaminyltransferase activity	5	0.207987	0.276899	MGAT4C, MGAT4D, MGAT4E, GCNT1, GCNT3	939	48	16866	1.87101	1	1	0.990984
GOTERM_BP_FAT	GO:1901137~carbohydrate derivative biosynthetic process	42	1.74709	0.32224	GALNT14, AMD2, GCNT1, PTGER3, AKAP6, ADRB1, ART5, GUCY2G, RXFP2, CRHR1, LMF1, GK2, AK9, AQP1, LDHC, ART1, NDST4, B3GALT2, ST8SIA4, GCNT3, CCL21A, CAP2, P2RY13, ACOT7, GALNT3, NME5, GYKL1, MT3, TSHR, APRT, ACR, MRAP, MGAT4C, ADCY10, MGAT4D, MGAT4E, PDCL2, DPY19L2, NME8, TBPL1, GALNTL6, ALDOA	1012	672	17911	1.10616	1	1	0.991243
GOTERM_MF_FAT	GO:0016757~transferase activity, transferring glycosyl groups	18	0.748752	0.372503	GALNT14, GALNT3, GCNT1, ART5, TYMP, APRT, MGAT4C, ART1, MGAT4D, GLT1D1, MGAT4E, PDCL2, DPY19L2, B3GALT2, LRRC9, ST8SIA4, GCNT3, GALNTL6	939	276	16866	1.17141	1	1	0.990984
GOTERM_BP_FAT	GO:0009100~glycoprotein metabolic process	20	0.831947	0.63341	GALNT14, GALNT3, GCNT1, ART5, MT3, LMF1, MGAT4C, ART1, MGAT4D, MGAT4E, DPY19L2, COL2A1, NDST4, B3GALT2, ST8SIA4, HYAL4, GCNT3, PTX3, GALNTL6, CCL21A	1012	356	17911	0.994304	1	1	0.991243
GOTERM_BP_FAT	GO:0006486~protein glycosylation	14	0.582363	0.637006	GALNT14, GALNT3, GCNT1, ART5, LMF1, MGAT4C, ART1, MGAT4D, MGAT4E, DPY19L2, B3GALT2, ST8SIA4, GCNT3, GALNTL6	1012	246	17911	1.00724	1	1	0.991243
GOTERM_BP_FAT	GO:0043413~macromolecule glycosylation	14	0.582363	0.637006	GALNT14, GALNT3, GCNT1, ART5, LMF1, MGAT4C, ART1, MGAT4D, MGAT4E, DPY19L2, B3GALT2, ST8SIA4, GCNT3, GALNTL6	1012	246	17911	1.00724	1	1	0.991243
GOTERM_MF_FAT	GO:0008194~UDP-glycosyltransferase activity	8	0.332779	0.652562	MGAT4C, MGAT4D, GALNT14, MGAT4E, GALNT3, B3GALT2, GCNT1, GCNT3	939	138	16866	1.04126	1	1	0.990984
GOTERM_BP_FAT	GO:0070085~glycosylation	14	0.582363	0.676416	GALNT14, GALNT3, GCNT1, ART5, LMF1, MGAT4C, ART1, MGAT4D, MGAT4E, DPY19L2, B3GALT2, ST8SIA4, GCNT3, GALNTL6	1012	253	17911	0.97937	1	1	0.991243
GOTERM_BP_FAT	GO:0009101~glycoprotein biosynthetic process	17	0.707155	0.699675	GALNT14, GALNT3, GCNT1, ART5, MT3, LMF1, MGAT4C, ART1, MGAT4D, MGAT4E, DPY19L2, NDST4, B3GALT2, ST8SIA4, GCNT3, GALNTL6, CCL21A	1012	314	17911	0.958205	1	1	0.991243
GOTERM_MF_FAT	GO:0016758~transferase activity, transferring hexosyl groups	10	0.415973	0.763006	MGAT4C, MGAT4D, GALNT14, MGAT4E, DPY19L2, GALNT3, B3GALT2, GCNT1, GCNT3, TYMP	939	195	16866	0.921111	1	1	0.990984
GOTERM_BP_FAT	GO:0006487~protein N-linked glycosylation	4	0.166389	0.870653	MGAT4C, MGAT4D, MGAT4E, ST8SIA4	1012	86	17911	0.823191	1	1	0.991243
GOTERM_CC_FAT	GO:0000139~Golgi membrane	18	0.748752	0.999439	GALNT14, GALNT3, ARL3, GCNT1, ATP2C2, SVIP, TMEM130, HS3ST2, MGAT4C, RNF125, NDST4, B3GALT2, ST8SIA4, CHST1, GCNT3, GALNTL6, CAMK1G, RAB11FIP5	907	522	14413	0.54796	1	1	0.999439
Annotation Cluster 147	Enrichment Score: 0.42934492939408014
Category	Term	Count	%	PValue	Genes	List Total	Pop Hits	Pop Total	Fold Enrichment	Bonferroni	Benjamini	FDR
GOTERM_BP_FAT	GO:0035725~sodium ion transmembrane transport	9	0.374376	0.147778	ATP4A, SLC9A3, SLC9A5, FXYD3, STK39, PKD2L1, FGF12, SLC9C1, SCN1B	1012	92	17911	1.73139	1	1	0.991243
GOTERM_BP_FAT	GO:0002028~regulation of sodium ion transport	7	0.291181	0.357608	SPTBN4, SLC9A3, FXYD3, CNTN1, STK39, FGF12, SCN1B	1012	86	17911	1.44059	1	1	0.991243
GOTERM_BP_FAT	GO:2000649~regulation of sodium ion transmembrane transporter activity	4	0.166389	0.425525	FXYD3, STK39, FGF12, SCN1B	1012	42	17911	1.68558	1	1	0.991243
GOTERM_BP_FAT	GO:1902305~regulation of sodium ion transmembrane transport	4	0.166389	0.555336	FXYD3, STK39, FGF12, SCN1B	1012	51	17911	1.38813	1	1	0.991243
GOTERM_MF_FAT	GO:0017080~sodium channel regulator activity	3	0.124792	0.571186	FXYD3, FGF12, SCN1B	939	34	16866	1.58485	1	1	0.990984
Annotation Cluster 148	Enrichment Score: 0.41997986199427156
Category	Term	Count	%	PValue	Genes	List Total	Pop Hits	Pop Total	Fold Enrichment	Bonferroni	Benjamini	FDR
GOTERM_CC_FAT	GO:0033391~chromatoid body	5	0.207987	0.00934059	PIWIL1, DDX25, MAEL, SLC25A54, TDRD6	907	14	14413	5.6753	0.997627	0.139892	0.132289
GOTERM_BP_FAT	GO:0034587~piRNA metabolic process	4	0.166389	0.223257	PIWIL1, MAEL, TDRD6, PLD6	1012	29	17911	2.44119	1	1	0.991243
GOTERM_CC_FAT	GO:0060293~germ plasm	3	0.124792	0.313964	PIWIL1, MAEL, TDRD6	907	18	14413	2.64847	1	1	0.947123
GOTERM_CC_FAT	GO:0045495~pole plasm	3	0.124792	0.313964	PIWIL1, MAEL, TDRD6	907	18	14413	2.64847	1	1	0.947123
GOTERM_CC_FAT	GO:0043186~P granule	3	0.124792	0.313964	PIWIL1, MAEL, TDRD6	907	18	14413	2.64847	1	1	0.947123
GOTERM_CC_FAT	GO:0036464~cytoplasmic ribonucleoprotein granule	5	0.207987	0.986908	PIWIL1, DDX25, MAEL, SLC25A54, TDRD6	907	150	14413	0.529695	1	1	0.986908
GOTERM_CC_FAT	GO:0035770~ribonucleoprotein granule	5	0.207987	0.991074	PIWIL1, DDX25, MAEL, SLC25A54, TDRD6	907	158	14413	0.502875	1	1	0.991074
GOTERM_BP_FAT	GO:0034660~ncRNA metabolic process	6	0.249584	1	PIWIL1, TOPAZ1, DIS3L, MAEL, TDRD6, PLD6	1012	435	17911	0.244119	1	1	1
GOTERM_CC_FAT	GO:0030529~intracellular ribonucleoprotein complex	12	0.499168	1	PIWIL1, TXNL4B, PCBP3, DDX25, MAEL, YBX2, SLC25A54, TDRD6, YBX3, MT3, LARP6, 1700128F08RIK	907	934	14413	0.204165	1	1	1
GOTERM_CC_FAT	GO:1990904~ribonucleoprotein complex	12	0.499168	1	PIWIL1, TXNL4B, PCBP3, DDX25, MAEL, YBX2, SLC25A54, TDRD6, YBX3, MT3, LARP6, 1700128F08RIK	907	935	14413	0.203947	1	1	1
Annotation Cluster 149	Enrichment Score: 0.41390232064485216
Category	Term	Count	%	PValue	Genes	List Total	Pop Hits	Pop Total	Fold Enrichment	Bonferroni	Benjamini	FDR
GOTERM_BP_FAT	GO:0071871~response to epinephrine	3	0.124792	0.227478	FCGR1, RNLS, AKAP6	1012	16	17911	3.31849	1	1	0.991243
GOTERM_BP_FAT	GO:0071869~response to catecholamine	3	0.124792	0.492962	FCGR1, RNLS, AKAP6	1012	29	17911	1.83089	1	1	0.991243
GOTERM_BP_FAT	GO:0071867~response to monoamine	3	0.124792	0.51114	FCGR1, RNLS, AKAP6	1012	30	17911	1.76986	1	1	0.991243
Annotation Cluster 150	Enrichment Score: 0.41001199493223806
Category	Term	Count	%	PValue	Genes	List Total	Pop Hits	Pop Total	Fold Enrichment	Bonferroni	Benjamini	FDR
GOTERM_BP_FAT	GO:0031349~positive regulation of defense response	22	0.915141	0.109172	CCL12, CRTAM, PTGER3, CD180, IRAK3, TNFRSF11A, PIK3CG, TLR1, C3, FCGR1, KLRB1C, TKFC, KLRK1, NLRP6, CCL7, DHX58, ANKRD42, CCL2, CCR5, TLR4, CCR2, TLR2	1012	279	17911	1.39559	1	1	0.991243
GOTERM_BP_FAT	GO:0045088~regulation of innate immune response	17	0.707155	0.171029	CCR1, GFI1, CRTAM, CD180, TRAFD1, IRAK3, IFI202B, PIK3R6, TLR1, KLRB1C, TKFC, KLRK1, NLRP6, DHX58, TLR4, MYO1F, TLR2	1012	218	17911	1.38017	1	1	0.991243
GOTERM_BP_FAT	GO:0050778~positive regulation of immune response	32	1.33111	0.219005	SASH3, SPON2, IGHM, PTAFR, WAS, C8B, CRHR1, C3, CD1D1, KLRB1C, TKFC, KLRK1, IGKC, NLRP6, DHX58, C3AR1, CD38, LPXN, CD36, CCR2, CRTAM, CD180, IRAK3, GCSAM, CD55B, TLR1, LAT2, FCGR1, KLHL6, TLR4, SKAP1, TLR2	1012	474	17911	1.19484	1	1	0.991243
GOTERM_BP_FAT	GO:0002757~immune response-activating signal transduction	19	0.790349	0.244281	IGHM, CD180, WAS, IRAK3, GCSAM, LAT2, TLR1, TKFC, KLRK1, IGKC, NLRP6, KLHL6, DHX58, C3AR1, CD38, LPXN, TLR4, SKAP1, TLR2	1012	266	17911	1.26419	1	1	0.991243
GOTERM_BP_FAT	GO:0002253~activation of immune response	22	0.915141	0.247892	IGHM, CD180, WAS, IRAK3, GCSAM, C8B, CD55B, LAT2, TLR1, C3, TKFC, KLRK1, IGKC, NLRP6, KLHL6, DHX58, C3AR1, CD38, LPXN, TLR4, SKAP1, TLR2	1012	316	17911	1.23218	1	1	0.991243
GOTERM_BP_FAT	GO:0050853~B cell receptor signaling pathway	6	0.249584	0.293556	LAT2, IGHM, IGKC, KLHL6, LPXN, CD38	1012	64	17911	1.65925	1	1	0.991243
GOTERM_BP_FAT	GO:0002833~positive regulation of response to biotic stimulus	5	0.207987	0.298782	KLRK1, CD180, CRTAM, DHX58, TLR2	1012	49	17911	1.80598	1	1	0.991243
GOTERM_BP_FAT	GO:0002429~immune response-activating cell surface receptor signaling pathway	12	0.499168	0.328834	LAT2, IGHM, KLRK1, IGKC, KLHL6, WAS, C3AR1, LPXN, CD38, GCSAM, SKAP1, TLR2	1012	165	17911	1.28717	1	1	0.991243
GOTERM_BP_FAT	GO:0002758~innate immune response-activating signal transduction	9	0.374376	0.331981	TLR1, TKFC, KLRK1, NLRP6, CD180, DHX58, IRAK3, TLR4, TLR2	1012	116	17911	1.37317	1	1	0.991243
GOTERM_BP_FAT	GO:0002764~immune response-regulating signaling pathway	19	0.790349	0.337379	IGHM, CD180, WAS, IRAK3, GCSAM, LAT2, TLR1, TKFC, KLRK1, IGKC, NLRP6, KLHL6, DHX58, C3AR1, CD38, LPXN, TLR4, SKAP1, TLR2	1012	284	17911	1.18406	1	1	0.991243
GOTERM_BP_FAT	GO:0002218~activation of innate immune response	9	0.374376	0.392414	TLR1, TKFC, KLRK1, NLRP6, CD180, DHX58, IRAK3, TLR4, TLR2	1012	123	17911	1.29502	1	1	0.991243
GOTERM_BP_FAT	GO:0002221~pattern recognition receptor signaling pathway	8	0.332779	0.400207	TLR1, TKFC, NLRP6, CD180, DHX58, IRAK3, TLR4, TLR2	1012	107	17911	1.32326	1	1	0.991243
GOTERM_BP_FAT	GO:0002768~immune response-regulating cell surface receptor signaling pathway	12	0.499168	0.444915	LAT2, IGHM, KLRK1, IGKC, KLHL6, WAS, C3AR1, LPXN, CD38, GCSAM, SKAP1, TLR2	1012	181	17911	1.17339	1	1	0.991243
GOTERM_BP_FAT	GO:0002753~cytoplasmic pattern recognition receptor signaling pathway	3	0.124792	0.474362	TKFC, DHX58, TLR4	1012	28	17911	1.89628	1	1	0.991243
GOTERM_BP_FAT	GO:0002224~toll-like receptor signaling pathway	6	0.249584	0.495772	TLR1, NLRP6, CD180, IRAK3, TLR4, TLR2	1012	82	17911	1.29502	1	1	0.991243
GOTERM_BP_FAT	GO:0045089~positive regulation of innate immune response	11	0.457571	0.508194	TLR1, KLRB1C, TKFC, KLRK1, NLRP6, CD180, CRTAM, DHX58, IRAK3, TLR4, TLR2	1012	172	17911	1.13189	1	1	0.991243
GOTERM_BP_FAT	GO:0034121~regulation of toll-like receptor signaling pathway	4	0.166389	0.527966	NLRP6, GFI1, IRAK3, TLR2	1012	49	17911	1.44479	1	1	0.991243
GOTERM_BP_FAT	GO:0050851~antigen receptor-mediated signaling pathway	8	0.332779	0.660382	LAT2, IGHM, IGKC, KLHL6, LPXN, CD38, GCSAM, SKAP1	1012	137	17911	1.0335	1	1	0.991243
GOTERM_BP_FAT	GO:0032481~positive regulation of type I interferon production	3	0.124792	0.668243	DHX58, TLR4, TLR2	1012	40	17911	1.3274	1	1	0.991243
GOTERM_BP_FAT	GO:0002831~regulation of response to biotic stimulus	11	0.457571	0.801619	HCAR1, TKFC, KLRK1, SYT11, CD180, CRTAM, DHX58, DKKL1, TSPAN32, CXCL5, TLR2	1012	220	17911	0.884931	1	1	0.991243
GOTERM_BP_FAT	GO:0032479~regulation of type I interferon production	3	0.124792	0.866123	DHX58, TLR4, TLR2	1012	61	17911	0.870424	1	1	0.991243
GOTERM_BP_FAT	GO:0032606~type I interferon production	3	0.124792	0.883249	DHX58, TLR4, TLR2	1012	64	17911	0.829623	1	1	0.991243
Annotation Cluster 151	Enrichment Score: 0.4097576596940389
Category	Term	Count	%	PValue	Genes	List Total	Pop Hits	Pop Total	Fold Enrichment	Bonferroni	Benjamini	FDR
GOTERM_BP_FAT	GO:0048243~norepinephrine secretion	3	0.124792	0.185319	P2RY12, OXTR, PTGER3	1012	14	17911	3.79256	1	1	0.991243
GOTERM_BP_FAT	GO:0033604~negative regulation of catecholamine secretion	3	0.124792	0.227478	P2RY12, PTGER3, CRHR1	1012	16	17911	3.31849	1	1	0.991243
GOTERM_BP_FAT	GO:0015874~norepinephrine transport	3	0.124792	0.248811	P2RY12, OXTR, PTGER3	1012	17	17911	3.12329	1	1	0.991243
GOTERM_BP_FAT	GO:0014061~regulation of norepinephrine secretion	3	0.124792	0.2702	P2RY12, OXTR, PTGER3	1012	18	17911	2.94977	1	1	0.991243
GOTERM_BP_FAT	GO:0015850~organic hydroxy compound transport	14	0.582363	0.282986	P2RY12, ABCC3, OXTR, AQP9, PTGER3, CADPS, AQP2, AQP3, ABCA13, CRHR1, AQP1, GHRL, CD36, TLR2	1012	191	17911	1.29728	1	1	0.991243
GOTERM_BP_FAT	GO:0050432~catecholamine secretion	5	0.207987	0.363789	P2RY12, OXTR, PTGER3, CADPS, CRHR1	1012	54	17911	1.63876	1	1	0.991243
GOTERM_BP_FAT	GO:0051953~negative regulation of amine transport	3	0.124792	0.375648	P2RY12, PTGER3, CRHR1	1012	23	17911	2.30852	1	1	0.991243
GOTERM_BP_FAT	GO:0051937~catecholamine transport	5	0.207987	0.539583	P2RY12, OXTR, PTGER3, CADPS, CRHR1	1012	68	17911	1.30137	1	1	0.991243
GOTERM_BP_FAT	GO:0050433~regulation of catecholamine secretion	4	0.166389	0.555336	P2RY12, OXTR, PTGER3, CRHR1	1012	51	17911	1.38813	1	1	0.991243
GOTERM_BP_FAT	GO:0015837~amine transport	5	0.207987	0.648669	P2RY12, OXTR, PTGER3, AQP9, CRHR1	1012	78	17911	1.13453	1	1	0.991243
GOTERM_BP_FAT	GO:0015844~monoamine transport	5	0.207987	0.714016	P2RY12, OXTR, PTGER3, CADPS, CRHR1	1012	85	17911	1.0411	1	1	0.991243
GOTERM_BP_FAT	GO:0051952~regulation of amine transport	4	0.166389	0.795702	P2RY12, OXTR, PTGER3, CRHR1	1012	74	17911	0.956682	1	1	0.991243
Annotation Cluster 152	Enrichment Score: 0.3961026231870513
Category	Term	Count	%	PValue	Genes	List Total	Pop Hits	Pop Total	Fold Enrichment	Bonferroni	Benjamini	FDR
KEGG_PATHWAY	mmu00062:Fatty acid elongation	4	0.166389	0.12641	ACOT7, ELOVL6, ACOT4, HACD4	370	26	7691	3.19792	1	0.777422	0.755301
KEGG_PATHWAY	mmu01040:Biosynthesis of unsaturated fatty acids	4	0.166389	0.137437	ACOT7, ELOVL6, ACOT4, HACD4	370	27	7691	3.07948	1	0.804989	0.782083
GOTERM_MF_FAT	GO:0016790~thiolester hydrolase activity	5	0.207987	0.215558	ACOT7, HAGH, ACNAT2, ACOT4, 9530002B09RIK	939	43	16866	2.08857	1	1	0.990984
GOTERM_BP_FAT	GO:0000038~very long-chain fatty acid metabolic process	3	0.124792	0.51114	ELOVL6, ACOT4, HACD4	1012	30	17911	1.76986	1	1	0.991243
GOTERM_BP_FAT	GO:0006637~acyl-CoA metabolic process	5	0.207987	0.677829	ACOT7, ELOVL6, ACNAT2, ACOT4, PDK2	1012	81	17911	1.09251	1	1	0.991243
GOTERM_BP_FAT	GO:0035383~thioester metabolic process	5	0.207987	0.677829	ACOT7, ELOVL6, ACNAT2, ACOT4, PDK2	1012	81	17911	1.09251	1	1	0.991243
GOTERM_BP_FAT	GO:0009108~coenzyme biosynthetic process	5	0.207987	0.840099	COQ4, ACOT7, NMNAT3, ELOVL6, PDK2	1012	103	17911	0.859156	1	1	0.991243
GOTERM_BP_FAT	GO:0051188~cofactor biosynthetic process	6	0.249584	0.917528	COQ4, ACOT7, NMNAT3, ELOVL6, PDK2, NUBP2	1012	145	17911	0.732357	1	1	0.991243
Annotation Cluster 153	Enrichment Score: 0.39561733645779734
Category	Term	Count	%	PValue	Genes	List Total	Pop Hits	Pop Total	Fold Enrichment	Bonferroni	Benjamini	FDR
GOTERM_BP_FAT	GO:0023058~adaptation of signaling pathway	4	0.166389	0.164786	GRK3, RDH11, GRK4, PTGER3	1012	25	17911	2.83178	1	1	0.991243
GOTERM_BP_FAT	GO:0008277~regulation of G-protein coupled receptor protein signaling pathway	9	0.374376	0.249118	ALK, RGS18, C3, GRK3, PDE6H, GRK4, PLEK, PTGER3, KCTD12B	1012	106	17911	1.50271	1	1	0.991243
GOTERM_BP_FAT	GO:0002029~desensitization of G-protein coupled receptor protein signaling pathway	3	0.124792	0.375648	GRK3, GRK4, PTGER3	1012	23	17911	2.30852	1	1	0.991243
GOTERM_BP_FAT	GO:0022401~negative adaptation of signaling pathway	3	0.124792	0.375648	GRK3, GRK4, PTGER3	1012	23	17911	2.30852	1	1	0.991243
GOTERM_BP_FAT	GO:0045744~negative regulation of G-protein coupled receptor protein signaling pathway	4	0.166389	0.455718	GRK3, GRK4, PLEK, PTGER3	1012	44	17911	1.60897	1	1	0.991243
GOTERM_BP_FAT	GO:0031623~receptor internalization	5	0.207987	0.687165	AHI1, GRK3, GRK4, PTGER3, CD36	1012	82	17911	1.07918	1	1	0.991243
GOTERM_BP_FAT	GO:0043112~receptor metabolic process	6	0.249584	0.937636	AHI1, GRK3, GRK4, PTGER3, CD36, AGTR1A	1012	153	17911	0.694063	1	1	0.991243
Annotation Cluster 154	Enrichment Score: 0.38572090578998625
Category	Term	Count	%	PValue	Genes	List Total	Pop Hits	Pop Total	Fold Enrichment	Bonferroni	Benjamini	FDR
KEGG_PATHWAY	mmu05210:Colorectal cancer	7	0.291181	0.0853113	MAPK10, LEF1, PIK3CD, FOS, RALGDS, 4930544G11RIK, PIK3CG	370	64	7691	2.27352	1	0.676986	0.657722
KEGG_PATHWAY	mmu05215:Prostate cancer	5	0.207987	0.615483	CREB3L4, LEF1, PIK3CD, TGFA, PIK3CG	370	88	7691	1.18105	1	1	0.97551
KEGG_PATHWAY	mmu05213:Endometrial cancer	3	0.124792	0.720213	LEF1, PIK3CD, PIK3CG	370	52	7691	1.19922	1	1	0.97551
KEGG_PATHWAY	mmu05221:Acute myeloid leukemia	3	0.124792	0.757588	LEF1, PIK3CD, PIK3CG	370	56	7691	1.11356	1	1	0.97551
Annotation Cluster 155	Enrichment Score: 0.3812555064122234
Category	Term	Count	%	PValue	Genes	List Total	Pop Hits	Pop Total	Fold Enrichment	Bonferroni	Benjamini	FDR
GOTERM_BP_FAT	GO:0046546~development of primary male sexual characteristics	12	0.499168	0.233637	REN1, INSL6, SPINK2, NUP210L, RNASE10, ADAM3, LRRC6, NUPR1, PRPS1L1, YBX3, RXFP2, ESR2	1012	151	17911	1.40651	1	1	0.991243
GOTERM_BP_FAT	GO:0008584~male gonad development	12	0.499168	0.233637	REN1, INSL6, SPINK2, NUP210L, RNASE10, ADAM3, LRRC6, NUPR1, PRPS1L1, YBX3, RXFP2, ESR2	1012	151	17911	1.40651	1	1	0.991243
GOTERM_BP_FAT	GO:0008406~gonad development	17	0.707155	0.341594	SPINK2, IRX5, RNASE10, LRRC6, YBX3, CYP19A1, RXFP2, ESR2, REN1, GDF9, INSL6, IMMP2L, NUP210L, ADAM3, NUPR1, PRPS1L1, CCDC182	1012	251	17911	1.19871	1	1	0.991243
GOTERM_BP_FAT	GO:0045137~development of primary sexual characteristics	17	0.707155	0.370896	SPINK2, IRX5, RNASE10, LRRC6, YBX3, CYP19A1, RXFP2, ESR2, REN1, GDF9, INSL6, IMMP2L, NUP210L, ADAM3, NUPR1, PRPS1L1, CCDC182	1012	256	17911	1.1753	1	1	0.991243
GOTERM_BP_FAT	GO:0046661~male sex differentiation	12	0.499168	0.41571	REN1, INSL6, SPINK2, NUP210L, RNASE10, ADAM3, LRRC6, NUPR1, PRPS1L1, YBX3, RXFP2, ESR2	1012	177	17911	1.19991	1	1	0.991243
GOTERM_BP_FAT	GO:0007548~sex differentiation	19	0.790349	0.483673	SPINK2, IRX5, RNASE10, HNF1B, LRRC6, YBX3, CYP19A1, RXFP2, ESR2, REN1, GDF9, INSL6, IMMP2L, NUP210L, DMRTB1, ADAM3, NUPR1, PRPS1L1, CCDC182	1012	310	17911	1.08475	1	1	0.991243
GOTERM_BP_FAT	GO:0048608~reproductive structure development	25	1.03993	0.792985	LEF1, LRRC6, YBX3, CYP19A1, RXFP2, INSL6, IMMP2L, RSPO3, PRPS1L1, CCDC182, SPINK2, IRX5, RNASE10, KRT8, HNF1B, PRLR, ESR2, OVOL2, REN1, GDF9, NUP210L, HAND1, ADAM3, GHRL, NUPR1	1012	490	17911	0.902991	1	1	0.991243
GOTERM_BP_FAT	GO:0061458~reproductive system development	25	1.03993	0.808174	LEF1, LRRC6, YBX3, CYP19A1, RXFP2, INSL6, IMMP2L, RSPO3, PRPS1L1, CCDC182, SPINK2, IRX5, RNASE10, KRT8, HNF1B, PRLR, ESR2, OVOL2, REN1, GDF9, NUP210L, HAND1, ADAM3, GHRL, NUPR1	1012	495	17911	0.89387	1	1	0.991243
Annotation Cluster 156	Enrichment Score: 0.37745657937412314
Category	Term	Count	%	PValue	Genes	List Total	Pop Hits	Pop Total	Fold Enrichment	Bonferroni	Benjamini	FDR
GOTERM_MF_FAT	GO:0008509~anion transmembrane transporter activity	18	0.748752	0.0445118	SLC34A2, GABRA1, SLC22A6, GABRA3, SLC1A2, ANO9, SLC7A11, SLC1A7, ANO5, SLCO6D1, SLCO6C1, FXYD3, SLC22A18, SLCO2A1, SLC26A8, SLC16A7, SLC17A8, SLC13A5	939	195	16866	1.658	1	0.611234	0.605268
GOTERM_BP_FAT	GO:0006821~chloride transport	7	0.291181	0.398471	GABRA1, FXYD3, PTAFR, GABRA3, SLC26A8, ANO9, ANO5	1012	90	17911	1.37656	1	1	0.991243
GOTERM_MF_FAT	GO:0005254~chloride channel activity	6	0.249584	0.460848	GABRA1, FXYD3, GABRA3, SLC26A8, ANO9, ANO5	939	80	16866	1.34712	1	1	0.990984
GOTERM_BP_FAT	GO:0015698~inorganic anion transport	8	0.332779	0.519857	SLC34A2, GABRA1, FXYD3, PTAFR, GABRA3, SLC26A8, ANO9, ANO5	1012	120	17911	1.17991	1	1	0.991243
GOTERM_MF_FAT	GO:0015108~chloride transmembrane transporter activity	6	0.249584	0.575897	GABRA1, FXYD3, GABRA3, SLC26A8, ANO9, ANO5	939	91	16866	1.18429	1	1	0.990984
GOTERM_MF_FAT	GO:0005253~anion channel activity	6	0.249584	0.575897	GABRA1, FXYD3, GABRA3, SLC26A8, ANO9, ANO5	939	91	16866	1.18429	1	1	0.990984
GOTERM_MF_FAT	GO:0015103~inorganic anion transmembrane transporter activity	8	0.332779	0.589707	SLC34A2, GABRA1, SLC22A6, FXYD3, GABRA3, SLC26A8, ANO9, ANO5	939	130	16866	1.10533	1	1	0.990984
GOTERM_BP_FAT	GO:0098661~inorganic anion transmembrane transport	4	0.166389	0.607117	GABRA1, PTAFR, SLC26A8, ANO9	1012	55	17911	1.28717	1	1	0.991243
GOTERM_CC_FAT	GO:0034707~chloride channel complex	3	0.124792	0.794291	GABRA1, FXYD3, GABRA3	907	46	14413	1.03636	1	1	0.947123
Annotation Cluster 157	Enrichment Score: 0.37506336010324914
Category	Term	Count	%	PValue	Genes	List Total	Pop Hits	Pop Total	Fold Enrichment	Bonferroni	Benjamini	FDR
GOTERM_BP_FAT	GO:0060677~ureteric bud elongation	3	0.124792	0.0410144	HNF1B, FMN1, FGF1	1012	6	17911	8.84931	1	1	0.991243
GOTERM_BP_FAT	GO:0072080~nephron tubule development	10	0.415973	0.12192	IRX2, AHI1, AQP11, HNF1B, FMN1, FGF1, PROM1, AGTR1A, AQP1, AGTR1B	1012	102	17911	1.73516	1	1	0.991243
GOTERM_BP_FAT	GO:0061326~renal tubule development	10	0.415973	0.144315	IRX2, AHI1, AQP11, HNF1B, FMN1, FGF1, PROM1, AGTR1A, AQP1, AGTR1B	1012	106	17911	1.66968	1	1	0.991243
GOTERM_BP_FAT	GO:0001655~urogenital system development	26	1.08153	0.177531	ARL3, GCNT1, FMN1, FGF1, AQP2, CYP19A1, PCSK5, AQP1, SOX17, C3AR1, GCNT3, PROM1, KCNJ1, IRX2, EMX2, IFT140, HNF1B, PROX1, PRLR, AGTR1A, ESR2, AGTR1B, REN1, AHI1, AQP11, WDPCP	1012	364	17911	1.26419	1	1	0.991243
GOTERM_BP_FAT	GO:0072001~renal system development	23	0.956739	0.196123	IRX2, EMX2, IFT140, ARL3, GCNT1, HNF1B, FMN1, PROX1, AQP2, FGF1, PCSK5, AGTR1A, AQP1, AGTR1B, REN1, AHI1, SOX17, C3AR1, GCNT3, AQP11, WDPCP, PROM1, KCNJ1	1012	320	17911	1.27209	1	1	0.991243
GOTERM_BP_FAT	GO:0060993~kidney morphogenesis	9	0.374376	0.218017	IRX2, AHI1, GCNT1, GCNT3, HNF1B, FMN1, FGF1, AGTR1A, AGTR1B	1012	102	17911	1.56164	1	1	0.991243
GOTERM_BP_FAT	GO:0072009~nephron epithelium development	10	0.415973	0.244072	IRX2, AHI1, AQP11, HNF1B, FMN1, FGF1, PROM1, AGTR1A, AQP1, AGTR1B	1012	121	17911	1.4627	1	1	0.991243
GOTERM_BP_FAT	GO:0072078~nephron tubule morphogenesis	7	0.291181	0.307017	IRX2, AHI1, HNF1B, FMN1, FGF1, AGTR1A, AGTR1B	1012	81	17911	1.52951	1	1	0.991243
GOTERM_BP_FAT	GO:0072088~nephron epithelium morphogenesis	7	0.291181	0.337262	IRX2, AHI1, HNF1B, FMN1, FGF1, AGTR1A, AGTR1B	1012	84	17911	1.47488	1	1	0.991243
GOTERM_BP_FAT	GO:0001822~kidney development	20	0.831947	0.338038	IRX2, ARL3, GCNT1, HNF1B, FMN1, PROX1, AQP2, FGF1, PCSK5, AGTR1A, AQP1, AGTR1B, REN1, AHI1, C3AR1, GCNT3, AQP11, WDPCP, PROM1, KCNJ1	1012	301	17911	1.17599	1	1	0.991243
GOTERM_BP_FAT	GO:0072006~nephron development	11	0.457571	0.355479	IRX2, AHI1, C3AR1, AQP11, HNF1B, FMN1, FGF1, PROM1, AGTR1A, AQP1, AGTR1B	1012	152	17911	1.28082	1	1	0.991243
GOTERM_BP_FAT	GO:0072028~nephron morphogenesis	7	0.291181	0.357608	IRX2, AHI1, HNF1B, FMN1, FGF1, AGTR1A, AGTR1B	1012	86	17911	1.44059	1	1	0.991243
GOTERM_BP_FAT	GO:0061333~renal tubule morphogenesis	7	0.291181	0.357608	IRX2, AHI1, HNF1B, FMN1, FGF1, AGTR1A, AGTR1B	1012	86	17911	1.44059	1	1	0.991243
GOTERM_BP_FAT	GO:0090189~regulation of branching involved in ureteric bud morphogenesis	3	0.124792	0.435954	HNF1B, AGTR1A, AGTR1B	1012	26	17911	2.04215	1	1	0.991243
GOTERM_BP_FAT	GO:0090183~regulation of kidney development	5	0.207987	0.441307	C3AR1, HNF1B, PROM1, AGTR1A, AGTR1B	1012	60	17911	1.47488	1	1	0.991243
GOTERM_BP_FAT	GO:0090184~positive regulation of kidney development	4	0.166389	0.470563	C3AR1, PROM1, AGTR1A, AGTR1B	1012	45	17911	1.57321	1	1	0.991243
GOTERM_BP_FAT	GO:0061217~regulation of mesonephros development	3	0.124792	0.474362	HNF1B, AGTR1A, AGTR1B	1012	28	17911	1.89628	1	1	0.991243
GOTERM_BP_FAT	GO:0072073~kidney epithelium development	10	0.415973	0.529874	IRX2, AHI1, AQP11, HNF1B, FMN1, FGF1, PROM1, AGTR1A, AQP1, AGTR1B	1012	157	17911	1.1273	1	1	0.991243
GOTERM_BP_FAT	GO:0060675~ureteric bud morphogenesis	5	0.207987	0.574124	HNF1B, FMN1, FGF1, AGTR1A, AGTR1B	1012	71	17911	1.24638	1	1	0.991243
GOTERM_BP_FAT	GO:0072171~mesonephric tubule morphogenesis	5	0.207987	0.585308	HNF1B, FMN1, FGF1, AGTR1A, AGTR1B	1012	72	17911	1.22907	1	1	0.991243
GOTERM_BP_FAT	GO:0060688~regulation of morphogenesis of a branching structure	4	0.166389	0.687613	BCL11A, HNF1B, AGTR1A, AGTR1B	1012	62	17911	1.14185	1	1	0.991243
GOTERM_BP_FAT	GO:0001658~branching involved in ureteric bud morphogenesis	4	0.166389	0.708202	HNF1B, FGF1, AGTR1A, AGTR1B	1012	64	17911	1.10616	1	1	0.991243
GOTERM_BP_FAT	GO:0001823~mesonephros development	6	0.249584	0.771347	REN1, HNF1B, FMN1, FGF1, AGTR1A, AGTR1B	1012	113	17911	0.93975	1	1	0.991243
GOTERM_BP_FAT	GO:0001656~metanephros development	5	0.207987	0.784297	IRX2, HNF1B, FMN1, AQP2, AQP1	1012	94	17911	0.941416	1	1	0.991243
GOTERM_BP_FAT	GO:2000027~regulation of organ morphogenesis	10	0.415973	0.792554	NGFR, AHI1, MESP1, SOX17, HNF1B, FGF1, DKK1, STOX1, AGTR1A, AGTR1B	1012	198	17911	0.89387	1	1	0.991243
GOTERM_BP_FAT	GO:0001657~ureteric bud development	5	0.207987	0.860716	HNF1B, FMN1, FGF1, AGTR1A, AGTR1B	1012	107	17911	0.827038	1	1	0.991243
GOTERM_BP_FAT	GO:0072163~mesonephric epithelium development	5	0.207987	0.865501	HNF1B, FMN1, FGF1, AGTR1A, AGTR1B	1012	108	17911	0.81938	1	1	0.991243
GOTERM_BP_FAT	GO:0072164~mesonephric tubule development	5	0.207987	0.865501	HNF1B, FMN1, FGF1, AGTR1A, AGTR1B	1012	108	17911	0.81938	1	1	0.991243
GOTERM_BP_FAT	GO:0001763~morphogenesis of a branching structure	8	0.332779	0.984696	BCL11A, LEF1, RSPO3, HNF1B, PROX1, FGF1, AGTR1A, AGTR1B	1012	241	17911	0.587506	1	1	0.991243
GOTERM_BP_FAT	GO:0061138~morphogenesis of a branching epithelium	7	0.291181	0.98525	LEF1, RSPO3, HNF1B, PROX1, FGF1, AGTR1A, AGTR1B	1012	217	17911	0.570923	1	1	0.991243
GOTERM_BP_FAT	GO:0048754~branching morphogenesis of an epithelial tube	5	0.207987	0.993574	LEF1, HNF1B, FGF1, AGTR1A, AGTR1B	1012	184	17911	0.480941	1	1	0.993574
Annotation Cluster 158	Enrichment Score: 0.37222892444050026
Category	Term	Count	%	PValue	Genes	List Total	Pop Hits	Pop Total	Fold Enrichment	Bonferroni	Benjamini	FDR
KEGG_PATHWAY	mmu04917:Prolactin signaling pathway	9	0.374376	0.0229909	MAPK10, SHC3, LHB, PIK3CD, FOS, TNFRSF11A, PRLR, PIK3CG, ESR2	370	73	7691	2.56272	0.996649	0.37705	0.366321
KEGG_PATHWAY	mmu05142:Chagas disease (American trypanosomiasis)	10	0.415973	0.058377	C3, MAPK10, CCL12, PIK3CD, CCL2, FOS, TLR4, PLCB2, PIK3CG, TLR2	370	103	7691	2.01811	1	0.552337	0.53662
KEGG_PATHWAY	mmu05210:Colorectal cancer	7	0.291181	0.0853113	MAPK10, LEF1, PIK3CD, FOS, RALGDS, 4930544G11RIK, PIK3CG	370	64	7691	2.27352	1	0.676986	0.657722
KEGG_PATHWAY	mmu05231:Choline metabolism in cancer	9	0.374376	0.111137	MAPK10, DGKA, WAS, PIK3CD, FOS, RALGDS, PLPP1, SLC22A21, PIK3CG	370	101	7691	1.85226	1	0.759434	0.737824
KEGG_PATHWAY	mmu04668:TNF signaling pathway	8	0.332779	0.268243	MAPK10, CCL12, CREB3L4, PIK3CD, CCL2, FOS, TRAF1, PIK3CG	370	109	7691	1.52561	1	1	0.97551
KEGG_PATHWAY	mmu04620:Toll-like receptor signaling pathway	7	0.291181	0.356052	TLR1, MAPK10, PIK3CD, FOS, TLR4, PIK3CG, TLR2	370	101	7691	1.44065	1	1	0.97551
KEGG_PATHWAY	mmu05212:Pancreatic cancer	5	0.207987	0.379999	MAPK10, PIK3CD, TGFA, RALGDS, PIK3CG	370	65	7691	1.59896	1	1	0.97551
KEGG_PATHWAY	mmu05161:Hepatitis B	9	0.374376	0.401923	MAPK10, CCNA1, CREB3L4, STAT4, PIK3CD, FOS, TLR4, PIK3CG, TLR2	370	146	7691	1.28136	1	1	0.97551
KEGG_PATHWAY	mmu04012:ErbB signaling pathway	6	0.249584	0.406082	MAPK10, SHC3, NRG3, PIK3CD, TGFA, PIK3CG	370	87	7691	1.43355	1	1	0.97551
KEGG_PATHWAY	mmu04914:Progesterone-mediated oocyte maturation	6	0.249584	0.406082	SPDYE4A, MAD2L2, MAPK10, CCNA1, PIK3CD, PIK3CG	370	87	7691	1.43355	1	1	0.97551
KEGG_PATHWAY	mmu04930:Type II diabetes mellitus	4	0.166389	0.43286	MAPK10, PIK3CD, PIK3CG, HK1	370	50	7691	1.66292	1	1	0.97551
KEGG_PATHWAY	mmu04931:Insulin resistance	7	0.291181	0.434091	MAPK10, CREB3L4, PIK3CD, CD36, PCK1, CPT1B, PIK3CG	370	110	7691	1.32278	1	1	0.97551
KEGG_PATHWAY	mmu05146:Amoebiasis	7	0.291181	0.493726	COL2A1, PIK3CD, C8B, TLR4, PLCB2, PIK3CG, TLR2	370	117	7691	1.24364	1	1	0.97551
KEGG_PATHWAY	mmu04910:Insulin signaling pathway	8	0.332779	0.511017	MAPK10, SHC3, PHKG2, PIK3CD, PCK1, FBP1, PIK3CG, HK1	370	140	7691	1.1878	1	1	0.97551
KEGG_PATHWAY	mmu04621:NOD-like receptor signaling pathway	4	0.166389	0.519875	MAPK10, CCL12, NAIP6, CCL2	370	57	7691	1.4587	1	1	0.97551
KEGG_PATHWAY	mmu04722:Neurotrophin signaling pathway	7	0.291181	0.535025	MAPK10, NGFR, SHC3, PIK3CD, IRAK3, 4930544G11RIK, PIK3CG	370	122	7691	1.19267	1	1	0.97551
KEGG_PATHWAY	mmu04071:Sphingolipid signaling pathway	7	0.291181	0.551148	MAPK10, PIK3CD, PPP2R5C, PLCB2, SGPP2, 4930544G11RIK, PIK3CG	370	124	7691	1.17343	1	1	0.97551
KEGG_PATHWAY	mmu04750:Inflammatory mediator regulation of TRP channels	6	0.249584	0.72979	MAPK10, PIK3CD, TRPV1, PLA2G6, PLCB2, PIK3CG	370	126	7691	0.989833	1	1	0.97551
KEGG_PATHWAY	mmu05145:Toxoplasmosis	5	0.207987	0.749056	MAPK10, HSPA2, CCR5, TLR4, TLR2	370	105	7691	0.989833	1	1	0.97551
KEGG_PATHWAY	mmu05168:Herpes simplex infection	9	0.374376	0.788223	C3, MAPK10, CCL12, CSNK2B, CCL2, TBPL1, FOS, TRAF1, TLR2	370	208	7691	0.899415	1	1	0.97551
KEGG_PATHWAY	mmu05162:Measles	6	0.249584	0.788433	CSNK2B, PIK3CD, HSPA2, TLR4, PIK3CG, TLR2	370	136	7691	0.917051	1	1	0.97551
KEGG_PATHWAY	mmu05164:Influenza A	7	0.291181	0.836404	MAPK10, CCL12, PIK3CD, CCL2, HSPA2, TLR4, PIK3CG	370	171	7691	0.850909	1	1	0.97551
KEGG_PATHWAY	mmu04664:Fc epsilon RI signaling pathway	3	0.124792	0.844881	MAPK10, PIK3CD, PIK3CG	370	68	7691	0.917051	1	1	0.97551
KEGG_PATHWAY	mmu04068:FoxO signaling pathway	5	0.207987	0.891216	MAPK10, PIK3CD, PCK1, GRM1, PIK3CG	370	134	7691	0.775615	1	1	0.97551
KEGG_PATHWAY	mmu05160:Hepatitis C	5	0.207987	0.897734	MAPK10, CLDN10, PIK3CD, CLDN18, PIK3CG	370	136	7691	0.764209	1	1	0.97551
KEGG_PATHWAY	mmu04932:Non-alcoholic fatty liver disease (NAFLD)	5	0.207987	0.947951	MAPK10, COX8C, NDUFA4L2, PIK3CD, PIK3CG	370	157	7691	0.66199	1	1	0.97551
KEGG_PATHWAY	mmu05169:Epstein-Barr virus infection	4	0.166389	0.962311	MAPK10, CCNA1, PIK3CD, PIK3CG	370	136	7691	0.611367	1	1	0.97551
KEGG_PATHWAY	mmu05205:Proteoglycans in cancer	6	0.249584	0.970012	LUM, PIK3CD, TLR4, 4930544G11RIK, PIK3CG, TLR2	370	203	7691	0.614379	1	1	0.97551
Annotation Cluster 159	Enrichment Score: 0.3622901582998698
Category	Term	Count	%	PValue	Genes	List Total	Pop Hits	Pop Total	Fold Enrichment	Bonferroni	Benjamini	FDR
GOTERM_BP_FAT	GO:0006655~phosphatidylglycerol biosynthetic process	3	0.124792	0.185319	CDS1, PLD6, PLA2G6	1012	14	17911	3.79256	1	1	0.991243
GOTERM_BP_FAT	GO:0046471~phosphatidylglycerol metabolic process	3	0.124792	0.248811	CDS1, PLD6, PLA2G6	1012	17	17911	3.12329	1	1	0.991243
KEGG_PATHWAY	mmu00564:Glycerophospholipid metabolism	7	0.291181	0.296065	CDS1, PTDSS2, PHOSPHO1, PLA2G2C, DGKA, PLA2G6, PLPP1	370	94	7691	1.54793	1	1	0.97551
GOTERM_BP_FAT	GO:0045017~glycerolipid biosynthetic process	8	0.332779	0.546336	CDS1, PTDSS2, MOGAT1, LPL, PLD6, PCK1, PLA2G6, PLPP1	1012	123	17911	1.15113	1	1	0.991243
[truncated: 2,124 more rows]

## Sheet: Up-regulated genes_Gene name
Supplementary Table 5. Functional annotation of P18 DEGs (RNA-seq Topaz1-/- vs WT testes).
[truncated: 1,878 more rows]

[truncated: 2 more sheets: Down-regulated genes_Gene name, Dw-reg InterPRO]
