# Supplementary material for: Structural and Functional Characterization of a Testicular Long Non-coding RNA (4930463O16Rik) Identified in the Meiotic Arrest of the Mouse Topaz1–/– Testes
Source: Front Cell Dev Biol. 2021 Jul 1;9:700290. doi: 10.3389/fcell.2021.700290 (PMC8281061; doi:10.3389/fcell.2021.700290)
Supplement: Supplementary Table 6 — List of DEGs in 4930463O16Rik–/– testes compared to WT. List of deregulated genes in 4930463O16Rik KO testes at P16 (sheet 1) and P18 (sheet 2) (adjusted p-value < 0.05 and absolute Log2FC > 1). [file Table_6.XLSX]

## Sheet: P16
Supplementary Table 6. List of DEGs in 4930463O16Rik-/- testes compared to WT (adjusted p-value < 0.05 and absolute Log2FC>1)
P16
Mus musculus gene ID	Gene name	log2FC	FC	adj pValue
ENSMUSG00000101939	Gm28438	-5.54008	0.0214916	4.79278e-17
ENSMUSG00000056999	Ide	-1.09584	0.467863	3.7512e-07
ENSMUSG00000111514	E230014E18Rik	3.34851	10.186	0.000275044
ENSMUSG00000020033	4930463O16Rik	11.557	3013.03	0.00145859
ENSMUSG00000064360	mt-Nd3	1.9033	3.74068	0.00178626
ENSMUSG00000095595	Fam177a	-4.76485	0.0367821	0.0086086
ENSMUSG00000111487	1700092E16Rik	6.75138	107.738	0.0309656

## Sheet: P18
Supplementary Table 6. List of DEGs in 4930463O16Rik-/- testes compared to WT (adjusted p-value < 0.05 and absolute Log2FC>1)
P18
Mus musculus gene ID	Gene name	log2FC	FC	adj pValue
ENSMUSG00000020033	4930463O16Rik	11.759	3465.92	5.92671e-18
ENSMUSG00000111514	E230014E18Rik	4.32133	19.9918	7.94233e-16
ENSMUSG00000049103	Ccr2	-2.92834	0.131365	1.60515e-13
ENSMUSG00000030560	Ctsc	-1.48077	0.358298	4.76129e-08
ENSMUSG00000096780	Tmem181b-ps	1.38304	2.60817	1.25694e-07
ENSMUSG00000021613	Hapln1	-1.94456	0.259794	1.28007e-06
ENSMUSG00000026365	Cfh	-1.18669	0.439311	2.01236e-06
ENSMUSG00000041797	Abca9	-1.23765	0.424063	3.54699e-06
ENSMUSG00000063704	Mapk15	1.08441	2.12051	7.35861e-06
ENSMUSG00000004730	Adgre1	-1.15205	0.449986	1.27201e-05
ENSMUSG00000020053	Igf1	-1.00177	0.499385	1.39299e-05
ENSMUSG00000052336	Cx3cr1	-1.72427	0.302652	1.55883e-05
ENSMUSG00000040710	St8sia4	-2.20959	0.216196	3.23057e-05
ENSMUSG00000005268	Prlr	-1.39213	0.381003	3.23057e-05
ENSMUSG00000054555	Adam12	-1.00497	0.498281	3.23057e-05
ENSMUSG00000000058	Cav2	-1.02289	0.492131	5.42543e-05
ENSMUSG00000027792	Bche	-1.18623	0.439449	6.27832e-05
ENSMUSG00000031493	Ggn	2.12712	4.36843	6.58694e-05
ENSMUSG00000047735	Samd9l	-1.55651	0.339973	7.8814e-05
ENSMUSG00000040229	Gpr34	-2.02277	0.246085	9.86156e-05
ENSMUSG00000037892	Pcdh18	-1.9495	0.258906	0.000113042
ENSMUSG00000073418	C4b	1.17318	2.25509	0.000119273
ENSMUSG00000040613	Apobec1	-1.44011	0.368539	0.000151759
ENSMUSG00000022483	Col2a1	1.19836	2.29479	0.000159169
ENSMUSG00000039349	C130074G19Rik	-1.03403	0.488342	0.000252772
ENSMUSG00000071042	Rasgrp3	-1.17688	0.442308	0.000415987
ENSMUSG00000056870	Gulp1	-1.23003	0.426309	0.000721109
ENSMUSG00000029919	Hpgds	-1.49929	0.353728	0.000937314
ENSMUSG00000029759	Pon3	-1.16165	0.447001	0.000969508
ENSMUSG00000040794	C1qtnf4	1.50312	2.83456	0.000974024
ENSMUSG00000076617	Ighm	-1.22455	0.427931	0.00107424
ENSMUSG00000014609	Chrne	2.30595	4.94493	0.00141856
ENSMUSG00000047810	Ccdc88b	1.62162	3.0772	0.00178981
ENSMUSG00000015340	Cybb	-1.25541	0.418874	0.00203449
ENSMUSG00000054641	Mmrn1	-1.68663	0.310651	0.0021572
ENSMUSG00000047632	Fgfbp3	-1.67309	0.31358	0.0021572
ENSMUSG00000022518	4930562C15Rik	1.49894	2.82635	0.00219727
ENSMUSG00000078771	Evi2a	-1.90061	0.26783	0.00250828
ENSMUSG00000030030	1700003E16Rik	1.18596	2.27515	0.00273946
ENSMUSG00000059562	Ccdc154	1.62575	3.08603	0.00293716
ENSMUSG00000032595	Cdhr4	1.00467	2.00648	0.0032285
ENSMUSG00000109179	Gm35339	1.10679	2.15366	0.00323272
ENSMUSG00000035948	Acss3	-1.15753	0.448281	0.00358938
ENSMUSG00000022901	Cd86	-1.21092	0.431992	0.00380522
ENSMUSG00000035711	Dok3	1.01007	2.01401	0.00380522
ENSMUSG00000036820	Amdhd2	1.03666	2.05147	0.00434476
ENSMUSG00000039330	Tsga10ip	1.62269	3.07949	0.00516811
ENSMUSG00000065037	Rn7sk	1.82043	3.53186	0.00568176
ENSMUSG00000036353	P2ry12	-1.59662	0.330651	0.00603039
ENSMUSG00000044338	Aplnr	-1.55114	0.34124	0.00639364
ENSMUSG00000038246	Fam50b	1.38173	2.6058	0.00639364
ENSMUSG00000000154	Slc22a18	1.85407	3.61519	0.00639364
ENSMUSG00000023084	Lrrc71	1.05137	2.0725	0.00656376
ENSMUSG00000079710	Gm3448	1.24977	2.37804	0.00656376
ENSMUSG00000060548	Tnfrsf19	-1.57232	0.336268	0.0068464
ENSMUSG00000010086	Rnf112	1.30463	2.4702	0.00698448
ENSMUSG00000022659	Gcsam	1.27943	2.42743	0.00781667
ENSMUSG00000036040	Adamtsl2	1.31639	2.49043	0.00781667
ENSMUSG00000034686	Prr7	1.05016	2.07076	0.00802246
ENSMUSG00000070645	Ren1	-1.01243	0.49571	0.00816379
ENSMUSG00000064360	mt-Nd3	1.2178	2.32592	0.00858199
ENSMUSG00000040312	Cchcr1	1.03329	2.04669	0.00864703
ENSMUSG00000029151	Slc30a3	1.29847	2.45968	0.00868689
ENSMUSG00000048731	Ggnbp1	1.35347	2.55526	0.0090371
ENSMUSG00000032698	Lmo2	-1.01897	0.493469	0.00912967
ENSMUSG00000026640	Plxna2	1.00536	2.00745	0.00994111
ENSMUSG00000051246	Msantd1	1.02139	2.02987	0.0101607
ENSMUSG00000100127	Gsdmcl-ps	1.25713	2.3902	0.0105556
ENSMUSG00000115388	Eppk1	1.0825	2.11771	0.0105768
ENSMUSG00000104529	Rbakdn	1.24733	2.37402	0.0106295
ENSMUSG00000070568	Slc6a21	1.41762	2.67144	0.010742
ENSMUSG00000036446	Lum	-1.2916	0.408499	0.0108065
ENSMUSG00000026986	Hnmt	-1.06074	0.479388	0.0113122
ENSMUSG00000045930	Clec14a	-1.3071	0.404133	0.0117504
ENSMUSG00000028989	Angptl7	-1.98255	0.253042	0.011755
ENSMUSG00000022620	Arsa	1.32455	2.50454	0.0117554
ENSMUSG00000020573	Pik3cg	-1.45665	0.364338	0.0117743
ENSMUSG00000042293	Gm5617	1.34158	2.53428	0.0120165
ENSMUSG00000047841	Fndc11	1.41512	2.66681	0.0120165
ENSMUSG00000021196	Pfkp	1.20801	2.31019	0.0122051
ENSMUSG00000070315	4930581F22Rik	1.11725	2.16932	0.0122476
ENSMUSG00000072679	D6Ertd474e	2.08473	4.24196	0.0130442
ENSMUSG00000043496	Tril	-1.01668	0.494251	0.0132548
ENSMUSG00000022542	Sept12	1.12984	2.18834	0.0132915
ENSMUSG00000075227	Znhit2	1.26251	2.39913	0.0137015
ENSMUSG00000074634	Tmem267	1.45365	2.739	0.0142061
ENSMUSG00000090015	Gm15446	-1.13205	0.456266	0.0145833
ENSMUSG00000038843	Gcnt1	-1.12383	0.458874	0.0147283
ENSMUSG00000020435	Osbp2	1.21826	2.32667	0.0148594
ENSMUSG00000010021	Kif19a	1.4765	2.78272	0.0149447
ENSMUSG00000030590	Fam98c	1.17258	2.25414	0.0150192
ENSMUSG00000002944	Cd36	-1.66666	0.314983	0.0155173
ENSMUSG00000113784	Gm46400	1.55073	2.92965	0.0155347
ENSMUSG00000072770	Acrbp	1.32302	2.50189	0.015842
ENSMUSG00000104148	Pcdha2	1.58853	3.00742	0.0160314
ENSMUSG00000110902	Gm33104	1.84275	3.58692	0.0160418
ENSMUSG00000048329	Mfsd6l	1.01135	2.01579	0.0162572
ENSMUSG00000022602	Arc	1.0891	2.12741	0.0162572
ENSMUSG00000036480	Prss56	1.63218	3.09982	0.0162572
ENSMUSG00000030792	Dkkl1	1.08941	2.12787	0.0166226
ENSMUSG00000022122	Ednrb	-1.03605	0.48766	0.0167038
ENSMUSG00000022445	Cyp2d26	1.7419	3.34475	0.016934
ENSMUSG00000085645	Hoxb5os	1.70089	3.25101	0.0173349
ENSMUSG00000038756	Ttll6	1.09127	2.13062	0.0173619
ENSMUSG00000078907	Fam186b	1.10256	2.14735	0.0180246
ENSMUSG00000048988	Elfn1	1.62657	3.08778	0.0187741
ENSMUSG00000070331	Qrich2	1.26999	2.4116	0.0189952
ENSMUSG00000110215	Gm45598	1.23517	2.35408	0.0193449
ENSMUSG00000040828	Catsperd	1.10247	2.14722	0.0201889
ENSMUSG00000085837	Kcnmb4os2	1.46225	2.75537	0.0207034
ENSMUSG00000033579	Fa2h	1.67593	3.19526	0.0207034
ENSMUSG00000068860	Gm128	1.28954	2.44451	0.0211642
ENSMUSG00000027870	Hao2	-1.23636	0.424441	0.0215385
ENSMUSG00000039963	Ccdc40	1.10164	2.14599	0.0215385
ENSMUSG00000090919	Pabpc4l	-1.1669	0.445376	0.0228091
ENSMUSG00000062859	Tcp11	1.19879	2.29547	0.0228296
ENSMUSG00000030549	Rhcg	1.46369	2.75814	0.0228756
ENSMUSG00000040140	Tdrd6	1.25627	2.38878	0.0231287
ENSMUSG00000040280	Ndufa4l2	1.411	2.65921	0.0234623
ENSMUSG00000090658	Prss47	1.04351	2.06124	0.0235669
ENSMUSG00000070942	Il1rl2	-1.12558	0.458319	0.0236131
ENSMUSG00000024423	Impact	-1.14138	0.453326	0.0236615
ENSMUSG00000035435	Abca17	1.24786	2.37488	0.0237101
ENSMUSG00000049420	Tmem200a	-1.95742	0.257489	0.0238969
ENSMUSG00000062036	4932415M13Rik	1.5911	3.01279	0.0240073
ENSMUSG00000107284	Gm43280	2.14569	4.42504	0.0240318
ENSMUSG00000053111	Fank1	1.06202	2.08786	0.0245391
ENSMUSG00000047907	Tshz2	-1.03172	0.489128	0.0245767
ENSMUSG00000058398	Prss43	1.20158	2.29992	0.0255328
ENSMUSG00000093867	Gsdmcl2	1.2387	2.35985	0.0256195
ENSMUSG00000045463	Slco6b1	1.46202	2.75494	0.0261838
ENSMUSG00000036872	Abcc12	1.07666	2.10914	0.0263034
ENSMUSG00000076433	Cep295nl	1.52718	2.88222	0.0263034
ENSMUSG00000104275	Gm37867	1.00367	2.0051	0.0265194
ENSMUSG00000060268	Armh1	1.21472	2.32095	0.0265194
ENSMUSG00000063409	Lrrc43	1.30422	2.4695	0.0272907
ENSMUSG00000035179	Ppp1r32	1.14986	2.21892	0.0273022
ENSMUSG00000036377	C530008M17Rik	1.02952	2.04135	0.027967
ENSMUSG00000058626	Capn11	1.12182	2.17621	0.027967
ENSMUSG00000052631	Sh2d6	1.06815	2.09674	0.0279693
ENSMUSG00000038782	1700028J19Rik	1.09828	2.14099	0.0279693
ENSMUSG00000048707	Tprn	1.13475	2.19581	0.0281964
ENSMUSG00000024793	Tnfrsf25	1.11455	2.16528	0.0282421
ENSMUSG00000052861	Dnah6	1.17951	2.26499	0.0283575
ENSMUSG00000031831	Dnaaf1	1.1604	2.23519	0.0283827
ENSMUSG00000055944	E130018O15Rik	1.67257	3.18782	0.0283827
ENSMUSG00000112778	Gm33677	2.01516	4.04226	0.0283827
ENSMUSG00000045378	Pxt1	1.03049	2.04271	0.0283845
ENSMUSG00000056665	Them6	1.05361	2.07571	0.0283845
ENSMUSG00000072983	4933414I15Rik	1.05372	2.07588	0.0283845
ENSMUSG00000102737	1700016A09Rik	1.38599	2.61351	0.0283845
ENSMUSG00000042918	Mamstr	-1.09139	0.469309	0.0285808
ENSMUSG00000050010	Shisa3	1.27952	2.42758	0.0287589
ENSMUSG00000013158	4933405L10Rik	1.60363	3.03908	0.0287589
ENSMUSG00000040552	C3ar1	-1.08138	0.472578	0.0287814
ENSMUSG00000041633	Kctd12b	-1.05433	0.481521	0.0287814
ENSMUSG00000040412	5330417C22Rik	1.04732	2.06669	0.0289402
ENSMUSG00000049897	Stkld1	1.01943	2.02712	0.0290244
ENSMUSG00000027517	Ankrd60	1.39308	2.62639	0.0291629
ENSMUSG00000042707	Dnali1	1.07485	2.1065	0.0292245
ENSMUSG00000017417	Plxdc1	1.32989	2.51384	0.0292245
ENSMUSG00000033147	Slc22a15	1.09072	2.1298	0.0299544
ENSMUSG00000038179	Slamf7	1.33429	2.52151	0.0300982
ENSMUSG00000071234	Syndig1l	1.72135	3.29746	0.0301139
ENSMUSG00000114658	Gm30008	1.2152	2.32173	0.0301618
ENSMUSG00000109156	Gm45194	-1.11604	0.461357	0.0302873
ENSMUSG00000039110	Mycbpap	1.04683	2.06599	0.0302873
ENSMUSG00000027579	Srms	1.27954	2.42762	0.0302873
ENSMUSG00000045815	1700101I19Rik	2.53057	5.77799	0.0303049
ENSMUSG00000096177	Gm5070	2.23528	4.70854	0.031149
ENSMUSG00000052371	Hoxd3os1	1.05871	2.08307	0.0317718
ENSMUSG00000027077	Smtnl1	1.40094	2.64074	0.0320592
ENSMUSG00000109097	Gm29683	-1.05175	0.482384	0.0322494
ENSMUSG00000079429	Mroh2a	1.00845	2.01174	0.0325257
ENSMUSG00000049985	Ankrd55	1.44903	2.73024	0.033215
ENSMUSG00000052131	Akr1b7	-1.28127	0.411434	0.0335458
ENSMUSG00000094686	Ccl21a	-1.35085	0.39206	0.0337309
ENSMUSG00000109817	Gm10683	1.27666	2.42278	0.0338392
ENSMUSG00000086796	4932702P03Rik	1.23821	2.35906	0.0347089
ENSMUSG00000042581	Thsd7b	1.50571	2.83965	0.034987
ENSMUSG00000091735	Gpr62	1.54941	2.92697	0.034987
ENSMUSG00000074178	Gm10638	1.25845	2.39239	0.035217
ENSMUSG00000049353	Rd3	1.50648	2.84116	0.0356702
ENSMUSG00000030206	Gsg1	2.47663	5.56597	0.0360835
ENSMUSG00000031786	Drc7	1.01184	2.01649	0.0362185
ENSMUSG00000039005	Tlr4	-1.23897	0.423674	0.0365406
ENSMUSG00000057047	1700010B08Rik	1.20151	2.29981	0.036618
ENSMUSG00000052922	Bpi	1.19931	2.29629	0.0368889
ENSMUSG00000073102	Drc1	1.07228	2.10276	0.036984
ENSMUSG00000028392	Bspry	1.14529	2.21191	0.037503
ENSMUSG00000041605	Inava	1.37352	2.59102	0.0377017
ENSMUSG00000050534	Htr5b	1.79038	3.45906	0.0377119
ENSMUSG00000043644	0610009L18Rik	1.08345	2.1191	0.0378282
ENSMUSG00000037638	Zbtb42	1.22126	2.3315	0.0381013
ENSMUSG00000111821	Gm48545	1.06662	2.09453	0.0387955
ENSMUSG00000052926	Rnaseh2a	1.0821	2.11712	0.0392665
ENSMUSG00000020614	Fam20a	1.51946	2.86684	0.039382
ENSMUSG00000046694	Tent5b	1.38281	2.60776	0.039615
ENSMUSG00000033368	Trim69	1.18299	2.27047	0.0396406
ENSMUSG00000032204	Aqp9	1.20865	2.31122	0.0396406
ENSMUSG00000074156	Ces1h	1.215	2.32141	0.0396406
ENSMUSG00000049971	Glt1d1	1.34065	2.53265	0.0396406
ENSMUSG00000097463	4930448E22Rik	1.6483	3.13464	0.0396406
ENSMUSG00000037196	Pacrg	1.035	2.04912	0.0398895
ENSMUSG00000039419	Cntnap2	1.14689	2.21435	0.0398895
ENSMUSG00000022439	Parvg	1.60273	3.03718	0.0399889
ENSMUSG00000102569	Gm37041	1.05122	2.07228	0.0403004
ENSMUSG00000084135	Pom121l12	1.19176	2.28431	0.0403004
ENSMUSG00000006784	Ttc25	1.01839	2.02566	0.040484
ENSMUSG00000075269	Bex6	1.38704	2.61542	0.0410166
ENSMUSG00000056073	Grik2	1.1408	2.20504	0.0410768
ENSMUSG00000028610	Dmrtb1	1.09132	2.13069	0.0410987
ENSMUSG00000116780	Gm3417	1.04873	2.06871	0.0413097
ENSMUSG00000069805	Fbp1	1.09006	2.12883	0.0424831
ENSMUSG00000040467	4921522P10Rik	1.7462	3.35473	0.0424831
ENSMUSG00000043913	Ccdc60	1.03154	2.0442	0.0426046
ENSMUSG00000097128	Gm26884	1.03609	2.05066	0.0426046
ENSMUSG00000091685	Gm17359	1.17723	2.26141	0.0426046
ENSMUSG00000028451	1700022I11Rik	1.3587	2.56454	0.0426046
ENSMUSG00000084768	Gm13605	1.76322	3.39455	0.0426046
ENSMUSG00000033987	Dnah17	1.109	2.15696	0.0427358
ENSMUSG00000056899	Immp2l	1.06752	2.09582	0.0427967
ENSMUSG00000090173	Fbxw10	1.16533	2.24285	0.0427967
ENSMUSG00000029620	1700018F24Rik	1.12115	2.1752	0.0428818
ENSMUSG00000112641	Gm40709	1.26551	2.40412	0.0429002
ENSMUSG00000101223	4930568A12Rik	1.65315	3.1452	0.0429002
ENSMUSG00000021749	Oit1	1.01628	2.0227	0.0429864
ENSMUSG00000036557	Stpg4	1.14099	2.20532	0.0431923
ENSMUSG00000040298	Btbd16	1.21478	2.32106	0.0432023
ENSMUSG00000108695	Gm2511	2.40786	5.30685	0.0432427
ENSMUSG00000039296	Spdye4a	1.0544	2.07685	0.0436335
ENSMUSG00000097520	4930488L21Rik	1.13752	2.20002	0.0438115
ENSMUSG00000043621	Ubxn10	1.00897	2.01248	0.0438838
ENSMUSG00000037661	Gpr160	1.01776	2.02477	0.0438838
ENSMUSG00000092519	Actl9	1.16994	2.25003	0.0441235
ENSMUSG00000002266	Zim1	-1.11811	0.460695	0.0442522
ENSMUSG00000061298	Agbl4	1.15465	2.22631	0.0443362
ENSMUSG00000112407	Gm33340	1.24875	2.37635	0.0443362
ENSMUSG00000020164	Kcnmb4os1	1.32087	2.49817	0.0443362
ENSMUSG00000078627	March10	1.02149	2.03001	0.0449477
ENSMUSG00000106947	1700025A08Rik	1.57635	2.98215	0.044974
ENSMUSG00000115307	Gm49313	1.66744	3.17651	0.044974
ENSMUSG00000100666	1700007F19Rik	1.52299	2.87386	0.0450799
ENSMUSG00000115520	Gm41335	1.29559	2.45477	0.0457943
ENSMUSG00000103463	1700063I16Rik	1.89574	3.72112	0.0460547
ENSMUSG00000074635	3110070M22Rik	1.91517	3.77158	0.0463546
ENSMUSG00000006221	Hspb7	1.1992	2.29613	0.0463977
ENSMUSG00000086606	Gm13205	1.28782	2.44158	0.0463977
ENSMUSG00000040866	Rsph6a	1.65651	3.15254	0.0469117
ENSMUSG00000064330	Pde6h	1.1661	2.24404	0.0472549
ENSMUSG00000046585	Cfap58	1.27683	2.42305	0.0472549
ENSMUSG00000034552	Zswim2	1.29869	2.46006	0.0475381
ENSMUSG00000109907	Gm45321	1.82138	3.53419	0.0492921
ENSMUSG00000037621	Atoh8	1.0582	2.08234	0.0496985
ENSMUSG00000026567	Adcy10	1.13338	2.19372	0.0496985
ENSMUSG00000031849	Comp	1.72258	3.30026	0.0496985
ENSMUSG00000054746	Abca15	1.21805	2.32632	0.0497336
ENSMUSG00000115007	5830448L01Rik	1.23558	2.35475	0.0497336
