# Supplementary material for: Structural and Functional Characterization of a Testicular Long Non-coding RNA (4930463O16Rik) Identified in the Meiotic Arrest of the Mouse Topaz1–/– Testes
Source: Front Cell Dev Biol. 2021 Jul 1;9:700290. doi: 10.3389/fcell.2021.700290 (PMC8281061; doi:10.3389/fcell.2021.700290)
Supplement: Supplementary Table 7 — Functional annotation of P18 DEGs (RNA-seq 4930463O16Rik–/– vs. WT testes). DAVID functional Annotation Clustering (DAVID 6.8) analysis of P18-differentially expressed genes (sheet 1) or only up-regulated (sheet 2) or down-regulated DEGs (sheet 3) in 4930463O16Rik–/– testes. [file Table_7.XLSX]

## Sheet: P18 DEGs
Supplementary Table 7: Functional annotation of P18 DEGs (RNA-seq 4930463O16Rik-/- vs WT testes).
258 DEGs
243 DAVID Ids
Classification stringency: medium
90 clusters,	6 with Enrichment Score > 1.3
Category	Term	Count	%	PValue	Genes	List Total	Pop Hits	Pop Total	Fold Enrichment	Bonferroni	Benjamini	FDR
Annotation Cluster 1	Enrichment Score: 2.400250266654358
GOTERM_CC_FAT	GO:0005929~cilium	18	7.40741	8.55545e-06	RSPH6A, DRC7, PACRG, SEPT12, DNAH17, DNAAF1, DNAH6, DNALI1, GM3417, TTLL6, ADCY10, AGBL4, KIF19A, CATSPERD, GM3448, CFAP58, DRC1, CCDC40	135	531	14413	3.61908	0.00242681	0.00242975	0.00237842
GOTERM_BP_FAT	GO:0007018~microtubule-based movement	10	4.11523	0.000119705	GM3417, ADCY10, TTLL6, KIF19A, DNAH17, GM3448, DNAAF1, DNAH6, DNALI1, CCDC40	146	233	17911	5.26515	0.2848	0.20277	0.20277
GOTERM_BP_FAT	GO:0003341~cilium movement	6	2.46914	0.000144887	ADCY10, TTLL6, DNAAF1, DNAH6, DNALI1, CCDC40	146	62	17911	11.8721	0.333499	0.20277	0.20277
GOTERM_CC_FAT	GO:0044441~ciliary part	12	4.93827	0.000257496	AGBL4, TTLL6, KIF19A, PACRG, SEPT12, DNAH17, CATSPERD, DNAAF1, DNAH6, DRC1, DNALI1, CCDC40	135	330	14413	3.88229	0.0705278	0.0333138	0.03261
GOTERM_CC_FAT	GO:0097014~ciliary plasm	7	2.88066	0.000483937	KIF19A, DNAH17, DNAAF1, DNAH6, DRC1, DNALI1, CCDC40	135	107	14413	6.98449	0.128441	0.0333138	0.03261
GOTERM_CC_FAT	GO:0005930~axoneme	7	2.88066	0.000483937	KIF19A, DNAH17, DNAAF1, DNAH6, DRC1, DNALI1, CCDC40	135	107	14413	6.98449	0.128441	0.0333138	0.03261
GOTERM_BP_FAT	GO:0003352~regulation of cilium movement	3	1.23457	0.00478842	TTLL6, DNAAF1, CCDC40	146	13	17911	28.3103	0.999999	0.837674	0.837674
GOTERM_BP_FAT	GO:0060632~regulation of microtubule-based movement	3	1.23457	0.0112401	TTLL6, DNAAF1, CCDC40	146	20	17911	18.4017	1	1	1
GOTERM_BP_FAT	GO:0001578~microtubule bundle formation	4	1.64609	0.0326659	TTLL6, DNAAF1, DRC1, CCDC40	146	86	17911	5.70596	1	1	1
GOTERM_BP_FAT	GO:0007017~microtubule-based process	11	4.52675	0.0360444	GM3417, ADCY10, TTLL6, KIF19A, DNAH17, GM3448, DNAAF1, DNAH6, DRC1, DNALI1, CCDC40	146	642	17911	2.10196	1	1	1
GOTERM_BP_FAT	GO:0032886~regulation of microtubule-based process	3	1.23457	0.384203	TTLL6, DNAAF1, CCDC40	146	163	17911	2.25788	1	1	1
GOTERM_BP_FAT	GO:0000226~microtubule cytoskeleton organization	5	2.05761	0.487437	TTLL6, KIF19A, DNAAF1, DRC1, CCDC40	146	445	17911	1.37841	1	1	1
GOTERM_CC_FAT	GO:0015630~microtubule cytoskeleton	11	4.52675	0.589717	GM3417, ADCY10, AGBL4, TTLL6, KIF19A, SEPT12, DNAH17, GM3448, DNAH6, CCHCR1, DNALI1	135	1111	14413	1.05706	1	1	0.982332
Annotation Cluster 2	Enrichment Score: 1.7468460545178808
GOTERM_CC_FAT	GO:0009897~external side of plasma membrane	10	4.11523	0.00449538	ADGRE1, P2RY12, CD86, IGHM, ARSA, SLAMF7, CLEC14A, CD36, TLR4, CCR2	135	340	14413	3.14009	0.721842	0.141854	0.138857
GOTERM_CC_FAT	GO:0098552~side of membrane	12	4.93827	0.0102476	ADGRE1, P2RY12, CD86, IGHM, ARSA, SRMS, CAV2, SLAMF7, CLEC14A, CD36, TLR4, CCR2	135	528	14413	2.42643	0.946354	0.291033	0.284884
GOTERM_CC_FAT	GO:0009986~cell surface	13	5.34979	0.124759	CD86, P2RY12, ARSA, CNTNAP2, IGHM, CAV2, CLEC14A, PRLR, ADGRE1, SLAMF7, CD36, TLR4, CCR2	135	890	14413	1.55946	1	1	0.982332
Annotation Cluster 3	Enrichment Score: 1.7190180548408327
GOTERM_BP_FAT	GO:0007283~spermatogenesis	14	5.76132	0.00100998	GGNBP1, PXT1, DRC7, PACRG, TDRD6, ACRBP, PRSS43, GGN, ADCY10, IMMP2L, CATSPERD, MYCBPAP, TCP11, OSBP2	146	589	17911	2.91595	0.94095	0.717696	0.717696
GOTERM_BP_FAT	GO:0048232~male gamete generation	14	5.76132	0.00102565	GGNBP1, PXT1, DRC7, PACRG, TDRD6, ACRBP, PRSS43, GGN, ADCY10, IMMP2L, CATSPERD, MYCBPAP, TCP11, OSBP2	146	590	17911	2.91101	0.943487	0.717696	0.717696
GOTERM_BP_FAT	GO:0019953~sexual reproduction	18	7.40741	0.00298672	GGNBP1, PXT1, ARSA, DRC7, PACRG, IGF1, TDRD6, ACRBP, PRSS43, GGN, ADCY10, HPGDS, IMMP2L, EDNRB, CATSPERD, MYCBPAP, TCP11, OSBP2	146	999	17911	2.21042	0.99977	0.837674	0.837674
GOTERM_BP_FAT	GO:0007276~gamete generation	16	6.58436	0.00380281	GGNBP1, PXT1, DRC7, PACRG, IGF1, TDRD6, ACRBP, PRSS43, GGN, ADCY10, HPGDS, IMMP2L, CATSPERD, MYCBPAP, TCP11, OSBP2	146	851	17911	2.30652	0.999977	0.837674	0.837674
GOTERM_BP_FAT	GO:0044703~multi-organism reproductive process	19	7.81893	0.00673014	GGNBP1, PXT1, ARSA, DRC7, PACRG, IGF1, TDRD6, ACRBP, PRSS43, CYP2D26, GGN, ADCY10, HPGDS, IMMP2L, EDNRB, CATSPERD, MYCBPAP, TCP11, OSBP2	146	1175	17911	1.98373	1	0.941883	0.941883
GOTERM_BP_FAT	GO:0048609~multicellular organismal reproductive process	17	6.99588	0.0102798	GGNBP1, PXT1, DRC7, PACRG, IGF1, TDRD6, ACRBP, PRSS43, GGN, ADCY10, HPGDS, IMMP2L, EDNRB, CATSPERD, MYCBPAP, TCP11, OSBP2	146	1042	17911	2.00147	1	1	1
GOTERM_BP_FAT	GO:0032504~multicellular organism reproduction	17	6.99588	0.0110965	GGNBP1, PXT1, DRC7, PACRG, IGF1, TDRD6, ACRBP, PRSS43, GGN, ADCY10, HPGDS, IMMP2L, EDNRB, CATSPERD, MYCBPAP, TCP11, OSBP2	146	1051	17911	1.98433	1	1	1
GOTERM_BP_FAT	GO:0022414~reproductive process	22	9.0535	0.0280482	GGNBP1, PXT1, ARSA, DRC7, PACRG, IGF1, TDRD6, PRLR, ACRBP, PRSS43, CYP2D26, GGN, REN1, ADCY10, HPGDS, IMMP2L, EDNRB, CATSPERD, DMRTB1, MYCBPAP, TCP11, OSBP2	146	1670	17911	1.61612	1	1	1
GOTERM_BP_FAT	GO:0000003~reproduction	22	9.0535	0.0283703	GGNBP1, PXT1, ARSA, DRC7, PACRG, IGF1, TDRD6, PRLR, ACRBP, PRSS43, CYP2D26, GGN, REN1, ADCY10, HPGDS, IMMP2L, EDNRB, CATSPERD, DMRTB1, MYCBPAP, TCP11, OSBP2	146	1672	17911	1.61419	1	1	1
GOTERM_BP_FAT	GO:0044702~single organism reproductive process	20	8.23045	0.039042	GGNBP1, PXT1, ARSA, DRC7, PACRG, IGF1, TDRD6, PRLR, ACRBP, PRSS43, GGN, REN1, ADCY10, HPGDS, IMMP2L, EDNRB, CATSPERD, MYCBPAP, TCP11, OSBP2	146	1525	17911	1.60889	1	1	1
GOTERM_BP_FAT	GO:0007281~germ cell development	7	2.88066	0.0532928	PACRG, CATSPERD, IGF1, TDRD6, ACRBP, OSBP2, PRSS43	146	332	17911	2.58659	1	1	1
GOTERM_BP_FAT	GO:0022412~cellular process involved in reproduction in multicellular organism	7	2.88066	0.095718	PACRG, CATSPERD, IGF1, TDRD6, ACRBP, OSBP2, PRSS43	146	388	17911	2.21326	1	1	1
GOTERM_BP_FAT	GO:0003006~developmental process involved in reproduction	11	4.52675	0.135526	REN1, IMMP2L, PACRG, CATSPERD, DMRTB1, IGF1, TDRD6, ACRBP, PRLR, OSBP2, PRSS43	146	829	17911	1.62782	1	1	1
GOTERM_BP_FAT	GO:0007286~spermatid development	4	1.64609	0.261501	PACRG, CATSPERD, ACRBP, OSBP2	146	219	17911	2.2407	1	1	1
GOTERM_BP_FAT	GO:0048515~spermatid differentiation	4	1.64609	0.323196	PACRG, CATSPERD, ACRBP, OSBP2	146	247	17911	1.98669	1	1	1
Annotation Cluster 4	Enrichment Score: 1.7147969572924882
GOTERM_BP_FAT	GO:0006952~defense response	24	9.87654	0.00182573	APOBEC1, CD86, CX3CR1, IGHM, SRMS, CFH, TRIL, DKKL1, CYBB, GRIK2, PIK3CG, CCDC88B, C4B, AGBL4, IL1RL2, EDNRB, C3AR1, SLAMF7, TNFRSF25, BPI, CD36, TLR4, CCL21A, CCR2	146	1481	17911	1.98803	0.994004	0.830346	0.830346
GOTERM_BP_FAT	GO:0006955~immune response	21	8.64198	0.0022442	CD86, CX3CR1, IGHM, SRMS, CFH, TRIL, CYBB, GCSAM, ADGRE1, C4B, IL1RL2, C3AR1, SLAMF7, TNFRSF25, BPI, CD36, SH2D6, TLR4, CTSC, CCL21A, CCR2	146	1233	17911	2.08941	0.998147	0.830346	0.830346
GOTERM_BP_FAT	GO:0006954~inflammatory response	13	5.34979	0.00419674	CX3CR1, CFH, TRIL, CYBB, PIK3CG, C4B, IL1RL2, EDNRB, C3AR1, TNFRSF25, TLR4, CCL21A, CCR2	146	613	17911	2.60166	0.999992	0.837674	0.837674
GOTERM_BP_FAT	GO:0002684~positive regulation of immune system process	14	5.76132	0.0110273	CD86, IGHM, CFH, TRIL, IGF1, GCSAM, CCDC88B, C4B, IL1RL2, C3AR1, CD36, TLR4, CCL21A, CCR2	146	782	17911	2.19628	1	1	1
GOTERM_BP_FAT	GO:0002682~regulation of immune system process	19	7.81893	0.0122034	CD86, P2RY12, IGHM, CFH, TRIL, LMO2, DKKL1, IGF1, GCSAM, CCDC88B, C4B, IL1RL2, C3AR1, SLAMF7, BPI, CD36, TLR4, CCL21A, CCR2	146	1249	17911	1.8662	1	1	1
GOTERM_BP_FAT	GO:0002253~activation of immune response	8	3.29218	0.0145593	CD86, C4B, IGHM, CFH, TRIL, C3AR1, GCSAM, TLR4	146	316	17911	3.10577	1	1	1
GOTERM_BP_FAT	GO:0050778~positive regulation of immune response	10	4.11523	0.0151282	CD86, C4B, IGHM, CFH, TRIL, C3AR1, CD36, GCSAM, TLR4, CCR2	146	474	17911	2.58815	1	1	1
GOTERM_BP_FAT	GO:0002252~immune effector process	13	5.34979	0.019756	APOBEC1, CD86, CX3CR1, IGHM, CFH, TRIL, DKKL1, C4B, AGBL4, CD36, TLR4, CTSC, CCR2	146	755	17911	2.11234	1	1	1
GOTERM_BP_FAT	GO:0045087~innate immune response	11	4.52675	0.0363683	CD86, C4B, IGHM, IL1RL2, SRMS, CFH, TRIL, SLAMF7, CYBB, TLR4, CCL21A	146	643	17911	2.09869	1	1	1
GOTERM_BP_FAT	GO:0032101~regulation of response to external stimulus	12	4.93827	0.0480291	CX3CR1, IL1RL2, EDNRB, CFH, DKKL1, C3AR1, PLXNA2, CD36, TLR4, PIK3CG, CCL21A, CCR2	146	769	17911	1.91435	1	1	1
GOTERM_BP_FAT	GO:0009605~response to external stimulus	27	11.1111	0.048075	CD86, CX3CR1, IGHM, CNTNAP2, CFH, PIK3CG, IL1RL2, EDNRB, PLXNA2, C3AR1, CD36, CCL21A, CCR2, APOBEC1, BCHE, ARSA, DKKL1, CYBB, IGF1, 5330417C22RIK, CCDC88B, REN1, AGBL4, IMPACT, BPI, TNFRSF25, TLR4	146	2301	17911	1.43951	1	1	1
GOTERM_BP_FAT	GO:0031347~regulation of defense response	10	4.11523	0.0566602	CX3CR1, CD86, IL1RL2, EDNRB, CFH, TRIL, DKKL1, TLR4, PIK3CG, CCR2	146	603	17911	2.03446	1	1	1
GOTERM_BP_FAT	GO:0080134~regulation of response to stress	16	6.58436	0.0587415	CD86, CX3CR1, CFH, TRIL, TNFRSF19, DKKL1, GRIK2, PIK3CG, IL1RL2, IMPACT, EDNRB, EPPK1, CD36, TLR4, CCL21A, CCR2	146	1191	17911	1.64807	1	1	1
GOTERM_BP_FAT	GO:0050776~regulation of immune response	10	4.11523	0.0651102	CD86, C4B, IGHM, CFH, TRIL, C3AR1, CD36, GCSAM, TLR4, CCR2	146	620	17911	1.97868	1	1	1
GOTERM_BP_FAT	GO:0048584~positive regulation of response to stimulus	21	8.64198	0.103524	CD86, IGHM, PDE6H, CFH, CAV2, TRIL, TNFRSF19, IGF1, GCSAM, PIK3CG, C4B, ARC, C3AR1, TNFRSF25, CD36, FGFBP3, TLR4, CTSC, CCL21A, ZSWIM2, CCR2	146	1834	17911	1.40471	1	1	1
Annotation Cluster 5	Enrichment Score: 1.5044108728052172
GOTERM_MF_FAT	GO:0001848~complement binding	3	1.23457	0.0108399	C4B, CFH, C3AR1	135	20	16866	18.74	0.995655	1	1
GOTERM_BP_FAT	GO:0002253~activation of immune response	8	3.29218	0.0145593	CD86, C4B, IGHM, CFH, TRIL, C3AR1, GCSAM, TLR4	146	316	17911	3.10577	1	1	1
KEGG_PATHWAY	mmu05150:Staphylococcus aureus infection	3	1.23457	0.0543654	C4B, CFH, C3AR1	59	50	7691	7.82136	0.99973	1	1
KEGG_PATHWAY	mmu04610:Complement and coagulation cascades	3	1.23457	0.111909	C4B, CFH, C3AR1	59	76	7691	5.14563	1	1	1
Annotation Cluster 6	Enrichment Score: 1.4710083442626536
GOTERM_BP_FAT	GO:0007018~microtubule-based movement	10	4.11523	0.000119705	GM3417, ADCY10, TTLL6, KIF19A, DNAH17, GM3448, DNAAF1, DNAH6, DNALI1, CCDC40	146	233	17911	5.26515	0.2848	0.20277	0.20277
GOTERM_CC_FAT	GO:0097014~ciliary plasm	7	2.88066	0.000483937	KIF19A, DNAH17, DNAAF1, DNAH6, DRC1, DNALI1, CCDC40	135	107	14413	6.98449	0.128441	0.0333138	0.03261
GOTERM_CC_FAT	GO:0005930~axoneme	7	2.88066	0.000483937	KIF19A, DNAH17, DNAAF1, DNAH6, DRC1, DNALI1, CCDC40	135	107	14413	6.98449	0.128441	0.0333138	0.03261
GOTERM_CC_FAT	GO:0030286~dynein complex	5	2.05761	0.00136896	GM3417, DNAH17, GM3448, DNAH6, DNALI1	135	52	14413	10.2657	0.3223	0.0647974	0.0634284
GOTERM_MF_FAT	GO:0003774~motor activity	6	2.46914	0.00551226	GM3417, KIF19A, DNAH17, GM3448, DNAH6, DNALI1	135	142	16866	5.27887	0.936596	1	1
GOTERM_CC_FAT	GO:0005875~microtubule associated complex	6	2.46914	0.0117168	GM3417, KIF19A, DNAH17, GM3448, DNAH6, DNALI1	135	146	14413	4.38752	0.964818	0.302507	0.296116
GOTERM_BP_FAT	GO:0007017~microtubule-based process	11	4.52675	0.0360444	GM3417, ADCY10, TTLL6, KIF19A, DNAH17, GM3448, DNAAF1, DNAH6, DRC1, DNALI1, CCDC40	146	642	17911	2.10196	1	1	1
GOTERM_MF_FAT	GO:0017111~nucleoside-triphosphatase activity	11	4.52675	0.071553	GM3417, KIF19A, RNF112, DNAH17, GM3448, DNAH6, ABCA9, ABCA17, ABCC12, DNALI1, ABCA15	135	742	16866	1.85211	1	1	1
GOTERM_MF_FAT	GO:0016462~pyrophosphatase activity	11	4.52675	0.0970692	GM3417, KIF19A, RNF112, DNAH17, GM3448, DNAH6, ABCA9, ABCA17, ABCC12, DNALI1, ABCA15	135	788	16866	1.74399	1	1	1
GOTERM_MF_FAT	GO:0016818~hydrolase activity, acting on acid anhydrides, in phosphorus-containing anhydrides	11	4.52675	0.0982878	GM3417, KIF19A, RNF112, DNAH17, GM3448, DNAH6, ABCA9, ABCA17, ABCC12, DNALI1, ABCA15	135	790	16866	1.73958	1	1	1
GOTERM_MF_FAT	GO:0016817~hydrolase activity, acting on acid anhydrides	11	4.52675	0.100133	GM3417, KIF19A, RNF112, DNAH17, GM3448, DNAH6, ABCA9, ABCA17, ABCC12, DNALI1, ABCA15	135	793	16866	1.733	1	1	1
GOTERM_MF_FAT	GO:0003777~microtubule motor activity	3	1.23457	0.122332	KIF19A, DNAH17, DNAH6	135	76	16866	4.93158	1	1	1
GOTERM_MF_FAT	GO:0016887~ATPase activity	7	2.88066	0.125082	KIF19A, DNAH17, DNAH6, ABCA9, ABCA17, ABCC12, ABCA15	135	427	16866	2.04809	1	1	1
KEGG_PATHWAY	mmu05016:Huntington's disease	4	1.64609	0.187247	DNAH17, DNAH6, NDUFA4L2, DNALI1	59	198	7691	2.63345	1	1	1
GOTERM_CC_FAT	GO:0005874~microtubule	5	2.05761	0.52237	GM3417, TTLL6, KIF19A, DNAH17, GM3448	135	405	14413	1.31806	1	1	0.982332
GOTERM_CC_FAT	GO:0015630~microtubule cytoskeleton	11	4.52675	0.589717	GM3417, ADCY10, AGBL4, TTLL6, KIF19A, SEPT12, DNAH17, GM3448, DNAH6, CCHCR1, DNALI1	135	1111	14413	1.05706	1	1	0.982332
GOTERM_CC_FAT	GO:0099512~supramolecular fiber	6	2.46914	0.785452	GM3417, TTLL6, KIF19A, DNAH17, GM3448, EPPK1	135	700	14413	0.915111	1	1	0.982332
GOTERM_CC_FAT	GO:0099513~polymeric cytoskeletal fiber	6	2.46914	0.785452	GM3417, TTLL6, KIF19A, DNAH17, GM3448, EPPK1	135	700	14413	0.915111	1	1	0.982332
Annotation Cluster 7	Enrichment Score: 1.0971749582843282
GOTERM_BP_FAT	GO:0042535~positive regulation of tumor necrosis factor biosynthetic process	3	1.23457	0.00478842	CYBB, TLR4, CCR2	146	13	17911	28.3103	0.999999	0.837674	0.837674
GOTERM_BP_FAT	GO:0042533~tumor necrosis factor biosynthetic process	3	1.23457	0.00914733	CYBB, TLR4, CCR2	146	18	17911	20.4463	1	1	1
GOTERM_BP_FAT	GO:0042534~regulation of tumor necrosis factor biosynthetic process	3	1.23457	0.0112401	CYBB, TLR4, CCR2	146	20	17911	18.4017	1	1	1
GOTERM_BP_FAT	GO:0032640~tumor necrosis factor production	5	2.05761	0.0155353	CYBB, BPI, CD36, TLR4, CCR2	146	118	17911	5.19822	1	1	1
GOTERM_BP_FAT	GO:0032680~regulation of tumor necrosis factor production	5	2.05761	0.0183049	CYBB, BPI, CD36, TLR4, CCR2	146	124	17911	4.9467	1	1	1
GOTERM_BP_FAT	GO:1903555~regulation of tumor necrosis factor superfamily cytokine production	5	2.05761	0.019292	CYBB, BPI, CD36, TLR4, CCR2	146	126	17911	4.86818	1	1	1
GOTERM_BP_FAT	GO:0071706~tumor necrosis factor superfamily cytokine production	5	2.05761	0.0203114	CYBB, BPI, CD36, TLR4, CCR2	146	128	17911	4.79211	1	1	1
GOTERM_BP_FAT	GO:0032760~positive regulation of tumor necrosis factor production	4	1.64609	0.0214052	CYBB, CD36, TLR4, CCR2	146	73	17911	6.72209	1	1	1
GOTERM_BP_FAT	GO:1903557~positive regulation of tumor necrosis factor superfamily cytokine production	4	1.64609	0.0221804	CYBB, CD36, TLR4, CCR2	146	74	17911	6.63125	1	1	1
GOTERM_BP_FAT	GO:0001819~positive regulation of cytokine production	8	3.29218	0.0315082	CCDC88B, IL1RL2, LUM, C3AR1, CYBB, CD36, TLR4, CCR2	146	371	17911	2.64535	1	1	1
GOTERM_BP_FAT	GO:0001817~regulation of cytokine production	10	4.11523	0.0400761	CCDC88B, IL1RL2, LUM, TRIL, C3AR1, CYBB, BPI, CD36, TLR4, CCR2	146	564	17911	2.17514	1	1	1
GOTERM_BP_FAT	GO:0072593~reactive oxygen species metabolic process	6	2.46914	0.0411898	PON3, IMMP2L, CYBB, IGF1, CD36, TLR4	146	233	17911	3.15909	1	1	1
GOTERM_BP_FAT	GO:0001816~cytokine production	10	4.11523	0.0630537	CCDC88B, IL1RL2, LUM, TRIL, C3AR1, CYBB, BPI, CD36, TLR4, CCR2	146	616	17911	1.99153	1	1	1
GOTERM_BP_FAT	GO:0032635~interleukin-6 production	4	1.64609	0.0752051	IL1RL2, BPI, CD36, TLR4	146	121	17911	4.05547	1	1	1
GOTERM_BP_FAT	GO:0032675~regulation of interleukin-6 production	4	1.64609	0.0752051	IL1RL2, BPI, CD36, TLR4	146	121	17911	4.05547	1	1	1
GOTERM_BP_FAT	GO:0042108~positive regulation of cytokine biosynthetic process	3	1.23457	0.0973792	CYBB, TLR4, CCR2	146	65	17911	5.66207	1	1	1
GOTERM_BP_FAT	GO:0042060~wound healing	7	2.88066	0.112344	P2RY12, MMRN1, EPPK1, IGF1, CD36, TLR4, CCR2	146	406	17911	2.11514	1	1	1
GOTERM_BP_FAT	GO:0032755~positive regulation of interleukin-6 production	3	1.23457	0.120776	IL1RL2, CD36, TLR4	146	74	17911	4.97344	1	1	1
GOTERM_BP_FAT	GO:0045765~regulation of angiogenesis	5	2.05761	0.122315	CX3CR1, C3AR1, CYBB, CD36, CCR2	146	234	17911	2.62133	1	1	1
GOTERM_BP_FAT	GO:1901342~regulation of vasculature development	5	2.05761	0.157257	CX3CR1, C3AR1, CYBB, CD36, CCR2	146	258	17911	2.37748	1	1	1
GOTERM_BP_FAT	GO:0042035~regulation of cytokine biosynthetic process	3	1.23457	0.200043	CYBB, TLR4, CCR2	146	102	17911	3.60818	1	1	1
GOTERM_BP_FAT	GO:0042089~cytokine biosynthetic process	3	1.23457	0.217798	CYBB, TLR4, CCR2	146	108	17911	3.40772	1	1	1
GOTERM_BP_FAT	GO:0042107~cytokine metabolic process	3	1.23457	0.229712	CYBB, TLR4, CCR2	146	112	17911	3.28602	1	1	1
GOTERM_BP_FAT	GO:0009611~response to wounding	7	2.88066	0.244619	P2RY12, MMRN1, EPPK1, IGF1, CD36, TLR4, CCR2	146	519	17911	1.65462	1	1	1
GOTERM_BP_FAT	GO:0002699~positive regulation of immune effector process	3	1.23457	0.440397	CD36, TLR4, CCR2	146	184	17911	2.00019	1	1	1
GOTERM_BP_FAT	GO:0042742~defense response to bacterium	4	1.64609	0.441274	IGHM, BPI, CD36, TLR4	146	301	17911	1.63027	1	1	1
GOTERM_BP_FAT	GO:0051046~regulation of secretion	7	2.88066	0.571405	P2RY12, OIT1, EDNRB, IGF1, CD36, TLR4, CCR2	146	751	17911	1.14347	1	1	1
GOTERM_BP_FAT	GO:0001101~response to acid chemical	4	1.64609	0.6148	BCHE, CYBB, CD36, TLR4	146	390	17911	1.25824	1	1	1
GOTERM_BP_FAT	GO:1903530~regulation of secretion by cell	6	2.46914	0.672608	P2RY12, OIT1, IGF1, CD36, TLR4, CCR2	146	699	17911	1.05303	1	1	1
GOTERM_BP_FAT	GO:0032940~secretion by cell	6	2.46914	0.880583	P2RY12, OIT1, IGF1, CD36, TLR4, CCR2	146	935	17911	0.787239	1	1	1
Annotation Cluster 8	Enrichment Score: 1.0585427926514823
GOTERM_BP_FAT	GO:0006952~defense response	24	9.87654	0.00182573	APOBEC1, CD86, CX3CR1, IGHM, SRMS, CFH, TRIL, DKKL1, CYBB, GRIK2, PIK3CG, CCDC88B, C4B, AGBL4, IL1RL2, EDNRB, C3AR1, SLAMF7, TNFRSF25, BPI, CD36, TLR4, CCL21A, CCR2	146	1481	17911	1.98803	0.994004	0.830346	0.830346
GOTERM_BP_FAT	GO:0006955~immune response	21	8.64198	0.0022442	CD86, CX3CR1, IGHM, SRMS, CFH, TRIL, CYBB, GCSAM, ADGRE1, C4B, IL1RL2, C3AR1, SLAMF7, TNFRSF25, BPI, CD36, SH2D6, TLR4, CTSC, CCL21A, CCR2	146	1233	17911	2.08941	0.998147	0.830346	0.830346
GOTERM_BP_FAT	GO:0050671~positive regulation of lymphocyte proliferation	6	2.46914	0.0042713	CD86, CCDC88B, IGHM, IGF1, TLR4, CCR2	146	131	17911	5.61884	0.999994	0.837674	0.837674
GOTERM_BP_FAT	GO:0032946~positive regulation of mononuclear cell proliferation	6	2.46914	0.00455276	CD86, CCDC88B, IGHM, IGF1, TLR4, CCR2	146	133	17911	5.53435	0.999997	0.837674	0.837674
GOTERM_BP_FAT	GO:0070665~positive regulation of leukocyte proliferation	6	2.46914	0.00547491	CD86, CCDC88B, IGHM, IGF1, TLR4, CCR2	146	139	17911	5.29546	1	0.868676	0.868676
GOTERM_BP_FAT	GO:0051251~positive regulation of lymphocyte activation	8	3.29218	0.00563962	CD86, CCDC88B, IGHM, IL1RL2, IGF1, TLR4, CCL21A, CCR2	146	263	17911	3.73165	1	0.868676	0.868676
GOTERM_BP_FAT	GO:0002696~positive regulation of leukocyte activation	8	3.29218	0.010464	CD86, CCDC88B, IGHM, IL1RL2, IGF1, TLR4, CCL21A, CCR2	146	296	17911	3.31562	1	1	1
GOTERM_BP_FAT	GO:0002684~positive regulation of immune system process	14	5.76132	0.0110273	CD86, IGHM, CFH, TRIL, IGF1, GCSAM, CCDC88B, C4B, IL1RL2, C3AR1, CD36, TLR4, CCL21A, CCR2	146	782	17911	2.19628	1	1	1
GOTERM_BP_FAT	GO:0002682~regulation of immune system process	19	7.81893	0.0122034	CD86, P2RY12, IGHM, CFH, TRIL, LMO2, DKKL1, IGF1, GCSAM, CCDC88B, C4B, IL1RL2, C3AR1, SLAMF7, BPI, CD36, TLR4, CCL21A, CCR2	146	1249	17911	1.8662	1	1	1
GOTERM_BP_FAT	GO:0050867~positive regulation of cell activation	8	3.29218	0.0130142	CD86, CCDC88B, IGHM, IL1RL2, IGF1, TLR4, CCL21A, CCR2	146	309	17911	3.17613	1	1	1
GOTERM_BP_FAT	GO:0050870~positive regulation of T cell activation	6	2.46914	0.0131231	CD86, CCDC88B, IL1RL2, IGF1, CCL21A, CCR2	146	172	17911	4.27947	1	1	1
GOTERM_BP_FAT	GO:0002694~regulation of leukocyte activation	10	4.11523	0.0158942	CD86, CCDC88B, IGHM, IL1RL2, SLAMF7, BPI, IGF1, TLR4, CCL21A, CCR2	146	478	17911	2.56649	1	1	1
GOTERM_BP_FAT	GO:1903039~positive regulation of leukocyte cell-cell adhesion	6	2.46914	0.016318	CD86, CCDC88B, IL1RL2, IGF1, CCL21A, CCR2	146	182	17911	4.04433	1	1	1
GOTERM_BP_FAT	GO:0051249~regulation of lymphocyte activation	9	3.7037	0.0190776	CD86, CCDC88B, IGHM, IL1RL2, SLAMF7, IGF1, TLR4, CCL21A, CCR2	146	412	17911	2.67986	1	1	1
GOTERM_BP_FAT	GO:0050865~regulation of cell activation	10	4.11523	0.0246579	CD86, CCDC88B, IGHM, IL1RL2, SLAMF7, BPI, IGF1, TLR4, CCL21A, CCR2	146	516	17911	2.37748	1	1	1
GOTERM_BP_FAT	GO:0050670~regulation of lymphocyte proliferation	6	2.46914	0.0281759	CD86, CCDC88B, IGHM, IGF1, TLR4, CCR2	146	210	17911	3.50509	1	1	1
GOTERM_BP_FAT	GO:0032944~regulation of mononuclear cell proliferation	6	2.46914	0.0291864	CD86, CCDC88B, IGHM, IGF1, TLR4, CCR2	146	212	17911	3.47202	1	1	1
GOTERM_BP_FAT	GO:0022409~positive regulation of cell-cell adhesion	6	2.46914	0.0297002	CD86, CCDC88B, IL1RL2, IGF1, CCL21A, CCR2	146	213	17911	3.45572	1	1	1
GOTERM_BP_FAT	GO:0070663~regulation of leukocyte proliferation	6	2.46914	0.033457	CD86, CCDC88B, IGHM, IGF1, TLR4, CCR2	146	220	17911	3.34577	1	1	1
GOTERM_BP_FAT	GO:0045087~innate immune response	11	4.52675	0.0363683	CD86, C4B, IGHM, IL1RL2, SRMS, CFH, TRIL, SLAMF7, CYBB, TLR4, CCL21A	146	643	17911	2.09869	1	1	1
GOTERM_BP_FAT	GO:0042102~positive regulation of T cell proliferation	4	1.64609	0.0408561	CD86, CCDC88B, IGF1, CCR2	146	94	17911	5.22034	1	1	1
GOTERM_BP_FAT	GO:0002274~myeloid leukocyte activation	5	2.05761	0.0444456	CX3CR1, CD86, BPI, TLR4, CCR2	146	164	17911	3.74019	1	1	1
GOTERM_BP_FAT	GO:0045785~positive regulation of cell adhesion	7	2.88066	0.0773475	CD86, CCDC88B, IL1RL2, IGF1, CD36, CCL21A, CCR2	146	366	17911	2.3463	1	1	1
GOTERM_BP_FAT	GO:0050863~regulation of T cell activation	6	2.46914	0.0775485	CD86, CCDC88B, IL1RL2, IGF1, CCL21A, CCR2	146	280	17911	2.62882	1	1	1
GOTERM_BP_FAT	GO:0007155~cell adhesion	19	7.81893	0.088789	CD86, P2RY12, CX3CR1, CNTNAP2, GCNT1, IGF1, PCDH18, HAPLN1, CCDC88B, COMP, IL1RL2, PARVG, ADAM12, CDHR4, CD36, PCDHA2, PFKP, CCL21A, CCR2	146	1583	17911	1.47245	1	1	1
GOTERM_BP_FAT	GO:1903037~regulation of leukocyte cell-cell adhesion	6	2.46914	0.0919041	CD86, CCDC88B, IL1RL2, IGF1, CCL21A, CCR2	146	295	17911	2.49515	1	1	1
GOTERM_BP_FAT	GO:0022610~biological adhesion	19	7.81893	0.093719	CD86, P2RY12, CX3CR1, CNTNAP2, GCNT1, IGF1, PCDH18, HAPLN1, CCDC88B, COMP, IL1RL2, PARVG, ADAM12, CDHR4, CD36, PCDHA2, PFKP, CCL21A, CCR2	146	1595	17911	1.46137	1	1	1
GOTERM_BP_FAT	GO:0046651~lymphocyte proliferation	6	2.46914	0.0959498	CD86, CCDC88B, IGHM, IGF1, TLR4, CCR2	146	299	17911	2.46177	1	1	1
GOTERM_BP_FAT	GO:0032943~mononuclear cell proliferation	6	2.46914	0.0980063	CD86, CCDC88B, IGHM, IGF1, TLR4, CCR2	146	301	17911	2.44541	1	1	1
GOTERM_BP_FAT	GO:0070661~leukocyte proliferation	6	2.46914	0.111912	CD86, CCDC88B, IGHM, IGF1, TLR4, CCR2	146	314	17911	2.34417	1	1	1
GOTERM_BP_FAT	GO:0045321~leukocyte activation	11	4.52675	0.114796	CX3CR1, CD86, CCDC88B, IGHM, IL1RL2, SLAMF7, BPI, IGF1, TLR4, CCL21A, CCR2	146	800	17911	1.68682	1	1	1
GOTERM_BP_FAT	GO:0001775~cell activation	12	4.93827	0.130834	P2RY12, CX3CR1, CD86, CCDC88B, IGHM, IL1RL2, SLAMF7, BPI, IGF1, TLR4, CCL21A, CCR2	146	926	17911	1.58978	1	1	1
GOTERM_BP_FAT	GO:0042129~regulation of T cell proliferation	4	1.64609	0.136015	CD86, CCDC88B, IGF1, CCR2	146	158	17911	3.10577	1	1	1
GOTERM_BP_FAT	GO:0042127~regulation of cell proliferation	18	7.40741	0.175222	APOBEC1, CD86, CX3CR1, BCHE, IGHM, SRMS, CAV2, IGF1, CCDC88B, FA2H, HPGDS, EDNRB, ATOH8, C3AR1, EPPK1, TNFRSF25, TLR4, CCR2	146	1642	17911	1.34483	1	1	1
GOTERM_BP_FAT	GO:0046649~lymphocyte activation	9	3.7037	0.189773	CD86, CCDC88B, IGHM, IL1RL2, SLAMF7, IGF1, TLR4, CCL21A, CCR2	146	683	17911	1.61655	1	1	1
GOTERM_BP_FAT	GO:0031349~positive regulation of defense response	5	2.05761	0.190505	CD86, TRIL, TLR4, PIK3CG, CCR2	146	279	17911	2.19853	1	1	1
GOTERM_BP_FAT	GO:0042098~T cell proliferation	4	1.64609	0.191461	CD86, CCDC88B, IGF1, CCR2	146	186	17911	2.63824	1	1	1
GOTERM_BP_FAT	GO:0022407~regulation of cell-cell adhesion	6	2.46914	0.195333	CD86, CCDC88B, IL1RL2, IGF1, CCL21A, CCR2	146	380	17911	1.93702	1	1	1
GOTERM_BP_FAT	GO:0007159~leukocyte cell-cell adhesion	7	2.88066	0.231336	CD86, CCDC88B, IL1RL2, GCNT1, IGF1, CCL21A, CCR2	146	509	17911	1.68712	1	1	1
GOTERM_BP_FAT	GO:0030155~regulation of cell adhesion	8	3.29218	0.260696	CD86, CCDC88B, IL1RL2, IGF1, CD36, PRLR, CCL21A, CCR2	146	639	17911	1.53588	1	1	1
GOTERM_BP_FAT	GO:0098609~cell-cell adhesion	12	4.93827	0.279062	P2RY12, CD86, CCDC88B, IL1RL2, GCNT1, CDHR4, IGF1, PCDHA2, PCDH18, PFKP, CCL21A, CCR2	146	1101	17911	1.33709	1	1	1
GOTERM_BP_FAT	GO:0002443~leukocyte mediated immunity	5	2.05761	0.285862	C4B, IGHM, TLR4, CTSC, CCR2	146	334	17911	1.8365	1	1	1
GOTERM_BP_FAT	GO:0002366~leukocyte activation involved in immune response	4	1.64609	0.312122	CX3CR1, CD86, TLR4, CCR2	146	242	17911	2.02774	1	1	1
GOTERM_BP_FAT	GO:0002263~cell activation involved in immune response	4	1.64609	0.31655	CX3CR1, CD86, TLR4, CCR2	146	244	17911	2.01112	1	1	1
GOTERM_BP_FAT	GO:0042110~T cell activation	6	2.46914	0.322831	CD86, CCDC88B, IL1RL2, IGF1, CCL21A, CCR2	146	464	17911	1.58635	1	1	1
GOTERM_BP_FAT	GO:0070489~T cell aggregation	6	2.46914	0.322831	CD86, CCDC88B, IL1RL2, IGF1, CCL21A, CCR2	146	464	17911	1.58635	1	1	1
GOTERM_BP_FAT	GO:0071593~lymphocyte aggregation	6	2.46914	0.324426	CD86, CCDC88B, IL1RL2, IGF1, CCL21A, CCR2	146	465	17911	1.58294	1	1	1
GOTERM_BP_FAT	GO:0051241~negative regulation of multicellular organismal process	12	4.93827	0.335216	CX3CR1, CD86, HPGDS, EDNRB, LMO2, EPPK1, BPI, IGF1, CD36, TLR4, CCR2, SMTNL1	146	1157	17911	1.27237	1	1	1
GOTERM_BP_FAT	GO:0070486~leukocyte aggregation	6	2.46914	0.335617	CD86, CCDC88B, IL1RL2, IGF1, CCL21A, CCR2	146	472	17911	1.55947	1	1	1
GOTERM_BP_FAT	GO:0008284~positive regulation of cell proliferation	10	4.11523	0.354862	CX3CR1, CD86, CCDC88B, IGHM, EDNRB, CAV2, C3AR1, IGF1, TLR4, CCR2	146	943	17911	1.30093	1	1	1
GOTERM_BP_FAT	GO:0016337~single organismal cell-cell adhesion	8	3.29218	0.389452	P2RY12, CD86, CCDC88B, IL1RL2, GCNT1, IGF1, CCL21A, CCR2	146	738	17911	1.32984	1	1	1
GOTERM_BP_FAT	GO:0002285~lymphocyte activation involved in immune response	3	1.23457	0.407941	CD86, TLR4, CCR2	146	174	17911	2.11514	1	1	1
GOTERM_BP_FAT	GO:0098602~single organism cell adhesion	8	3.29218	0.466503	P2RY12, CD86, CCDC88B, IL1RL2, GCNT1, IGF1, CCL21A, CCR2	146	796	17911	1.23295	1	1	1
GOTERM_BP_FAT	GO:0002520~immune system development	9	3.7037	0.546664	CD86, IGHM, IL1RL2, SAMD9L, LMO2, C3AR1, CCL21A, ABCA15, CCR2	146	984	17911	1.12206	1	1	1
GOTERM_BP_FAT	GO:0048534~hematopoietic or lymphoid organ development	8	3.29218	0.643384	CD86, IGHM, IL1RL2, SAMD9L, LMO2, CCL21A, ABCA15, CCR2	146	940	17911	1.04407	1	1	1
GOTERM_BP_FAT	GO:0008283~cell proliferation	15	6.17284	0.665094	CD86, CX3CR1, BCHE, IGHM, SAMD9L, CAV2, IGF1, CCDC88B, HPGDS, EDNRB, ATOH8, C3AR1, EPPK1, TLR4, CCR2	146	1874	17911	0.981948	1	1	1
GOTERM_BP_FAT	GO:0042113~B cell activation	3	1.23457	0.672554	CD86, IGHM, TLR4	146	284	17911	1.2959	1	1	1
GOTERM_BP_FAT	GO:0030097~hemopoiesis	7	2.88066	0.734512	CD86, IGHM, IL1RL2, SAMD9L, LMO2, ABCA15, CCR2	146	892	17911	0.96272	1	1	1
GOTERM_BP_FAT	GO:0030098~lymphocyte differentiation	3	1.23457	0.805685	IGHM, IL1RL2, CCR2	146	371	17911	0.992006	1	1	1
GOTERM_BP_FAT	GO:1903706~regulation of hemopoiesis	3	1.23457	0.811646	IL1RL2, LMO2, CCR2	146	376	17911	0.978814	1	1	1
GOTERM_BP_FAT	GO:0002521~leukocyte differentiation	4	1.64609	0.820854	CD86, IGHM, IL1RL2, CCR2	146	544	17911	0.902045	1	1	1
Annotation Cluster 9	Enrichment Score: 1.0515309825075214
GOTERM_BP_FAT	GO:0050727~regulation of inflammatory response	7	2.88066	0.0290474	CX3CR1, IL1RL2, EDNRB, CFH, TLR4, PIK3CG, CCR2	146	286	17911	3.00261	1	1	1
GOTERM_BP_FAT	GO:0002673~regulation of acute inflammatory response	3	1.23457	0.0850182	EDNRB, CFH, PIK3CG	146	60	17911	6.1339	1	1	1
GOTERM_BP_FAT	GO:0002526~acute inflammatory response	3	1.23457	0.283654	EDNRB, CFH, PIK3CG	146	130	17911	2.83103	1	1	1
Annotation Cluster 10	Enrichment Score: 0.9888718915957951
GOTERM_CC_FAT	GO:0097223~sperm part	8	3.29218	0.0033906	ARSA, CAPN11, ARC, PACRG, SEPT12, CATSPERD, CAV2, ACRBP	135	209	14413	4.08662	0.618851	0.120366	0.117823
GOTERM_CC_FAT	GO:0001669~acrosomal vesicle	5	2.05761	0.0347066	ARSA, CAPN11, ARC, CAV2, ACRBP	135	132	14413	4.04405	0.999956	0.758206	0.742188
GOTERM_CC_FAT	GO:0099503~secretory vesicle	7	2.88066	0.299977	ARSA, CAPN11, ARC, SLC30A3, CAV2, IGF1, ACRBP	135	487	14413	1.53458	1	1	0.982332
GOTERM_CC_FAT	GO:0030141~secretory granule	5	2.05761	0.402003	ARSA, CAPN11, ARC, CAV2, ACRBP	135	346	14413	1.54282	1	1	0.982332
GOTERM_CC_FAT	GO:0016023~cytoplasmic, membrane-bounded vesicle	9	3.7037	0.801003	ARSA, CAPN11, ARC, SLC30A3, CAV2, CYBB, IGF1, ACRBP, GGN	135	1087	14413	0.883962	1	1	0.982332
Annotation Cluster 11	Enrichment Score: 0.9641838924114235
GOTERM_BP_FAT	GO:0055085~transmembrane transport	15	6.17284	0.032424	P2RY12, SLC30A3, AQP9, NDUFA4L2, ABCA9, CYBB, ABCA17, SLC6A21, PIK3CG, ABCC12, ARC, SLC22A15, SLC22A18, RHCG, CCL21A	146	1001	17911	1.83833	1	1	1
GOTERM_BP_FAT	GO:0006811~ion transport	17	6.99588	0.0813948	P2RY12, SLC30A3, AQP9, NDUFA4L2, CYBB, SLCO6B1, IGF1, GRIK2, PIK3CG, BSPRY, ARC, SLC22A15, SLC22A18, CHRNE, CD36, RHCG, CCL21A	146	1354	17911	1.54027	1	1	1
GOTERM_BP_FAT	GO:0034220~ion transmembrane transport	7	2.88066	0.485271	P2RY12, ARC, AQP9, NDUFA4L2, RHCG, PIK3CG, CCL21A	146	688	17911	1.24818	1	1	1
Annotation Cluster 12	Enrichment Score: 0.9480630497178942
GOTERM_BP_FAT	GO:0050778~positive regulation of immune response	10	4.11523	0.0151282	CD86, C4B, IGHM, CFH, TRIL, C3AR1, CD36, GCSAM, TLR4, CCR2	146	474	17911	2.58815	1	1	1
GOTERM_BP_FAT	GO:0002250~adaptive immune response	8	3.29218	0.0400456	ADGRE1, CD86, C4B, IGHM, C3AR1, SLAMF7, CTSC, CCR2	146	391	17911	2.51004	1	1	1
GOTERM_BP_FAT	GO:0050776~regulation of immune response	10	4.11523	0.0651102	CD86, C4B, IGHM, CFH, TRIL, C3AR1, CD36, GCSAM, TLR4, CCR2	146	620	17911	1.97868	1	1	1
GOTERM_BP_FAT	GO:0002460~adaptive immune response based on somatic recombination of immune receptors built from immunoglobulin superfamily domains	5	2.05761	0.18078	C4B, IGHM, C3AR1, CTSC, CCR2	146	273	17911	2.24685	1	1	1
GOTERM_BP_FAT	GO:0006959~humoral immune response	4	1.64609	0.181338	C4B, IGHM, CFH, CCR2	146	181	17911	2.71112	1	1	1
GOTERM_BP_FAT	GO:0002443~leukocyte mediated immunity	5	2.05761	0.285862	C4B, IGHM, TLR4, CTSC, CCR2	146	334	17911	1.8365	1	1	1
GOTERM_BP_FAT	GO:0002449~lymphocyte mediated immunity	3	1.23457	0.624847	C4B, IGHM, CTSC	146	260	17911	1.41552	1	1	1
Annotation Cluster 13	Enrichment Score: 0.944448041304308
GOTERM_BP_FAT	GO:0043410~positive regulation of MAPK cascade	11	4.52675	0.00475692	IGHM, PDE6H, CAV2, TNFRSF19, TNFRSF25, IGF1, CD36, FGFBP3, TLR4, PIK3CG, CCL21A	146	467	17911	2.88963	0.999998	0.837674	0.837674
GOTERM_BP_FAT	GO:0001934~positive regulation of protein phosphorylation	16	6.58436	0.0058967	IGHM, PDE6H, CAV2, TNFRSF19, IGF1, MAPK15, PRLR, PIK3CG, SPDYE4A, EDNRB, TNFRSF25, CD36, FAM20A, FGFBP3, TLR4, CCL21A	146	893	17911	2.19804	1	0.868676	0.868676
GOTERM_BP_FAT	GO:0042327~positive regulation of phosphorylation	16	6.58436	0.0087596	IGHM, PDE6H, CAV2, TNFRSF19, IGF1, MAPK15, PRLR, PIK3CG, SPDYE4A, EDNRB, TNFRSF25, CD36, FAM20A, FGFBP3, TLR4, CCL21A	146	934	17911	2.10155	1	1	1
GOTERM_BP_FAT	GO:0043408~regulation of MAPK cascade	13	5.34979	0.00880827	IGHM, PDE6H, CAV2, TNFRSF19, IGF1, GRIK2, PIK3CG, REN1, TNFRSF25, CD36, FGFBP3, TLR4, CCL21A	146	675	17911	2.36269	1	1	1
GOTERM_BP_FAT	GO:0001932~regulation of protein phosphorylation	19	7.81893	0.0188564	IGHM, PDE6H, CAV2, TNFRSF19, IGF1, GRIK2, MAPK15, PRLR, PIK3CG, SPDYE4A, REN1, IMPACT, EDNRB, TNFRSF25, CD36, FAM20A, FGFBP3, TLR4, CCL21A	146	1309	17911	1.78066	1	1	1
GOTERM_BP_FAT	GO:0042325~regulation of phosphorylation	20	8.23045	0.0189489	IGHM, PDE6H, CAV2, TNFRSF19, IGF1, GRIK2, MAPK15, PRLR, PIK3CG, SPDYE4A, REN1, IMPACT, EDNRB, TNFRSF25, CD36, FAM20A, FGFBP3, FBP1, TLR4, CCL21A	146	1407	17911	1.74382	1	1	1
GOTERM_BP_FAT	GO:0051247~positive regulation of protein metabolic process	20	8.23045	0.0217506	IGHM, PDE6H, CAV2, TNFRSF19, CYBB, IGF1, MAPK15, PRLR, PIK3CG, SPDYE4A, IMPACT, EDNRB, TNFRSF25, CD36, FAM20A, FGFBP3, TLR4, CTSC, CCL21A, CCR2	146	1428	17911	1.71818	1	1	1
GOTERM_BP_FAT	GO:0045937~positive regulation of phosphate metabolic process	16	6.58436	0.0236181	IGHM, PDE6H, CAV2, TNFRSF19, IGF1, MAPK15, PRLR, PIK3CG, SPDYE4A, EDNRB, TNFRSF25, CD36, FAM20A, FGFBP3, TLR4, CCL21A	146	1053	17911	1.86405	1	1	1
GOTERM_BP_FAT	GO:0010562~positive regulation of phosphorus metabolic process	16	6.58436	0.0236181	IGHM, PDE6H, CAV2, TNFRSF19, IGF1, MAPK15, PRLR, PIK3CG, SPDYE4A, EDNRB, TNFRSF25, CD36, FAM20A, FGFBP3, TLR4, CCL21A	146	1053	17911	1.86405	1	1	1
GOTERM_BP_FAT	GO:0000165~MAPK cascade	12	4.93827	0.0249067	IGHM, PDE6H, CAV2, TNFRSF19, TNFRSF25, IGF1, GRIK2, CD36, FGFBP3, TLR4, PIK3CG, CCL21A	146	691	17911	2.13044	1	1	1
GOTERM_BP_FAT	GO:0023014~signal transduction by protein phosphorylation	12	4.93827	0.0258409	IGHM, PDE6H, CAV2, TNFRSF19, TNFRSF25, IGF1, GRIK2, CD36, FGFBP3, TLR4, PIK3CG, CCL21A	146	695	17911	2.11818	1	1	1
GOTERM_BP_FAT	GO:0031401~positive regulation of protein modification process	16	6.58436	0.0291588	IGHM, PDE6H, CAV2, TNFRSF19, IGF1, MAPK15, PRLR, PIK3CG, SPDYE4A, EDNRB, TNFRSF25, CD36, FAM20A, FGFBP3, TLR4, CCL21A	146	1082	17911	1.81409	1	1	1
GOTERM_BP_FAT	GO:0045860~positive regulation of protein kinase activity	8	3.29218	0.0386777	SPDYE4A, IGHM, PDE6H, IGF1, TLR4, PRLR, PIK3CG, CCL21A	146	388	17911	2.52944	1	1	1
GOTERM_BP_FAT	GO:0019220~regulation of phosphate metabolic process	21	8.64198	0.0400666	IGHM, PDE6H, CAV2, TNFRSF19, IGF1, GRIK2, MAPK15, PRLR, ELFN1, PIK3CG, SPDYE4A, REN1, IMPACT, EDNRB, TNFRSF25, CD36, FAM20A, FGFBP3, FBP1, TLR4, CCL21A	146	1632	17911	1.57858	1	1	1
GOTERM_BP_FAT	GO:0051174~regulation of phosphorus metabolic process	21	8.64198	0.0402834	IGHM, PDE6H, CAV2, TNFRSF19, IGF1, GRIK2, MAPK15, PRLR, ELFN1, PIK3CG, SPDYE4A, REN1, IMPACT, EDNRB, TNFRSF25, CD36, FAM20A, FGFBP3, FBP1, TLR4, CCL21A	146	1633	17911	1.57761	1	1	1
GOTERM_BP_FAT	GO:0006468~protein phosphorylation	22	9.0535	0.0404619	IGHM, SRMS, PDE6H, CAV2, TNFRSF19, STKLD1, IGF1, GRIK2, MAPK15, PRLR, PIK3CG, SPDYE4A, REN1, IMPACT, EDNRB, TNFRSF25, CD36, FAM20A, FGFBP3, TLR4, CCL21A, SMTNL1	146	1737	17911	1.55378	1	1	1
GOTERM_BP_FAT	GO:0032270~positive regulation of cellular protein metabolic process	18	7.40741	0.0416826	IGHM, PDE6H, CAV2, TNFRSF19, IGF1, MAPK15, PRLR, PIK3CG, SPDYE4A, IMPACT, EDNRB, TNFRSF25, CD36, FAM20A, FGFBP3, TLR4, CTSC, CCL21A	146	1334	17911	1.65533	1	1	1
GOTERM_BP_FAT	GO:0050731~positive regulation of peptidyl-tyrosine phosphorylation	5	2.05761	0.0469264	IGHM, CAV2, IGF1, CD36, TLR4	146	167	17911	3.673	1	1	1
GOTERM_BP_FAT	GO:0051347~positive regulation of transferase activity	9	3.7037	0.0478908	SPDYE4A, IGHM, PDE6H, IGF1, TLR4, MAPK15, PRLR, PIK3CG, CCL21A	146	494	17911	2.23503	1	1	1
GOTERM_BP_FAT	GO:0000187~activation of MAPK activity	4	1.64609	0.056146	IGHM, PDE6H, IGF1, TLR4	146	107	17911	4.5861	1	1	1
GOTERM_BP_FAT	GO:0033674~positive regulation of kinase activity	8	3.29218	0.0566232	SPDYE4A, IGHM, PDE6H, IGF1, TLR4, PRLR, PIK3CG, CCL21A	146	423	17911	2.32015	1	1	1
GOTERM_BP_FAT	GO:0071902~positive regulation of protein serine/threonine kinase activity	6	2.46914	0.0596701	SPDYE4A, IGHM, PDE6H, IGF1, TLR4, PIK3CG	146	259	17911	2.84196	1	1	1
GOTERM_BP_FAT	GO:0043406~positive regulation of MAP kinase activity	5	2.05761	0.0616232	IGHM, PDE6H, IGF1, TLR4, PIK3CG	146	183	17911	3.35186	1	1	1
KEGG_PATHWAY	mmu05205:Proteoglycans in cancer	5	2.05761	0.0663035	CAV2, LUM, IGF1, TLR4, PIK3CG	59	203	7691	3.21074	0.999958	1	1
GOTERM_BP_FAT	GO:0007166~cell surface receptor signaling pathway	26	10.6996	0.0690093	CX3CR1, IGHM, GRIK2, ADGRE1, ADAMTSL2, ATOH8, PLXNA2, C3AR1, CD36, FGFBP3, SH2D6, CCL21A, ZSWIM2, CCR2, P2RY12, SRMS, PDE6H, GPR34, CAV2, IGF1, GCSAM, PRLR, ARC, COL2A1, ADAM12, TLR4	146	2278	17911	1.40019	1	1	1
GOTERM_BP_FAT	GO:0016310~phosphorylation	24	9.87654	0.069493	IGHM, SRMS, PDE6H, CAV2, TNFRSF19, STKLD1, IGF1, GRIK2, MAPK15, PRLR, PIK3CG, SPDYE4A, REN1, IMPACT, EDNRB, TNFRSF25, CD36, FAM20A, FGFBP3, FBP1, TLR4, PFKP, CCL21A, SMTNL1	146	2063	17911	1.42718	1	1	1
GOTERM_BP_FAT	GO:0032147~activation of protein kinase activity	5	2.05761	0.0888588	IGHM, PDE6H, IGF1, TLR4, PRLR	146	208	17911	2.94899	1	1	1
GOTERM_BP_FAT	GO:0048584~positive regulation of response to stimulus	21	8.64198	0.103524	CD86, IGHM, PDE6H, CFH, CAV2, TRIL, TNFRSF19, IGF1, GCSAM, PIK3CG, C4B, ARC, C3AR1, TNFRSF25, CD36, FGFBP3, TLR4, CTSC, CCL21A, ZSWIM2, CCR2	146	1834	17911	1.40471	1	1	1
GOTERM_BP_FAT	GO:0031399~regulation of protein modification process	19	7.81893	0.103657	IGHM, PDE6H, CAV2, TNFRSF19, IGF1, GRIK2, MAPK15, PRLR, PIK3CG, SPDYE4A, REN1, IMPACT, EDNRB, TNFRSF25, CD36, FAM20A, FGFBP3, TLR4, CCL21A	146	1618	17911	1.4406	1	1	1
GOTERM_BP_FAT	GO:0050730~regulation of peptidyl-tyrosine phosphorylation	5	2.05761	0.111501	IGHM, CAV2, IGF1, CD36, TLR4	146	226	17911	2.71412	1	1	1
KEGG_PATHWAY	mmu04151:PI3K-Akt signaling pathway	6	2.46914	0.123895	COMP, COL2A1, IGF1, TLR4, PRLR, PIK3CG	59	351	7691	2.22831	1	1	1
KEGG_PATHWAY	mmu04914:Progesterone-mediated oocyte maturation	3	1.23457	0.13956	SPDYE4A, IGF1, PIK3CG	59	87	7691	4.49503	1	1	1
KEGG_PATHWAY	mmu04066:HIF-1 signaling pathway	3	1.23457	0.179294	IGF1, TLR4, PIK3CG	59	102	7691	3.834	1	1	1
GOTERM_BP_FAT	GO:0043405~regulation of MAP kinase activity	5	2.05761	0.192142	IGHM, PDE6H, IGF1, TLR4, PIK3CG	146	280	17911	2.19068	1	1	1
GOTERM_BP_FAT	GO:1902533~positive regulation of intracellular signal transduction	11	4.52675	0.198455	IGHM, PDE6H, CAV2, TNFRSF19, TNFRSF25, IGF1, CD36, FGFBP3, TLR4, PIK3CG, CCL21A	146	905	17911	1.49111	1	1	1
GOTERM_BP_FAT	GO:0010647~positive regulation of cell communication	16	6.58436	0.225001	CX3CR1, IGHM, PDE6H, CAV2, TNFRSF19, IGF1, GRIK2, PIK3CG, ARC, TNFRSF25, CD36, FGFBP3, TLR4, CTSC, CCL21A, ZSWIM2	146	1490	17911	1.31735	1	1	1
GOTERM_BP_FAT	GO:0023056~positive regulation of signaling	16	6.58436	0.230337	CX3CR1, IGHM, PDE6H, CAV2, TNFRSF19, IGF1, GRIK2, PIK3CG, ARC, TNFRSF25, CD36, FGFBP3, TLR4, CTSC, CCL21A, ZSWIM2	146	1497	17911	1.31119	1	1	1
GOTERM_BP_FAT	GO:0045859~regulation of protein kinase activity	8	3.29218	0.231453	SPDYE4A, IGHM, PDE6H, IGF1, TLR4, PRLR, PIK3CG, CCL21A	146	615	17911	1.59581	1	1	1
GOTERM_BP_FAT	GO:0071900~regulation of protein serine/threonine kinase activity	6	2.46914	0.23147	SPDYE4A, IGHM, PDE6H, IGF1, TLR4, PIK3CG	146	405	17911	1.81745	1	1	1
GOTERM_BP_FAT	GO:0051246~regulation of protein metabolic process	24	9.87654	0.275027	IGHM, SAMD9L, PDE6H, CFH, CAV2, TNFRSF19, CYBB, IGF1, GRIK2, MAPK15, PRLR, PIK3CG, SPDYE4A, REN1, IMPACT, EDNRB, TNFRSF25, CD36, FAM20A, FGFBP3, TLR4, CTSC, CCL21A, CCR2	146	2483	17911	1.18577	1	1	1
GOTERM_BP_FAT	GO:0009967~positive regulation of signal transduction	14	5.76132	0.278512	IGHM, PDE6H, CAV2, TNFRSF19, IGF1, PIK3CG, ARC, TNFRSF25, CD36, FGFBP3, TLR4, CTSC, CCL21A, ZSWIM2	146	1328	17911	1.29329	1	1	1
GOTERM_BP_FAT	GO:0051338~regulation of transferase activity	9	3.7037	0.287009	SPDYE4A, IGHM, PDE6H, IGF1, TLR4, MAPK15, PRLR, PIK3CG, CCL21A	146	771	17911	1.43204	1	1	1
GOTERM_BP_FAT	GO:0043549~regulation of kinase activity	8	3.29218	0.305086	SPDYE4A, IGHM, PDE6H, IGF1, TLR4, PRLR, PIK3CG, CCL21A	146	674	17911	1.45612	1	1	1
GOTERM_BP_FAT	GO:0031325~positive regulation of cellular metabolic process	26	10.6996	0.308396	IGHM, PIK3CG, EDNRB, ATOH8, C3AR1, CD36, FGFBP3, CCL21A, CTSC, CCR2, APOBEC1, PDE6H, CAV2, MAMSTR, LUM, LMO2, TNFRSF19, CYBB, IGF1, MAPK15, PRLR, SPDYE4A, IMPACT, TNFRSF25, FAM20A, TLR4	146	2769	17911	1.15191	1	1	1
GOTERM_BP_FAT	GO:0010604~positive regulation of macromolecule metabolic process	26	10.6996	0.325233	IGHM, PIK3CG, EDNRB, ATOH8, C3AR1, CD36, FGFBP3, CCL21A, CTSC, CCR2, APOBEC1, PDE6H, CAV2, MAMSTR, LUM, LMO2, TNFRSF19, CYBB, IGF1, MAPK15, PRLR, SPDYE4A, IMPACT, TNFRSF25, FAM20A, TLR4	146	2794	17911	1.1416	1	1	1
GOTERM_BP_FAT	GO:0006796~phosphate-containing compound metabolic process	26	10.6996	0.377278	IGHM, STKLD1, GRIK2, ELFN1, PIK3CG, EDNRB, CD36, FGFBP3, CCL21A, SRMS, PDE6H, CAV2, TNFRSF19, IGF1, MAPK15, PRLR, SPDYE4A, REN1, ADCY10, IMPACT, TNFRSF25, FAM20A, TLR4, FBP1, PFKP, SMTNL1	146	2869	17911	1.11176	1	1	1
GOTERM_BP_FAT	GO:0006793~phosphorus metabolic process	26	10.6996	0.380106	IGHM, STKLD1, GRIK2, ELFN1, PIK3CG, EDNRB, CD36, FGFBP3, CCL21A, SRMS, PDE6H, CAV2, TNFRSF19, IGF1, MAPK15, PRLR, SPDYE4A, REN1, ADCY10, IMPACT, TNFRSF25, FAM20A, TLR4, FBP1, PFKP, SMTNL1	146	2873	17911	1.11021	1	1	1
GOTERM_BP_FAT	GO:0043085~positive regulation of catalytic activity	10	4.11523	0.380351	SPDYE4A, IGHM, PDE6H, CAV2, IGF1, TLR4, MAPK15, PRLR, PIK3CG, CCL21A	146	965	17911	1.27128	1	1	1
GOTERM_BP_FAT	GO:0009966~regulation of signal transduction	22	9.0535	0.43876	CX3CR1, IGHM, PDE6H, CAV2, TNFRSF19, IGF1, GRIK2, GCSAM, PIK3CG, REN1, ARC, COL2A1, ADAMTSL2, TNFRSF25, CD36, FGFBP3, FBP1, TLR4, CTSC, CCL21A, KCTD12B, ZSWIM2	146	2468	17911	1.09356	1	1	1
GOTERM_BP_FAT	GO:0035556~intracellular signal transduction	21	8.64198	0.46545	P2RY12, IGHM, PDE6H, CAV2, TNFRSF19, IGF1, GRIK2, PRLR, PIK3CG, RASGRP3, REN1, ADCY10, EDNRB, DOK3, TNFRSF25, CD36, FGFBP3, SH2D6, FBP1, TLR4, CCL21A	146	2380	17911	1.08245	1	1	1
GOTERM_BP_FAT	GO:0009893~positive regulation of metabolic process	26	10.6996	0.474192	IGHM, PIK3CG, EDNRB, ATOH8, C3AR1, CD36, FGFBP3, CCL21A, CTSC, CCR2, APOBEC1, PDE6H, CAV2, MAMSTR, LUM, LMO2, TNFRSF19, CYBB, IGF1, MAPK15, PRLR, SPDYE4A, IMPACT, TNFRSF25, FAM20A, TLR4	146	3004	17911	1.06179	1	1	1
GOTERM_BP_FAT	GO:1902531~regulation of intracellular signal transduction	14	5.76132	0.491407	IGHM, PDE6H, CAV2, TNFRSF19, IGF1, GRIK2, PIK3CG, REN1, TNFRSF25, CD36, FGFBP3, FBP1, TLR4, CCL21A	146	1552	17911	1.10663	1	1	1
GOTERM_BP_FAT	GO:0010646~regulation of cell communication	24	9.87654	0.493803	CX3CR1, BCHE, IGHM, PDE6H, CAV2, TNFRSF19, IGF1, GRIK2, GCSAM, PIK3CG, REN1, OIT1, ARC, COL2A1, ADAMTSL2, TNFRSF25, CD36, FGFBP3, FBP1, TLR4, CTSC, CCL21A, KCTD12B, ZSWIM2	146	2785	17911	1.05719	1	1	1
GOTERM_BP_FAT	GO:0032268~regulation of cellular protein metabolic process	20	8.23045	0.498091	IGHM, PDE6H, CAV2, TNFRSF19, IGF1, GRIK2, MAPK15, PRLR, PIK3CG, SPDYE4A, REN1, IMPACT, EDNRB, TNFRSF25, CD36, FAM20A, FGFBP3, TLR4, CTSC, CCL21A	146	2298	17911	1.06769	1	1	1
GOTERM_BP_FAT	GO:0023051~regulation of signaling	24	9.87654	0.510903	CX3CR1, BCHE, IGHM, PDE6H, CAV2, TNFRSF19, IGF1, GRIK2, GCSAM, PIK3CG, REN1, OIT1, ARC, COL2A1, ADAMTSL2, TNFRSF25, CD36, FGFBP3, FBP1, TLR4, CTSC, CCL21A, KCTD12B, ZSWIM2	146	2808	17911	1.04853	1	1	1
GOTERM_BP_FAT	GO:0044093~positive regulation of molecular function	11	4.52675	0.583111	SPDYE4A, IGHM, ARC, PDE6H, CAV2, IGF1, TLR4, MAPK15, PRLR, PIK3CG, CCL21A	146	1270	17911	1.06257	1	1	1
GOTERM_BP_FAT	GO:0036211~protein modification process	27	11.1111	0.70481	IGHM, GCNT1, STKLD1, GRIK2, PIK3CG, EDNRB, ST8SIA4, CD36, FGFBP3, CCL21A, ZSWIM2, SRMS, PDE6H, CAV2, TNFRSF19, IGF1, MAPK15, PRLR, SPDYE4A, REN1, AGBL4, TTLL6, IMPACT, TNFRSF25, FAM20A, TLR4, SMTNL1	146	3474	17911	0.953457	1	1	1
GOTERM_BP_FAT	GO:0006464~cellular protein modification process	27	11.1111	0.70481	IGHM, GCNT1, STKLD1, GRIK2, PIK3CG, EDNRB, ST8SIA4, CD36, FGFBP3, CCL21A, ZSWIM2, SRMS, PDE6H, CAV2, TNFRSF19, IGF1, MAPK15, PRLR, SPDYE4A, REN1, AGBL4, TTLL6, IMPACT, TNFRSF25, FAM20A, TLR4, SMTNL1	146	3474	17911	0.953457	1	1	1
GOTERM_BP_FAT	GO:0050790~regulation of catalytic activity	12	4.93827	0.799277	SPDYE4A, IGHM, PDE6H, CAV2, IGF1, ELFN1, TLR4, MAPK15, PRLR, PIK3CG, CCL21A, RASGRP3	146	1662	17911	0.885762	1	1	1
GOTERM_BP_FAT	GO:0051336~regulation of hydrolase activity	5	2.05761	0.936086	CAV2, IGF1, ELFN1, CCL21A, RASGRP3	146	896	17911	0.684588	1	1	1
GOTERM_BP_FAT	GO:0065009~regulation of molecular function	13	5.34979	0.952211	IGHM, PDE6H, CAV2, IGF1, MAPK15, PRLR, ELFN1, PIK3CG, RASGRP3, SPDYE4A, ARC, TLR4, CCL21A	146	2201	17911	0.724587	1	1	1
Annotation Cluster 14	Enrichment Score: 0.9393862911824554
GOTERM_BP_FAT	GO:0006869~lipid transport	7	2.88066	0.0364288	AQP9, ABCA9, ABCA17, CD36, ABCA15, OSBP2, GULP1	146	302	17911	2.84353	1	1	1
KEGG_PATHWAY	mmu02010:ABC transporters	3	1.23457	0.0468142	ABCA9, ABCA17, ABCC12	59	46	7691	8.50147	0.999131	1	1
GOTERM_MF_FAT	GO:0042626~ATPase activity, coupled to transmembrane movement of substances	4	1.64609	0.0637753	ABCA9, ABCA17, ABCC12, ABCA15	135	115	16866	4.34551	1	1	1
GOTERM_BP_FAT	GO:0010876~lipid localization	7	2.88066	0.0639528	AQP9, ABCA9, ABCA17, CD36, ABCA15, OSBP2, GULP1	146	348	17911	2.46766	1	1	1
GOTERM_MF_FAT	GO:0016820~hydrolase activity, acting on acid anhydrides, catalyzing transmembrane movement of substances	4	1.64609	0.0677968	ABCA9, ABCA17, ABCC12, ABCA15	135	118	16866	4.23503	1	1	1
GOTERM_MF_FAT	GO:0017111~nucleoside-triphosphatase activity	11	4.52675	0.071553	GM3417, KIF19A, RNF112, DNAH17, GM3448, DNAH6, ABCA9, ABCA17, ABCC12, DNALI1, ABCA15	135	742	16866	1.85211	1	1	1
GOTERM_MF_FAT	GO:0015405~P-P-bond-hydrolysis-driven transmembrane transporter activity	4	1.64609	0.0790673	ABCA9, ABCA17, ABCC12, ABCA15	135	126	16866	3.96614	1	1	1
GOTERM_MF_FAT	GO:0015399~primary active transmembrane transporter activity	4	1.64609	0.0805305	ABCA9, ABCA17, ABCC12, ABCA15	135	127	16866	3.93491	1	1	1
GOTERM_MF_FAT	GO:0043492~ATPase activity, coupled to movement of substances	4	1.64609	0.0849904	ABCA9, ABCA17, ABCC12, ABCA15	135	130	16866	3.8441	1	1	1
GOTERM_MF_FAT	GO:0016462~pyrophosphatase activity	11	4.52675	0.0970692	GM3417, KIF19A, RNF112, DNAH17, GM3448, DNAH6, ABCA9, ABCA17, ABCC12, DNALI1, ABCA15	135	788	16866	1.74399	1	1	1
GOTERM_MF_FAT	GO:0016818~hydrolase activity, acting on acid anhydrides, in phosphorus-containing anhydrides	11	4.52675	0.0982878	GM3417, KIF19A, RNF112, DNAH17, GM3448, DNAH6, ABCA9, ABCA17, ABCC12, DNALI1, ABCA15	135	790	16866	1.73958	1	1	1
GOTERM_MF_FAT	GO:0016817~hydrolase activity, acting on acid anhydrides	11	4.52675	0.100133	GM3417, KIF19A, RNF112, DNAH17, GM3448, DNAH6, ABCA9, ABCA17, ABCC12, DNALI1, ABCA15	135	793	16866	1.733	1	1	1
GOTERM_MF_FAT	GO:0016887~ATPase activity	7	2.88066	0.125082	KIF19A, DNAH17, DNAH6, ABCA9, ABCA17, ABCC12, ABCA15	135	427	16866	2.04809	1	1	1
GOTERM_MF_FAT	GO:0022804~active transmembrane transporter activity	6	2.46914	0.185365	SLC22A18, ABCA9, ABCA17, SLC6A21, ABCC12, ABCA15	135	380	16866	1.97263	1	1	1
GOTERM_MF_FAT	GO:0032550~purine ribonucleoside binding	19	7.81893	0.22895	ACSS3, SRMS, SEPT12, DNAH17, DNAH6, ABCA9, ABCA17, STKLD1, MAPK15, PIK3CG, ABCC12, ABCA15, TTLL6, RNF112, ADCY10, KIF19A, 4932415M13RIK, FBP1, PFKP	135	1872	16866	1.26802	1	1	1
GOTERM_MF_FAT	GO:0001883~purine nucleoside binding	19	7.81893	0.231006	ACSS3, SRMS, SEPT12, DNAH17, DNAH6, ABCA9, ABCA17, STKLD1, MAPK15, PIK3CG, ABCC12, ABCA15, TTLL6, RNF112, ADCY10, KIF19A, 4932415M13RIK, FBP1, PFKP	135	1875	16866	1.26599	1	1	1
GOTERM_MF_FAT	GO:0032549~ribonucleoside binding	19	7.81893	0.231006	ACSS3, SRMS, SEPT12, DNAH17, DNAH6, ABCA9, ABCA17, STKLD1, MAPK15, PIK3CG, ABCC12, ABCA15, TTLL6, RNF112, ADCY10, KIF19A, 4932415M13RIK, FBP1, PFKP	135	1875	16866	1.26599	1	1	1
GOTERM_MF_FAT	GO:0001882~nucleoside binding	19	7.81893	0.236527	ACSS3, SRMS, SEPT12, DNAH17, DNAH6, ABCA9, ABCA17, STKLD1, MAPK15, PIK3CG, ABCC12, ABCA15, TTLL6, RNF112, ADCY10, KIF19A, 4932415M13RIK, FBP1, PFKP	135	1883	16866	1.26061	1	1	1
GOTERM_MF_FAT	GO:0035639~purine ribonucleoside triphosphate binding	18	7.40741	0.305543	ACSS3, SRMS, SEPT12, DNAH17, DNAH6, ABCA9, ABCA17, STKLD1, MAPK15, PIK3CG, ABCC12, ABCA15, TTLL6, RNF112, ADCY10, KIF19A, 4932415M13RIK, PFKP	135	1858	16866	1.21033	1	1	1
GOTERM_MF_FAT	GO:0042623~ATPase activity, coupled	4	1.64609	0.456517	ABCA9, ABCA17, ABCC12, ABCA15	135	314	16866	1.59151	1	1	1
Annotation Cluster 15	Enrichment Score: 0.9104832719120535
GOTERM_MF_FAT	GO:0004175~endopeptidase activity	9	3.7037	0.0370479	REN1, CAPN11, IMMP2L, ADAM12, ADAMTSL2, PRSS47, PRSS56, CTSC, PRSS43	135	478	16866	2.3523	1	1	1
GOTERM_MF_FAT	GO:0070011~peptidase activity, acting on L-amino acid peptides	10	4.11523	0.0886215	REN1, AGBL4, CAPN11, IMMP2L, ADAM12, ADAMTSL2, PRSS47, PRSS56, CTSC, PRSS43	135	674	16866	1.85361	1	1	1
GOTERM_MF_FAT	GO:0004252~serine-type endopeptidase activity	5	2.05761	0.0888457	IMMP2L, PRSS47, PRSS56, CTSC, PRSS43	135	212	16866	2.94654	1	1	1
GOTERM_MF_FAT	GO:0008233~peptidase activity	10	4.11523	0.107616	REN1, AGBL4, CAPN11, IMMP2L, ADAM12, ADAMTSL2, PRSS47, PRSS56, CTSC, PRSS43	135	703	16866	1.77715	1	1	1
GOTERM_MF_FAT	GO:0008236~serine-type peptidase activity	5	2.05761	0.117615	IMMP2L, PRSS47, PRSS56, CTSC, PRSS43	135	235	16866	2.65816	1	1	1
GOTERM_MF_FAT	GO:0017171~serine hydrolase activity	5	2.05761	0.121637	IMMP2L, PRSS47, PRSS56, CTSC, PRSS43	135	238	16866	2.62465	1	1	1
GOTERM_BP_FAT	GO:0006508~proteolysis	9	3.7037	0.942487	REN1, AGBL4, CAPN11, IMMP2L, CFH, ADAM12, IGF1, PRSS56, CTSC	146	1556	17911	0.709578	1	1	1
Annotation Cluster 16	Enrichment Score: 0.8621309042391347
GOTERM_BP_FAT	GO:0046683~response to organophosphorus	4	1.64609	0.096679	REN1, P2RY12, AQP9, PIK3CG	146	135	17911	3.63491	1	1	1
GOTERM_BP_FAT	GO:0014074~response to purine-containing compound	4	1.64609	0.136015	REN1, P2RY12, AQP9, PIK3CG	146	158	17911	3.10577	1	1	1
GOTERM_BP_FAT	GO:0051591~response to cAMP	3	1.23457	0.1971	REN1, AQP9, PIK3CG	146	101	17911	3.6439	1	1	1
Annotation Cluster 17	Enrichment Score: 0.8456696462728839
GOTERM_BP_FAT	GO:0006956~complement activation	3	1.23457	0.115462	C4B, IGHM, CFH	146	72	17911	5.11159	1	1	1
GOTERM_CC_FAT	GO:0072562~blood microparticle	4	1.64609	0.131061	C4B, IGHM, BCHE, CFH	135	135	14413	3.16335	1	1	0.982332
GOTERM_BP_FAT	GO:0072376~protein activation cascade	3	1.23457	0.150981	C4B, IGHM, CFH	146	85	17911	4.32981	1	1	1
GOTERM_BP_FAT	GO:0006959~humoral immune response	4	1.64609	0.181338	C4B, IGHM, CFH, CCR2	146	181	17911	2.71112	1	1	1
Annotation Cluster 18	Enrichment Score: 0.8345603236857736
GOTERM_BP_FAT	GO:0002700~regulation of production of molecular mediator of immune response	4	1.64609	0.0694975	IGHM, TRIL, CD36, TLR4	146	117	17911	4.19412	1	1	1
GOTERM_BP_FAT	GO:0002718~regulation of cytokine production involved in immune response	3	1.23457	0.0899024	TRIL, CD36, TLR4	146	62	17911	5.93604	1	1	1
GOTERM_BP_FAT	GO:0002697~regulation of immune effector process	7	2.88066	0.127253	IGHM, CFH, TRIL, DKKL1, CD36, TLR4, CCR2	146	421	17911	2.03978	1	1	1
GOTERM_BP_FAT	GO:0002440~production of molecular mediator of immune response	4	1.64609	0.191461	IGHM, TRIL, CD36, TLR4	146	186	17911	2.63824	1	1	1
GOTERM_BP_FAT	GO:0042742~defense response to bacterium	4	1.64609	0.441274	IGHM, BPI, CD36, TLR4	146	301	17911	1.63027	1	1	1
Annotation Cluster 19	Enrichment Score: 0.8341672420848492
GOTERM_BP_FAT	GO:0006952~defense response	24	9.87654	0.00182573	APOBEC1, CD86, CX3CR1, IGHM, SRMS, CFH, TRIL, DKKL1, CYBB, GRIK2, PIK3CG, CCDC88B, C4B, AGBL4, IL1RL2, EDNRB, C3AR1, SLAMF7, TNFRSF25, BPI, CD36, TLR4, CCL21A, CCR2	146	1481	17911	1.98803	0.994004	0.830346	0.830346
GOTERM_BP_FAT	GO:0002274~myeloid leukocyte activation	5	2.05761	0.0444456	CX3CR1, CD86, BPI, TLR4, CCR2	146	164	17911	3.74019	1	1	1
GOTERM_BP_FAT	GO:0009607~response to biotic stimulus	15	6.17284	0.0564333	APOBEC1, CD86, CX3CR1, IGHM, DKKL1, HNMT, CCDC88B, REN1, AGBL4, EDNRB, SYNDIG1L, TNFRSF25, BPI, CD36, TLR4	146	1084	17911	1.69757	1	1	1
GOTERM_BP_FAT	GO:0031347~regulation of defense response	10	4.11523	0.0566602	CX3CR1, CD86, IL1RL2, EDNRB, CFH, TRIL, DKKL1, TLR4, PIK3CG, CCR2	146	603	17911	2.03446	1	1	1
GOTERM_BP_FAT	GO:0032496~response to lipopolysaccharide	7	2.88066	0.106646	REN1, CX3CR1, CD86, EDNRB, TNFRSF25, CD36, TLR4	146	400	17911	2.14687	1	1	1
GOTERM_BP_FAT	GO:0002237~response to molecule of bacterial origin	7	2.88066	0.120179	REN1, CX3CR1, CD86, EDNRB, TNFRSF25, CD36, TLR4	146	414	17911	2.07427	1	1	1
GOTERM_BP_FAT	GO:0071222~cellular response to lipopolysaccharide	5	2.05761	0.126483	CX3CR1, CD86, EDNRB, CD36, TLR4	146	237	17911	2.58815	1	1	1
GOTERM_BP_FAT	GO:0098542~defense response to other organism	9	3.7037	0.127458	APOBEC1, CD86, CCDC88B, IGHM, AGBL4, DKKL1, BPI, CD36, TLR4	146	616	17911	1.79237	1	1	1
GOTERM_BP_FAT	GO:0051707~response to other organism	13	5.34979	0.128594	APOBEC1, CD86, CX3CR1, IGHM, DKKL1, CCDC88B, REN1, AGBL4, EDNRB, TNFRSF25, BPI, CD36, TLR4	146	1027	17911	1.55289	1	1	1
GOTERM_BP_FAT	GO:0043207~response to external biotic stimulus	13	5.34979	0.129242	APOBEC1, CD86, CX3CR1, IGHM, DKKL1, CCDC88B, REN1, AGBL4, EDNRB, TNFRSF25, BPI, CD36, TLR4	146	1028	17911	1.55138	1	1	1
GOTERM_BP_FAT	GO:0071219~cellular response to molecule of bacterial origin	5	2.05761	0.137886	CX3CR1, CD86, EDNRB, CD36, TLR4	146	245	17911	2.50363	1	1	1
GOTERM_BP_FAT	GO:1901701~cellular response to oxygen-containing compound	13	5.34979	0.153091	APOBEC1, CD86, P2RY12, CX3CR1, CAV2, AQP9, CYBB, IGF1, PIK3CG, IMPACT, EDNRB, CD36, TLR4	146	1063	17911	1.5003	1	1	1
GOTERM_BP_FAT	GO:0071216~cellular response to biotic stimulus	5	2.05761	0.168087	CX3CR1, CD86, EDNRB, CD36, TLR4	146	265	17911	2.31468	1	1	1
GOTERM_BP_FAT	GO:0042127~regulation of cell proliferation	18	7.40741	0.175222	APOBEC1, CD86, CX3CR1, BCHE, IGHM, SRMS, CAV2, IGF1, CCDC88B, FA2H, HPGDS, EDNRB, ATOH8, C3AR1, EPPK1, TNFRSF25, TLR4, CCR2	146	1642	17911	1.34483	1	1	1
GOTERM_BP_FAT	GO:0009617~response to bacterium	9	3.7037	0.178742	REN1, CX3CR1, CD86, IGHM, EDNRB, TNFRSF25, BPI, CD36, TLR4	146	672	17911	1.64301	1	1	1
GOTERM_BP_FAT	GO:0033993~response to lipid	12	4.93827	0.179847	REN1, CX3CR1, CD86, BCHE, EDNRB, CYBB, TNFRSF25, IGF1, CD36, HNMT, TLR4, MAPK15	146	991	17911	1.48551	1	1	1
GOTERM_BP_FAT	GO:0031349~positive regulation of defense response	5	2.05761	0.190505	CD86, TRIL, TLR4, PIK3CG, CCR2	146	279	17911	2.19853	1	1	1
GOTERM_BP_FAT	GO:0002366~leukocyte activation involved in immune response	4	1.64609	0.312122	CX3CR1, CD86, TLR4, CCR2	146	242	17911	2.02774	1	1	1
GOTERM_BP_FAT	GO:0002263~cell activation involved in immune response	4	1.64609	0.31655	CX3CR1, CD86, TLR4, CCR2	146	244	17911	2.01112	1	1	1
GOTERM_BP_FAT	GO:0051241~negative regulation of multicellular organismal process	12	4.93827	0.335216	CX3CR1, CD86, HPGDS, EDNRB, LMO2, EPPK1, BPI, IGF1, CD36, TLR4, CCR2, SMTNL1	146	1157	17911	1.27237	1	1	1
GOTERM_BP_FAT	GO:0008284~positive regulation of cell proliferation	10	4.11523	0.354862	CX3CR1, CD86, CCDC88B, IGHM, EDNRB, CAV2, C3AR1, IGF1, TLR4, CCR2	146	943	17911	1.30093	1	1	1
GOTERM_BP_FAT	GO:0071396~cellular response to lipid	6	2.46914	0.525393	CX3CR1, CD86, EDNRB, IGF1, CD36, TLR4	146	592	17911	1.24336	1	1	1
GOTERM_BP_FAT	GO:0008283~cell proliferation	15	6.17284	0.665094	CD86, CX3CR1, BCHE, IGHM, SAMD9L, CAV2, IGF1, CCDC88B, HPGDS, EDNRB, ATOH8, C3AR1, EPPK1, TLR4, CCR2	146	1874	17911	0.981948	1	1	1
GOTERM_BP_FAT	GO:0051093~negative regulation of developmental process	7	2.88066	0.685434	CX3CR1, CD86, EDNRB, LMO2, IGF1, CD36, CCR2	146	845	17911	1.01627	1	1	1
Annotation Cluster 20	Enrichment Score: 0.8135486282019126
GOTERM_BP_FAT	GO:0032787~monocarboxylic acid metabolic process	10	4.11523	0.0360763	PON3, FA2H, HPGDS, IGF1, CD36, FBP1, HAO2, TLR4, PFKP, CYP2D26	146	553	17911	2.21841	1	1	1
GOTERM_BP_FAT	GO:0019752~carboxylic acid metabolic process	11	4.52675	0.108755	PON3, FA2H, HPGDS, AMDHD2, IGF1, CD36, FBP1, HAO2, TLR4, PFKP, CYP2D26	146	791	17911	1.70602	1	1	1
GOTERM_BP_FAT	GO:0043436~oxoacid metabolic process	11	4.52675	0.112761	PON3, FA2H, HPGDS, AMDHD2, IGF1, CD36, FBP1, HAO2, TLR4, PFKP, CYP2D26	146	797	17911	1.69317	1	1	1
GOTERM_BP_FAT	GO:0044255~cellular lipid metabolic process	12	4.93827	0.123363	APOBEC1, FA2H, HPGDS, ST8SIA4, ABCA17, CD36, HAO2, TLR4, PIK3CG, CCL21A, CYP2D26, AKR1B7	146	915	17911	1.60889	1	1	1
GOTERM_BP_FAT	GO:0006082~organic acid metabolic process	11	4.52675	0.174753	PON3, FA2H, HPGDS, AMDHD2, IGF1, CD36, FBP1, HAO2, TLR4, PFKP, CYP2D26	146	878	17911	1.53697	1	1	1
GOTERM_BP_FAT	GO:0006631~fatty acid metabolic process	6	2.46914	0.182849	FA2H, HPGDS, CD36, HAO2, TLR4, CYP2D26	146	371	17911	1.98401	1	1	1
GOTERM_BP_FAT	GO:0006629~lipid metabolic process	13	5.34979	0.281345	APOBEC1, ABCA17, IGF1, PIK3CG, CYP2D26, AKR1B7, FA2H, HPGDS, ST8SIA4, CD36, TLR4, HAO2, CCL21A	146	1217	17911	1.31045	1	1	1
GOTERM_BP_FAT	GO:0055114~oxidation-reduction process	8	3.29218	0.632181	FA2H, IMMP2L, CYBB, IGF1, CD36, HAO2, CYP2D26, AKR1B7	146	930	17911	1.0553	1	1	1
Annotation Cluster 21	Enrichment Score: 0.7913023771488155
KEGG_PATHWAY	mmu04510:Focal adhesion	6	2.46914	0.0194343	COMP, COL2A1, PARVG, CAV2, IGF1, PIK3CG	59	207	7691	3.77843	0.944143	0.975316	0.975316
KEGG_PATHWAY	mmu04151:PI3K-Akt signaling pathway	6	2.46914	0.123895	COMP, COL2A1, IGF1, TLR4, PRLR, PIK3CG	59	351	7691	2.22831	1	1	1
GOTERM_BP_FAT	GO:0061448~connective tissue development	5	2.05761	0.168087	COMP, COL2A1, LUM, C3AR1, IGF1	146	265	17911	2.31468	1	1	1
GOTERM_BP_FAT	GO:0060348~bone development	3	1.23457	0.472585	COMP, COL2A1, IGF1	146	196	17911	1.87773	1	1	1
GOTERM_BP_FAT	GO:0001501~skeletal system development	5	2.05761	0.577898	COMP, COL2A1, LUM, IGF1, HAPLN1	146	499	17911	1.22924	1	1	1
Annotation Cluster 22	Enrichment Score: 0.778289079648151
GOTERM_BP_FAT	GO:0072358~cardiovascular system development	15	6.17284	0.0491388	CX3CR1, DNAAF1, CYBB, CLEC14A, IGF1, PLXDC1, PIK3CG, IMMP2L, COL2A1, C3AR1, APLNR, CD36, DRC1, CCR2, CCDC40	146	1062	17911	1.73274	1	1	1
GOTERM_BP_FAT	GO:0072359~circulatory system development	15	6.17284	0.0491388	CX3CR1, DNAAF1, CYBB, CLEC14A, IGF1, PLXDC1, PIK3CG, IMMP2L, COL2A1, C3AR1, APLNR, CD36, DRC1, CCR2, CCDC40	146	1062	17911	1.73274	1	1	1
GOTERM_BP_FAT	GO:0001525~angiogenesis	8	3.29218	0.0695297	CX3CR1, C3AR1, CYBB, CLEC14A, CD36, PLXDC1, PIK3CG, CCR2	146	444	17911	2.21042	1	1	1
GOTERM_BP_FAT	GO:0001944~vasculature development	10	4.11523	0.0990524	CX3CR1, IMMP2L, C3AR1, CYBB, CLEC14A, IGF1, CD36, PLXDC1, PIK3CG, CCR2	146	677	17911	1.81208	1	1	1
GOTERM_BP_FAT	GO:0045765~regulation of angiogenesis	5	2.05761	0.122315	CX3CR1, C3AR1, CYBB, CD36, CCR2	146	234	17911	2.62133	1	1	1
GOTERM_BP_FAT	GO:0048646~anatomical structure formation involved in morphogenesis	15	6.17284	0.14359	CX3CR1, DNAAF1, CYBB, CLEC14A, PLXDC1, PIK3CG, COL2A1, ATOH8, C3AR1, PLXNA2, CD36, FAM20A, DRC1, CCR2, CCDC40	146	1263	17911	1.45698	1	1	1
GOTERM_BP_FAT	GO:0048514~blood vessel morphogenesis	8	3.29218	0.148957	CX3CR1, C3AR1, CYBB, CLEC14A, CD36, PLXDC1, PIK3CG, CCR2	146	540	17911	1.81745	1	1	1
GOTERM_BP_FAT	GO:0016525~negative regulation of angiogenesis	3	1.23457	0.150981	CX3CR1, CD36, CCR2	146	85	17911	4.32981	1	1	1
GOTERM_BP_FAT	GO:1901342~regulation of vasculature development	5	2.05761	0.157257	CX3CR1, C3AR1, CYBB, CD36, CCR2	146	258	17911	2.37748	1	1	1
GOTERM_BP_FAT	GO:2000181~negative regulation of blood vessel morphogenesis	3	1.23457	0.159462	CX3CR1, CD36, CCR2	146	88	17911	4.18221	1	1	1
GOTERM_BP_FAT	GO:1901343~negative regulation of vasculature development	3	1.23457	0.173786	CX3CR1, CD36, CCR2	146	93	17911	3.95736	1	1	1
GOTERM_MF_FAT	GO:0019955~cytokine binding	3	1.23457	0.180128	CX3CR1, CD36, CCR2	135	97	16866	3.86392	1	1	1
GOTERM_BP_FAT	GO:0001568~blood vessel development	8	3.29218	0.263181	CX3CR1, C3AR1, CYBB, CLEC14A, CD36, PLXDC1, PIK3CG, CCR2	146	641	17911	1.53108	1	1	1
GOTERM_BP_FAT	GO:0045766~positive regulation of angiogenesis	3	1.23457	0.298444	CX3CR1, C3AR1, CYBB	146	135	17911	2.72618	1	1	1
GOTERM_BP_FAT	GO:1904018~positive regulation of vasculature development	3	1.23457	0.34834	CX3CR1, C3AR1, CYBB	146	152	17911	2.42128	1	1	1
GOTERM_BP_FAT	GO:0051094~positive regulation of developmental process	11	4.52675	0.564583	CX3CR1, RNF112, IMPACT, IL1RL2, MAMSTR, ATOH8, C3AR1, CYBB, IGF1, CD36, CCR2	146	1252	17911	1.07784	1	1	1
GOTERM_BP_FAT	GO:0022603~regulation of anatomical structure morphogenesis	8	3.29218	0.73774	CX3CR1, IGHM, ARC, C3AR1, PLXNA2, CYBB, CD36, CCR2	146	1033	17911	0.950072	1	1	1
Annotation Cluster 23	Enrichment Score: 0.7747705728636314
GOTERM_BP_FAT	GO:0090207~regulation of triglyceride metabolic process	3	1.23457	0.0534401	APOBEC1, CD36, PIK3CG	146	46	17911	8.00074	1	1	1
GOTERM_BP_FAT	GO:0006638~neutral lipid metabolic process	4	1.64609	0.0626547	APOBEC1, ABCA17, CD36, PIK3CG	146	112	17911	4.38136	1	1	1
GOTERM_BP_FAT	GO:0006641~triglyceride metabolic process	3	1.23457	0.173786	APOBEC1, CD36, PIK3CG	146	93	17911	3.95736	1	1	1
GOTERM_BP_FAT	GO:0006639~acylglycerol metabolic process	3	1.23457	0.223749	APOBEC1, CD36, PIK3CG	146	110	17911	3.34577	1	1	1
GOTERM_BP_FAT	GO:0019216~regulation of lipid metabolic process	5	2.05761	0.253667	APOBEC1, IGF1, CD36, PIK3CG, CCL21A	146	316	17911	1.94111	1	1	1
GOTERM_BP_FAT	GO:0046486~glycerolipid metabolic process	3	1.23457	0.680013	APOBEC1, CD36, PIK3CG	146	288	17911	1.2779	1	1	1
Annotation Cluster 24	Enrichment Score: 0.7599137969380362
KEGG_PATHWAY	mmu05144:Malaria	3	1.23457	0.0505381	COMP, CD36, TLR4	59	48	7691	8.14725	0.999511	1	1
GOTERM_MF_FAT	GO:0008289~lipid binding	8	3.29218	0.28008	COMP, TRIL, BPI, IGF1, CD36, TLR4, OSBP2, BSPRY	135	667	16866	1.49845	1	1	1
KEGG_PATHWAY	mmu04145:Phagosome	3	1.23457	0.370987	COMP, CD36, TLR4	59	171	7691	2.28695	1	1	1
Annotation Cluster 25	Enrichment Score: 0.7529335912341919
GOTERM_BP_FAT	GO:0008037~cell recognition	5	2.05761	0.0316532	IGHM, ARSA, CNTNAP2, CD36, CCL21A	146	147	17911	4.17272	1	1	1
GOTERM_BP_FAT	GO:0006911~phagocytosis, engulfment	3	1.23457	0.092375	IGHM, CD36, GULP1	146	63	17911	5.84181	1	1	1
GOTERM_BP_FAT	GO:0010324~membrane invagination	3	1.23457	0.112828	IGHM, CD36, GULP1	146	71	17911	5.18358	1	1	1
GOTERM_BP_FAT	GO:0006897~endocytosis	8	3.29218	0.13443	IGHM, ARC, CAV2, CD36, PIK3CG, CCL21A, CCR2, GULP1	146	525	17911	1.86938	1	1	1
GOTERM_BP_FAT	GO:0006909~phagocytosis	4	1.64609	0.185329	IGHM, CD36, CCR2, GULP1	146	183	17911	2.68149	1	1	1
GOTERM_BP_FAT	GO:0045807~positive regulation of endocytosis	3	1.23457	0.30108	IGHM, CD36, CCL21A	146	136	17911	2.70613	1	1	1
GOTERM_BP_FAT	GO:0030100~regulation of endocytosis	3	1.23457	0.536334	IGHM, CD36, CCL21A	146	221	17911	1.66531	1	1	1
GOTERM_BP_FAT	GO:0060627~regulation of vesicle-mediated transport	4	1.64609	0.713813	IGHM, CD36, CCL21A, CCR2	146	453	17911	1.08325	1	1	1
Annotation Cluster 26	Enrichment Score: 0.7484392294612507
GOTERM_BP_FAT	GO:0002253~activation of immune response	8	3.29218	0.0145593	CD86, C4B, IGHM, CFH, TRIL, C3AR1, GCSAM, TLR4	146	316	17911	3.10577	1	1	1
GOTERM_BP_FAT	GO:0002757~immune response-activating signal transduction	6	2.46914	0.0653379	CD86, IGHM, TRIL, C3AR1, GCSAM, TLR4	146	266	17911	2.76717	1	1	1
GOTERM_BP_FAT	GO:0002764~immune response-regulating signaling pathway	6	2.46914	0.0812493	CD86, IGHM, TRIL, C3AR1, GCSAM, TLR4	146	284	17911	2.59179	1	1	1
GOTERM_BP_FAT	GO:0002224~toll-like receptor signaling pathway	3	1.23457	0.142595	CD86, TRIL, TLR4	146	82	17911	4.48822	1	1	1
GOTERM_BP_FAT	GO:0031349~positive regulation of defense response	5	2.05761	0.190505	CD86, TRIL, TLR4, PIK3CG, CCR2	146	279	17911	2.19853	1	1	1
GOTERM_BP_FAT	GO:0002221~pattern recognition receptor signaling pathway	3	1.23457	0.214828	CD86, TRIL, TLR4	146	107	17911	3.43957	1	1	1
GOTERM_BP_FAT	GO:0002758~innate immune response-activating signal transduction	3	1.23457	0.24167	CD86, TRIL, TLR4	146	116	17911	3.17271	1	1	1
GOTERM_BP_FAT	GO:0002218~activation of innate immune response	3	1.23457	0.262655	CD86, TRIL, TLR4	146	123	17911	2.99215	1	1	1
GOTERM_BP_FAT	GO:0002429~immune response-activating cell surface receptor signaling pathway	3	1.23457	0.389221	IGHM, C3AR1, GCSAM	146	165	17911	2.23051	1	1	1
GOTERM_BP_FAT	GO:0045089~positive regulation of innate immune response	3	1.23457	0.409861	CD86, TRIL, TLR4	146	172	17911	2.13973	1	1	1
GOTERM_BP_FAT	GO:0002768~immune response-regulating cell surface receptor signaling pathway	3	1.23457	0.432149	IGHM, C3AR1, GCSAM	146	181	17911	2.03334	1	1	1
GOTERM_BP_FAT	GO:0045088~regulation of innate immune response	3	1.23457	0.528965	CD86, TRIL, TLR4	146	218	17911	1.68823	1	1	1
Annotation Cluster 27	Enrichment Score: 0.7440725715595745
GOTERM_MF_FAT	GO:0043167~ion binding	41	16.8724	0.140103	PON3, RNASEH2A, TSHZ2, ZBTB42, PCDH18, MARCH10, RASGRP3, ADGRE1, COMP, RNF112, HPGDS, ZNHIT2, AMDHD2, CHRNE, ADAMTSL2, DMRTB1, TRIM69, ZIM1, CD36, PCDHA2, CTSC, ZSWIM2, APOBEC1, BCHE, ARSA, GM15446, LMO2, CYBB, PRLR, CYP2D26, BSPRY, ADCY10, AGBL4, FA2H, CAPN11, COL2A1, MMRN1, ADAM12, CDHR4, FBP1, PFKP	135	4288	16866	1.19456	1	1	1
GOTERM_MF_FAT	GO:0043169~cation binding	39	16.0494	0.163103	PON3, RNASEH2A, TSHZ2, ZBTB42, PCDH18, MARCH10, RASGRP3, ADGRE1, COMP, RNF112, HPGDS, ZNHIT2, AMDHD2, CHRNE, ADAMTSL2, DMRTB1, TRIM69, ZIM1, PCDHA2, ZSWIM2, APOBEC1, BCHE, ARSA, GM15446, LMO2, CYBB, PRLR, CYP2D26, BSPRY, ADCY10, AGBL4, FA2H, CAPN11, COL2A1, MMRN1, ADAM12, CDHR4, FBP1, PFKP	135	4109	16866	1.18579	1	1	1
GOTERM_MF_FAT	GO:0046872~metal ion binding	37	15.2263	0.256373	PON3, RNASEH2A, TSHZ2, ZBTB42, PCDH18, MARCH10, RASGRP3, ADGRE1, COMP, RNF112, HPGDS, ZNHIT2, AMDHD2, ADAMTSL2, DMRTB1, TRIM69, ZIM1, PCDHA2, ZSWIM2, APOBEC1, ARSA, GM15446, LMO2, CYBB, PRLR, CYP2D26, BSPRY, ADCY10, AGBL4, FA2H, CAPN11, COL2A1, MMRN1, ADAM12, CDHR4, FBP1, PFKP	135	4068	16866	1.13632	1	1	1
Annotation Cluster 28	Enrichment Score: 0.7211098655301398
GOTERM_BP_FAT	GO:0006928~movement of cell or subcellular component	27	11.1111	0.00136426	CX3CR1, GCNT1, DNAH6, CLEC14A, DNALI1, GM3417, KIF19A, EDNRB, ATOH8, PLXNA2, C3AR1, CCL21A, CCR2, P2RY12, SRMS, DNAH17, DNAAF1, IGF1, GCSAM, ADCY10, TTLL6, ARC, CATSPERD, GM3448, EPPK1, DRC1, CCDC40	146	1724	17911	1.92129	0.978128	0.763715	0.763715
GOTERM_BP_FAT	GO:0048246~macrophage chemotaxis	4	1.64609	0.00237327	CX3CR1, EDNRB, C3AR1, CCL21A	146	33	17911	14.8701	0.99871	0.830346	0.830346
GOTERM_BP_FAT	GO:0050900~leukocyte migration	8	3.29218	0.011787	P2RY12, CX3CR1, EDNRB, GCNT1, C3AR1, GCSAM, CCL21A, CCR2	146	303	17911	3.23903	1	1	1
GOTERM_BP_FAT	GO:0051674~localization of cell	19	7.81893	0.0245077	P2RY12, CX3CR1, SRMS, GCNT1, DNAH6, CLEC14A, IGF1, GCSAM, ARC, EDNRB, CATSPERD, ATOH8, C3AR1, PLXNA2, EPPK1, DRC1, CCL21A, CCR2, CCDC40	146	1348	17911	1.72914	1	1	1
GOTERM_BP_FAT	GO:0048870~cell motility	19	7.81893	0.0245077	P2RY12, CX3CR1, SRMS, GCNT1, DNAH6, CLEC14A, IGF1, GCSAM, ARC, EDNRB, CATSPERD, ATOH8, C3AR1, PLXNA2, EPPK1, DRC1, CCL21A, CCR2, CCDC40	146	1348	17911	1.72914	1	1	1
GOTERM_BP_FAT	GO:0072507~divalent inorganic cation homeostasis	9	3.7037	0.0330139	EDNRB, SLC30A3, C3AR1, FAM20A, GRIK2, CD36, PIK3CG, CCL21A, CCR2	146	458	17911	2.4107	1	1	1
KEGG_PATHWAY	mmu04060:Cytokine-cytokine receptor interaction	6	2.46914	0.0350689	CX3CR1, TNFRSF19, TNFRSF25, PRLR, CCL21A, CCR2	59	242	7691	3.23197	0.99474	1	1
GOTERM_MF_FAT	GO:0004896~cytokine receptor activity	4	1.64609	0.0359157	CX3CR1, IL1RL2, PRLR, CCR2	135	91	16866	5.49158	1	1	1
GOTERM_BP_FAT	GO:0040011~locomotion	20	8.23045	0.0399261	P2RY12, CX3CR1, SRMS, GCNT1, DNAH6, CLEC14A, IGF1, GCSAM, PIK3CG, ARC, EDNRB, CATSPERD, ATOH8, C3AR1, PLXNA2, EPPK1, DRC1, CCL21A, CCR2, CCDC40	146	1529	17911	1.60468	1	1	1
GOTERM_BP_FAT	GO:0051270~regulation of cellular component movement	13	5.34979	0.0420534	P2RY12, CX3CR1, DNAAF1, IGF1, GCSAM, TTLL6, ATOH8, C3AR1, PLXNA2, EPPK1, CCL21A, CCR2, CCDC40	146	846	17911	1.88512	1	1	1
GOTERM_BP_FAT	GO:0097529~myeloid leukocyte migration	5	2.05761	0.0438198	CX3CR1, EDNRB, C3AR1, CCL21A, CCR2	146	163	17911	3.76313	1	1	1
GOTERM_BP_FAT	GO:0032101~regulation of response to external stimulus	12	4.93827	0.0480291	CX3CR1, IL1RL2, EDNRB, CFH, DKKL1, C3AR1, PLXNA2, CD36, TLR4, PIK3CG, CCL21A, CCR2	146	769	17911	1.91435	1	1	1
GOTERM_BP_FAT	GO:0002685~regulation of leukocyte migration	5	2.05761	0.0515292	P2RY12, C3AR1, GCSAM, CCL21A, CCR2	146	172	17911	3.56622	1	1	1
GOTERM_BP_FAT	GO:2000401~regulation of lymphocyte migration	3	1.23457	0.0576412	GCSAM, CCL21A, CCR2	146	48	17911	7.66738	1	1	1
GOTERM_BP_FAT	GO:0055074~calcium ion homeostasis	8	3.29218	0.0595487	EDNRB, C3AR1, FAM20A, GRIK2, CD36, PIK3CG, CCL21A, CCR2	146	428	17911	2.29305	1	1	1
GOTERM_BP_FAT	GO:0072503~cellular divalent inorganic cation homeostasis	8	3.29218	0.0631807	EDNRB, SLC30A3, C3AR1, GRIK2, CD36, PIK3CG, CCL21A, CCR2	146	434	17911	2.26135	1	1	1
GOTERM_BP_FAT	GO:0030595~leukocyte chemotaxis	5	2.05761	0.0751491	CX3CR1, EDNRB, C3AR1, CCL21A, CCR2	146	196	17911	3.12954	1	1	1
GOTERM_BP_FAT	GO:0042063~gliogenesis	6	2.46914	0.0831346	P2RY12, FA2H, RNF112, IGF1, TLR4, CCR2	146	286	17911	2.57367	1	1	1
GOTERM_BP_FAT	GO:0055082~cellular chemical homeostasis	11	4.52675	0.0905778	EDNRB, SLC30A3, AQP9, C3AR1, IGF1, GRIK2, CD36, RHCG, PIK3CG, CCL21A, CCR2	146	762	17911	1.77094	1	1	1
GOTERM_BP_FAT	GO:0055080~cation homeostasis	10	4.11523	0.0937639	EDNRB, SLC30A3, C3AR1, FAM20A, GRIK2, CD36, RHCG, PIK3CG, CCL21A, CCR2	146	669	17911	1.83375	1	1	1
GOTERM_BP_FAT	GO:0098771~inorganic ion homeostasis	10	4.11523	0.104511	EDNRB, SLC30A3, C3AR1, FAM20A, GRIK2, CD36, RHCG, PIK3CG, CCL21A, CCR2	146	685	17911	1.79092	1	1	1
GOTERM_BP_FAT	GO:0016477~cell migration	15	6.17284	0.106602	P2RY12, CX3CR1, SRMS, GCNT1, CLEC14A, IGF1, GCSAM, ARC, EDNRB, ATOH8, C3AR1, PLXNA2, EPPK1, CCL21A, CCR2	146	1199	17911	1.53475	1	1	1
GOTERM_BP_FAT	GO:0055065~metal ion homeostasis	9	3.7037	0.107435	EDNRB, SLC30A3, C3AR1, FAM20A, GRIK2, CD36, PIK3CG, CCL21A, CCR2	146	591	17911	1.86819	1	1	1
GOTERM_BP_FAT	GO:0006873~cellular ion homeostasis	9	3.7037	0.116016	EDNRB, SLC30A3, C3AR1, GRIK2, CD36, RHCG, PIK3CG, CCL21A, CCR2	146	602	17911	1.83406	1	1	1
GOTERM_BP_FAT	GO:0006874~cellular calcium ion homeostasis	7	2.88066	0.120179	EDNRB, C3AR1, GRIK2, CD36, PIK3CG, CCL21A, CCR2	146	414	17911	2.07427	1	1	1
GOTERM_BP_FAT	GO:0006875~cellular metal ion homeostasis	8	3.29218	0.127905	EDNRB, SLC30A3, C3AR1, GRIK2, CD36, PIK3CG, CCL21A, CCR2	146	518	17911	1.89464	1	1	1
GOTERM_BP_FAT	GO:0050801~ion homeostasis	10	4.11523	0.132731	EDNRB, SLC30A3, C3AR1, FAM20A, GRIK2, CD36, RHCG, PIK3CG, CCL21A, CCR2	146	723	17911	1.69679	1	1	1
GOTERM_BP_FAT	GO:0072676~lymphocyte migration	3	1.23457	0.148174	GCSAM, CCL21A, CCR2	146	84	17911	4.38136	1	1	1
GOTERM_BP_FAT	GO:0030334~regulation of cell migration	10	4.11523	0.148217	P2RY12, CX3CR1, ATOH8, C3AR1, PLXNA2, EPPK1, IGF1, GCSAM, CCL21A, CCR2	146	742	17911	1.65334	1	1	1
GOTERM_BP_FAT	GO:0002690~positive regulation of leukocyte chemotaxis	3	1.23457	0.159462	C3AR1, CCL21A, CCR2	146	88	17911	4.18221	1	1	1
GOTERM_BP_FAT	GO:0060326~cell chemotaxis	5	2.05761	0.161865	CX3CR1, EDNRB, C3AR1, CCL21A, CCR2	146	261	17911	2.35015	1	1	1
GOTERM_BP_FAT	GO:0019725~cellular homeostasis	11	4.52675	0.164679	EDNRB, SLC30A3, AQP9, C3AR1, IGF1, GRIK2, CD36, RHCG, PIK3CG, CCL21A, CCR2	146	866	17911	1.55827	1	1	1
GOTERM_BP_FAT	GO:0032103~positive regulation of response to external stimulus	5	2.05761	0.175982	C3AR1, TLR4, PIK3CG, CCL21A, CCR2	146	270	17911	2.27182	1	1	1
KEGG_PATHWAY	mmu04062:Chemokine signaling pathway	4	1.64609	0.183445	CX3CR1, PIK3CG, CCL21A, CCR2	59	196	7691	2.66033	1	1	1
GOTERM_BP_FAT	GO:2000145~regulation of cell motility	10	4.11523	0.183623	P2RY12, CX3CR1, ATOH8, C3AR1, PLXNA2, EPPK1, IGF1, GCSAM, CCL21A, CCR2	146	782	17911	1.56877	1	1	1
GOTERM_BP_FAT	GO:0007204~positive regulation of cytosolic calcium ion concentration	5	2.05761	0.19708	EDNRB, C3AR1, CD36, PIK3CG, CCL21A	146	283	17911	2.16746	1	1	1
GOTERM_BP_FAT	GO:0030003~cellular cation homeostasis	8	3.29218	0.19891	EDNRB, SLC30A3, C3AR1, GRIK2, CD36, PIK3CG, CCL21A, CCR2	146	587	17911	1.67193	1	1	1
GOTERM_BP_FAT	GO:0050920~regulation of chemotaxis	4	1.64609	0.2185	C3AR1, PLXNA2, CCL21A, CCR2	146	199	17911	2.46589	1	1	1
GOTERM_BP_FAT	GO:0040012~regulation of locomotion	10	4.11523	0.219438	P2RY12, CX3CR1, ATOH8, C3AR1, PLXNA2, EPPK1, IGF1, GCSAM, CCL21A, CCR2	146	819	17911	1.4979	1	1	1
GOTERM_BP_FAT	GO:0002688~regulation of leukocyte chemotaxis	3	1.23457	0.220772	C3AR1, CCL21A, CCR2	146	109	17911	3.37646	1	1	1
GOTERM_BP_FAT	GO:0014013~regulation of gliogenesis	3	1.23457	0.256654	P2RY12, RNF112, CCR2	146	121	17911	3.04161	1	1	1
GOTERM_BP_FAT	GO:0051480~regulation of cytosolic calcium ion concentration	5	2.05761	0.257207	EDNRB, C3AR1, CD36, PIK3CG, CCL21A	146	318	17911	1.9289	1	1	1
GOTERM_BP_FAT	GO:0030155~regulation of cell adhesion	8	3.29218	0.260696	CD86, CCDC88B, IL1RL2, IGF1, CD36, PRLR, CCL21A, CCR2	146	639	17911	1.53588	1	1	1
GOTERM_BP_FAT	GO:0006935~chemotaxis	7	2.88066	0.267697	CX3CR1, EDNRB, C3AR1, PLXNA2, PIK3CG, CCL21A, CCR2	146	536	17911	1.60214	1	1	1
GOTERM_BP_FAT	GO:0042330~taxis	7	2.88066	0.270449	CX3CR1, EDNRB, C3AR1, PLXNA2, PIK3CG, CCL21A, CCR2	146	538	17911	1.59618	1	1	1
GOTERM_BP_FAT	GO:0048878~chemical homeostasis	12	4.93827	0.279062	EDNRB, SLC30A3, AQP9, C3AR1, IGF1, FAM20A, GRIK2, CD36, RHCG, PIK3CG, CCL21A, CCR2	146	1101	17911	1.33709	1	1	1
GOTERM_MF_FAT	GO:0008528~G-protein coupled peptide receptor activity	3	1.23457	0.279368	CX3CR1, EDNRB, CCR2	135	131	16866	2.86107	1	1	1
GOTERM_BP_FAT	GO:0007399~nervous system development	22	9.0535	0.283463	P2RY12, CX3CR1, BCHE, ARSA, CNTNAP2, IGF1, HNMT, PLXDC1, PCDH18, HAPLN1, REN1, RNF112, FA2H, ZNHIT2, IMPACT, IMMP2L, EDNRB, COL2A1, ATOH8, PLXNA2, TLR4, CCR2	146	2261	17911	1.19368	1	1	1
GOTERM_BP_FAT	GO:0002687~positive regulation of leukocyte migration	3	1.23457	0.283654	C3AR1, CCL21A, CCR2	146	130	17911	2.83103	1	1	1
GOTERM_BP_FAT	GO:0050921~positive regulation of chemotaxis	3	1.23457	0.289646	C3AR1, CCL21A, CCR2	146	132	17911	2.78814	1	1	1
GOTERM_MF_FAT	GO:0001653~peptide receptor activity	3	1.23457	0.291108	CX3CR1, EDNRB, CCR2	135	135	16866	2.7763	1	1	1
GOTERM_BP_FAT	GO:0051272~positive regulation of cellular component movement	6	2.46914	0.335617	TTLL6, ATOH8, C3AR1, IGF1, CCL21A, CCR2	146	472	17911	1.55947	1	1	1
GOTERM_BP_FAT	GO:0032844~regulation of homeostatic process	6	2.46914	0.364531	EDNRB, SLC30A3, LMO2, CD36, MAPK15, CCL21A	146	490	17911	1.50218	1	1	1
GOTERM_BP_FAT	GO:0045597~positive regulation of cell differentiation	10	4.11523	0.398989	CX3CR1, RNF112, IMPACT, IL1RL2, MAMSTR, ATOH8, DKKL1, IGF1, CD36, CCR2	146	981	17911	1.25054	1	1	1
GOTERM_BP_FAT	GO:0042592~homeostatic process	16	6.58436	0.409205	SLC30A3, AQP9, LMO2, IGF1, GRIK2, MAPK15, PIK3CG, EDNRB, COL2A1, C3AR1, CD36, FAM20A, RHCG, TLR4, CCL21A, CCR2	146	1707	17911	1.14988	1	1	1
GOTERM_BP_FAT	GO:0048468~cell development	20	8.23045	0.481907	P2RY12, CX3CR1, CNTNAP2, PACRG, CAV2, IGF1, TDRD6, ACRBP, PRSS43, REN1, RNF112, FA2H, IMPACT, EDNRB, CATSPERD, PLXNA2, TLR4, CCL21A, OSBP2, CCR2	146	2278	17911	1.07707	1	1	1
GOTERM_BP_FAT	GO:0030335~positive regulation of cell migration	5	2.05761	0.489184	ATOH8, C3AR1, IGF1, CCL21A, CCR2	146	446	17911	1.37531	1	1	1
GOTERM_BP_FAT	GO:2000021~regulation of ion homeostasis	3	1.23457	0.490961	EDNRB, SLC30A3, CCL21A	146	203	17911	1.81298	1	1	1
GOTERM_BP_FAT	GO:0019221~cytokine-mediated signaling pathway	4	1.64609	0.49345	CX3CR1, PRLR, CCL21A, CCR2	146	326	17911	1.50525	1	1	1
GOTERM_BP_FAT	GO:2000147~positive regulation of cell motility	5	2.05761	0.515103	ATOH8, C3AR1, IGF1, CCL21A, CCR2	146	461	17911	1.33056	1	1	1
GOTERM_BP_FAT	GO:0040017~positive regulation of locomotion	5	2.05761	0.537077	ATOH8, C3AR1, IGF1, CCL21A, CCR2	146	474	17911	1.29407	1	1	1
GOTERM_BP_FAT	GO:0051094~positive regulation of developmental process	11	4.52675	0.564583	CX3CR1, RNF112, IMPACT, IL1RL2, MAMSTR, ATOH8, C3AR1, CYBB, IGF1, CD36, CCR2	146	1252	17911	1.07784	1	1	1
GOTERM_BP_FAT	GO:2000026~regulation of multicellular organismal development	16	6.58436	0.570947	CD86, P2RY12, CX3CR1, LMO2, CYBB, IGF1, PRLR, RNF112, IL1RL2, IMPACT, EDNRB, ATOH8, C3AR1, PLXNA2, CD36, CCR2	146	1888	17911	1.03964	1	1	1
GOTERM_BP_FAT	GO:0051046~regulation of secretion	7	2.88066	0.571405	P2RY12, OIT1, EDNRB, IGF1, CD36, TLR4, CCR2	146	751	17911	1.14347	1	1	1
GOTERM_BP_FAT	GO:0045595~regulation of cell differentiation	15	6.17284	0.605579	P2RY12, CX3CR1, MAMSTR, LMO2, DKKL1, IGF1, PRLR, RNF112, IL1RL2, IMPACT, EDNRB, ATOH8, PLXNA2, CD36, CCR2	146	1802	17911	1.02118	1	1	1
GOTERM_BP_FAT	GO:0051960~regulation of nervous system development	8	3.29218	0.623081	P2RY12, CX3CR1, RNF112, IMPACT, EDNRB, PLXNA2, IGF1, CCR2	146	922	17911	1.06445	1	1	1
GOTERM_BP_FAT	GO:0034097~response to cytokine	6	2.46914	0.640988	CX3CR1, CD86, HNMT, PRLR, CCL21A, CCR2	146	674	17911	1.09209	1	1	1
GOTERM_BP_FAT	GO:0071345~cellular response to cytokine stimulus	5	2.05761	0.643136	CX3CR1, CD86, PRLR, CCL21A, CCR2	146	542	17911	1.13172	1	1	1
GOTERM_BP_FAT	GO:0050767~regulation of neurogenesis	7	2.88066	0.661728	P2RY12, CX3CR1, RNF112, IMPACT, EDNRB, PLXNA2, CCR2	146	824	17911	1.04217	1	1	1
GOTERM_BP_FAT	GO:0051962~positive regulation of nervous system development	5	2.05761	0.667054	CX3CR1, RNF112, IMPACT, IGF1, CCR2	146	559	17911	1.0973	1	1	1
GOTERM_BP_FAT	GO:0022008~neurogenesis	13	5.34979	0.684251	P2RY12, CX3CR1, BCHE, CNTNAP2, IGF1, RNF112, FA2H, ZNHIT2, IMPACT, EDNRB, PLXNA2, TLR4, CCR2	146	1638	17911	0.973636	1	1	1
GOTERM_BP_FAT	GO:0051235~maintenance of location	3	1.23457	0.696293	SLC30A3, CD36, CCL21A	146	297	17911	1.23917	1	1	1
GOTERM_BP_FAT	GO:0060284~regulation of cell development	8	3.29218	0.712239	P2RY12, CX3CR1, RNF112, IMPACT, EDNRB, PLXNA2, IGF1, CCR2	146	1006	17911	0.975571	1	1	1
GOTERM_BP_FAT	GO:0010720~positive regulation of cell development	5	2.05761	0.714051	CX3CR1, RNF112, IMPACT, IGF1, CCR2	146	595	17911	1.03091	1	1	1
GOTERM_BP_FAT	GO:0051049~regulation of transport	14	5.76132	0.729408	P2RY12, IGHM, SLC30A3, CYBB, IGF1, HNMT, PIK3CG, OIT1, ARC, EDNRB, CD36, TLR4, CCL21A, CCR2	146	1828	17911	0.939548	1	1	1
GOTERM_BP_FAT	GO:0050769~positive regulation of neurogenesis	4	1.64609	0.762233	CX3CR1, RNF112, IMPACT, CCR2	146	490	17911	1.00145	1	1	1
GOTERM_BP_FAT	GO:0045664~regulation of neuron differentiation	4	1.64609	0.917394	RNF112, IMPACT, EDNRB, PLXNA2	146	681	17911	0.720576	1	1	1
GOTERM_BP_FAT	GO:0048699~generation of neurons	9	3.7037	0.934272	P2RY12, CX3CR1, BCHE, CNTNAP2, RNF112, IMPACT, EDNRB, PLXNA2, CCR2	146	1526	17911	0.723527	1	1	1
GOTERM_BP_FAT	GO:0048666~neuron development	4	1.64609	0.994189	CNTNAP2, IMPACT, EDNRB, PLXNA2	146	1092	17911	0.44937	1	1	1
GOTERM_BP_FAT	GO:0031175~neuron projection development	3	1.23457	0.995902	CNTNAP2, IMPACT, PLXNA2	146	921	17911	0.399603	1	1	1
GOTERM_BP_FAT	GO:0030182~neuron differentiation	5	2.05761	0.996714	CNTNAP2, RNF112, IMPACT, EDNRB, PLXNA2	146	1379	17911	0.444808	1	1	1
Annotation Cluster 29	Enrichment Score: 0.7197661301162225
GOTERM_BP_FAT	GO:0009719~response to endogenous stimulus	21	8.64198	0.0351185	APOBEC1, P2RY12, CX3CR1, BCHE, CAV2, AQP9, GCNT1, LMO2, CYBB, IGF1, HNMT, PRLR, PIK3CG, REN1, IMPACT, COL2A1, CHRNE, ADAMTSL2, CD36, FGFBP3, CCL21A	146	1608	17911	1.60214	1	1	1
GOTERM_BP_FAT	GO:1901700~response to oxygen-containing compound	21	8.64198	0.0489307	APOBEC1, CD86, P2RY12, CX3CR1, BCHE, ARSA, CAV2, AQP9, GCNT1, CYBB, IGF1, HNMT, MAPK15, PIK3CG, REN1, IMPACT, EDNRB, TNFRSF25, CD36, TLR4, CCL21A	146	1670	17911	1.54266	1	1	1
GOTERM_BP_FAT	GO:0010243~response to organonitrogen compound	13	5.34979	0.0529918	APOBEC1, P2RY12, BCHE, CAV2, AQP9, GCNT1, CYBB, IGF1, HNMT, PIK3CG, REN1, IMPACT, CHRNE	146	878	17911	1.81642	1	1	1
GOTERM_BP_FAT	GO:0071495~cellular response to endogenous stimulus	16	6.58436	0.058061	APOBEC1, P2RY12, CX3CR1, CAV2, AQP9, LMO2, CYBB, IGF1, PRLR, PIK3CG, REN1, IMPACT, COL2A1, ADAMTSL2, CD36, FGFBP3	146	1189	17911	1.65084	1	1	1
GOTERM_BP_FAT	GO:0014070~response to organic cyclic compound	14	5.76132	0.0640849	P2RY12, BCHE, LUM, AQP9, CYBB, IGF1, HNMT, MAPK15, PIK3CG, REN1, IMPACT, EDNRB, CHRNE, CD36	146	1005	17911	1.70895	1	1	1
GOTERM_BP_FAT	GO:0010033~response to organic substance	31	12.7572	0.113237	CD86, CX3CR1, AQP9, GCNT1, HNMT, PIK3CG, EDNRB, CHRNE, ADAMTSL2, CD36, FGFBP3, CCL21A, CTSC, CCR2, APOBEC1, P2RY12, BCHE, ARSA, PACRG, CAV2, LUM, LMO2, CYBB, IGF1, MAPK15, PRLR, REN1, IMPACT, COL2A1, TNFRSF25, TLR4	146	2972	17911	1.27962	1	1	1
GOTERM_BP_FAT	GO:1901698~response to nitrogen compound	13	5.34979	0.114192	APOBEC1, P2RY12, BCHE, CAV2, AQP9, GCNT1, CYBB, IGF1, HNMT, PIK3CG, REN1, IMPACT, CHRNE	146	1004	17911	1.58846	1	1	1
GOTERM_BP_FAT	GO:0071417~cellular response to organonitrogen compound	8	3.29218	0.133488	APOBEC1, P2RY12, IMPACT, CAV2, AQP9, CYBB, IGF1, PIK3CG	146	524	17911	1.87295	1	1	1
GOTERM_BP_FAT	GO:0043491~protein kinase B signaling	4	1.64609	0.146976	P2RY12, IGF1, PIK3CG, CCL21A	146	163	17911	3.01051	1	1	1
GOTERM_BP_FAT	GO:1901701~cellular response to oxygen-containing compound	13	5.34979	0.153091	APOBEC1, CD86, P2RY12, CX3CR1, CAV2, AQP9, CYBB, IGF1, PIK3CG, IMPACT, EDNRB, CD36, TLR4	146	1063	17911	1.5003	1	1	1
GOTERM_BP_FAT	GO:0071310~cellular response to organic substance	22	9.0535	0.182145	APOBEC1, CD86, P2RY12, CX3CR1, PACRG, CAV2, AQP9, LMO2, CYBB, IGF1, PRLR, PIK3CG, REN1, IMPACT, EDNRB, COL2A1, ADAMTSL2, CD36, FGFBP3, TLR4, CCL21A, CCR2	146	2103	17911	1.28337	1	1	1
GOTERM_BP_FAT	GO:0070887~cellular response to chemical stimulus	26	10.6996	0.208177	CD86, CX3CR1, PON3, AQP9, PIK3CG, EDNRB, ADAMTSL2, C3AR1, CD36, FGFBP3, CCL21A, CCR2, APOBEC1, P2RY12, PACRG, CAV2, LMO2, CYBB, IGF1, PRLR, REN1, ADCY10, IMPACT, COL2A1, TLR4, FBP1	146	2607	17911	1.22349	1	1	1
GOTERM_BP_FAT	GO:1901699~cellular response to nitrogen compound	8	3.29218	0.221969	APOBEC1, P2RY12, IMPACT, CAV2, AQP9, CYBB, IGF1, PIK3CG	146	607	17911	1.61684	1	1	1
GOTERM_BP_FAT	GO:0031325~positive regulation of cellular metabolic process	26	10.6996	0.308396	IGHM, PIK3CG, EDNRB, ATOH8, C3AR1, CD36, FGFBP3, CCL21A, CTSC, CCR2, APOBEC1, PDE6H, CAV2, MAMSTR, LUM, LMO2, TNFRSF19, CYBB, IGF1, MAPK15, PRLR, SPDYE4A, IMPACT, TNFRSF25, FAM20A, TLR4	146	2769	17911	1.15191	1	1	1
GOTERM_BP_FAT	GO:0010604~positive regulation of macromolecule metabolic process	26	10.6996	0.325233	IGHM, PIK3CG, EDNRB, ATOH8, C3AR1, CD36, FGFBP3, CCL21A, CTSC, CCR2, APOBEC1, PDE6H, CAV2, MAMSTR, LUM, LMO2, TNFRSF19, CYBB, IGF1, MAPK15, PRLR, SPDYE4A, IMPACT, TNFRSF25, FAM20A, TLR4	146	2794	17911	1.1416	1	1	1
GOTERM_BP_FAT	GO:0009893~positive regulation of metabolic process	26	10.6996	0.474192	IGHM, PIK3CG, EDNRB, ATOH8, C3AR1, CD36, FGFBP3, CCL21A, CTSC, CCR2, APOBEC1, PDE6H, CAV2, MAMSTR, LUM, LMO2, TNFRSF19, CYBB, IGF1, MAPK15, PRLR, SPDYE4A, IMPACT, TNFRSF25, FAM20A, TLR4	146	3004	17911	1.06179	1	1	1
GOTERM_BP_FAT	GO:0051924~regulation of calcium ion transport	3	1.23457	0.560327	P2RY12, IGF1, PIK3CG	146	231	17911	1.59322	1	1	1
GOTERM_BP_FAT	GO:0071407~cellular response to organic cyclic compound	5	2.05761	0.610584	P2RY12, IMPACT, AQP9, IGF1, PIK3CG	146	520	17911	1.1796	1	1	1
GOTERM_BP_FAT	GO:0043269~regulation of ion transport	5	2.05761	0.697656	P2RY12, ARC, CYBB, IGF1, PIK3CG	146	582	17911	1.05394	1	1	1
GOTERM_BP_FAT	GO:0030001~metal ion transport	6	2.46914	0.76797	P2RY12, SLC30A3, IGF1, PIK3CG, CCL21A, BSPRY	146	786	17911	0.936474	1	1	1
GOTERM_BP_FAT	GO:0010959~regulation of metal ion transport	3	1.23457	0.794534	P2RY12, IGF1, PIK3CG	146	362	17911	1.01667	1	1	1
Annotation Cluster 30	Enrichment Score: 0.7044803951620521
GOTERM_BP_FAT	GO:0032103~positive regulation of response to external stimulus	5	2.05761	0.175982	C3AR1, TLR4, PIK3CG, CCL21A, CCR2	146	270	17911	2.27182	1	1	1
GOTERM_BP_FAT	GO:0031349~positive regulation of defense response	5	2.05761	0.190505	CD86, TRIL, TLR4, PIK3CG, CCR2	146	279	17911	2.19853	1	1	1
GOTERM_BP_FAT	GO:0050729~positive regulation of inflammatory response	3	1.23457	0.229712	TLR4, PIK3CG, CCR2	146	112	17911	3.28602	1	1	1
Annotation Cluster 31	Enrichment Score: 0.6928246344394865
GOTERM_BP_FAT	GO:0010038~response to metal ion	6	2.46914	0.132644	APOBEC1, CD86, SLC30A3, AQP9, CYBB, FBP1	146	332	17911	2.21707	1	1	1
GOTERM_BP_FAT	GO:0010035~response to inorganic substance	8	3.29218	0.167328	APOBEC1, CD86, ADCY10, IMPACT, SLC30A3, AQP9, CYBB, FBP1	146	558	17911	1.75883	1	1	1
GOTERM_BP_FAT	GO:0071241~cellular response to inorganic substance	4	1.64609	0.246302	CD86, ADCY10, CYBB, FBP1	146	212	17911	2.31468	1	1	1
GOTERM_BP_FAT	GO:0071248~cellular response to metal ion	3	1.23457	0.309726	CD86, CYBB, FBP1	146	139	17911	2.64773	1	1	1
Annotation Cluster 32	Enrichment Score: 0.6750269610849178
GOTERM_BP_FAT	GO:0006631~fatty acid metabolic process	6	2.46914	0.182849	FA2H, HPGDS, CD36, HAO2, TLR4, CYP2D26	146	371	17911	1.98401	1	1	1
GOTERM_BP_FAT	GO:0006690~icosanoid metabolic process	3	1.23457	0.205943	HPGDS, TLR4, CYP2D26	146	104	17911	3.53879	1	1	1
GOTERM_BP_FAT	GO:0033559~unsaturated fatty acid metabolic process	3	1.23457	0.250657	HPGDS, TLR4, CYP2D26	146	119	17911	3.09272	1	1	1
Annotation Cluster 33	Enrichment Score: 0.6675694897591404
GOTERM_BP_FAT	GO:0008015~blood circulation	7	2.88066	0.15411	REN1, IMMP2L, EDNRB, C3AR1, CD36, FGFBP3, SMTNL1	146	446	17911	1.92544	1	1	1
GOTERM_BP_FAT	GO:0003013~circulatory system process	7	2.88066	0.158627	REN1, IMMP2L, EDNRB, C3AR1, CD36, FGFBP3, SMTNL1	146	450	17911	1.90833	1	1	1
GOTERM_BP_FAT	GO:0008217~regulation of blood pressure	4	1.64609	0.191461	REN1, EDNRB, C3AR1, CD36	146	186	17911	2.63824	1	1	1
GOTERM_BP_FAT	GO:0003018~vascular process in circulatory system	3	1.23457	0.456491	EDNRB, FGFBP3, SMTNL1	146	190	17911	1.93702	1	1	1
Annotation Cluster 34	Enrichment Score: 0.6668132898541463
GOTERM_MF_FAT	GO:0005201~extracellular matrix structural constituent	3	1.23457	0.0516731	COMP, COL2A1, HAPLN1	135	46	16866	8.14783	1	1	1
GOTERM_CC_FAT	GO:0031012~extracellular matrix	10	4.11523	0.0535704	COMP, COL2A1, MMRN1, LUM, ADAMTSL2, CLEC14A, IGF1, FGFBP3, PFKP, HAPLN1	135	520	14413	2.05313	1	1	0.982332
GOTERM_BP_FAT	GO:0030198~extracellular matrix organization	5	2.05761	0.114163	COMP, COL2A1, LUM, ADAMTSL2, CD36	146	228	17911	2.69031	1	1	1
GOTERM_BP_FAT	GO:0043062~extracellular structure organization	5	2.05761	0.115504	COMP, COL2A1, LUM, ADAMTSL2, CD36	146	229	17911	2.67856	1	1	1
KEGG_PATHWAY	mmu04512:ECM-receptor interaction	3	1.23457	0.142144	COMP, COL2A1, CD36	59	88	7691	4.44395	1	1	1
GOTERM_BP_FAT	GO:0061448~connective tissue development	5	2.05761	0.168087	COMP, COL2A1, LUM, C3AR1, IGF1	146	265	17911	2.31468	1	1	1
GOTERM_CC_FAT	GO:0005578~proteinaceous extracellular matrix	6	2.46914	0.243882	COMP, COL2A1, LUM, ADAMTSL2, IGF1, HAPLN1	135	360	14413	1.77938	1	1	0.982332
GOTERM_BP_FAT	GO:0051216~cartilage development	3	1.23457	0.475235	COMP, COL2A1, LUM	146	197	17911	1.86819	1	1	1
GOTERM_BP_FAT	GO:0001501~skeletal system development	5	2.05761	0.577898	COMP, COL2A1, LUM, IGF1, HAPLN1	146	499	17911	1.22924	1	1	1
GOTERM_MF_FAT	GO:0032403~protein complex binding	6	2.46914	0.850692	COMP, DOK3, LUM, EPPK1, IGF1, PFKP	135	903	16866	0.830122	1	1	1
GOTERM_MF_FAT	GO:0005198~structural molecule activity	4	1.64609	0.93061	COMP, COL2A1, CAV2, HAPLN1	135	723	16866	0.691194	1	1	1
Annotation Cluster 35	Enrichment Score: 0.6485073428588176
GOTERM_BP_FAT	GO:0007601~visual perception	4	1.64609	0.106581	RD3, COL2A1, PDE6H, LUM	146	141	17911	3.48023	1	1	1
GOTERM_BP_FAT	GO:0050953~sensory perception of light stimulus	4	1.64609	0.113395	RD3, COL2A1, PDE6H, LUM	146	145	17911	3.38422	1	1	1
GOTERM_BP_FAT	GO:0007600~sensory perception	10	4.11523	0.937999	RD3, EDNRB, COL2A1, PDE6H, LUM, IGF1, CD36, TLR4, CCR2, TPRN	146	1691	17911	0.725477	1	1	1
Annotation Cluster 36	Enrichment Score: 0.6474025897236898
GOTERM_BP_FAT	GO:0045471~response to ethanol	4	1.64609	0.108506	APOBEC1, ARSA, CYBB, TLR4	146	142	17911	3.45572	1	1	1
GOTERM_BP_FAT	GO:0097305~response to alcohol	4	1.64609	0.178893	APOBEC1, ARSA, CYBB, TLR4	146	180	17911	2.72618	1	1	1
GOTERM_BP_FAT	GO:0009628~response to abiotic stimulus	10	4.11523	0.588498	APOBEC1, ARSA, CNTNAP2, IMPACT, HSPB7, CYBB, IGF1, CD36, HNMT, TLR4	146	1148	17911	1.06862	1	1	1
Annotation Cluster 37	Enrichment Score: 0.6327361902832859
GOTERM_CC_FAT	GO:0097014~ciliary plasm	7	2.88066	0.000483937	KIF19A, DNAH17, DNAAF1, DNAH6, DRC1, DNALI1, CCDC40	135	107	14413	6.98449	0.128441	0.0333138	0.03261
GOTERM_CC_FAT	GO:0005930~axoneme	7	2.88066	0.000483937	KIF19A, DNAH17, DNAAF1, DNAH6, DRC1, DNALI1, CCDC40	135	107	14413	6.98449	0.128441	0.0333138	0.03261
GOTERM_BP_FAT	GO:0070286~axonemal dynein complex assembly	3	1.23457	0.0186283	DNAAF1, DRC1, CCDC40	146	26	17911	14.1552	1	1	1
GOTERM_BP_FAT	GO:0001578~microtubule bundle formation	4	1.64609	0.0326659	TTLL6, DNAAF1, DRC1, CCDC40	146	86	17911	5.70596	1	1	1
GOTERM_BP_FAT	GO:0035082~axoneme assembly	3	1.23457	0.0826077	DNAAF1, DRC1, CCDC40	146	59	17911	6.23787	1	1	1
GOTERM_BP_FAT	GO:0043623~cellular protein complex assembly	8	3.29218	0.123346	IMMP2L, DNAAF1, CD36, DRC1, TLR4, PRLR, CCL21A, CCDC40	146	513	17911	1.91311	1	1	1
GOTERM_BP_FAT	GO:0007368~determination of left/right symmetry	3	1.23457	0.271656	DNAAF1, DRC1, CCDC40	146	126	17911	2.92091	1	1	1
GOTERM_BP_FAT	GO:0009855~determination of bilateral symmetry	3	1.23457	0.295461	DNAAF1, DRC1, CCDC40	146	134	17911	2.74652	1	1	1
GOTERM_BP_FAT	GO:0009799~specification of symmetry	3	1.23457	0.298444	DNAAF1, DRC1, CCDC40	146	135	17911	2.72618	1	1	1
GOTERM_BP_FAT	GO:0044782~cilium organization	4	1.64609	0.336488	KIF19A, DNAAF1, DRC1, CCDC40	146	253	17911	1.93957	1	1	1
GOTERM_BP_FAT	GO:0030031~cell projection assembly	5	2.05761	0.441248	P2RY12, DNAAF1, DRC1, CCL21A, CCDC40	146	419	17911	1.46394	1	1	1
GOTERM_BP_FAT	GO:0000226~microtubule cytoskeleton organization	5	2.05761	0.487437	TTLL6, KIF19A, DNAAF1, DRC1, CCDC40	146	445	17911	1.37841	1	1	1
GOTERM_BP_FAT	GO:0007389~pattern specification process	5	2.05761	0.537077	ARC, DNAAF1, PLXNA2, DRC1, CCDC40	146	474	17911	1.29407	1	1	1
GOTERM_BP_FAT	GO:0007507~heart development	6	2.46914	0.541841	COL2A1, DNAAF1, APLNR, IGF1, DRC1, CCDC40	146	603	17911	1.22068	1	1	1
GOTERM_BP_FAT	GO:0042384~cilium assembly	3	1.23457	0.546037	DNAAF1, DRC1, CCDC40	146	225	17911	1.63571	1	1	1
GOTERM_BP_FAT	GO:0034622~cellular macromolecular complex assembly	8	3.29218	0.581908	IMMP2L, DNAAF1, CD36, DRC1, TLR4, PRLR, CCL21A, CCDC40	146	887	17911	1.10645	1	1	1
GOTERM_BP_FAT	GO:0060271~cilium morphogenesis	3	1.23457	0.614263	DNAAF1, DRC1, CCDC40	146	255	17911	1.44327	1	1	1
GOTERM_BP_FAT	GO:0007010~cytoskeleton organization	9	3.7037	0.692584	TTLL6, KIF19A, ARC, PARVG, DNAAF1, EPPK1, DRC1, CCL21A, CCDC40	146	1120	17911	0.985806	1	1	1
GOTERM_BP_FAT	GO:0010927~cellular component assembly involved in morphogenesis	3	1.23457	0.733235	DNAAF1, DRC1, CCDC40	146	319	17911	1.15371	1	1	1
GOTERM_BP_FAT	GO:1902589~single-organism organelle organization	13	5.34979	0.742923	SAMD9L, CAV2, DNAAF1, DKKL1, HAPLN1, TTLL6, KIF19A, PARVG, EPPK1, DRC1, PFKP, CCL21A, CCDC40	146	1714	17911	0.930464	1	1	1
GOTERM_BP_FAT	GO:0030030~cell projection organization	9	3.7037	0.884247	P2RY12, KIF19A, CNTNAP2, IMPACT, DNAAF1, PLXNA2, DRC1, CCL21A, CCDC40	146	1392	17911	0.793177	1	1	1
GOTERM_BP_FAT	GO:0070925~organelle assembly	4	1.64609	0.892632	DNAAF1, DRC1, 5330417C22RIK, CCDC40	146	636	17911	0.77156	1	1	1
GOTERM_BP_FAT	GO:0048858~cell projection morphogenesis	5	2.05761	0.908578	IMPACT, DNAAF1, PLXNA2, DRC1, CCDC40	146	830	17911	0.739025	1	1	1
GOTERM_BP_FAT	GO:0032990~cell part morphogenesis	5	2.05761	0.923423	IMPACT, DNAAF1, PLXNA2, DRC1, CCDC40	146	863	17911	0.710765	1	1	1
GOTERM_BP_FAT	GO:0000902~cell morphogenesis	5	2.05761	0.993827	IMPACT, DNAAF1, PLXNA2, DRC1, CCDC40	146	1283	17911	0.478091	1	1	1
GOTERM_BP_FAT	GO:0032989~cellular component morphogenesis	5	2.05761	0.996779	IMPACT, DNAAF1, PLXNA2, DRC1, CCDC40	146	1382	17911	0.443843	1	1	1
Annotation Cluster 38	Enrichment Score: 0.5840627548911607
GOTERM_BP_FAT	GO:0010243~response to organonitrogen compound	13	5.34979	0.0529918	APOBEC1, P2RY12, BCHE, CAV2, AQP9, GCNT1, CYBB, IGF1, HNMT, PIK3CG, REN1, IMPACT, CHRNE	146	878	17911	1.81642	1	1	1
GOTERM_BP_FAT	GO:1901698~response to nitrogen compound	13	5.34979	0.114192	APOBEC1, P2RY12, BCHE, CAV2, AQP9, GCNT1, CYBB, IGF1, HNMT, PIK3CG, REN1, IMPACT, CHRNE	146	1004	17911	1.58846	1	1	1
GOTERM_BP_FAT	GO:0009725~response to hormone	11	4.52675	0.130347	APOBEC1, REN1, BCHE, CAV2, GCNT1, LMO2, CYBB, IGF1, HNMT, PRLR, CCL21A	146	822	17911	1.64168	1	1	1
GOTERM_BP_FAT	GO:0071417~cellular response to organonitrogen compound	8	3.29218	0.133488	APOBEC1, P2RY12, IMPACT, CAV2, AQP9, CYBB, IGF1, PIK3CG	146	524	17911	1.87295	1	1	1
GOTERM_BP_FAT	GO:1901699~cellular response to nitrogen compound	8	3.29218	0.221969	APOBEC1, P2RY12, IMPACT, CAV2, AQP9, CYBB, IGF1, PIK3CG	146	607	17911	1.61684	1	1	1
GOTERM_BP_FAT	GO:0043434~response to peptide hormone	5	2.05761	0.366408	APOBEC1, CAV2, GCNT1, CYBB, IGF1	146	378	17911	1.62273	1	1	1
GOTERM_BP_FAT	GO:1901652~response to peptide	5	2.05761	0.439446	APOBEC1, CAV2, GCNT1, CYBB, IGF1	146	418	17911	1.46744	1	1	1
GOTERM_BP_FAT	GO:0032870~cellular response to hormone stimulus	6	2.46914	0.458969	APOBEC1, REN1, CAV2, LMO2, IGF1, PRLR	146	549	17911	1.34074	1	1	1
GOTERM_BP_FAT	GO:0032868~response to insulin	3	1.23457	0.565019	APOBEC1, CAV2, GCNT1	146	233	17911	1.57955	1	1	1
GOTERM_BP_FAT	GO:0071375~cellular response to peptide hormone stimulus	3	1.23457	0.599066	APOBEC1, CAV2, IGF1	146	248	17911	1.48401	1	1	1
GOTERM_BP_FAT	GO:1901653~cellular response to peptide	3	1.23457	0.643336	APOBEC1, CAV2, IGF1	146	269	17911	1.36816	1	1	1
Annotation Cluster 39	Enrichment Score: 0.5816363282232927
GOTERM_BP_FAT	GO:0043410~positive regulation of MAPK cascade	11	4.52675	0.00475692	IGHM, PDE6H, CAV2, TNFRSF19, TNFRSF25, IGF1, CD36, FGFBP3, TLR4, PIK3CG, CCL21A	146	467	17911	2.88963	0.999998	0.837674	0.837674
GOTERM_BP_FAT	GO:0043123~positive regulation of I-kappaB kinase/NF-kappaB signaling	4	1.64609	0.146976	TNFRSF19, CD36, TLR4, CCL21A	146	163	17911	3.01051	1	1	1
GOTERM_BP_FAT	GO:0046328~regulation of JNK cascade	4	1.64609	0.161399	TNFRSF19, GRIK2, TLR4, CCL21A	146	171	17911	2.86966	1	1	1
GOTERM_BP_FAT	GO:0070371~ERK1 and ERK2 cascade	5	2.05761	0.166524	IGF1, CD36, FGFBP3, TLR4, CCL21A	146	264	17911	2.32345	1	1	1
GOTERM_BP_FAT	GO:0070372~regulation of ERK1 and ERK2 cascade	5	2.05761	0.182389	IGF1, CD36, FGFBP3, TLR4, CCL21A	146	274	17911	2.23865	1	1	1
GOTERM_BP_FAT	GO:1902533~positive regulation of intracellular signal transduction	11	4.52675	0.198455	IGHM, PDE6H, CAV2, TNFRSF19, TNFRSF25, IGF1, CD36, FGFBP3, TLR4, PIK3CG, CCL21A	146	905	17911	1.49111	1	1	1
GOTERM_BP_FAT	GO:0070374~positive regulation of ERK1 and ERK2 cascade	4	1.64609	0.199657	CD36, FGFBP3, TLR4, CCL21A	146	190	17911	2.5827	1	1	1
GOTERM_BP_FAT	GO:0032872~regulation of stress-activated MAPK cascade	4	1.64609	0.237683	TNFRSF19, GRIK2, TLR4, CCL21A	146	208	17911	2.35919	1	1	1
GOTERM_BP_FAT	GO:0070302~regulation of stress-activated protein kinase signaling cascade	4	1.64609	0.239833	TNFRSF19, GRIK2, TLR4, CCL21A	146	209	17911	2.34791	1	1	1
GOTERM_BP_FAT	GO:0043122~regulation of I-kappaB kinase/NF-kappaB signaling	4	1.64609	0.259322	TNFRSF19, CD36, TLR4, CCL21A	146	218	17911	2.25097	1	1	1
GOTERM_BP_FAT	GO:0046330~positive regulation of JNK cascade	3	1.23457	0.265655	TNFRSF19, TLR4, CCL21A	146	124	17911	2.96802	1	1	1
GOTERM_BP_FAT	GO:0051403~stress-activated MAPK cascade	4	1.64609	0.281214	TNFRSF19, GRIK2, TLR4, CCL21A	146	228	17911	2.15225	1	1	1
GOTERM_BP_FAT	GO:0007249~I-kappaB kinase/NF-kappaB signaling	4	1.64609	0.287818	TNFRSF19, CD36, TLR4, CCL21A	146	231	17911	2.1243	1	1	1
GOTERM_BP_FAT	GO:0031098~stress-activated protein kinase signaling cascade	4	1.64609	0.312122	TNFRSF19, GRIK2, TLR4, CCL21A	146	242	17911	2.02774	1	1	1
GOTERM_BP_FAT	GO:0032874~positive regulation of stress-activated MAPK cascade	3	1.23457	0.328192	TNFRSF19, TLR4, CCL21A	146	145	17911	2.53817	1	1	1
GOTERM_BP_FAT	GO:0070304~positive regulation of stress-activated protein kinase signaling cascade	3	1.23457	0.331349	TNFRSF19, TLR4, CCL21A	146	146	17911	2.52078	1	1	1
GOTERM_BP_FAT	GO:0007254~JNK cascade	3	1.23457	0.420752	TNFRSF19, TLR4, CCL21A	146	177	17911	2.07929	1	1	1
GOTERM_BP_FAT	GO:0080135~regulation of cellular response to stress	6	2.46914	0.454231	IMPACT, TNFRSF19, GRIK2, CD36, TLR4, CCL21A	146	546	17911	1.34811	1	1	1
GOTERM_BP_FAT	GO:0031334~positive regulation of protein complex assembly	3	1.23457	0.490961	CD36, TLR4, CCL21A	146	203	17911	1.81298	1	1	1
GOTERM_BP_FAT	GO:0043254~regulation of protein complex assembly	4	1.64609	0.575311	IMPACT, CD36, TLR4, CCL21A	146	368	17911	1.33346	1	1	1
GOTERM_BP_FAT	GO:0044089~positive regulation of cellular component biogenesis	4	1.64609	0.699505	CD36, 5330417C22RIK, TLR4, CCL21A	146	443	17911	1.1077	1	1	1
GOTERM_BP_FAT	GO:0006979~response to oxidative stress	3	1.23457	0.852833	IMPACT, CD36, TLR4	146	415	17911	0.88683	1	1	1
GOTERM_BP_FAT	GO:0044087~regulation of cellular component biogenesis	5	2.05761	0.888404	IMPACT, CD36, 5330417C22RIK, TLR4, CCL21A	146	792	17911	0.774483	1	1	1
Annotation Cluster 40	Enrichment Score: 0.5791107140783144
GOTERM_BP_FAT	GO:0007611~learning or memory	5	2.05761	0.177576	CX3CR1, BCHE, CNTNAP2, ARC, IGF1	146	271	17911	2.26343	1	1	1
GOTERM_BP_FAT	GO:0007610~behavior	9	3.7037	0.204223	REN1, CX3CR1, BCHE, CNTNAP2, ARC, IGF1, GRIK2, CD36, FGFBP3	146	697	17911	1.58408	1	1	1
GOTERM_BP_FAT	GO:0044708~single-organism behavior	7	2.88066	0.208055	CX3CR1, BCHE, CNTNAP2, ARC, IGF1, GRIK2, FGFBP3	146	491	17911	1.74897	1	1	1
GOTERM_BP_FAT	GO:0050890~cognition	5	2.05761	0.225758	CX3CR1, BCHE, CNTNAP2, ARC, IGF1	146	300	17911	2.04463	1	1	1
GOTERM_BP_FAT	GO:0007612~learning	3	1.23457	0.389221	BCHE, CNTNAP2, ARC	146	165	17911	2.23051	1	1	1
GOTERM_BP_FAT	GO:0050804~modulation of synaptic transmission	4	1.64609	0.505622	CX3CR1, BCHE, ARC, GRIK2	146	332	17911	1.47805	1	1	1
Annotation Cluster 41	Enrichment Score: 0.5655239055652865
GOTERM_MF_FAT	GO:0097367~carbohydrate derivative binding	28	11.5226	0.0202486	ACSS3, CFH, TRIL, DNAH6, ABCA17, STKLD1, ABCC12, HAPLN1, PIK3CG, ABCA15, COMP, RNF112, KIF19A, FGFBP3, HAO2, SRMS, SEPT12, PDE6H, DNAH17, ABCA9, MAPK15, ADCY10, TTLL6, 4932415M13RIK, BPI, TLR4, FBP1, PFKP	135	2276	16866	1.53697	0.999963	1	1
GOTERM_MF_FAT	GO:0016887~ATPase activity	7	2.88066	0.125082	KIF19A, DNAH17, DNAH6, ABCA9, ABCA17, ABCC12, ABCA15	135	427	16866	2.04809	1	1	1
GOTERM_MF_FAT	GO:0032553~ribonucleotide binding	21	8.64198	0.126333	ACSS3, SRMS, SEPT12, DNAH17, PDE6H, DNAH6, ABCA9, ABCA17, STKLD1, MAPK15, PIK3CG, ABCC12, ABCA15, TTLL6, RNF112, ADCY10, KIF19A, 4932415M13RIK, FBP1, HAO2, PFKP	135	1923	16866	1.36433	1	1	1
GOTERM_MF_FAT	GO:0032559~adenyl ribonucleotide binding	17	6.99588	0.166857	ACSS3, SRMS, DNAH17, DNAH6, ABCA9, ABCA17, STKLD1, MAPK15, PIK3CG, ABCC12, ABCA15, TTLL6, ADCY10, KIF19A, 4932415M13RIK, FBP1, PFKP	135	1548	16866	1.37201	1	1	1
GOTERM_MF_FAT	GO:0030554~adenyl nucleotide binding	17	6.99588	0.171871	ACSS3, SRMS, DNAH17, DNAH6, ABCA9, ABCA17, STKLD1, MAPK15, PIK3CG, ABCC12, ABCA15, TTLL6, ADCY10, KIF19A, 4932415M13RIK, FBP1, PFKP	135	1556	16866	1.36495	1	1	1
GOTERM_MF_FAT	GO:0032555~purine ribonucleotide binding	20	8.23045	0.17835	ACSS3, SRMS, SEPT12, DNAH17, PDE6H, DNAH6, ABCA9, ABCA17, STKLD1, MAPK15, PIK3CG, ABCC12, ABCA15, TTLL6, RNF112, ADCY10, KIF19A, 4932415M13RIK, FBP1, PFKP	135	1908	16866	1.30957	1	1	1
GOTERM_MF_FAT	GO:0017076~purine nucleotide binding	20	8.23045	0.184275	ACSS3, SRMS, SEPT12, DNAH17, PDE6H, DNAH6, ABCA9, ABCA17, STKLD1, MAPK15, PIK3CG, ABCC12, ABCA15, TTLL6, RNF112, ADCY10, KIF19A, 4932415M13RIK, FBP1, PFKP	135	1918	16866	1.30275	1	1	1
GOTERM_MF_FAT	GO:0036094~small molecule binding	26	10.6996	0.202636	ACSS3, DNAH6, ABCA17, STKLD1, ABCC12, PIK3CG, ABCA15, COMP, RNF112, KIF19A, PABPC4L, HAO2, SRMS, SEPT12, PDE6H, DNAH17, ABCA9, CYBB, MAPK15, BSPRY, ADCY10, TTLL6, 4932415M13RIK, FBP1, PFKP, OSBP2	135	2649	16866	1.22622	1	1	1
GOTERM_MF_FAT	GO:0005524~ATP binding	16	6.58436	0.216003	ACSS3, SRMS, DNAH17, DNAH6, ABCA9, ABCA17, STKLD1, MAPK15, PIK3CG, ABCC12, ABCA15, TTLL6, ADCY10, KIF19A, 4932415M13RIK, PFKP	135	1507	16866	1.32643	1	1	1
GOTERM_MF_FAT	GO:0032550~purine ribonucleoside binding	19	7.81893	0.22895	ACSS3, SRMS, SEPT12, DNAH17, DNAH6, ABCA9, ABCA17, STKLD1, MAPK15, PIK3CG, ABCC12, ABCA15, TTLL6, RNF112, ADCY10, KIF19A, 4932415M13RIK, FBP1, PFKP	135	1872	16866	1.26802	1	1	1
GOTERM_MF_FAT	GO:0001883~purine nucleoside binding	19	7.81893	0.231006	ACSS3, SRMS, SEPT12, DNAH17, DNAH6, ABCA9, ABCA17, STKLD1, MAPK15, PIK3CG, ABCC12, ABCA15, TTLL6, RNF112, ADCY10, KIF19A, 4932415M13RIK, FBP1, PFKP	135	1875	16866	1.26599	1	1	1
GOTERM_MF_FAT	GO:0032549~ribonucleoside binding	19	7.81893	0.231006	ACSS3, SRMS, SEPT12, DNAH17, DNAH6, ABCA9, ABCA17, STKLD1, MAPK15, PIK3CG, ABCC12, ABCA15, TTLL6, RNF112, ADCY10, KIF19A, 4932415M13RIK, FBP1, PFKP	135	1875	16866	1.26599	1	1	1
GOTERM_MF_FAT	GO:0001882~nucleoside binding	19	7.81893	0.236527	ACSS3, SRMS, SEPT12, DNAH17, DNAH6, ABCA9, ABCA17, STKLD1, MAPK15, PIK3CG, ABCC12, ABCA15, TTLL6, RNF112, ADCY10, KIF19A, 4932415M13RIK, FBP1, PFKP	135	1883	16866	1.26061	1	1	1
GOTERM_MF_FAT	GO:1901265~nucleoside phosphate binding	23	9.46502	0.292527	ACSS3, SRMS, SEPT12, DNAH17, PDE6H, DNAH6, ABCA9, CYBB, ABCA17, STKLD1, MAPK15, PIK3CG, ABCC12, ABCA15, TTLL6, RNF112, ADCY10, KIF19A, 4932415M13RIK, PABPC4L, FBP1, HAO2, PFKP	135	2438	16866	1.17862	1	1	1
GOTERM_MF_FAT	GO:0000166~nucleotide binding	23	9.46502	0.292527	ACSS3, SRMS, SEPT12, DNAH17, PDE6H, DNAH6, ABCA9, CYBB, ABCA17, STKLD1, MAPK15, PIK3CG, ABCC12, ABCA15, TTLL6, RNF112, ADCY10, KIF19A, 4932415M13RIK, PABPC4L, FBP1, HAO2, PFKP	135	2438	16866	1.17862	1	1	1
GOTERM_MF_FAT	GO:0035639~purine ribonucleoside triphosphate binding	18	7.40741	0.305543	ACSS3, SRMS, SEPT12, DNAH17, DNAH6, ABCA9, ABCA17, STKLD1, MAPK15, PIK3CG, ABCC12, ABCA15, TTLL6, RNF112, ADCY10, KIF19A, 4932415M13RIK, PFKP	135	1858	16866	1.21033	1	1	1
GOTERM_MF_FAT	GO:0016773~phosphotransferase activity, alcohol group as acceptor	6	2.46914	0.707615	SRMS, 4932415M13RIK, STKLD1, MAPK15, PFKP, PIK3CG	135	742	16866	1.01024	1	1	1
GOTERM_MF_FAT	GO:0004672~protein kinase activity	5	2.05761	0.751066	SRMS, 4932415M13RIK, STKLD1, MAPK15, PIK3CG	135	638	16866	0.979101	1	1	1
GOTERM_MF_FAT	GO:0016301~kinase activity	6	2.46914	0.813154	SRMS, 4932415M13RIK, STKLD1, MAPK15, PFKP, PIK3CG	135	852	16866	0.879812	1	1	1
GOTERM_MF_FAT	GO:0004674~protein serine/threonine kinase activity	3	1.23457	0.885495	STKLD1, MAPK15, PIK3CG	135	462	16866	0.811255	1	1	1
GOTERM_MF_FAT	GO:0097159~organic cyclic compound binding	41	16.8724	0.957025	ACSS3, RNASEH2A, TSHZ2, DNAH6, ABCA17, ZBTB42, STKLD1, ABCC12, PIK3CG, ABCA15, COMP, RNF112, KIF19A, DMRTB1, ATOH8, PABPC4L, ZIM1, HAO2, APOBEC1, SRMS, SEPT12, PDE6H, DNAH17, GM15446, LMO2, ABCA9, CYBB, IGF1, MAPK15, HTR5B, 5330417C22RIK, CYP2D26, BSPRY, ADCY10, FA2H, TTLL6, 4932415M13RIK, EPPK1, FBP1, PFKP, OSBP2	135	6159	16866	0.831672	1	1	1
GOTERM_MF_FAT	GO:1901363~heterocyclic compound binding	37	15.2263	0.990541	ACSS3, RNASEH2A, TSHZ2, DNAH6, ABCA17, ZBTB42, STKLD1, ABCC12, PIK3CG, ABCA15, RNF112, KIF19A, DMRTB1, ATOH8, PABPC4L, ZIM1, HAO2, APOBEC1, SRMS, SEPT12, PDE6H, DNAH17, GM15446, LMO2, ABCA9, CYBB, MAPK15, HTR5B, 5330417C22RIK, CYP2D26, ADCY10, FA2H, TTLL6, 4932415M13RIK, EPPK1, FBP1, PFKP	135	6072	16866	0.761287	1	1	1
Annotation Cluster 42	Enrichment Score: 0.5441520193424202
GOTERM_BP_FAT	GO:0038034~signal transduction in absence of ligand	3	1.23457	0.139823	CX3CR1, COL2A1, IGF1	146	81	17911	4.54363	1	1	1
GOTERM_BP_FAT	GO:0097192~extrinsic apoptotic signaling pathway in absence of ligand	3	1.23457	0.139823	CX3CR1, COL2A1, IGF1	146	81	17911	4.54363	1	1	1
GOTERM_BP_FAT	GO:2001236~regulation of extrinsic apoptotic signaling pathway	4	1.64609	0.142848	CX3CR1, COL2A1, IGF1, ZSWIM2	146	161	17911	3.0479	1	1	1
GOTERM_BP_FAT	GO:2001237~negative regulation of extrinsic apoptotic signaling pathway	3	1.23457	0.185389	CX3CR1, COL2A1, IGF1	146	97	17911	3.79417	1	1	1
GOTERM_BP_FAT	GO:0097191~extrinsic apoptotic signaling pathway	4	1.64609	0.294434	CX3CR1, COL2A1, IGF1, ZSWIM2	146	234	17911	2.09706	1	1	1
GOTERM_BP_FAT	GO:2001233~regulation of apoptotic signaling pathway	5	2.05761	0.373766	CX3CR1, COL2A1, IGF1, ZSWIM2, CTSC	146	382	17911	1.60573	1	1	1
GOTERM_BP_FAT	GO:0097190~apoptotic signaling pathway	6	2.46914	0.510229	CX3CR1, COL2A1, TNFRSF25, IGF1, ZSWIM2, CTSC	146	582	17911	1.26472	1	1	1
GOTERM_BP_FAT	GO:2001234~negative regulation of apoptotic signaling pathway	3	1.23457	0.51651	CX3CR1, COL2A1, IGF1	146	213	17911	1.72786	1	1	1
GOTERM_BP_FAT	GO:0009968~negative regulation of signal transduction	7	2.88066	0.843503	CX3CR1, COL2A1, CAV2, ADAMTSL2, IGF1, FBP1, TLR4	146	1025	17911	0.837802	1	1	1
Annotation Cluster 43	Enrichment Score: 0.543291635478544
GOTERM_CC_FAT	GO:0030425~dendrite	10	4.11523	0.139083	C4B, ADCY10, ARC, CYBB, GRIK2, ELFN1, PLXDC1, HTR5B, OSBP2, CCR2	135	637	14413	1.67603	1	1	0.982332
GOTERM_CC_FAT	GO:0036477~somatodendritic compartment	12	4.93827	0.237382	CX3CR1, C4B, ADCY10, ARC, CYBB, IGF1, GRIK2, ELFN1, PLXDC1, HTR5B, OSBP2, CCR2	135	921	14413	1.39105	1	1	0.982332
GOTERM_CC_FAT	GO:0043005~neuron projection	15	6.17284	0.274873	CX3CR1, CNTNAP2, PACRG, SLC30A3, CYBB, GRIK2, HNMT, PLXDC1, HTR5B, ELFN1, C4B, ADCY10, ARC, OSBP2, CCR2	135	1253	14413	1.27809	1	1	0.982332
GOTERM_CC_FAT	GO:0044297~cell body	9	3.7037	0.359994	CX3CR1, C4B, ADCY10, PACRG, CYBB, IGF1, GRIK2, PLXDC1, CCR2	135	724	14413	1.32716	1	1	0.982332
GOTERM_CC_FAT	GO:0043025~neuronal cell body	8	3.29218	0.383877	CX3CR1, C4B, ADCY10, CYBB, IGF1, GRIK2, PLXDC1, CCR2	135	639	14413	1.33663	1	1	0.982332
GOTERM_CC_FAT	GO:0097458~neuron part	17	6.99588	0.438439	CX3CR1, CNTNAP2, PACRG, SLC30A3, CYBB, IGF1, GRIK2, HNMT, PLXDC1, HTR5B, ELFN1, C4B, ADCY10, ARC, OSBP2, CCR2, TPRN	135	1620	14413	1.12035	1	1	0.982332
Annotation Cluster 44	Enrichment Score: 0.537358896069647
GOTERM_MF_FAT	GO:0030594~neurotransmitter receptor activity	3	1.23457	0.168792	CHRNE, GRIK2, HTR5B	135	93	16866	4.03011	1	1	1
GOTERM_BP_FAT	GO:0007268~chemical synaptic transmission	8	3.29218	0.180112	CX3CR1, BCHE, ARC, CAV2, CHRNE, MYCBPAP, GRIK2, HTR5B	146	570	17911	1.7218	1	1	1
GOTERM_BP_FAT	GO:0098916~anterograde trans-synaptic signaling	8	3.29218	0.180112	CX3CR1, BCHE, ARC, CAV2, CHRNE, MYCBPAP, GRIK2, HTR5B	146	570	17911	1.7218	1	1	1
GOTERM_BP_FAT	GO:0099536~synaptic signaling	8	3.29218	0.180112	CX3CR1, BCHE, ARC, CAV2, CHRNE, MYCBPAP, GRIK2, HTR5B	146	570	17911	1.7218	1	1	1
GOTERM_BP_FAT	GO:0099537~trans-synaptic signaling	8	3.29218	0.180112	CX3CR1, BCHE, ARC, CAV2, CHRNE, MYCBPAP, GRIK2, HTR5B	146	570	17911	1.7218	1	1	1
GOTERM_BP_FAT	GO:0044708~single-organism behavior	7	2.88066	0.208055	CX3CR1, BCHE, CNTNAP2, ARC, IGF1, GRIK2, FGFBP3	146	491	17911	1.74897	1	1	1
GOTERM_BP_FAT	GO:0048167~regulation of synaptic plasticity	3	1.23457	0.409861	CX3CR1, ARC, GRIK2	146	172	17911	2.13973	1	1	1
GOTERM_BP_FAT	GO:0050804~modulation of synaptic transmission	4	1.64609	0.505622	CX3CR1, BCHE, ARC, GRIK2	146	332	17911	1.47805	1	1	1
GOTERM_BP_FAT	GO:0050803~regulation of synapse structure or activity	3	1.23457	0.664955	CX3CR1, ARC, GRIK2	146	280	17911	1.31441	1	1	1
GOTERM_BP_FAT	GO:0007267~cell-cell signaling	9	3.7037	0.830712	CX3CR1, BCHE, OIT1, ARC, CAV2, CHRNE, MYCBPAP, GRIK2, HTR5B	146	1294	17911	0.853248	1	1	1
Annotation Cluster 45	Enrichment Score: 0.5300346934703644
GOTERM_BP_FAT	GO:0071822~protein complex subunit organization	18	7.40741	0.0650243	CAV2, LUM, DNAAF1, PRLR, GGN, KIF19A, IMPACT, IMMP2L, COL2A1, CD36, DRC1, FBP1, TLR4, HAO2, PFKP, CCL21A, KCTD12B, CCDC40	146	1414	17911	1.56167	1	1	1
GOTERM_BP_FAT	GO:0043623~cellular protein complex assembly	8	3.29218	0.123346	IMMP2L, DNAAF1, CD36, DRC1, TLR4, PRLR, CCL21A, CCDC40	146	513	17911	1.91311	1	1	1
GOTERM_BP_FAT	GO:0006461~protein complex assembly	15	6.17284	0.152532	CAV2, DNAAF1, PRLR, GGN, IMPACT, IMMP2L, CD36, DRC1, FBP1, TLR4, HAO2, PFKP, CCL21A, KCTD12B, CCDC40	146	1277	17911	1.44101	1	1	1
GOTERM_BP_FAT	GO:0070271~protein complex biogenesis	15	6.17284	0.153182	CAV2, DNAAF1, PRLR, GGN, IMPACT, IMMP2L, CD36, DRC1, FBP1, TLR4, HAO2, PFKP, CCL21A, KCTD12B, CCDC40	146	1278	17911	1.43988	1	1	1
GOTERM_BP_FAT	GO:0065003~macromolecular complex assembly	15	6.17284	0.369259	CAV2, DNAAF1, PRLR, GGN, IMPACT, IMMP2L, CD36, DRC1, FBP1, TLR4, HAO2, PFKP, CCL21A, KCTD12B, CCDC40	146	1544	17911	1.19182	1	1	1
GOTERM_BP_FAT	GO:0043933~macromolecular complex subunit organization	19	7.81893	0.542494	APOBEC1, CAV2, LUM, DNAAF1, PRLR, GGN, KIF19A, IMPACT, IMMP2L, COL2A1, CD36, DRC1, FBP1, TLR4, HAO2, PFKP, CCL21A, KCTD12B, CCDC40	146	2229	17911	1.04571	1	1	1
GOTERM_BP_FAT	GO:0034622~cellular macromolecular complex assembly	8	3.29218	0.581908	IMMP2L, DNAAF1, CD36, DRC1, TLR4, PRLR, CCL21A, CCDC40	146	887	17911	1.10645	1	1	1
GOTERM_BP_FAT	GO:0022607~cellular component assembly	17	6.99588	0.840186	P2RY12, CAV2, DNAAF1, PRLR, 5330417C22RIK, GGN, IMPACT, IMMP2L, CD36, DRC1, FBP1, TLR4, HAO2, PFKP, CCL21A, KCTD12B, CCDC40	146	2418	17911	0.862501	1	1	1
GOTERM_BP_FAT	GO:0044085~cellular component biogenesis	17	6.99588	0.924614	P2RY12, CAV2, DNAAF1, PRLR, 5330417C22RIK, GGN, IMPACT, IMMP2L, CD36, DRC1, FBP1, TLR4, HAO2, PFKP, CCL21A, KCTD12B, CCDC40	146	2654	17911	0.785805	1	1	1
Annotation Cluster 46	Enrichment Score: 0.4936883693781262
GOTERM_BP_FAT	GO:0007417~central nervous system development	13	5.34979	0.0941923	CX3CR1, ARSA, CNTNAP2, IGF1, HNMT, PLXDC1, PCDH18, HAPLN1, FA2H, IMMP2L, COL2A1, PLXNA2, TLR4	146	969	17911	1.64584	1	1	1
GOTERM_BP_FAT	GO:0007420~brain development	7	2.88066	0.563486	CX3CR1, CNTNAP2, IMMP2L, PLXNA2, IGF1, HNMT, PCDH18	146	745	17911	1.15268	1	1	1
GOTERM_BP_FAT	GO:0060322~head development	7	2.88066	0.622353	CX3CR1, CNTNAP2, IMMP2L, PLXNA2, IGF1, HNMT, PCDH18	146	791	17911	1.08565	1	1	1
Annotation Cluster 47	Enrichment Score: 0.4730828938434117
KEGG_PATHWAY	mmu01200:Carbon metabolism	3	1.23457	0.217753	FBP1, HAO2, PFKP	59	116	7691	3.37127	1	1	1
KEGG_PATHWAY	mmu01130:Biosynthesis of antibiotics	4	1.64609	0.218366	AMDHD2, FBP1, HAO2, PFKP	59	214	7691	2.43656	1	1	1
GOTERM_BP_FAT	GO:0051260~protein homooligomerization	4	1.64609	0.43701	FBP1, HAO2, KCTD12B, PFKP	146	299	17911	1.64118	1	1	1
GOTERM_BP_FAT	GO:0051259~protein oligomerization	5	2.05761	0.616634	CAV2, FBP1, HAO2, KCTD12B, PFKP	146	524	17911	1.17059	1	1	1
Annotation Cluster 48	Enrichment Score: 0.46970889693633083
GOTERM_MF_FAT	GO:0005539~glycosaminoglycan binding	4	1.64609	0.204512	COMP, CFH, FGFBP3, HAPLN1	135	196	16866	2.54966	1	1	1
GOTERM_MF_FAT	GO:0008201~heparin binding	3	1.23457	0.33786	COMP, CFH, FGFBP3	135	151	16866	2.48212	1	1	1
GOTERM_MF_FAT	GO:1901681~sulfur compound binding	3	1.23457	0.564179	COMP, CFH, FGFBP3	135	237	16866	1.58143	1	1	1
Annotation Cluster 49	Enrichment Score: 0.43192092244999425
GOTERM_BP_FAT	GO:1903008~organelle disassembly	4	1.64609	0.21218	KIF19A, DKKL1, PFKP, HAPLN1	146	196	17911	2.50363	1	1	1
GOTERM_BP_FAT	GO:0098779~mitophagy in response to mitochondrial depolarization	3	1.23457	0.30108	DKKL1, PFKP, HAPLN1	146	136	17911	2.70613	1	1	1
GOTERM_BP_FAT	GO:0098780~response to mitochondrial depolarisation	3	1.23457	0.30108	DKKL1, PFKP, HAPLN1	146	136	17911	2.70613	1	1	1
GOTERM_BP_FAT	GO:0007005~mitochondrion organization	8	3.29218	0.307673	GGNBP1, IMMP2L, CAV2, DKKL1, IGF1, HNMT, PFKP, HAPLN1	146	676	17911	1.45181	1	1	1
GOTERM_BP_FAT	GO:0000423~macromitophagy	3	1.23457	0.313354	DKKL1, PFKP, HAPLN1	146	140	17911	2.62882	1	1	1
GOTERM_BP_FAT	GO:0000422~mitophagy	3	1.23457	0.415007	DKKL1, PFKP, HAPLN1	146	175	17911	2.10305	1	1	1
GOTERM_BP_FAT	GO:0061726~mitochondrion disassembly	3	1.23457	0.415007	DKKL1, PFKP, HAPLN1	146	175	17911	2.10305	1	1	1
GOTERM_BP_FAT	GO:0016236~macroautophagy	4	1.64609	0.464503	DKKL1, 5330417C22RIK, PFKP, HAPLN1	146	312	17911	1.5728	1	1	1
GOTERM_BP_FAT	GO:0006914~autophagy	5	2.05761	0.504805	ARSA, DKKL1, 5330417C22RIK, PFKP, HAPLN1	146	455	17911	1.34811	1	1	1
GOTERM_BP_FAT	GO:0022411~cellular component disassembly	4	1.64609	0.640287	KIF19A, DKKL1, PFKP, HAPLN1	146	405	17911	1.21164	1	1	1
Annotation Cluster 50	Enrichment Score: 0.38717522660431536
Category	Term	Count	%	PValue	Genes	List Total	Pop Hits	Pop Total	Fold Enrichment	Bonferroni	Benjamini	FDR
GOTERM_BP_FAT	GO:0050678~regulation of epithelial cell proliferation	5	2.05761	0.266102	EDNRB, CAV2, ATOH8, EPPK1, IGF1	146	323	17911	1.89904	1	1	1
GOTERM_BP_FAT	GO:0050680~negative regulation of epithelial cell proliferation	3	1.23457	0.295461	CAV2, ATOH8, EPPK1	146	134	17911	2.74652	1	1	1
GOTERM_BP_FAT	GO:0050673~epithelial cell proliferation	4	1.64609	0.591763	CAV2, ATOH8, EPPK1, IGF1	146	377	17911	1.30162	1	1	1
GOTERM_BP_FAT	GO:0008285~negative regulation of cell proliferation	6	2.46914	0.60758	BCHE, HPGDS, CAV2, ATOH8, EPPK1, IGF1	146	649	17911	1.13416	1	1	1
Annotation Cluster 51	Enrichment Score: 0.3840403186904526
Category	Term	Count	%	PValue	Genes	List Total	Pop Hits	Pop Total	Fold Enrichment	Bonferroni	Benjamini	FDR
KEGG_PATHWAY	mmu04152:AMPK signaling pathway	5	2.05761	0.0155431	IGF1, CD36, FBP1, PFKP, PIK3CG	59	128	7691	5.09203	0.90002	0.975316	0.975316
GOTERM_BP_FAT	GO:0006096~glycolytic process	3	1.23457	0.107609	IGF1, FBP1, PFKP	146	69	17911	5.33383	1	1	1
GOTERM_BP_FAT	GO:0006757~ATP generation from ADP	3	1.23457	0.110211	IGF1, FBP1, PFKP	146	70	17911	5.25763	1	1	1
GOTERM_BP_FAT	GO:0046031~ADP metabolic process	3	1.23457	0.13158	IGF1, FBP1, PFKP	146	78	17911	4.71839	1	1	1
GOTERM_BP_FAT	GO:0009135~purine nucleoside diphosphate metabolic process	3	1.23457	0.145379	IGF1, FBP1, PFKP	146	83	17911	4.43415	1	1	1
GOTERM_BP_FAT	GO:0009179~purine ribonucleoside diphosphate metabolic process	3	1.23457	0.145379	IGF1, FBP1, PFKP	146	83	17911	4.43415	1	1	1
GOTERM_BP_FAT	GO:0006165~nucleoside diphosphate phosphorylation	3	1.23457	0.150981	IGF1, FBP1, PFKP	146	85	17911	4.32981	1	1	1
GOTERM_BP_FAT	GO:0046939~nucleotide phosphorylation	3	1.23457	0.156625	IGF1, FBP1, PFKP	146	87	17911	4.23028	1	1	1
GOTERM_BP_FAT	GO:0009185~ribonucleoside diphosphate metabolic process	3	1.23457	0.162309	IGF1, FBP1, PFKP	146	89	17911	4.13522	1	1	1
GOTERM_BP_FAT	GO:0006090~pyruvate metabolic process	3	1.23457	0.173786	IGF1, FBP1, PFKP	146	93	17911	3.95736	1	1	1
GOTERM_BP_FAT	GO:0009132~nucleoside diphosphate metabolic process	3	1.23457	0.214828	IGF1, FBP1, PFKP	146	107	17911	3.43957	1	1	1
GOTERM_BP_FAT	GO:0044724~single-organism carbohydrate catabolic process	3	1.23457	0.214828	IGF1, FBP1, PFKP	146	107	17911	3.43957	1	1	1
GOTERM_BP_FAT	GO:0016052~carbohydrate catabolic process	3	1.23457	0.277656	IGF1, FBP1, PFKP	146	128	17911	2.87527	1	1	1
GOTERM_BP_FAT	GO:0046496~nicotinamide nucleotide metabolic process	3	1.23457	0.298444	IGF1, FBP1, PFKP	146	135	17911	2.72618	1	1	1
GOTERM_BP_FAT	GO:0019362~pyridine nucleotide metabolic process	3	1.23457	0.298444	IGF1, FBP1, PFKP	146	135	17911	2.72618	1	1	1
GOTERM_BP_FAT	GO:0072524~pyridine-containing compound metabolic process	3	1.23457	0.304404	IGF1, FBP1, PFKP	146	137	17911	2.68638	1	1	1
GOTERM_BP_FAT	GO:0009100~glycoprotein metabolic process	5	2.05761	0.325956	COL2A1, GCNT1, ST8SIA4, IGF1, CCL21A	146	356	17911	1.72301	1	1	1
GOTERM_BP_FAT	GO:0006733~oxidoreduction coenzyme metabolic process	3	1.23457	0.346145	IGF1, FBP1, PFKP	146	151	17911	2.43731	1	1	1
GOTERM_BP_FAT	GO:0009101~glycoprotein biosynthetic process	4	1.64609	0.468683	GCNT1, ST8SIA4, IGF1, CCL21A	146	314	17911	1.56278	1	1	1
GOTERM_BP_FAT	GO:0046034~ATP metabolic process	3	1.23457	0.503841	IGF1, FBP1, PFKP	146	208	17911	1.7694	1	1	1
GOTERM_BP_FAT	GO:0006091~generation of precursor metabolites and energy	4	1.64609	0.509647	IMMP2L, IGF1, FBP1, PFKP	146	334	17911	1.4692	1	1	1
GOTERM_BP_FAT	GO:0009205~purine ribonucleoside triphosphate metabolic process	3	1.23457	0.548441	IGF1, FBP1, PFKP	146	226	17911	1.62847	1	1	1
GOTERM_BP_FAT	GO:0009199~ribonucleoside triphosphate metabolic process	3	1.23457	0.565019	IGF1, FBP1, PFKP	146	233	17911	1.57955	1	1	1
GOTERM_BP_FAT	GO:0009144~purine nucleoside triphosphate metabolic process	3	1.23457	0.569675	IGF1, FBP1, PFKP	146	235	17911	1.5661	1	1	1
GOTERM_BP_FAT	GO:0009167~purine ribonucleoside monophosphate metabolic process	3	1.23457	0.57199	IGF1, FBP1, PFKP	146	236	17911	1.55947	1	1	1
GOTERM_BP_FAT	GO:0009126~purine nucleoside monophosphate metabolic process	3	1.23457	0.574296	IGF1, FBP1, PFKP	146	237	17911	1.55289	1	1	1
GOTERM_BP_FAT	GO:0009161~ribonucleoside monophosphate metabolic process	3	1.23457	0.599066	IGF1, FBP1, PFKP	146	248	17911	1.48401	1	1	1
GOTERM_BP_FAT	GO:0009123~nucleoside monophosphate metabolic process	3	1.23457	0.616398	IGF1, FBP1, PFKP	146	256	17911	1.43763	1	1	1
GOTERM_BP_FAT	GO:0009141~nucleoside triphosphate metabolic process	3	1.23457	0.622748	IGF1, FBP1, PFKP	146	259	17911	1.42098	1	1	1
GOTERM_BP_FAT	GO:1901135~carbohydrate derivative metabolic process	9	3.7037	0.651756	ADCY10, COL2A1, AMDHD2, GCNT1, ST8SIA4, IGF1, FBP1, PFKP, CCL21A	146	1079	17911	1.02326	1	1	1
GOTERM_BP_FAT	GO:0046128~purine ribonucleoside metabolic process	3	1.23457	0.681856	IGF1, FBP1, PFKP	146	289	17911	1.27347	1	1	1
GOTERM_BP_FAT	GO:0042278~purine nucleoside metabolic process	3	1.23457	0.689143	IGF1, FBP1, PFKP	146	293	17911	1.25609	1	1	1
GOTERM_BP_FAT	GO:0044712~single-organism catabolic process	6	2.46914	0.691872	PON3, AMDHD2, IGF1, FBP1, PFKP, PIK3CG	146	715	17911	1.02947	1	1	1
GOTERM_BP_FAT	GO:0005975~carbohydrate metabolic process	6	2.46914	0.695398	AMDHD2, GCNT1, ST8SIA4, IGF1, FBP1, PFKP	146	718	17911	1.02517	1	1	1
GOTERM_BP_FAT	GO:0009150~purine ribonucleotide metabolic process	4	1.64609	0.705292	ADCY10, IGF1, FBP1, PFKP	146	447	17911	1.09779	1	1	1
GOTERM_BP_FAT	GO:0006732~coenzyme metabolic process	3	1.23457	0.715262	IGF1, FBP1, PFKP	146	308	17911	1.19492	1	1	1
GOTERM_BP_FAT	GO:0009119~ribonucleoside metabolic process	3	1.23457	0.723553	IGF1, FBP1, PFKP	146	313	17911	1.17583	1	1	1
GOTERM_BP_FAT	GO:0009259~ribonucleotide metabolic process	4	1.64609	0.727595	ADCY10, IGF1, FBP1, PFKP	146	463	17911	1.05985	1	1	1
GOTERM_BP_FAT	GO:0044723~single-organism carbohydrate metabolic process	5	2.05761	0.740313	GCNT1, ST8SIA4, IGF1, FBP1, PFKP	146	617	17911	0.99415	1	1	1
GOTERM_BP_FAT	GO:0006163~purine nucleotide metabolic process	4	1.64609	0.740858	ADCY10, IGF1, FBP1, PFKP	146	473	17911	1.03745	1	1	1
GOTERM_BP_FAT	GO:0019693~ribose phosphate metabolic process	4	1.64609	0.742156	ADCY10, IGF1, FBP1, PFKP	146	474	17911	1.03526	1	1	1
GOTERM_BP_FAT	GO:0009116~nucleoside metabolic process	3	1.23457	0.754717	IGF1, FBP1, PFKP	146	333	17911	1.10521	1	1	1
GOTERM_BP_FAT	GO:1901657~glycosyl compound metabolic process	3	1.23457	0.782826	IGF1, FBP1, PFKP	146	353	17911	1.04259	1	1	1
GOTERM_BP_FAT	GO:0072521~purine-containing compound metabolic process	4	1.64609	0.788876	ADCY10, IGF1, FBP1, PFKP	146	513	17911	0.956554	1	1	1
GOTERM_BP_FAT	GO:1901137~carbohydrate derivative biosynthetic process	5	2.05761	0.79799	ADCY10, GCNT1, ST8SIA4, IGF1, CCL21A	146	672	17911	0.912783	1	1	1
GOTERM_BP_FAT	GO:0051186~cofactor metabolic process	3	1.23457	0.808089	IGF1, FBP1, PFKP	146	373	17911	0.986687	1	1	1
GOTERM_BP_FAT	GO:0009117~nucleotide metabolic process	4	1.64609	0.865297	ADCY10, IGF1, FBP1, PFKP	146	596	17911	0.823343	1	1	1
GOTERM_BP_FAT	GO:0006753~nucleoside phosphate metabolic process	4	1.64609	0.872649	ADCY10, IGF1, FBP1, PFKP	146	606	17911	0.809756	1	1	1
GOTERM_BP_FAT	GO:0019637~organophosphate metabolic process	6	2.46914	0.892501	ADCY10, IGF1, FBP1, PFKP, PIK3CG, CCL21A	146	957	17911	0.769142	1	1	1
GOTERM_BP_FAT	GO:0055086~nucleobase-containing small molecule metabolic process	4	1.64609	0.904912	ADCY10, IGF1, FBP1, PFKP	146	657	17911	0.746899	1	1	1
Annotation Cluster 52	Enrichment Score: 0.3612346402518394
GOTERM_BP_FAT	GO:0014902~myotube differentiation	3	1.23457	0.220772	CAV2, MAMSTR, IGF1	146	109	17911	3.37646	1	1	1
GOTERM_BP_FAT	GO:0050678~regulation of epithelial cell proliferation	5	2.05761	0.266102	EDNRB, CAV2, ATOH8, EPPK1, IGF1	146	323	17911	1.89904	1	1	1
GOTERM_BP_FAT	GO:0061061~muscle structure development	6	2.46914	0.602076	EDNRB, CAV2, MAMSTR, ZBTB42, IGF1, SMTNL1	146	645	17911	1.14119	1	1	1
GOTERM_BP_FAT	GO:0042692~muscle cell differentiation	4	1.64609	0.655008	EDNRB, CAV2, MAMSTR, IGF1	146	414	17911	1.1853	1	1	1
GOTERM_BP_FAT	GO:0051146~striated muscle cell differentiation	3	1.23457	0.674431	CAV2, MAMSTR, IGF1	146	285	17911	1.29135	1	1	1
Annotation Cluster 53	Enrichment Score: 0.3605157972641694
GOTERM_BP_FAT	GO:0072593~reactive oxygen species metabolic process	6	2.46914	0.0411898	PON3, IMMP2L, CYBB, IGF1, CD36, TLR4	146	233	17911	3.15909	1	1	1
GOTERM_BP_FAT	GO:0050731~positive regulation of peptidyl-tyrosine phosphorylation	5	2.05761	0.0469264	IGHM, CAV2, IGF1, CD36, TLR4	146	167	17911	3.673	1	1	1
GOTERM_BP_FAT	GO:0043406~positive regulation of MAP kinase activity	5	2.05761	0.0616232	IGHM, PDE6H, IGF1, TLR4, PIK3CG	146	183	17911	3.35186	1	1	1
GOTERM_BP_FAT	GO:0050878~regulation of body fluid levels	7	2.88066	0.064658	P2RY12, EDNRB, MMRN1, APLNR, CD36, TLR4, PRLR	146	349	17911	2.46059	1	1	1
KEGG_PATHWAY	mmu05205:Proteoglycans in cancer	5	2.05761	0.0663035	CAV2, LUM, IGF1, TLR4, PIK3CG	59	203	7691	3.21074	0.999958	1	1
GOTERM_BP_FAT	GO:0018108~peptidyl-tyrosine phosphorylation	6	2.46914	0.0712981	IGHM, SRMS, CAV2, IGF1, CD36, TLR4	146	273	17911	2.69622	1	1	1
GOTERM_BP_FAT	GO:0018212~peptidyl-tyrosine modification	6	2.46914	0.0730544	IGHM, SRMS, CAV2, IGF1, CD36, TLR4	146	275	17911	2.67661	1	1	1
GOTERM_BP_FAT	GO:0050730~regulation of peptidyl-tyrosine phosphorylation	5	2.05761	0.111501	IGHM, CAV2, IGF1, CD36, TLR4	146	226	17911	2.71412	1	1	1
GOTERM_BP_FAT	GO:0042060~wound healing	7	2.88066	0.112344	P2RY12, MMRN1, EPPK1, IGF1, CD36, TLR4, CCR2	146	406	17911	2.11514	1	1	1
GOTERM_BP_FAT	GO:2000377~regulation of reactive oxygen species metabolic process	4	1.64609	0.157828	PON3, IGF1, CD36, TLR4	146	169	17911	2.90362	1	1	1
GOTERM_BP_FAT	GO:0070371~ERK1 and ERK2 cascade	5	2.05761	0.166524	IGF1, CD36, FGFBP3, TLR4, CCL21A	146	264	17911	2.32345	1	1	1
GOTERM_BP_FAT	GO:0007596~blood coagulation	4	1.64609	0.178893	P2RY12, MMRN1, CD36, TLR4	146	180	17911	2.72618	1	1	1
GOTERM_BP_FAT	GO:0070372~regulation of ERK1 and ERK2 cascade	5	2.05761	0.182389	IGF1, CD36, FGFBP3, TLR4, CCL21A	146	274	17911	2.23865	1	1	1
GOTERM_BP_FAT	GO:0043405~regulation of MAP kinase activity	5	2.05761	0.192142	IGHM, PDE6H, IGF1, TLR4, PIK3CG	146	280	17911	2.19068	1	1	1
GOTERM_BP_FAT	GO:0007599~hemostasis	4	1.64609	0.205902	P2RY12, MMRN1, CD36, TLR4	146	193	17911	2.54255	1	1	1
GOTERM_BP_FAT	GO:0050817~coagulation	4	1.64609	0.214282	P2RY12, MMRN1, CD36, TLR4	146	197	17911	2.49093	1	1	1
GOTERM_CC_FAT	GO:0005901~caveola	3	1.23457	0.224453	P2RY12, CAV2, CD36	135	96	14413	3.33634	1	1	0.982332
GOTERM_BP_FAT	GO:0009611~response to wounding	7	2.88066	0.244619	P2RY12, MMRN1, EPPK1, IGF1, CD36, TLR4, CCR2	146	519	17911	1.65462	1	1	1
GOTERM_CC_FAT	GO:0044853~plasma membrane raft	3	1.23457	0.258845	P2RY12, CAV2, CD36	135	106	14413	3.02159	1	1	0.982332
GOTERM_BP_FAT	GO:1900180~regulation of protein localization to nucleus	4	1.64609	0.270242	CAV2, IGF1, CD36, TLR4	146	223	17911	2.2005	1	1	1
GOTERM_MF_FAT	GO:0008289~lipid binding	8	3.29218	0.28008	COMP, TRIL, BPI, IGF1, CD36, TLR4, OSBP2, BSPRY	135	667	16866	1.49845	1	1	1
GOTERM_BP_FAT	GO:0043900~regulation of multi-organism process	6	2.46914	0.288033	HPGDS, EDNRB, CAV2, DKKL1, IGF1, CD36	146	442	17911	1.66531	1	1	1
GOTERM_BP_FAT	GO:0061041~regulation of wound healing	3	1.23457	0.289646	EPPK1, CD36, TLR4	146	132	17911	2.78814	1	1	1
GOTERM_BP_FAT	GO:1900182~positive regulation of protein localization to nucleus	3	1.23457	0.289646	CAV2, IGF1, TLR4	146	132	17911	2.78814	1	1	1
GOTERM_BP_FAT	GO:0009612~response to mechanical stimulus	4	1.64609	0.290022	CNTNAP2, IGF1, CD36, TLR4	146	232	17911	2.11514	1	1	1
GOTERM_BP_FAT	GO:0045834~positive regulation of lipid metabolic process	3	1.23457	0.363665	IGF1, CD36, CCL21A	146	157	17911	2.34417	1	1	1
GOTERM_BP_FAT	GO:1903034~regulation of response to wounding	3	1.23457	0.372352	EPPK1, CD36, TLR4	146	160	17911	2.30021	1	1	1
GOTERM_CC_FAT	GO:0098857~membrane microdomain	5	2.05761	0.391471	P2RY12, EDNRB, CAV2, CD36, TLR4	135	341	14413	1.56544	1	1	0.982332
GOTERM_CC_FAT	GO:0045121~membrane raft	5	2.05761	0.391471	P2RY12, EDNRB, CAV2, CD36, TLR4	135	341	14413	1.56544	1	1	0.982332
GOTERM_BP_FAT	GO:0042306~regulation of protein import into nucleus	3	1.23457	0.417299	IGF1, CD36, TLR4	146	176	17911	2.0911	1	1	1
GOTERM_BP_FAT	GO:0051050~positive regulation of transport	10	4.11523	0.427001	P2RY12, IGHM, ARC, EDNRB, SLC30A3, IGF1, CD36, HNMT, TLR4, CCL21A	146	1005	17911	1.22068	1	1	1
GOTERM_BP_FAT	GO:1904589~regulation of protein import	3	1.23457	0.428068	IGF1, CD36, TLR4	146	180	17911	2.04463	1	1	1
GOTERM_BP_FAT	GO:1903533~regulation of protein targeting	4	1.64609	0.43701	IGF1, CD36, HNMT, TLR4	146	299	17911	1.64118	1	1	1
GOTERM_BP_FAT	GO:1903531~negative regulation of secretion by cell	3	1.23457	0.51651	P2RY12, OIT1, CCR2	146	213	17911	1.72786	1	1	1
GOTERM_BP_FAT	GO:0071396~cellular response to lipid	6	2.46914	0.525393	CX3CR1, CD86, EDNRB, IGF1, CD36, TLR4	146	592	17911	1.24336	1	1	1
GOTERM_CC_FAT	GO:0098589~membrane region	5	2.05761	0.537867	P2RY12, EDNRB, CAV2, CD36, TLR4	135	413	14413	1.29253	1	1	0.982332
GOTERM_BP_FAT	GO:0046822~regulation of nucleocytoplasmic transport	3	1.23457	0.538773	IGF1, CD36, TLR4	146	222	17911	1.65781	1	1	1
GOTERM_BP_FAT	GO:1903829~positive regulation of cellular protein localization	4	1.64609	0.547004	CAV2, IGF1, HNMT, TLR4	146	353	17911	1.39012	1	1	1
GOTERM_BP_FAT	GO:0018193~peptidyl-amino acid modification	9	3.7037	0.55716	IGHM, AGBL4, TTLL6, SRMS, CAV2, IGF1, CD36, TLR4, SMTNL1	146	993	17911	1.11189	1	1	1
GOTERM_BP_FAT	GO:0051046~regulation of secretion	7	2.88066	0.571405	P2RY12, OIT1, EDNRB, IGF1, CD36, TLR4, CCR2	146	751	17911	1.14347	1	1	1
GOTERM_BP_FAT	GO:0034504~protein localization to nucleus	4	1.64609	0.573458	CAV2, IGF1, CD36, TLR4	146	367	17911	1.33709	1	1	1
GOTERM_BP_FAT	GO:0051048~negative regulation of secretion	3	1.23457	0.57888	P2RY12, OIT1, CCR2	146	239	17911	1.53989	1	1	1
GOTERM_BP_FAT	GO:0033157~regulation of intracellular protein transport	4	1.64609	0.584501	IGF1, CD36, HNMT, TLR4	146	373	17911	1.31558	1	1	1
GOTERM_BP_FAT	GO:0009628~response to abiotic stimulus	10	4.11523	0.588498	APOBEC1, ARSA, CNTNAP2, IMPACT, HSPB7, CYBB, IGF1, CD36, HNMT, TLR4	146	1148	17911	1.06862	1	1	1
GOTERM_BP_FAT	GO:0090316~positive regulation of intracellular protein transport	3	1.23457	0.618523	IGF1, HNMT, TLR4	146	257	17911	1.43204	1	1	1
GOTERM_BP_FAT	GO:0033365~protein localization to organelle	7	2.88066	0.623583	IMMP2L, CAV2, IGF1, CD36, HNMT, TLR4, CCDC40	146	792	17911	1.08428	1	1	1
GOTERM_BP_FAT	GO:0072594~establishment of protein localization to organelle	5	2.05761	0.641695	IMMP2L, IGF1, CD36, HNMT, TLR4	146	541	17911	1.13381	1	1	1
GOTERM_BP_FAT	GO:0006913~nucleocytoplasmic transport	4	1.64609	0.641944	IGF1, CD36, CCHCR1, TLR4	146	406	17911	1.20865	1	1	1
GOTERM_BP_FAT	GO:0051169~nuclear transport	4	1.64609	0.648519	IGF1, CD36, CCHCR1, TLR4	146	410	17911	1.19686	1	1	1
GOTERM_BP_FAT	GO:0046903~secretion	9	3.7037	0.648652	P2RY12, OIT1, EDNRB, AQP9, IGF1, CD36, TLR4, PRLR, CCR2	146	1076	17911	1.02612	1	1	1
GOTERM_BP_FAT	GO:1903827~regulation of cellular protein localization	5	2.05761	0.661525	CAV2, IGF1, CD36, HNMT, TLR4	146	555	17911	1.10521	1	1	1
GOTERM_BP_FAT	GO:1902593~single-organism nuclear import	3	1.23457	0.663034	IGF1, CD36, TLR4	146	279	17911	1.31912	1	1	1
GOTERM_BP_FAT	GO:0006606~protein import into nucleus	3	1.23457	0.663034	IGF1, CD36, TLR4	146	279	17911	1.31912	1	1	1
GOTERM_BP_FAT	GO:0044744~protein targeting to nucleus	3	1.23457	0.663034	IGF1, CD36, TLR4	146	279	17911	1.31912	1	1	1
GOTERM_BP_FAT	GO:0051170~nuclear import	3	1.23457	0.666868	IGF1, CD36, TLR4	146	281	17911	1.30973	1	1	1
GOTERM_BP_FAT	GO:1903530~regulation of secretion by cell	6	2.46914	0.672608	P2RY12, OIT1, IGF1, CD36, TLR4, CCR2	146	699	17911	1.05303	1	1	1
GOTERM_BP_FAT	GO:0050708~regulation of protein secretion	4	1.64609	0.684668	OIT1, IGF1, CD36, TLR4	146	433	17911	1.13328	1	1	1
GOTERM_BP_FAT	GO:0032388~positive regulation of intracellular transport	3	1.23457	0.692735	IGF1, HNMT, TLR4	146	295	17911	1.24757	1	1	1
GOTERM_BP_FAT	GO:0006605~protein targeting	5	2.05761	0.721398	IMMP2L, IGF1, CD36, HNMT, TLR4	146	601	17911	1.02062	1	1	1
GOTERM_BP_FAT	GO:0010638~positive regulation of organelle organization	5	2.05761	0.726219	IGF1, HNMT, 5330417C22RIK, MAPK15, CCL21A	146	605	17911	1.01387	1	1	1
GOTERM_BP_FAT	GO:0006886~intracellular protein transport	7	2.88066	0.740374	IMMP2L, IGF1, GRIK2, CD36, HNMT, CCHCR1, TLR4	146	898	17911	0.956288	1	1	1
GOTERM_BP_FAT	GO:0032386~regulation of intracellular transport	4	1.64609	0.748569	IGF1, CD36, HNMT, TLR4	146	479	17911	1.02445	1	1	1
GOTERM_BP_FAT	GO:0017038~protein import	3	1.23457	0.748735	IGF1, CD36, TLR4	146	329	17911	1.11865	1	1	1
GOTERM_BP_FAT	GO:0051222~positive regulation of protein transport	4	1.64609	0.758567	IGF1, CD36, HNMT, TLR4	146	487	17911	1.00762	1	1	1
GOTERM_BP_FAT	GO:0051051~negative regulation of transport	4	1.64609	0.785546	P2RY12, OIT1, CD36, CCR2	146	510	17911	0.962181	1	1	1
GOTERM_BP_FAT	GO:0009306~protein secretion	4	1.64609	0.788876	OIT1, IGF1, CD36, TLR4	146	513	17911	0.956554	1	1	1
GOTERM_BP_FAT	GO:1904951~positive regulation of establishment of protein localization	4	1.64609	0.798613	IGF1, CD36, HNMT, TLR4	146	522	17911	0.940062	1	1	1
GOTERM_BP_FAT	GO:0033036~macromolecule localization	19	7.81893	0.847738	APOBEC1, CNTNAP2, CAV2, AQP9, ABCA9, ABCA17, IGF1, GRIK2, HNMT, ABCA15, GULP1, GGN, IMMP2L, OIT1, CD36, CCHCR1, TLR4, OSBP2, CCDC40	146	2705	17911	0.861694	1	1	1
GOTERM_BP_FAT	GO:0034613~cellular protein localization	10	4.11523	0.866317	CNTNAP2, IMMP2L, CAV2, IGF1, GRIK2, CD36, HNMT, CCHCR1, TLR4, CCDC40	146	1500	17911	0.817854	1	1	1
GOTERM_BP_FAT	GO:0070727~cellular macromolecule localization	10	4.11523	0.872233	CNTNAP2, IMMP2L, CAV2, IGF1, GRIK2, CD36, HNMT, CCHCR1, TLR4, CCDC40	146	1512	17911	0.811363	1	1	1
GOTERM_BP_FAT	GO:0032940~secretion by cell	6	2.46914	0.880583	P2RY12, OIT1, IGF1, CD36, TLR4, CCR2	146	935	17911	0.787239	1	1	1
GOTERM_BP_FAT	GO:0051223~regulation of protein transport	5	2.05761	0.883696	OIT1, IGF1, CD36, HNMT, TLR4	146	784	17911	0.782386	1	1	1
GOTERM_BP_FAT	GO:0051130~positive regulation of cellular component organization	8	3.29218	0.888425	IGHM, IGF1, CD36, HNMT, 5330417C22RIK, TLR4, MAPK15, CCL21A	146	1253	17911	0.78326	1	1	1
GOTERM_BP_FAT	GO:0033043~regulation of organelle organization	7	2.88066	0.909317	APOBEC1, CAV2, IGF1, HNMT, 5330417C22RIK, MAPK15, CCL21A	146	1148	17911	0.748037	1	1	1
GOTERM_BP_FAT	GO:0046907~intracellular transport	8	3.29218	0.910542	IGHM, IMMP2L, IGF1, GRIK2, CD36, HNMT, CCHCR1, TLR4	146	1304	17911	0.752626	1	1	1
GOTERM_BP_FAT	GO:0032880~regulation of protein localization	6	2.46914	0.912886	OIT1, CAV2, IGF1, CD36, HNMT, TLR4	146	1000	17911	0.736068	1	1	1
GOTERM_BP_FAT	GO:0070201~regulation of establishment of protein localization	5	2.05761	0.913324	OIT1, IGF1, CD36, HNMT, TLR4	146	840	17911	0.730227	1	1	1
GOTERM_BP_FAT	GO:0060341~regulation of cellular localization	5	2.05761	0.923838	CAV2, IGF1, CD36, HNMT, TLR4	146	864	17911	0.709943	1	1	1
GOTERM_BP_FAT	GO:0051641~cellular localization	14	5.76132	0.944574	CNTNAP2, IGHM, CAV2, IGF1, GRIK2, HNMT, PIK3CG, IMMP2L, PLXNA2, CD36, CCHCR1, TLR4, CCL21A, CCDC40	146	2310	17911	0.743504	1	1	1
GOTERM_BP_FAT	GO:1902582~single-organism intracellular transport	3	1.23457	0.952811	IGF1, CD36, TLR4	146	585	17911	0.629118	1	1	1
GOTERM_BP_FAT	GO:0051128~regulation of cellular component organization	14	5.76132	0.961051	APOBEC1, IGHM, CAV2, IGF1, HNMT, MAPK15, 5330417C22RIK, IMPACT, ARC, PLXNA2, CD36, FBP1, TLR4, CCL21A	146	2399	17911	0.71592	1	1	1
GOTERM_BP_FAT	GO:0051649~establishment of localization in cell	9	3.7037	0.973645	IGHM, IMMP2L, IGF1, GRIK2, CD36, HNMT, CCHCR1, TLR4, CCL21A	146	1722	17911	0.641175	1	1	1
GOTERM_BP_FAT	GO:0008104~protein localization	13	5.34979	0.976328	APOBEC1, CNTNAP2, CAV2, IGF1, GRIK2, HNMT, GGN, IMMP2L, OIT1, CD36, CCHCR1, TLR4, CCDC40	146	2367	17911	0.673771	1	1	1
GOTERM_BP_FAT	GO:1902580~single-organism cellular localization	4	1.64609	0.985774	IGF1, GRIK2, CD36, TLR4	146	960	17911	0.511159	1	1	1
GOTERM_BP_FAT	GO:0045184~establishment of protein localization	9	3.7037	0.989033	APOBEC1, IMMP2L, OIT1, IGF1, GRIK2, CD36, HNMT, CCHCR1, TLR4	146	1894	17911	0.582948	1	1	1
GOTERM_BP_FAT	GO:0015031~protein transport	8	3.29218	0.989427	IMMP2L, OIT1, IGF1, GRIK2, CD36, HNMT, CCHCR1, TLR4	146	1733	17911	0.566315	1	1	1
Annotation Cluster 54	Enrichment Score: 0.35767185869660467
GOTERM_MF_FAT	GO:0008047~enzyme activator activity	6	2.46914	0.239145	APOBEC1, IGF1, FAM20A, ACRBP, CTSC, RASGRP3	135	418	16866	1.7933	1	1	1
GOTERM_MF_FAT	GO:0030234~enzyme regulator activity	9	3.7037	0.455986	APOBEC1, C4B, IGF1, FAM20A, ELFN1, ACRBP, CTSC, SMTNL1, RASGRP3	135	926	16866	1.21425	1	1	1
GOTERM_MF_FAT	GO:0098772~molecular function regulator	9	3.7037	0.775125	APOBEC1, C4B, IGF1, FAM20A, ELFN1, ACRBP, CTSC, SMTNL1, RASGRP3	135	1237	16866	0.908973	1	1	1
Annotation Cluster 55	Enrichment Score: 0.351118733253547
KEGG_PATHWAY	mmu04080:Neuroactive ligand-receptor interaction	7	2.88066	0.0197699	EDNRB, CHRNE, APLNR, C3AR1, GRIK2, PRLR, HTR5B	59	285	7691	3.20172	0.946885	0.975316	0.975316
GOTERM_MF_FAT	GO:0038023~signaling receptor activity	20	8.23045	0.560155	P2RY12, CX3CR1, IGHM, GPR34, GRIK2, GPR62, PRLR, HTR5B, ADGRE1, IL1RL2, EDNRB, CHRNE, GPR160, C3AR1, APLNR, PLXNA2, TNFRSF25, CD36, TLR4, CCR2	135	2420	16866	1.03251	1	1	1
GOTERM_MF_FAT	GO:0004888~transmembrane signaling receptor activity	19	7.81893	0.582354	P2RY12, CX3CR1, IGHM, GPR34, GRIK2, GPR62, PRLR, HTR5B, ADGRE1, IL1RL2, EDNRB, CHRNE, GPR160, C3AR1, APLNR, PLXNA2, TNFRSF25, TLR4, CCR2	135	2321	16866	1.02272	1	1	1
GOTERM_MF_FAT	GO:0099600~transmembrane receptor activity	19	7.81893	0.616059	P2RY12, CX3CR1, IGHM, GPR34, GRIK2, GPR62, PRLR, HTR5B, ADGRE1, IL1RL2, EDNRB, CHRNE, GPR160, C3AR1, APLNR, PLXNA2, TNFRSF25, TLR4, CCR2	135	2365	16866	1.00369	1	1	1
GOTERM_MF_FAT	GO:0060089~molecular transducer activity	21	8.64198	0.624216	P2RY12, CX3CR1, IGHM, GPR34, TNFRSF19, GRIK2, GPR62, PRLR, HTR5B, ADGRE1, IL1RL2, EDNRB, CHRNE, GPR160, C3AR1, APLNR, PLXNA2, TNFRSF25, CD36, TLR4, CCR2	135	2634	16866	0.996052	1	1	1
GOTERM_MF_FAT	GO:0004872~receptor activity	21	8.64198	0.624216	P2RY12, CX3CR1, IGHM, GPR34, TNFRSF19, GRIK2, GPR62, PRLR, HTR5B, ADGRE1, IL1RL2, EDNRB, CHRNE, GPR160, C3AR1, APLNR, PLXNA2, TNFRSF25, CD36, TLR4, CCR2	135	2634	16866	0.996052	1	1	1
GOTERM_MF_FAT	GO:0004871~signal transducer activity	21	8.64198	0.666061	P2RY12, CX3CR1, IGHM, GPR34, GRIK2, GPR62, MAPK15, PRLR, HTR5B, ADGRE1, IL1RL2, EDNRB, CHRNE, GPR160, C3AR1, APLNR, PLXNA2, TNFRSF25, CD36, TLR4, CCR2	135	2694	16866	0.973868	1	1	1
GOTERM_BP_FAT	GO:0007186~G-protein coupled receptor signaling pathway	15	6.17284	0.699762	P2RY12, CX3CR1, PDE6H, GPR34, CAV2, GPR62, HTR5B, PIK3CG, ADGRE1, EDNRB, GPR160, C3AR1, APLNR, CCL21A, CCR2	146	1919	17911	0.958922	1	1	1
GOTERM_MF_FAT	GO:0004930~G-protein coupled receptor activity	11	4.52675	0.958682	ADGRE1, P2RY12, CX3CR1, EDNRB, GPR34, GPR160, APLNR, C3AR1, GPR62, HTR5B, CCR2	135	1969	16866	0.697952	1	1	1
Annotation Cluster 56	Enrichment Score: 0.33060479651473657
GOTERM_BP_FAT	GO:0055123~digestive system development	4	1.64609	0.140394	EDNRB, DNAAF1, IGF1, CCDC40	146	160	17911	3.06695	1	1	1
GOTERM_BP_FAT	GO:0031016~pancreas development	3	1.23457	0.188308	DNAAF1, IGF1, CCDC40	146	98	17911	3.75545	1	1	1
GOTERM_BP_FAT	GO:0030324~lung development	4	1.64609	0.287818	DNAAF1, ADAMTSL2, IGF1, CCDC40	146	231	17911	2.1243	1	1	1
GOTERM_BP_FAT	GO:0030323~respiratory tube development	4	1.64609	0.294434	DNAAF1, ADAMTSL2, IGF1, CCDC40	146	234	17911	2.09706	1	1	1
GOTERM_BP_FAT	GO:0048565~digestive tract development	3	1.23457	0.328192	EDNRB, DNAAF1, CCDC40	146	145	17911	2.53817	1	1	1
GOTERM_BP_FAT	GO:0060541~respiratory system development	4	1.64609	0.35861	DNAAF1, ADAMTSL2, IGF1, CCDC40	146	263	17911	1.86583	1	1	1
GOTERM_BP_FAT	GO:0060429~epithelium development	11	4.52675	0.462521	REN1, FA2H, COL2A1, DNAAF1, ADAMTSL2, ATOH8, TNFRSF19, PLXNA2, IGF1, PRLR, CCDC40	146	1157	17911	1.16634	1	1	1
GOTERM_BP_FAT	GO:0035295~tube development	7	2.88066	0.504922	EDNRB, DNAAF1, ADAMTSL2, ATOH8, PLXNA2, IGF1, CCDC40	146	702	17911	1.22329	1	1	1
GOTERM_BP_FAT	GO:0007507~heart development	6	2.46914	0.541841	COL2A1, DNAAF1, APLNR, IGF1, DRC1, CCDC40	146	603	17911	1.22068	1	1	1
GOTERM_BP_FAT	GO:0048732~gland development	5	2.05761	0.560181	FA2H, DNAAF1, IGF1, PRLR, CCDC40	146	488	17911	1.25695	1	1	1
GOTERM_BP_FAT	GO:0035239~tube morphogenesis	4	1.64609	0.653394	DNAAF1, ATOH8, IGF1, CCDC40	146	413	17911	1.18817	1	1	1
GOTERM_BP_FAT	GO:0009887~organ morphogenesis	8	3.29218	0.742288	COMP, COL2A1, DNAAF1, GCNT1, IGF1, FAM20A, CCDC40, SMTNL1	146	1038	17911	0.945496	1	1	1
GOTERM_BP_FAT	GO:0060562~epithelial tube morphogenesis	3	1.23457	0.804473	DNAAF1, IGF1, CCDC40	146	370	17911	0.994687	1	1	1
GOTERM_BP_FAT	GO:0009790~embryo development	8	3.29218	0.837219	COL2A1, DNAAF1, ATOH8, LMO2, APLNR, PLXNA2, IGF1, CCDC40	146	1161	17911	0.845327	1	1	1
GOTERM_BP_FAT	GO:0048729~tissue morphogenesis	4	1.64609	0.89923	DNAAF1, GCNT1, IGF1, CCDC40	146	647	17911	0.758443	1	1	1
GOTERM_BP_FAT	GO:0002009~morphogenesis of an epithelium	3	1.23457	0.934815	DNAAF1, IGF1, CCDC40	146	538	17911	0.684079	1	1	1
Annotation Cluster 57	Enrichment Score: 0.33049969763237774
GOTERM_BP_FAT	GO:0007584~response to nutrient	3	1.23457	0.428068	BCHE, ARSA, CYBB	146	180	17911	2.04463	1	1	1
GOTERM_BP_FAT	GO:0031667~response to nutrient levels	5	2.05761	0.460953	BCHE, ARSA, IMPACT, CYBB, 5330417C22RIK	146	430	17911	1.42649	1	1	1
GOTERM_BP_FAT	GO:0009991~response to extracellular stimulus	5	2.05761	0.51681	BCHE, ARSA, IMPACT, CYBB, 5330417C22RIK	146	462	17911	1.32768	1	1	1
Annotation Cluster 58	Enrichment Score: 0.32936573981468514
GOTERM_BP_FAT	GO:0007610~behavior	9	3.7037	0.204223	REN1, CX3CR1, BCHE, CNTNAP2, ARC, IGF1, GRIK2, CD36, FGFBP3	146	697	17911	1.58408	1	1	1
GOTERM_BP_FAT	GO:0003008~system process	21	8.64198	0.699489	RD3, CX3CR1, BCHE, CNTNAP2, PDE6H, LUM, IGF1, GRIK2, REN1, IMMP2L, ARC, EDNRB, COL2A1, CHRNE, C3AR1, CD36, FGFBP3, TLR4, CCR2, TPRN, SMTNL1	146	2696	17911	0.955579	1	1	1
GOTERM_BP_FAT	GO:0050877~neurological system process	16	6.58436	0.719476	RD3, CX3CR1, BCHE, CNTNAP2, PDE6H, LUM, IGF1, GRIK2, ARC, EDNRB, COL2A1, CD36, FGFBP3, TLR4, CCR2, TPRN	146	2077	17911	0.945041	1	1	1
Annotation Cluster 59	Enrichment Score: 0.3196765184634698
GOTERM_MF_FAT	GO:0020037~heme binding	3	1.23457	0.40607	FA2H, CYBB, CYP2D26	135	175	16866	2.14171	1	1	1
GOTERM_MF_FAT	GO:0046906~tetrapyrrole binding	3	1.23457	0.428083	FA2H, CYBB, CYP2D26	135	183	16866	2.04809	1	1	1
GOTERM_BP_FAT	GO:0055114~oxidation-reduction process	8	3.29218	0.632181	FA2H, IMMP2L, CYBB, IGF1, CD36, HAO2, CYP2D26, AKR1B7	146	930	17911	1.0553	1	1	1
Annotation Cluster 60	Enrichment Score: 0.30606696388595683
GOTERM_BP_FAT	GO:0010941~regulation of cell death	16	6.58436	0.331715	PXT1, CX3CR1, PACRG, IGF1, GRIK2, PIK3CG, COMP, ADCY10, IMPACT, EDNRB, COL2A1, TNFRSF25, TLR4, CTSC, CCL21A, ZSWIM2	146	1620	17911	1.21164	1	1	1
GOTERM_BP_FAT	GO:0042981~regulation of apoptotic process	14	5.76132	0.423642	PXT1, CX3CR1, IGF1, GRIK2, PIK3CG, COMP, ADCY10, EDNRB, COL2A1, TNFRSF25, TLR4, CTSC, CCL21A, ZSWIM2	146	1482	17911	1.1589	1	1	1
GOTERM_BP_FAT	GO:0043067~regulation of programmed cell death	14	5.76132	0.439175	PXT1, CX3CR1, IGF1, GRIK2, PIK3CG, COMP, ADCY10, EDNRB, COL2A1, TNFRSF25, TLR4, CTSC, CCL21A, ZSWIM2	146	1498	17911	1.14652	1	1	1
GOTERM_BP_FAT	GO:0008219~cell death	18	7.40741	0.456637	PXT1, CX3CR1, PACRG, IGF1, GRIK2, PIK3CG, GULP1, COMP, ADCY10, IMPACT, EDNRB, COL2A1, TRIM69, TNFRSF25, TLR4, CTSC, CCL21A, ZSWIM2	146	2003	17911	1.10245	1	1	1
GOTERM_BP_FAT	GO:0060548~negative regulation of cell death	10	4.11523	0.47003	CX3CR1, COMP, IMPACT, PACRG, EDNRB, COL2A1, IGF1, GRIK2, PIK3CG, CCL21A	146	1042	17911	1.17733	1	1	1
GOTERM_BP_FAT	GO:0006915~apoptotic process	16	6.58436	0.474412	PXT1, CX3CR1, IGF1, GRIK2, PIK3CG, GULP1, COMP, ADCY10, EDNRB, COL2A1, TRIM69, TNFRSF25, TLR4, CTSC, CCL21A, ZSWIM2	146	1779	17911	1.10334	1	1	1
GOTERM_BP_FAT	GO:0043065~positive regulation of apoptotic process	6	2.46914	0.502577	PXT1, ADCY10, GRIK2, TLR4, ZSWIM2, CTSC	146	577	17911	1.27568	1	1	1
GOTERM_BP_FAT	GO:0043068~positive regulation of programmed cell death	6	2.46914	0.510229	PXT1, ADCY10, GRIK2, TLR4, ZSWIM2, CTSC	146	582	17911	1.26472	1	1	1
GOTERM_BP_FAT	GO:0012501~programmed cell death	16	6.58436	0.555373	PXT1, CX3CR1, IGF1, GRIK2, PIK3CG, GULP1, COMP, ADCY10, EDNRB, COL2A1, TRIM69, TNFRSF25, TLR4, CTSC, CCL21A, ZSWIM2	146	1870	17911	1.04965	1	1	1
GOTERM_BP_FAT	GO:0010942~positive regulation of cell death	6	2.46914	0.566736	PXT1, ADCY10, GRIK2, TLR4, ZSWIM2, CTSC	146	620	17911	1.18721	1	1	1
GOTERM_BP_FAT	GO:0043066~negative regulation of apoptotic process	8	3.29218	0.638926	CX3CR1, COMP, EDNRB, COL2A1, IGF1, GRIK2, PIK3CG, CCL21A	146	936	17911	1.04853	1	1	1
GOTERM_BP_FAT	GO:0043069~negative regulation of programmed cell death	8	3.29218	0.655481	CX3CR1, COMP, EDNRB, COL2A1, IGF1, GRIK2, PIK3CG, CCL21A	146	951	17911	1.03199	1	1	1
Annotation Cluster 61	Enrichment Score: 0.30227646226571947
GOTERM_CC_FAT	GO:0034702~ion channel complex	4	1.64609	0.453372	CNTNAP2, CATSPERD, CHRNE, GRIK2	135	267	14413	1.59945	1	1	0.982332
GOTERM_CC_FAT	GO:1902495~transmembrane transporter complex	4	1.64609	0.517166	CNTNAP2, CATSPERD, CHRNE, GRIK2	135	294	14413	1.45256	1	1	0.982332
GOTERM_CC_FAT	GO:1990351~transporter complex	4	1.64609	0.52855	CNTNAP2, CATSPERD, CHRNE, GRIK2	135	299	14413	1.42827	1	1	0.982332
Annotation Cluster 62	Enrichment Score: 0.2959653673592689
GOTERM_BP_FAT	GO:0098542~defense response to other organism	9	3.7037	0.127458	APOBEC1, CD86, CCDC88B, IGHM, AGBL4, DKKL1, BPI, CD36, TLR4	146	616	17911	1.79237	1	1	1
GOTERM_BP_FAT	GO:0051607~defense response to virus	4	1.64609	0.441274	APOBEC1, CD86, AGBL4, DKKL1	146	301	17911	1.63027	1	1	1
GOTERM_BP_FAT	GO:0009615~response to virus	4	1.64609	0.567869	APOBEC1, CD86, AGBL4, DKKL1	146	364	17911	1.34811	1	1	1
GOTERM_BP_FAT	GO:0044419~interspecies interaction between organisms	6	2.46914	0.59374	APOBEC1, CD86, AGBL4, CAV2, DKKL1, CD36	146	639	17911	1.15191	1	1	1
GOTERM_BP_FAT	GO:0044403~symbiosis, encompassing mutualism through parasitism	6	2.46914	0.59374	APOBEC1, CD86, AGBL4, CAV2, DKKL1, CD36	146	639	17911	1.15191	1	1	1
GOTERM_BP_FAT	GO:0016032~viral process	5	2.05761	0.706565	APOBEC1, CD86, AGBL4, CAV2, DKKL1	146	589	17911	1.04141	1	1	1
GOTERM_BP_FAT	GO:0044764~multi-organism cellular process	5	2.05761	0.712813	APOBEC1, CD86, AGBL4, CAV2, DKKL1	146	594	17911	1.03264	1	1	1
GOTERM_BP_FAT	GO:0043903~regulation of symbiosis, encompassing mutualism through parasitism	3	1.23457	0.756193	CAV2, DKKL1, CD36	146	334	17911	1.1019	1	1	1
Annotation Cluster 63	Enrichment Score: 0.2848919771706117
GOTERM_BP_FAT	GO:0043491~protein kinase B signaling	4	1.64609	0.146976	P2RY12, IGF1, PIK3CG, CCL21A	146	163	17911	3.01051	1	1	1
GOTERM_BP_FAT	GO:0070838~divalent metal ion transport	5	2.05761	0.428602	P2RY12, SLC30A3, PIK3CG, CCL21A, BSPRY	146	412	17911	1.48881	1	1	1
GOTERM_BP_FAT	GO:0072511~divalent inorganic cation transport	5	2.05761	0.434031	P2RY12, SLC30A3, PIK3CG, CCL21A, BSPRY	146	415	17911	1.47805	1	1	1
GOTERM_BP_FAT	GO:0006812~cation transport	9	3.7037	0.45739	P2RY12, SLC30A3, CHRNE, NDUFA4L2, IGF1, RHCG, PIK3CG, CCL21A, BSPRY	146	910	17911	1.2133	1	1	1
GOTERM_BP_FAT	GO:0034220~ion transmembrane transport	7	2.88066	0.485271	P2RY12, ARC, AQP9, NDUFA4L2, RHCG, PIK3CG, CCL21A	146	688	17911	1.24818	1	1	1
GOTERM_BP_FAT	GO:0006816~calcium ion transport	4	1.64609	0.564119	P2RY12, PIK3CG, CCL21A, BSPRY	146	362	17911	1.35556	1	1	1
GOTERM_BP_FAT	GO:0098655~cation transmembrane transport	5	2.05761	0.627082	P2RY12, NDUFA4L2, RHCG, PIK3CG, CCL21A	146	531	17911	1.15516	1	1	1
GOTERM_BP_FAT	GO:0030001~metal ion transport	6	2.46914	0.76797	P2RY12, SLC30A3, IGF1, PIK3CG, CCL21A, BSPRY	146	786	17911	0.936474	1	1	1
GOTERM_BP_FAT	GO:0098662~inorganic cation transmembrane transport	3	1.23457	0.914598	P2RY12, NDUFA4L2, CCL21A	146	498	17911	0.739025	1	1	1
GOTERM_BP_FAT	GO:0098660~inorganic ion transmembrane transport	3	1.23457	0.939116	P2RY12, NDUFA4L2, CCL21A	146	548	17911	0.671595	1	1	1
Annotation Cluster 64	Enrichment Score: 0.28185343673733404
GOTERM_BP_FAT	GO:0060249~anatomical structure homeostasis	4	1.64609	0.519633	COL2A1, TLR4, MAPK15, CCR2	146	339	17911	1.44753	1	1	1
GOTERM_BP_FAT	GO:0048871~multicellular organismal homeostasis	4	1.64609	0.521617	EDNRB, COL2A1, TLR4, CCR2	146	340	17911	1.44327	1	1	1
GOTERM_BP_FAT	GO:0001894~tissue homeostasis	3	1.23457	0.526491	COL2A1, TLR4, CCR2	146	217	17911	1.69601	1	1	1
Annotation Cluster 65	Enrichment Score: 0.2793927262074434
KEGG_PATHWAY	mmu04015:Rap1 signaling pathway	3	1.23457	0.483033	IGF1, PIK3CG, RASGRP3	59	214	7691	1.82742	1	1	1
KEGG_PATHWAY	mmu04014:Ras signaling pathway	3	1.23457	0.519277	IGF1, PIK3CG, RASGRP3	59	229	7691	1.70772	1	1	1
KEGG_PATHWAY	mmu05200:Pathways in cancer	4	1.64609	0.578689	EDNRB, IGF1, PIK3CG, RASGRP3	59	395	7691	1.32006	1	1	1
Annotation Cluster 66	Enrichment Score: 0.25292342783895877
GOTERM_BP_FAT	GO:0001655~urogenital system development	5	2.05761	0.340649	REN1, GCNT1, C3AR1, IGF1, PRLR	146	364	17911	1.68514	1	1	1
GOTERM_BP_FAT	GO:0009755~hormone-mediated signaling pathway	3	1.23457	0.43749	REN1, IGF1, PRLR	146	183	17911	2.01112	1	1	1
GOTERM_BP_FAT	GO:0032870~cellular response to hormone stimulus	6	2.46914	0.458969	APOBEC1, REN1, CAV2, LMO2, IGF1, PRLR	146	549	17911	1.34074	1	1	1
GOTERM_BP_FAT	GO:0030855~epithelial cell differentiation	5	2.05761	0.758252	REN1, FA2H, ATOH8, IGF1, PRLR	146	633	17911	0.969021	1	1	1
GOTERM_BP_FAT	GO:0048608~reproductive structure development	4	1.64609	0.762233	REN1, IMMP2L, IGF1, PRLR	146	490	17911	1.00145	1	1	1
GOTERM_BP_FAT	GO:0061458~reproductive system development	4	1.64609	0.768245	REN1, IMMP2L, IGF1, PRLR	146	495	17911	0.991338	1	1	1
Annotation Cluster 67	Enrichment Score: 0.25145529188235083
GOTERM_BP_FAT	GO:0001655~urogenital system development	5	2.05761	0.340649	REN1, GCNT1, C3AR1, IGF1, PRLR	146	364	17911	1.68514	1	1	1
GOTERM_BP_FAT	GO:0001822~kidney development	3	1.23457	0.703308	REN1, GCNT1, C3AR1	146	301	17911	1.22271	1	1	1
GOTERM_BP_FAT	GO:0072001~renal system development	3	1.23457	0.73482	REN1, GCNT1, C3AR1	146	320	17911	1.15011	1	1	1
Annotation Cluster 68	Enrichment Score: 0.24675880049115748
GOTERM_BP_FAT	GO:0001667~ameboidal-type cell migration	4	1.64609	0.531472	EDNRB, ATOH8, CLEC14A, EPPK1	146	345	17911	1.42235	1	1	1
GOTERM_BP_FAT	GO:0010631~epithelial cell migration	3	1.23457	0.569675	ATOH8, CLEC14A, EPPK1	146	235	17911	1.5661	1	1	1
GOTERM_BP_FAT	GO:0090132~epithelium migration	3	1.23457	0.576593	ATOH8, CLEC14A, EPPK1	146	238	17911	1.54636	1	1	1
GOTERM_BP_FAT	GO:0090130~tissue migration	3	1.23457	0.590185	ATOH8, CLEC14A, EPPK1	146	244	17911	1.50834	1	1	1
Annotation Cluster 69	Enrichment Score: 0.22010675714373867
GOTERM_BP_FAT	GO:0030336~negative regulation of cell migration	3	1.23457	0.548441	CX3CR1, EPPK1, GCSAM	146	226	17911	1.62847	1	1	1
GOTERM_BP_FAT	GO:2000146~negative regulation of cell motility	3	1.23457	0.576593	CX3CR1, EPPK1, GCSAM	146	238	17911	1.54636	1	1	1
GOTERM_BP_FAT	GO:0051271~negative regulation of cellular component movement	3	1.23457	0.643336	CX3CR1, EPPK1, GCSAM	146	269	17911	1.36816	1	1	1
GOTERM_BP_FAT	GO:0040013~negative regulation of locomotion	3	1.23457	0.647346	CX3CR1, EPPK1, GCSAM	146	271	17911	1.35806	1	1	1
Annotation Cluster 70	Enrichment Score: 0.21715988361077534
GOTERM_BP_FAT	GO:0051054~positive regulation of DNA metabolic process	3	1.23457	0.513993	C3AR1, IGF1, MAPK15	146	212	17911	1.73601	1	1	1
GOTERM_BP_FAT	GO:0051052~regulation of DNA metabolic process	4	1.64609	0.591763	APOBEC1, C3AR1, IGF1, MAPK15	146	377	17911	1.30162	1	1	1
GOTERM_BP_FAT	GO:0006259~DNA metabolic process	7	2.88066	0.733525	APOBEC1, RNASEH2A, STPG4, C3AR1, IGF1, MAPK15, GGN	146	891	17911	0.963801	1	1	1
Annotation Cluster 71	Enrichment Score: 0.21088250165349073
GOTERM_MF_FAT	GO:0042802~identical protein binding	11	4.52675	0.588526	IGHM, BCHE, PON3, HPGDS, SEPT12, CAV2, DMRTB1, GRIK2, FBP1, CTSC, CCR2	135	1299	16866	1.05794	1	1	1
GOTERM_MF_FAT	GO:0042803~protein homodimerization activity	7	2.88066	0.612993	PON3, HPGDS, SEPT12, CAV2, DMRTB1, GRIK2, CCR2	135	798	16866	1.09591	1	1	1
GOTERM_MF_FAT	GO:0046983~protein dimerization activity	10	4.11523	0.645849	PON3, HPGDS, SEPT12, CAV2, ATOH8, DMRTB1, CYBB, GRIK2, CCR2, GGN	135	1226	16866	1.01903	1	1	1
Annotation Cluster 72	Enrichment Score: 0.19856810385638415
GOTERM_BP_FAT	GO:0071560~cellular response to transforming growth factor beta stimulus	3	1.23457	0.48836	CX3CR1, CAV2, ADAMTSL2	146	202	17911	1.82195	1	1	1
GOTERM_BP_FAT	GO:0071559~response to transforming growth factor beta	3	1.23457	0.496138	CX3CR1, CAV2, ADAMTSL2	146	205	17911	1.79529	1	1	1
GOTERM_BP_FAT	GO:0070848~response to growth factor	6	2.46914	0.571059	CX3CR1, COL2A1, CAV2, LUM, ADAMTSL2, FGFBP3	146	623	17911	1.18149	1	1	1
GOTERM_BP_FAT	GO:0090287~regulation of cellular response to growth factor stimulus	3	1.23457	0.576593	CAV2, ADAMTSL2, FGFBP3	146	238	17911	1.54636	1	1	1
GOTERM_BP_FAT	GO:0010648~negative regulation of cell communication	10	4.11523	0.601185	CX3CR1, BCHE, OIT1, COL2A1, CAV2, ADAMTSL2, IGF1, GRIK2, FBP1, TLR4	146	1160	17911	1.05757	1	1	1
GOTERM_BP_FAT	GO:0023057~negative regulation of signaling	10	4.11523	0.605373	CX3CR1, BCHE, OIT1, COL2A1, CAV2, ADAMTSL2, IGF1, GRIK2, FBP1, TLR4	146	1164	17911	1.05394	1	1	1
GOTERM_BP_FAT	GO:0071363~cellular response to growth factor stimulus	5	2.05761	0.718964	CX3CR1, COL2A1, CAV2, ADAMTSL2, FGFBP3	146	599	17911	1.02402	1	1	1
GOTERM_BP_FAT	GO:0009968~negative regulation of signal transduction	7	2.88066	0.843503	CX3CR1, COL2A1, CAV2, ADAMTSL2, IGF1, FBP1, TLR4	146	1025	17911	0.837802	1	1	1
GOTERM_BP_FAT	GO:0048585~negative regulation of response to stimulus	8	3.29218	0.927191	CX3CR1, COL2A1, CAV2, ADAMTSL2, IGF1, FBP1, TLR4, CCR2	146	1350	17911	0.726981	1	1	1
Annotation Cluster 73	Enrichment Score: 0.17619226386471443
GOTERM_BP_FAT	GO:0019932~second-messenger-mediated signaling	3	1.23457	0.51651	EDNRB, IGF1, CD36	146	213	17911	1.72786	1	1	1
GOTERM_BP_FAT	GO:0071396~cellular response to lipid	6	2.46914	0.525393	CX3CR1, CD86, EDNRB, IGF1, CD36, TLR4	146	592	17911	1.24336	1	1	1
GOTERM_BP_FAT	GO:0051046~regulation of secretion	7	2.88066	0.571405	P2RY12, OIT1, EDNRB, IGF1, CD36, TLR4, CCR2	146	751	17911	1.14347	1	1	1
GOTERM_BP_FAT	GO:0051093~negative regulation of developmental process	7	2.88066	0.685434	CX3CR1, CD86, EDNRB, LMO2, IGF1, CD36, CCR2	146	845	17911	1.01627	1	1	1
GOTERM_BP_FAT	GO:0051047~positive regulation of secretion	3	1.23457	0.863761	EDNRB, IGF1, CD36	146	427	17911	0.861907	1	1	1
GOTERM_BP_FAT	GO:0045596~negative regulation of cell differentiation	4	1.64609	0.954948	P2RY12, EDNRB, LMO2, IGF1	146	781	17911	0.628313	1	1	1
Annotation Cluster 74	Enrichment Score: 0.17184250762102213
GOTERM_CC_FAT	GO:0045211~postsynaptic membrane	4	1.64609	0.345913	PRR7, ARC, CHRNE, GRIK2	135	224	14413	1.90648	1	1	0.982332
GOTERM_CC_FAT	GO:0097060~synaptic membrane	4	1.64609	0.535309	PRR7, ARC, CHRNE, GRIK2	135	302	14413	1.41408	1	1	0.982332
GOTERM_CC_FAT	GO:0098794~postsynapse	4	1.64609	0.792301	PRR7, ARC, CHRNE, GRIK2	135	449	14413	0.951118	1	1	0.982332
GOTERM_CC_FAT	GO:0045202~synapse	7	2.88066	0.831364	C4B, PRR7, ARC, SLC30A3, CHRNE, GRIK2, ELFN1	135	876	14413	0.853129	1	1	0.982332
GOTERM_CC_FAT	GO:0030054~cell junction	11	4.52675	0.853998	C4B, PRR7, ARC, SLC30A3, PARVG, CAV2, CHRNE, EPPK1, GRIK2, PLXDC1, PFKP	135	1407	14413	0.834678	1	1	0.982332
GOTERM_CC_FAT	GO:0044456~synapse part	5	2.05761	0.893791	PRR7, ARC, SLC30A3, CHRNE, GRIK2	135	697	14413	0.765875	1	1	0.982332
Annotation Cluster 75	Enrichment Score: 0.17041560411262724
GOTERM_BP_FAT	GO:0035265~organ growth	3	1.23457	0.409861	COMP, IGF1, PRLR	146	172	17911	2.13973	1	1	1
GOTERM_BP_FAT	GO:0048588~developmental cell growth	3	1.23457	0.521518	IMPACT, PLXNA2, IGF1	146	215	17911	1.71179	1	1	1
GOTERM_BP_FAT	GO:0048589~developmental growth	6	2.46914	0.69069	COMP, IMPACT, PLXNA2, EPPK1, IGF1, PRLR	146	714	17911	1.03091	1	1	1
GOTERM_BP_FAT	GO:0016049~cell growth	4	1.64609	0.731628	IMPACT, PLXNA2, IGF1, FBP1	146	466	17911	1.05303	1	1	1
GOTERM_BP_FAT	GO:0040007~growth	8	3.29218	0.739566	COMP, IMPACT, PLXNA2, EPPK1, IGF1, CD36, FBP1, PRLR	146	1035	17911	0.948236	1	1	1
GOTERM_BP_FAT	GO:0048638~regulation of developmental growth	3	1.23457	0.786792	PLXNA2, EPPK1, IGF1	146	356	17911	1.0338	1	1	1
GOTERM_BP_FAT	GO:0040008~regulation of growth	5	2.05761	0.812713	PLXNA2, EPPK1, IGF1, CD36, FBP1	146	688	17911	0.891556	1	1	1
GOTERM_BP_FAT	GO:0001558~regulation of cell growth	3	1.23457	0.848049	PLXNA2, IGF1, FBP1	146	410	17911	0.897645	1	1	1
Annotation Cluster 76	Enrichment Score: 0.16609916112539244
GOTERM_CC_FAT	GO:0099503~secretory vesicle	7	2.88066	0.299977	ARSA, CAPN11, ARC, SLC30A3, CAV2, IGF1, ACRBP	135	487	14413	1.53458	1	1	0.982332
GOTERM_CC_FAT	GO:0030659~cytoplasmic vesicle membrane	3	1.23457	0.883218	SLC30A3, CAV2, ACRBP	135	392	14413	0.817063	1	1	0.982332
GOTERM_CC_FAT	GO:0012506~vesicle membrane	3	1.23457	0.90265	SLC30A3, CAV2, ACRBP	135	416	14413	0.769925	1	1	0.982332
GOTERM_CC_FAT	GO:0044433~cytoplasmic vesicle part	3	1.23457	0.905582	SLC30A3, CAV2, ACRBP	135	420	14413	0.762593	1	1	0.982332
Annotation Cluster 77	Enrichment Score: 0.15748065013046952
GOTERM_CC_FAT	GO:0005764~lysosome	5	2.05761	0.645326	REN1, ARSA, SLC30A3, 5330417C22RIK, CTSC	135	473	14413	1.12857	1	1	0.982332
GOTERM_CC_FAT	GO:0000323~lytic vacuole	5	2.05761	0.645326	REN1, ARSA, SLC30A3, 5330417C22RIK, CTSC	135	473	14413	1.12857	1	1	0.982332
GOTERM_CC_FAT	GO:0005773~vacuole	9	3.7037	0.809094	REN1, ARSA, CNTNAP2, CCDC154, SAMD9L, ARC, SLC30A3, 5330417C22RIK, CTSC	135	1097	14413	0.875904	1	1	0.982332
Annotation Cluster 78	Enrichment Score: 0.1558038673961927
GOTERM_BP_FAT	GO:0007507~heart development	6	2.46914	0.541841	COL2A1, DNAAF1, APLNR, IGF1, DRC1, CCDC40	146	603	17911	1.22068	1	1	1
GOTERM_BP_FAT	GO:0003007~heart morphogenesis	3	1.23457	0.624847	COL2A1, DNAAF1, CCDC40	146	260	17911	1.41552	1	1	1
GOTERM_BP_FAT	GO:0035239~tube morphogenesis	4	1.64609	0.653394	DNAAF1, ATOH8, IGF1, CCDC40	146	413	17911	1.18817	1	1	1
GOTERM_BP_FAT	GO:0048562~embryonic organ morphogenesis	3	1.23457	0.737967	COL2A1, DNAAF1, CCDC40	146	322	17911	1.14296	1	1	1
GOTERM_BP_FAT	GO:0048568~embryonic organ development	4	1.64609	0.767052	COL2A1, DNAAF1, LMO2, CCDC40	146	494	17911	0.993345	1	1	1
GOTERM_BP_FAT	GO:0048598~embryonic morphogenesis	5	2.05761	0.774196	COL2A1, DNAAF1, ATOH8, APLNR, CCDC40	146	648	17911	0.94659	1	1	1
GOTERM_BP_FAT	GO:0009790~embryo development	8	3.29218	0.837219	COL2A1, DNAAF1, ATOH8, LMO2, APLNR, PLXNA2, IGF1, CCDC40	146	1161	17911	0.845327	1	1	1
Annotation Cluster 79	Enrichment Score: 0.14675232316921438
GOTERM_MF_FAT	GO:0022838~substrate-specific channel activity	4	1.64609	0.647511	CHRNE, AQP9, CYBB, GRIK2	135	417	16866	1.1984	1	1	1
GOTERM_MF_FAT	GO:0015267~channel activity	4	1.64609	0.694886	CHRNE, AQP9, CYBB, GRIK2	135	448	16866	1.11548	1	1	1
GOTERM_MF_FAT	GO:0022803~passive transmembrane transporter activity	4	1.64609	0.694886	CHRNE, AQP9, CYBB, GRIK2	135	448	16866	1.11548	1	1	1
GOTERM_MF_FAT	GO:0022836~gated channel activity	3	1.23457	0.70739	CHRNE, CYBB, GRIK2	135	309	16866	1.21294	1	1	1
GOTERM_MF_FAT	GO:0005216~ion channel activity	3	1.23457	0.834652	CHRNE, CYBB, GRIK2	135	404	16866	0.927723	1	1	1
Annotation Cluster 80	Enrichment Score: 0.1343170336011372
GOTERM_CC_FAT	GO:0005615~extracellular space	19	7.81893	0.217164	BCHE, ARSA, IGHM, PON3, CFH, LUM, GCNT1, IGF1, C4B, COMP, C1QTNF4, REN1, COL2A1, CFAP58, CES1H, BPI, CD36, CTSC, CCL21A	135	1585	14413	1.27981	1	1	0.982332
GOTERM_CC_FAT	GO:0005576~extracellular region	41	16.8724	0.661292	CD86, IGHM, PON3, CFH, GCNT1, CLEC14A, HNMT, ELFN1, ACRBP, HAPLN1, C4B, COMP, C1QTNF4, GLT1D1, OIT1, ADAMTSL2, THEM6, CD36, FGFBP3, GM128, HAO2, CCL21A, CTSC, BCHE, ARSA, LUM, TNFRSF19, DKKL1, IGF1, 5330417C22RIK, REN1, COL2A1, ANGPTL7, MMRN1, CFAP58, CES1H, BPI, FAM20A, RHCG, FBP1, PFKP	135	4493	14413	0.974245	1	1	0.982332
GOTERM_CC_FAT	GO:0044421~extracellular region part	31	12.7572	0.914437	CD86, IGHM, PON3, CFH, GCNT1, CLEC14A, HNMT, ELFN1, HAPLN1, C4B, COMP, C1QTNF4, ADAMTSL2, CD36, HAO2, CCL21A, CTSC, BCHE, ARSA, LUM, IGF1, 5330417C22RIK, REN1, COL2A1, CFAP58, CES1H, BPI, FAM20A, RHCG, FBP1, PFKP	135	3920	14413	0.844299	1	1	0.982332
GOTERM_CC_FAT	GO:0031988~membrane-bounded vesicle	26	10.6996	0.942707	CD86, PON3, CFH, CLEC14A, HNMT, ELFN1, ACRBP, C4B, COMP, HAO2, CTSC, ARSA, SLC30A3, CAV2, LUM, CYBB, IGF1, 5330417C22RIK, GGN, CAPN11, ARC, BPI, FAM20A, RHCG, FBP1, PFKP	135	3455	14413	0.803426	1	1	0.982332
GOTERM_CC_FAT	GO:0070062~extracellular exosome	18	7.40741	0.973606	CD86, ARSA, PON3, CFH, LUM, CLEC14A, HNMT, ELFN1, 5330417C22RIK, C4B, COMP, BPI, FAM20A, RHCG, FBP1, HAO2, PFKP, CTSC	135	2674	14413	0.718674	1	1	0.982332
GOTERM_CC_FAT	GO:1903561~extracellular vesicle	18	7.40741	0.975367	CD86, ARSA, PON3, CFH, LUM, CLEC14A, HNMT, ELFN1, 5330417C22RIK, C4B, COMP, BPI, FAM20A, RHCG, FBP1, HAO2, PFKP, CTSC	135	2689	14413	0.714665	1	1	0.982332
GOTERM_CC_FAT	GO:0043230~extracellular organelle	18	7.40741	0.976154	CD86, ARSA, PON3, CFH, LUM, CLEC14A, HNMT, ELFN1, 5330417C22RIK, C4B, COMP, BPI, FAM20A, RHCG, FBP1, HAO2, PFKP, CTSC	135	2696	14413	0.712809	1	1	0.982332
Annotation Cluster 81	Enrichment Score: 0.11821487051349498
GOTERM_BP_FAT	GO:0046700~heterocycle catabolic process	3	1.23457	0.6763	PON3, RNASEH2A, HNMT	146	286	17911	1.28683	1	1	1
GOTERM_BP_FAT	GO:0019439~aromatic compound catabolic process	3	1.23457	0.698059	PON3, RNASEH2A, HNMT	146	298	17911	1.23501	1	1	1
GOTERM_BP_FAT	GO:1901361~organic cyclic compound catabolic process	3	1.23457	0.733235	PON3, RNASEH2A, HNMT	146	319	17911	1.15371	1	1	1
GOTERM_BP_FAT	GO:0044248~cellular catabolic process	7	2.88066	0.972446	PON3, RNASEH2A, AMDHD2, IGF1, HNMT, CTSC, PIK3CG	146	1387	17911	0.61914	1	1	1
Annotation Cluster 82	Enrichment Score: 0.11772131159993854
GOTERM_CC_FAT	GO:0005635~nuclear envelope	6	2.46914	0.376235	BCHE, EDNRB, CAV2, SLC22A18, CYBB, GGN	135	433	14413	1.47939	1	1	0.982332
GOTERM_CC_FAT	GO:0031967~organelle envelope	10	4.11523	0.669816	GGNBP1, BCHE, IMMP2L, EDNRB, CAV2, SLC22A18, NDUFA4L2, ABCA9, CYBB, GGN	135	1069	14413	0.998718	1	1	0.982332
GOTERM_CC_FAT	GO:0031975~envelope	10	4.11523	0.675271	GGNBP1, BCHE, IMMP2L, EDNRB, CAV2, SLC22A18, NDUFA4L2, ABCA9, CYBB, GGN	135	1074	14413	0.994069	1	1	0.982332
GOTERM_CC_FAT	GO:0019866~organelle inner membrane	4	1.64609	0.813862	IMMP2L, CAV2, NDUFA4L2, ABCA9	135	467	14413	0.914458	1	1	0.982332
GOTERM_CC_FAT	GO:0005743~mitochondrial inner membrane	3	1.23457	0.901904	IMMP2L, NDUFA4L2, ABCA9	135	415	14413	0.77178	1	1	0.982332
GOTERM_CC_FAT	GO:0005740~mitochondrial envelope	4	1.64609	0.945442	GGNBP1, IMMP2L, NDUFA4L2, ABCA9	135	652	14413	0.654988	1	1	0.982332
GOTERM_CC_FAT	GO:0031966~mitochondrial membrane	3	1.23457	0.978815	IMMP2L, NDUFA4L2, ABCA9	135	607	14413	0.527659	1	1	0.982332
GOTERM_CC_FAT	GO:0044429~mitochondrial part	4	1.64609	0.989214	GGNBP1, IMMP2L, NDUFA4L2, ABCA9	135	870	14413	0.490864	1	1	0.989214
Annotation Cluster 83	Enrichment Score: 0.10535230102747989
GOTERM_BP_FAT	GO:0043269~regulation of ion transport	5	2.05761	0.697656	P2RY12, ARC, CYBB, IGF1, PIK3CG	146	582	17911	1.05394	1	1	1
GOTERM_BP_FAT	GO:0034765~regulation of ion transmembrane transport	3	1.23457	0.823086	ARC, CYBB, PIK3CG	146	386	17911	0.953457	1	1	1
GOTERM_BP_FAT	GO:0034762~regulation of transmembrane transport	3	1.23457	0.841117	ARC, CYBB, PIK3CG	146	403	17911	0.913236	1	1	1
Annotation Cluster 84	Enrichment Score: 0.08357551375866863
GOTERM_BP_FAT	GO:0045936~negative regulation of phosphate metabolic process	5	2.05761	0.668427	IMPACT, IGF1, ELFN1, FBP1, TLR4	146	560	17911	1.09534	1	1	1
GOTERM_BP_FAT	GO:0010563~negative regulation of phosphorus metabolic process	5	2.05761	0.668427	IMPACT, IGF1, ELFN1, FBP1, TLR4	146	560	17911	1.09534	1	1	1
GOTERM_BP_FAT	GO:0042326~negative regulation of phosphorylation	4	1.64609	0.69511	IMPACT, IGF1, FBP1, TLR4	146	440	17911	1.11526	1	1	1
GOTERM_BP_FAT	GO:0001933~negative regulation of protein phosphorylation	3	1.23457	0.83806	IMPACT, IGF1, TLR4	146	400	17911	0.920086	1	1	1
GOTERM_BP_FAT	GO:0009968~negative regulation of signal transduction	7	2.88066	0.843503	CX3CR1, COL2A1, CAV2, ADAMTSL2, IGF1, FBP1, TLR4	146	1025	17911	0.837802	1	1	1
GOTERM_BP_FAT	GO:1902532~negative regulation of intracellular signal transduction	3	1.23457	0.889387	IGF1, FBP1, TLR4	146	459	17911	0.801818	1	1	1
GOTERM_BP_FAT	GO:0031400~negative regulation of protein modification process	3	1.23457	0.928797	IMPACT, IGF1, TLR4	146	525	17911	0.701018	1	1	1
GOTERM_BP_FAT	GO:0032269~negative regulation of cellular protein metabolic process	4	1.64609	0.985391	IMPACT, EDNRB, IGF1, TLR4	146	956	17911	0.513297	1	1	1
GOTERM_BP_FAT	GO:0051248~negative regulation of protein metabolic process	4	1.64609	0.990096	IMPACT, EDNRB, IGF1, TLR4	146	1014	17911	0.483937	1	1	1
Annotation Cluster 85	Enrichment Score: 0.07988111428564863
GOTERM_CC_FAT	GO:0005783~endoplasmic reticulum	15	6.17284	0.609286	BCHE, CAV2, CYBB, ABCA17, SHISA3, TDRD6, PRSS56, CYP2D26, FA2H, GSG1, SLAMF7, CD36, FAM20A, PCDHA2, CTSC	135	1572	14413	1.01873	1	1	0.982332
GOTERM_CC_FAT	GO:0044432~endoplasmic reticulum part	7	2.88066	0.914942	BCHE, FA2H, GSG1, ABCA17, SHISA3, PRSS56, CYP2D26	135	1010	14413	0.739941	1	1	0.982332
GOTERM_CC_FAT	GO:0005789~endoplasmic reticulum membrane	6	2.46914	0.923068	FA2H, GSG1, ABCA17, SHISA3, PRSS56, CYP2D26	135	891	14413	0.718943	1	1	0.982332
GOTERM_CC_FAT	GO:0042175~nuclear outer membrane-endoplasmic reticulum membrane network	6	2.46914	0.931166	FA2H, GSG1, ABCA17, SHISA3, PRSS56, CYP2D26	135	910	14413	0.703932	1	1	0.982332
Annotation Cluster 86	Enrichment Score: 0.07150471846376767
GOTERM_CC_FAT	GO:0016604~nuclear body	4	1.64609	0.667332	MSANTD1, ATOH8, HSPB7, TRIM69	135	367	14413	1.16363	1	1	0.982332
GOTERM_CC_FAT	GO:0044451~nucleoplasm part	5	2.05761	0.915237	MSANTD1, ATOH8, HSPB7, TRIM69, HOXB5OS	135	734	14413	0.727268	1	1	0.982332
GOTERM_CC_FAT	GO:0005654~nucleoplasm	11	4.52675	0.999103	FANK1, RNASEH2A, MSANTD1, ADAM12, ATOH8, HSPB7, TRIM69, ZBTB42, HNMT, GM128, HOXB5OS	135	2325	14413	0.505115	1	1	0.999103
Annotation Cluster 87	Enrichment Score: 0.038714918708270714
GOTERM_BP_FAT	GO:0045787~positive regulation of cell cycle	3	1.23457	0.716936	SPDYE4A, RNF112, IGF1	146	309	17911	1.19105	1	1	1
GOTERM_BP_FAT	GO:0010564~regulation of cell cycle process	3	1.23457	0.92433	RNF112, CAV2, IGF1	146	516	17911	0.713245	1	1	1
GOTERM_BP_FAT	GO:0051726~regulation of cell cycle	4	1.64609	0.967709	SPDYE4A, RNF112, CAV2, IGF1	146	834	17911	0.588384	1	1	1
GOTERM_BP_FAT	GO:0022402~cell cycle process	3	1.23457	0.999033	RNF112, CAV2, IGF1	146	1109	17911	0.331861	1	1	1
GOTERM_BP_FAT	GO:0007049~cell cycle	4	1.64609	0.999524	SPDYE4A, RNF112, CAV2, IGF1	146	1440	17911	0.340772	1	1	1
Annotation Cluster 88	Enrichment Score: 0.03046959571917892
GOTERM_BP_FAT	GO:0009790~embryo development	8	3.29218	0.837219	COL2A1, DNAAF1, ATOH8, LMO2, APLNR, PLXNA2, IGF1, CCDC40	146	1161	17911	0.845327	1	1	1
GOTERM_BP_FAT	GO:0043009~chordate embryonic development	3	1.23457	0.983258	COL2A1, PLXNA2, IGF1	146	731	17911	0.503467	1	1	1
GOTERM_BP_FAT	GO:0009792~embryo development ending in birth or egg hatching	3	1.23457	0.984202	COL2A1, PLXNA2, IGF1	146	739	17911	0.498017	1	1	1
Annotation Cluster 89	Enrichment Score: 0.025267626478284375
GOTERM_BP_FAT	GO:0010557~positive regulation of macromolecule biosynthetic process	13	5.34979	0.63212	APOBEC1, MAMSTR, LUM, LMO2, CYBB, IGF1, MAPK15, IMPACT, ATOH8, C3AR1, TLR4, CCL21A, CCR2	146	1577	17911	1.0113	1	1	1
GOTERM_BP_FAT	GO:0031328~positive regulation of cellular biosynthetic process	13	5.34979	0.73929	APOBEC1, MAMSTR, LUM, LMO2, CYBB, IGF1, MAPK15, IMPACT, ATOH8, C3AR1, TLR4, CCL21A, CCR2	146	1709	17911	0.933186	1	1	1
GOTERM_MF_FAT	GO:0044877~macromolecular complex binding	11	4.52675	0.762018	APOBEC1, COMP, IMPACT, DOK3, LUM, TSHZ2, LMO2, EPPK1, IGF1, CD36, PFKP	135	1498	16866	0.917401	1	1	1
GOTERM_BP_FAT	GO:0009891~positive regulation of biosynthetic process	13	5.34979	0.764033	APOBEC1, MAMSTR, LUM, LMO2, CYBB, IGF1, MAPK15, IMPACT, ATOH8, C3AR1, TLR4, CCL21A, CCR2	146	1744	17911	0.914458	1	1	1
GOTERM_BP_FAT	GO:0000122~negative regulation of transcription from RNA polymerase II promoter	5	2.05761	0.86174	IMPACT, EDNRB, ZBTB42, CD36, MAPK15	146	750	17911	0.817854	1	1	1
GOTERM_BP_FAT	GO:0045892~negative regulation of transcription, DNA-templated	8	3.29218	0.864767	APOBEC1, IMPACT, EDNRB, ATOH8, ZBTB42, CD36, MAPK15, SMTNL1	146	1207	17911	0.813111	1	1	1
GOTERM_BP_FAT	GO:1903507~negative regulation of nucleic acid-templated transcription	8	3.29218	0.872892	APOBEC1, IMPACT, EDNRB, ATOH8, ZBTB42, CD36, MAPK15, SMTNL1	146	1222	17911	0.80313	1	1	1
GOTERM_BP_FAT	GO:1902679~negative regulation of RNA biosynthetic process	8	3.29218	0.880615	APOBEC1, IMPACT, EDNRB, ATOH8, ZBTB42, CD36, MAPK15, SMTNL1	146	1237	17911	0.793391	1	1	1
GOTERM_BP_FAT	GO:0045934~negative regulation of nucleobase-containing compound metabolic process	9	3.7037	0.895437	APOBEC1, IMPACT, EDNRB, ATOH8, ZBTB42, CD36, FBP1, MAPK15, SMTNL1	146	1417	17911	0.779183	1	1	1
GOTERM_BP_FAT	GO:0051253~negative regulation of RNA metabolic process	8	3.29218	0.901928	APOBEC1, IMPACT, EDNRB, ATOH8, ZBTB42, CD36, MAPK15, SMTNL1	146	1283	17911	0.764945	1	1	1
GOTERM_BP_FAT	GO:0006357~regulation of transcription from RNA polymerase II promoter	11	4.52675	0.918725	IMPACT, EDNRB, MAMSTR, LUM, TSHZ2, LMO2, ZBTB42, IGF1, CD36, TLR4, MAPK15	146	1774	17911	0.760687	1	1	1
GOTERM_BP_FAT	GO:0006366~transcription from RNA polymerase II promoter	10	4.11523	0.940348	IMPACT, EDNRB, MAMSTR, LUM, LMO2, ZBTB42, IGF1, CD36, TLR4, MAPK15	146	1700	17911	0.721636	1	1	1
GOTERM_BP_FAT	GO:0051173~positive regulation of nitrogen compound metabolic process	10	4.11523	0.95032	APOBEC1, IMPACT, MAMSTR, LUM, ATOH8, LMO2, C3AR1, IGF1, TLR4, MAPK15	146	1742	17911	0.704237	1	1	1
GOTERM_BP_FAT	GO:2000113~negative regulation of cellular macromolecule biosynthetic process	8	3.29218	0.952855	APOBEC1, IMPACT, EDNRB, ATOH8, ZBTB42, CD36, MAPK15, SMTNL1	146	1443	17911	0.680128	1	1	1
GOTERM_BP_FAT	GO:0051172~negative regulation of nitrogen compound metabolic process	9	3.7037	0.953991	APOBEC1, IMPACT, EDNRB, ATOH8, ZBTB42, CD36, FBP1, MAPK15, SMTNL1	146	1605	17911	0.687914	1	1	1
GOTERM_BP_FAT	GO:0031324~negative regulation of cellular metabolic process	14	5.76132	0.957943	APOBEC1, PON3, ZBTB42, IGF1, MAPK15, ELFN1, PIK3CG, IMPACT, EDNRB, ATOH8, CD36, FBP1, TLR4, SMTNL1	146	2380	17911	0.721636	1	1	1
GOTERM_BP_FAT	GO:0010629~negative regulation of gene expression	9	3.7037	0.958654	APOBEC1, IMPACT, EDNRB, ATOH8, ZBTB42, IGF1, CD36, MAPK15, SMTNL1	146	1628	17911	0.678196	1	1	1
GOTERM_BP_FAT	GO:0045935~positive regulation of nucleobase-containing compound metabolic process	9	3.7037	0.960362	APOBEC1, MAMSTR, LUM, ATOH8, LMO2, C3AR1, IGF1, TLR4, MAPK15	146	1637	17911	0.674467	1	1	1
GOTERM_BP_FAT	GO:1903508~positive regulation of nucleic acid-templated transcription	7	2.88066	0.964559	APOBEC1, MAMSTR, LUM, ATOH8, LMO2, IGF1, TLR4	146	1339	17911	0.641334	1	1	1
GOTERM_BP_FAT	GO:0045893~positive regulation of transcription, DNA-templated	7	2.88066	0.964559	APOBEC1, MAMSTR, LUM, ATOH8, LMO2, IGF1, TLR4	146	1339	17911	0.641334	1	1	1
GOTERM_BP_FAT	GO:1902680~positive regulation of RNA biosynthetic process	7	2.88066	0.965287	APOBEC1, MAMSTR, LUM, ATOH8, LMO2, IGF1, TLR4	146	1343	17911	0.639424	1	1	1
GOTERM_BP_FAT	GO:0010558~negative regulation of macromolecule biosynthetic process	8	3.29218	0.965336	APOBEC1, IMPACT, EDNRB, ATOH8, ZBTB42, CD36, MAPK15, SMTNL1	146	1506	17911	0.651676	1	1	1
GOTERM_BP_FAT	GO:0045944~positive regulation of transcription from RNA polymerase II promoter	5	2.05761	0.973486	MAMSTR, LUM, LMO2, IGF1, TLR4	146	1049	17911	0.584738	1	1	1
GOTERM_BP_FAT	GO:0051254~positive regulation of RNA metabolic process	7	2.88066	0.973873	APOBEC1, MAMSTR, LUM, ATOH8, LMO2, IGF1, TLR4	146	1397	17911	0.614708	1	1	1
GOTERM_BP_FAT	GO:0031327~negative regulation of cellular biosynthetic process	8	3.29218	0.974113	APOBEC1, IMPACT, EDNRB, ATOH8, ZBTB42, CD36, MAPK15, SMTNL1	146	1564	17911	0.627509	1	1	1
GOTERM_BP_FAT	GO:0009890~negative regulation of biosynthetic process	8	3.29218	0.977926	APOBEC1, IMPACT, EDNRB, ATOH8, ZBTB42, CD36, MAPK15, SMTNL1	146	1595	17911	0.615313	1	1	1
GOTERM_BP_FAT	GO:0009892~negative regulation of metabolic process	14	5.76132	0.981875	APOBEC1, PON3, ZBTB42, IGF1, MAPK15, ELFN1, PIK3CG, IMPACT, EDNRB, ATOH8, CD36, FBP1, TLR4, SMTNL1	146	2579	17911	0.665953	1	1	1
GOTERM_BP_FAT	GO:0010628~positive regulation of gene expression	8	3.29218	0.987881	APOBEC1, IMPACT, MAMSTR, LUM, ATOH8, LMO2, IGF1, TLR4	146	1708	17911	0.574605	1	1	1
GOTERM_BP_FAT	GO:0010556~regulation of macromolecule biosynthetic process	21	8.64198	0.996065	APOBEC1, MAMSTR, LUM, GM15446, TSHZ2, LMO2, CYBB, ZBTB42, IGF1, MAPK15, IMPACT, EDNRB, DMRTB1, ATOH8, C3AR1, ZIM1, CD36, TLR4, CCL21A, CCR2, SMTNL1	146	3966	17911	0.649581	1	1	1
GOTERM_BP_FAT	GO:0006351~transcription, DNA-templated	15	6.17284	0.997246	APOBEC1, MAMSTR, LUM, TSHZ2, LMO2, ZBTB42, IGF1, MAPK15, IMPACT, EDNRB, DMRTB1, ATOH8, CD36, TLR4, SMTNL1	146	3129	17911	0.588102	1	1	1
GOTERM_BP_FAT	GO:0006355~regulation of transcription, DNA-templated	17	6.99588	0.99737	APOBEC1, MAMSTR, LUM, GM15446, TSHZ2, LMO2, ZBTB42, IGF1, MAPK15, IMPACT, EDNRB, DMRTB1, ATOH8, ZIM1, CD36, TLR4, SMTNL1	146	3449	17911	0.604676	1	1	1
GOTERM_BP_FAT	GO:1903506~regulation of nucleic acid-templated transcription	17	6.99588	0.997409	APOBEC1, MAMSTR, LUM, GM15446, TSHZ2, LMO2, ZBTB42, IGF1, MAPK15, IMPACT, EDNRB, DMRTB1, ATOH8, ZIM1, CD36, TLR4, SMTNL1	146	3452	17911	0.60415	1	1	1
GOTERM_BP_FAT	GO:2001141~regulation of RNA biosynthetic process	17	6.99588	0.997485	APOBEC1, MAMSTR, LUM, GM15446, TSHZ2, LMO2, ZBTB42, IGF1, MAPK15, IMPACT, EDNRB, DMRTB1, ATOH8, ZIM1, CD36, TLR4, SMTNL1	146	3458	17911	0.603102	1	1	1
GOTERM_BP_FAT	GO:0010605~negative regulation of macromolecule metabolic process	10	4.11523	0.998004	APOBEC1, IMPACT, EDNRB, ATOH8, ZBTB42, IGF1, CD36, TLR4, MAPK15, SMTNL1	146	2372	17911	0.517193	1	1	1
GOTERM_BP_FAT	GO:0097659~nucleic acid-templated transcription	17	6.99588	0.998401	APOBEC1, MAMSTR, LUM, GM15446, TSHZ2, LMO2, ZBTB42, IGF1, MAPK15, IMPACT, EDNRB, DMRTB1, ATOH8, ZIM1, CD36, TLR4, SMTNL1	146	3548	17911	0.587804	1	1	1
GOTERM_BP_FAT	GO:0032774~RNA biosynthetic process	17	6.99588	0.998534	APOBEC1, MAMSTR, LUM, GM15446, TSHZ2, LMO2, ZBTB42, IGF1, MAPK15, IMPACT, EDNRB, DMRTB1, ATOH8, ZIM1, CD36, TLR4, SMTNL1	146	3565	17911	0.585001	1	1	1
GOTERM_BP_FAT	GO:2000112~regulation of cellular macromolecule biosynthetic process	19	7.81893	0.998552	APOBEC1, MAMSTR, LUM, GM15446, TSHZ2, LMO2, ZBTB42, IGF1, MAPK15, IMPACT, EDNRB, DMRTB1, ATOH8, C3AR1, ZIM1, CD36, TLR4, CCL21A, SMTNL1	146	3875	17911	0.601518	1	1	1
GOTERM_BP_FAT	GO:0051252~regulation of RNA metabolic process	17	6.99588	0.998608	APOBEC1, MAMSTR, LUM, GM15446, TSHZ2, LMO2, ZBTB42, IGF1, MAPK15, IMPACT, EDNRB, DMRTB1, ATOH8, ZIM1, CD36, TLR4, SMTNL1	146	3575	17911	0.583364	1	1	1
GOTERM_BP_FAT	GO:0019219~regulation of nucleobase-containing compound metabolic process	19	7.81893	0.99887	APOBEC1, MAMSTR, LUM, GM15446, TSHZ2, LMO2, ZBTB42, IGF1, MAPK15, IMPACT, EDNRB, DMRTB1, ATOH8, C3AR1, ZIM1, CD36, FBP1, TLR4, SMTNL1	146	3924	17911	0.594007	1	1	1
GOTERM_BP_FAT	GO:0034654~nucleobase-containing compound biosynthetic process	19	7.81893	0.99902	APOBEC1, MAMSTR, LUM, GM15446, TSHZ2, LMO2, ZBTB42, IGF1, MAPK15, ADCY10, IMPACT, EDNRB, DMRTB1, ATOH8, C3AR1, ZIM1, CD36, TLR4, SMTNL1	146	3952	17911	0.589798	1	1	1
GOTERM_BP_FAT	GO:0018130~heterocycle biosynthetic process	19	7.81893	0.999271	APOBEC1, MAMSTR, LUM, GM15446, TSHZ2, LMO2, ZBTB42, IGF1, MAPK15, ADCY10, IMPACT, EDNRB, DMRTB1, ATOH8, C3AR1, ZIM1, CD36, TLR4, SMTNL1	146	4009	17911	0.581413	1	1	1
GOTERM_BP_FAT	GO:0019438~aromatic compound biosynthetic process	19	7.81893	0.99933	APOBEC1, MAMSTR, LUM, GM15446, TSHZ2, LMO2, ZBTB42, IGF1, MAPK15, ADCY10, IMPACT, EDNRB, DMRTB1, ATOH8, C3AR1, ZIM1, CD36, TLR4, SMTNL1	146	4025	17911	0.579102	1	1	1
GOTERM_BP_FAT	GO:0010468~regulation of gene expression	20	8.23045	0.999582	APOBEC1, CFH, MAMSTR, LUM, GM15446, TSHZ2, LMO2, ZBTB42, IGF1, MAPK15, IMPACT, EDNRB, COL2A1, MSANTD1, DMRTB1, ATOH8, ZIM1, CD36, TLR4, SMTNL1	146	4268	17911	0.574874	1	1	1
GOTERM_BP_FAT	GO:0051171~regulation of nitrogen compound metabolic process	19	7.81893	0.999768	APOBEC1, MAMSTR, LUM, GM15446, TSHZ2, LMO2, ZBTB42, IGF1, MAPK15, IMPACT, EDNRB, DMRTB1, ATOH8, C3AR1, ZIM1, CD36, FBP1, TLR4, SMTNL1	146	4221	17911	0.552211	1	1	1
GOTERM_BP_FAT	GO:0016070~RNA metabolic process	19	7.81893	0.999875	APOBEC1, RNASEH2A, MAMSTR, LUM, GM15446, TSHZ2, LMO2, ZBTB42, IGF1, TDRD6, MAPK15, IMPACT, EDNRB, DMRTB1, ATOH8, ZIM1, CD36, TLR4, SMTNL1	146	4331	17911	0.538186	1	1	1
GOTERM_BP_FAT	GO:0034645~cellular macromolecule biosynthetic process	22	9.0535	0.999885	APOBEC1, RNASEH2A, MAMSTR, LUM, GM15446, GCNT1, TSHZ2, LMO2, ZBTB42, IGF1, MAPK15, IMPACT, EDNRB, DMRTB1, ATOH8, ST8SIA4, C3AR1, ZIM1, CD36, TLR4, CCL21A, SMTNL1	146	4810	17911	0.561106	1	1	1
GOTERM_BP_FAT	GO:0010467~gene expression	20	8.23045	0.999999	APOBEC1, CFH, MAMSTR, LUM, GM15446, TSHZ2, LMO2, ZBTB42, IGF1, MAPK15, REN1, IMPACT, IMMP2L, EDNRB, DMRTB1, ATOH8, ZIM1, CD36, TLR4, SMTNL1	146	5224	17911	0.469671	1	1	1
GOTERM_MF_FAT	GO:0003676~nucleic acid binding	12	4.93827	1	APOBEC1, RNASEH2A, GM15446, ATOH8, DMRTB1, TSHZ2, LMO2, PABPC4L, ZIM1, ZBTB42, EPPK1, 5330417C22RIK	135	4100	16866	0.365659	1	1	1
Annotation Cluster 90	Enrichment Score: 0.004916872103932825
GOTERM_MF_FAT	GO:0003700~transcription factor activity, sequence-specific DNA binding	5	2.05761	0.979298	ATOH8, DMRTB1, TSHZ2, LMO2, ZIM1	135	1109	16866	0.56327	1	1	1
GOTERM_MF_FAT	GO:0001071~nucleic acid binding transcription factor activity	5	2.05761	0.979298	ATOH8, DMRTB1, TSHZ2, LMO2, ZIM1	135	1109	16866	0.56327	1	1	1
GOTERM_MF_FAT	GO:0044212~transcription regulatory region DNA binding	3	1.23457	0.991198	ATOH8, DMRTB1, LMO2	135	833	16866	0.44994	1	1	1
GOTERM_MF_FAT	GO:0000975~regulatory region DNA binding	3	1.23457	0.991326	ATOH8, DMRTB1, LMO2	135	835	16866	0.448862	1	1	1
GOTERM_MF_FAT	GO:0001067~regulatory region nucleic acid binding	3	1.23457	0.991513	ATOH8, DMRTB1, LMO2	135	838	16866	0.447255	1	1	1
GOTERM_MF_FAT	GO:0003677~DNA binding	5	2.05761	0.999985	ATOH8, DMRTB1, TSHZ2, LMO2, ZBTB42	135	2159	16866	0.289331	1	1	1

## Sheet: P18 Up-regulated genes
Supplementary Table 7: Functional annotation of P18 DEGs (RNA-seq 4930463O16Rik-/- vs WT testes).
59 up-regulated genes
58 DAVID Ids
Classification stringency: medium
48 clusters,	12 with Enrichment Score > 1.3
Category	Term	Count	%	PValue	Genes	List Total	Pop Hits	Pop Total	Fold Enrichment	Bonferroni	Benjamini	FDR
Annotation Cluster 1	Enrichment Score: 3.375033065719396
GOTERM_BP_FAT	GO:0009719~response to endogenous stimulus	17	29.3103	4.25404e-06	APOBEC1, P2RY12, CX3CR1, BCHE, CAV2, GCNT1, LMO2, CYBB, IGF1, HNMT, PRLR, PIK3CG, REN1, IMPACT, CD36, FGFBP3, CCL21A	51	1608	17911	3.71289	0.0097071	0.00397265	0.00376292
GOTERM_BP_FAT	GO:0010033~response to organic substance	23	39.6552	4.80554e-06	APOBEC1, CD86, P2RY12, CX3CR1, BCHE, CAV2, LUM, GCNT1, LMO2, CYBB, IGF1, HNMT, PRLR, PIK3CG, REN1, IMPACT, EDNRB, CD36, FGFBP3, TLR4, CTSC, CCL21A, CCR2	51	2972	17911	2.71787	0.0109586	0.00397265	0.00376292
GOTERM_BP_FAT	GO:1901700~response to oxygen-containing compound	17	29.3103	6.93307e-06	APOBEC1, CD86, P2RY12, CX3CR1, BCHE, CAV2, GCNT1, CYBB, IGF1, HNMT, PIK3CG, REN1, IMPACT, EDNRB, CD36, TLR4, CCL21A	51	1670	17911	3.57505	0.0157719	0.00397265	0.00376292
GOTERM_BP_FAT	GO:0071310~cellular response to organic substance	18	31.0345	3.11056e-05	APOBEC1, CD86, P2RY12, CX3CR1, CAV2, LMO2, CYBB, IGF1, PRLR, PIK3CG, REN1, IMPACT, EDNRB, CD36, FGFBP3, TLR4, CCL21A, CCR2	51	2103	17911	3.00596	0.068842	0.00946048	0.00896104
GOTERM_BP_FAT	GO:0070887~cellular response to chemical stimulus	20	34.4828	3.79274e-05	APOBEC1, CD86, P2RY12, CX3CR1, PON3, CAV2, LMO2, CYBB, IGF1, PRLR, PIK3CG, REN1, IMPACT, EDNRB, C3AR1, CD36, FGFBP3, TLR4, CCL21A, CCR2	51	2607	17911	2.69425	0.0832946	0.00946048	0.00896104
GOTERM_BP_FAT	GO:0009725~response to hormone	11	18.9655	7.58194e-05	APOBEC1, REN1, BCHE, CAV2, GCNT1, LMO2, CYBB, IGF1, HNMT, PRLR, CCL21A	51	822	17911	4.6997	0.159586	0.0120441	0.0114082
GOTERM_BP_FAT	GO:0071495~cellular response to endogenous stimulus	13	22.4138	7.94928e-05	APOBEC1, P2RY12, CX3CR1, CAV2, LMO2, CYBB, IGF1, PRLR, PIK3CG, REN1, IMPACT, CD36, FGFBP3	51	1189	17911	3.83982	0.166636	0.0120441	0.0114082
GOTERM_BP_FAT	GO:0010243~response to organonitrogen compound	11	18.9655	0.000130846	APOBEC1, REN1, P2RY12, BCHE, IMPACT, CAV2, GCNT1, CYBB, IGF1, HNMT, PIK3CG	51	878	17911	4.39995	0.259218	0.0132301	0.0125316
GOTERM_BP_FAT	GO:1901701~cellular response to oxygen-containing compound	12	20.6897	0.000134213	APOBEC1, P2RY12, CX3CR1, CD86, IMPACT, EDNRB, CAV2, CYBB, IGF1, CD36, TLR4, PIK3CG	51	1063	17911	3.96458	0.264916	0.0132301	0.0125316
GOTERM_BP_FAT	GO:0051246~regulation of protein metabolic process	18	31.0345	0.000252762	IGHM, SAMD9L, CFH, CAV2, TNFRSF19, CYBB, IGF1, PRLR, PIK3CG, REN1, IMPACT, EDNRB, CD36, FGFBP3, TLR4, CTSC, CCL21A, CCR2	51	2483	17911	2.54592	0.43991	0.0165523	0.0156785
GOTERM_BP_FAT	GO:1901698~response to nitrogen compound	11	18.9655	0.000386754	APOBEC1, REN1, P2RY12, BCHE, IMPACT, CAV2, GCNT1, CYBB, IGF1, HNMT, PIK3CG	51	1004	17911	3.84777	0.588109	0.021792	0.0206416
GOTERM_BP_FAT	GO:0014070~response to organic cyclic compound	11	18.9655	0.000389822	REN1, P2RY12, BCHE, IMPACT, EDNRB, LUM, CYBB, IGF1, CD36, HNMT, PIK3CG	51	1005	17911	3.84394	0.590999	0.021792	0.0206416
GOTERM_BP_FAT	GO:0071417~cellular response to organonitrogen compound	7	12.069	0.0032501	APOBEC1, P2RY12, IMPACT, CAV2, CYBB, IGF1, PIK3CG	51	524	17911	4.69155	0.999427	0.0905962	0.0858135
GOTERM_BP_FAT	GO:1901699~cellular response to nitrogen compound	7	12.069	0.00662004	APOBEC1, P2RY12, IMPACT, CAV2, CYBB, IGF1, PIK3CG	51	607	17911	4.05004	1	0.126321	0.119652
GOTERM_BP_FAT	GO:0043434~response to peptide hormone	5	8.62069	0.0209779	APOBEC1, CAV2, GCNT1, CYBB, IGF1	51	378	17911	4.64545	1	0.249126	0.235974
GOTERM_BP_FAT	GO:1901652~response to peptide	5	8.62069	0.0289828	APOBEC1, CAV2, GCNT1, CYBB, IGF1	51	418	17911	4.20091	1	0.295238	0.279652
GOTERM_BP_FAT	GO:0009628~response to abiotic stimulus	7	12.069	0.09878	APOBEC1, IMPACT, CYBB, IGF1, CD36, HNMT, TLR4	51	1148	17911	2.14144	1	0.583515	0.55271
GOTERM_BP_FAT	GO:0010035~response to inorganic substance	4	6.89655	0.20377	APOBEC1, CD86, IMPACT, CYBB	51	558	17911	2.51753	1	0.91839	0.869906
Annotation Cluster 2	Enrichment Score: 2.35470361162114
GOTERM_BP_FAT	GO:0050727~regulation of inflammatory response	7	12.069	0.000138535	CX3CR1, IL1RL2, EDNRB, CFH, TLR4, PIK3CG, CCR2	51	286	17911	8.59571	0.272166	0.0132301	0.0125316
GOTERM_BP_FAT	GO:0002673~regulation of acute inflammatory response	3	5.17241	0.012193	EDNRB, CFH, PIK3CG	51	60	17911	17.5598	1	0.175605	0.166334
GOTERM_BP_FAT	GO:0002526~acute inflammatory response	3	5.17241	0.0510761	EDNRB, CFH, PIK3CG	51	130	17911	8.10452	1	0.40229	0.381052
Annotation Cluster 3	Enrichment Score: 2.159237609767347
GOTERM_BP_FAT	GO:0001819~positive regulation of cytokine production	7	12.069	0.000558507	IL1RL2, LUM, C3AR1, CYBB, CD36, TLR4, CCR2	51	371	17911	6.62634	0.722244	0.0274641	0.0260142
GOTERM_BP_FAT	GO:0042535~positive regulation of tumor necrosis factor biosynthetic process	3	5.17241	0.00058413	CYBB, TLR4, CCR2	51	13	17911	81.0452	0.738102	0.0278025	0.0263347
GOTERM_BP_FAT	GO:0001817~regulation of cytokine production	8	13.7931	0.000912373	IL1RL2, LUM, TRIL, C3AR1, CYBB, CD36, TLR4, CCR2	51	564	17911	4.9815	0.876686	0.0394558	0.0373728
GOTERM_BP_FAT	GO:0032760~positive regulation of tumor necrosis factor production	4	6.89655	0.0011096	CYBB, CD36, TLR4, CCR2	51	73	17911	19.2436	0.921584	0.0454144	0.0430169
GOTERM_BP_FAT	GO:0042533~tumor necrosis factor biosynthetic process	3	5.17241	0.00113562	CYBB, TLR4, CCR2	51	18	17911	58.5327	0.92613	0.0456118	0.0432038
GOTERM_BP_FAT	GO:1903557~positive regulation of tumor necrosis factor superfamily cytokine production	4	6.89655	0.00115422	CYBB, CD36, TLR4, CCR2	51	74	17911	18.9836	0.929219	0.0456118	0.0432038
GOTERM_BP_FAT	GO:0042534~regulation of tumor necrosis factor biosynthetic process	3	5.17241	0.00140522	CYBB, TLR4, CCR2	51	20	17911	52.6794	0.960222	0.0511937	0.0484911
GOTERM_BP_FAT	GO:0001816~cytokine production	8	13.7931	0.00152003	IL1RL2, LUM, TRIL, C3AR1, CYBB, CD36, TLR4, CCR2	51	616	17911	4.56099	0.96944	0.0519985	0.0492534
GOTERM_BP_FAT	GO:0032640~tumor necrosis factor production	4	6.89655	0.00436108	CYBB, CD36, TLR4, CCR2	51	118	17911	11.905	0.999956	0.101996	0.0966113
GOTERM_BP_FAT	GO:0032680~regulation of tumor necrosis factor production	4	6.89655	0.00500814	CYBB, CD36, TLR4, CCR2	51	124	17911	11.3289	0.99999	0.10983	0.104032
GOTERM_BP_FAT	GO:1903555~regulation of tumor necrosis factor superfamily cytokine production	4	6.89655	0.005236	CYBB, CD36, TLR4, CCR2	51	126	17911	11.1491	0.999994	0.113216	0.107239
GOTERM_BP_FAT	GO:0071706~tumor necrosis factor superfamily cytokine production	4	6.89655	0.00547003	CYBB, CD36, TLR4, CCR2	51	128	17911	10.9749	0.999997	0.116086	0.109958
GOTERM_BP_FAT	GO:0042108~positive regulation of cytokine biosynthetic process	3	5.17241	0.0142024	CYBB, TLR4, CCR2	51	65	17911	16.209	1	0.193693	0.183468
GOTERM_CC_FAT	GO:0048471~perinuclear region of cytoplasm	7	12.069	0.0179075	CX3CR1, IGHM, CAV2, CYBB, TLR4, CCR2, RASGRP3	44	709	14413	3.2341	0.90793	0.273669	0.273669
GOTERM_BP_FAT	GO:0032755~positive regulation of interleukin-6 production	3	5.17241	0.0181518	IL1RL2, CD36, TLR4	51	74	17911	14.2377	1	0.224886	0.213014
GOTERM_BP_FAT	GO:0042035~regulation of cytokine biosynthetic process	3	5.17241	0.0329525	CYBB, TLR4, CCR2	51	102	17911	10.3293	1	0.317792	0.301015
GOTERM_BP_FAT	GO:0042089~cytokine biosynthetic process	3	5.17241	0.0365766	CYBB, TLR4, CCR2	51	108	17911	9.75545	1	0.338039	0.320193
GOTERM_BP_FAT	GO:0042107~cytokine metabolic process	3	5.17241	0.0390745	CYBB, TLR4, CCR2	51	112	17911	9.40704	1	0.343783	0.325634
GOTERM_BP_FAT	GO:0032635~interleukin-6 production	3	5.17241	0.044924	IL1RL2, CD36, TLR4	51	121	17911	8.70734	1	0.366427	0.347082
GOTERM_BP_FAT	GO:0032675~regulation of interleukin-6 production	3	5.17241	0.044924	IL1RL2, CD36, TLR4	51	121	17911	8.70734	1	0.366427	0.347082
GOTERM_CC_FAT	GO:0005887~integral component of plasma membrane	8	13.7931	0.100408	P2RY12, GPR34, CAV2, C3AR1, CYBB, PCDH18, TLR4, CCR2	44	1342	14413	1.95272	0.999999	0.828369	0.828369
GOTERM_CC_FAT	GO:0031226~intrinsic component of plasma membrane	8	13.7931	0.123165	P2RY12, GPR34, CAV2, C3AR1, CYBB, PCDH18, TLR4, CCR2	44	1413	14413	1.8546	1	0.956342	0.956342
Annotation Cluster 4	Enrichment Score: 2.066817561311941
GOTERM_BP_FAT	GO:0051247~positive regulation of protein metabolic process	15	25.8621	2.39296e-05	IGHM, CAV2, TNFRSF19, CYBB, IGF1, PRLR, PIK3CG, IMPACT, EDNRB, CD36, FGFBP3, TLR4, CTSC, CCL21A, CCR2	51	1428	17911	3.68903	0.0533931	0.00914113	0.00865854
GOTERM_BP_FAT	GO:0071310~cellular response to organic substance	18	31.0345	3.11056e-05	APOBEC1, CD86, P2RY12, CX3CR1, CAV2, LMO2, CYBB, IGF1, PRLR, PIK3CG, REN1, IMPACT, EDNRB, CD36, FGFBP3, TLR4, CCL21A, CCR2	51	2103	17911	3.00596	0.068842	0.00946048	0.00896104
GOTERM_BP_FAT	GO:0070887~cellular response to chemical stimulus	20	34.4828	3.79274e-05	APOBEC1, CD86, P2RY12, CX3CR1, PON3, CAV2, LMO2, CYBB, IGF1, PRLR, PIK3CG, REN1, IMPACT, EDNRB, C3AR1, CD36, FGFBP3, TLR4, CCL21A, CCR2	51	2607	17911	2.69425	0.0832946	0.00946048	0.00896104
GOTERM_BP_FAT	GO:0043410~positive regulation of MAPK cascade	9	15.5172	4.12761e-05	IGHM, CAV2, TNFRSF19, IGF1, CD36, FGFBP3, TLR4, PIK3CG, CCL21A	51	467	17911	6.76823	0.0903069	0.00946048	0.00896104
GOTERM_BP_FAT	GO:0071495~cellular response to endogenous stimulus	13	22.4138	7.94928e-05	APOBEC1, P2RY12, CX3CR1, CAV2, LMO2, CYBB, IGF1, PRLR, PIK3CG, REN1, IMPACT, CD36, FGFBP3	51	1189	17911	3.83982	0.166636	0.0120441	0.0114082
GOTERM_BP_FAT	GO:0031325~positive regulation of cellular metabolic process	20	34.4828	8.82001e-05	APOBEC1, IGHM, CAV2, MAMSTR, LUM, LMO2, TNFRSF19, CYBB, IGF1, PRLR, PIK3CG, IMPACT, EDNRB, C3AR1, CD36, FGFBP3, TLR4, CTSC, CCL21A, CCR2	51	2769	17911	2.53663	0.183111	0.0120441	0.0114082
GOTERM_BP_FAT	GO:0043408~regulation of MAPK cascade	10	17.2414	9.1152e-05	REN1, IGHM, CAV2, TNFRSF19, IGF1, CD36, FGFBP3, TLR4, PIK3CG, CCL21A	51	675	17911	5.2029	0.188622	0.0120441	0.0114082
GOTERM_BP_FAT	GO:0010604~positive regulation of macromolecule metabolic process	20	34.4828	9.98419e-05	APOBEC1, IGHM, CAV2, MAMSTR, LUM, LMO2, TNFRSF19, CYBB, IGF1, PRLR, PIK3CG, IMPACT, EDNRB, C3AR1, CD36, FGFBP3, TLR4, CTSC, CCL21A, CCR2	51	2794	17911	2.51393	0.204631	0.0120441	0.0114082
GOTERM_BP_FAT	GO:1901701~cellular response to oxygen-containing compound	12	20.6897	0.000134213	APOBEC1, P2RY12, CX3CR1, CD86, IMPACT, EDNRB, CAV2, CYBB, IGF1, CD36, TLR4, PIK3CG	51	1063	17911	3.96458	0.264916	0.0132301	0.0125316
GOTERM_BP_FAT	GO:0001934~positive regulation of protein phosphorylation	11	18.9655	0.000150346	IGHM, EDNRB, CAV2, TNFRSF19, IGF1, CD36, FGFBP3, TLR4, PRLR, PIK3CG, CCL21A	51	893	17911	4.32604	0.291616	0.0137837	0.013056
GOTERM_BP_FAT	GO:0001932~regulation of protein phosphorylation	13	22.4138	0.000197922	IGHM, CAV2, TNFRSF19, IGF1, PRLR, PIK3CG, REN1, IMPACT, EDNRB, CD36, FGFBP3, TLR4, CCL21A	51	1309	17911	3.48781	0.364841	0.0160187	0.015173
GOTERM_BP_FAT	GO:0042327~positive regulation of phosphorylation	11	18.9655	0.000216657	IGHM, EDNRB, CAV2, TNFRSF19, IGF1, CD36, FGFBP3, TLR4, PRLR, PIK3CG, CCL21A	51	934	17911	4.13614	0.391555	0.0160187	0.015173
GOTERM_BP_FAT	GO:0032270~positive regulation of cellular protein metabolic process	13	22.4138	0.000236114	IGHM, CAV2, TNFRSF19, IGF1, PRLR, PIK3CG, IMPACT, EDNRB, CD36, FGFBP3, TLR4, CTSC, CCL21A	51	1334	17911	3.42245	0.418109	0.0164102	0.0155439
GOTERM_BP_FAT	GO:0051246~regulation of protein metabolic process	18	31.0345	0.000252762	IGHM, SAMD9L, CFH, CAV2, TNFRSF19, CYBB, IGF1, PRLR, PIK3CG, REN1, IMPACT, EDNRB, CD36, FGFBP3, TLR4, CTSC, CCL21A, CCR2	51	2483	17911	2.54592	0.43991	0.0165523	0.0156785
GOTERM_BP_FAT	GO:0009893~positive regulation of metabolic process	20	34.4828	0.000266326	APOBEC1, IGHM, CAV2, MAMSTR, LUM, LMO2, TNFRSF19, CYBB, IGF1, PRLR, PIK3CG, IMPACT, EDNRB, C3AR1, CD36, FGFBP3, TLR4, CTSC, CCL21A, CCR2	51	3004	17911	2.33819	0.457065	0.0169561	0.0160609
GOTERM_BP_FAT	GO:0048584~positive regulation of response to stimulus	15	25.8621	0.00035599	CD86, IGHM, CFH, CAV2, TRIL, TNFRSF19, IGF1, PIK3CG, C3AR1, CD36, FGFBP3, TLR4, CTSC, CCL21A, CCR2	51	1834	17911	2.87238	0.557994	0.0214718	0.0203383
GOTERM_BP_FAT	GO:0042325~regulation of phosphorylation	13	22.4138	0.000385872	IGHM, CAV2, TNFRSF19, IGF1, PRLR, PIK3CG, REN1, IMPACT, EDNRB, CD36, FGFBP3, TLR4, CCL21A	51	1407	17911	3.24488	0.587275	0.021792	0.0206416
GOTERM_BP_FAT	GO:0010562~positive regulation of phosphorus metabolic process	11	18.9655	0.000563183	IGHM, EDNRB, CAV2, TNFRSF19, IGF1, CD36, FGFBP3, TLR4, PRLR, PIK3CG, CCL21A	51	1053	17911	3.66871	0.725208	0.0274641	0.0260142
GOTERM_BP_FAT	GO:0045937~positive regulation of phosphate metabolic process	11	18.9655	0.000563183	IGHM, EDNRB, CAV2, TNFRSF19, IGF1, CD36, FGFBP3, TLR4, PRLR, PIK3CG, CCL21A	51	1053	17911	3.66871	0.725208	0.0274641	0.0260142
GOTERM_BP_FAT	GO:0000165~MAPK cascade	9	15.5172	0.000602633	IGHM, CAV2, TNFRSF19, IGF1, CD36, FGFBP3, TLR4, PIK3CG, CCL21A	51	691	17911	4.57419	0.748988	0.0278025	0.0263347
GOTERM_BP_FAT	GO:0023014~signal transduction by protein phosphorylation	9	15.5172	0.000625941	IGHM, CAV2, TNFRSF19, IGF1, CD36, FGFBP3, TLR4, PIK3CG, CCL21A	51	695	17911	4.54786	0.762059	0.0281305	0.0266455
GOTERM_BP_FAT	GO:0031401~positive regulation of protein modification process	11	18.9655	0.000696131	IGHM, EDNRB, CAV2, TNFRSF19, IGF1, CD36, FGFBP3, TLR4, PRLR, PIK3CG, CCL21A	51	1082	17911	3.57039	0.797453	0.0306833	0.0290635
GOTERM_BP_FAT	GO:0050731~positive regulation of peptidyl-tyrosine phosphorylation	5	8.62069	0.00120222	IGHM, CAV2, IGF1, CD36, TLR4	51	167	17911	10.5149	0.936604	0.0467032	0.0442376
GOTERM_BP_FAT	GO:0031399~regulation of protein modification process	13	22.4138	0.00134037	IGHM, CAV2, TNFRSF19, IGF1, PRLR, PIK3CG, REN1, IMPACT, EDNRB, CD36, FGFBP3, TLR4, CCL21A	51	1618	17911	2.82172	0.953835	0.0503665	0.0477075
GOTERM_BP_FAT	GO:0019220~regulation of phosphate metabolic process	13	22.4138	0.00144416	IGHM, CAV2, TNFRSF19, IGF1, PRLR, PIK3CG, REN1, IMPACT, EDNRB, CD36, FGFBP3, TLR4, CCL21A	51	1632	17911	2.79752	0.963625	0.0511937	0.0484911
GOTERM_BP_FAT	GO:0051174~regulation of phosphorus metabolic process	13	22.4138	0.00145183	IGHM, CAV2, TNFRSF19, IGF1, PRLR, PIK3CG, REN1, IMPACT, EDNRB, CD36, FGFBP3, TLR4, CCL21A	51	1633	17911	2.7958	0.964259	0.0511937	0.0484911
GOTERM_BP_FAT	GO:0006468~protein phosphorylation	13	22.4138	0.0024576	IGHM, CAV2, TNFRSF19, IGF1, PRLR, PIK3CG, REN1, IMPACT, EDNRB, CD36, FGFBP3, TLR4, CCL21A	51	1737	17911	2.62841	0.996455	0.0761192	0.0721007
GOTERM_BP_FAT	GO:1902533~positive regulation of intracellular signal transduction	9	15.5172	0.00334741	IGHM, CAV2, TNFRSF19, IGF1, CD36, FGFBP3, TLR4, PIK3CG, CCL21A	51	905	17911	3.49256	0.999542	0.0913366	0.0865147
GOTERM_BP_FAT	GO:0050730~regulation of peptidyl-tyrosine phosphorylation	5	8.62069	0.00360924	IGHM, CAV2, IGF1, CD36, TLR4	51	226	17911	7.76982	0.999749	0.0950848	0.0900651
GOTERM_BP_FAT	GO:0045860~positive regulation of protein kinase activity	6	10.3448	0.00442649	IGHM, IGF1, TLR4, PRLR, PIK3CG, CCL21A	51	388	17911	5.43087	0.999962	0.10248	0.0970698
GOTERM_BP_FAT	GO:0070371~ERK1 and ERK2 cascade	5	8.62069	0.00624453	IGF1, CD36, FGFBP3, TLR4, CCL21A	51	264	17911	6.65144	0.999999	0.124437	0.117868
GOTERM_BP_FAT	GO:0033674~positive regulation of kinase activity	6	10.3448	0.00635217	IGHM, IGF1, TLR4, PRLR, PIK3CG, CCL21A	51	423	17911	4.9815	1	0.124437	0.117868
KEGG_PATHWAY	mmu05205:Proteoglycans in cancer	5	8.62069	0.00667066	CAV2, LUM, IGF1, TLR4, PIK3CG	30	203	7691	6.31445	0.57259	0.782897	0.782897
GOTERM_BP_FAT	GO:0018108~peptidyl-tyrosine phosphorylation	5	8.62069	0.00701652	IGHM, CAV2, IGF1, CD36, TLR4	51	273	17911	6.43216	1	0.130296	0.123417
GOTERM_BP_FAT	GO:0070372~regulation of ERK1 and ERK2 cascade	5	8.62069	0.00710602	IGF1, CD36, FGFBP3, TLR4, CCL21A	51	274	17911	6.40869	1	0.130296	0.123417
GOTERM_BP_FAT	GO:0018212~peptidyl-tyrosine modification	5	8.62069	0.00719627	IGHM, CAV2, IGF1, CD36, TLR4	51	275	17911	6.38538	1	0.130875	0.123966
GOTERM_BP_FAT	GO:0010647~positive regulation of cell communication	11	18.9655	0.00729828	CX3CR1, IGHM, CAV2, TNFRSF19, IGF1, CD36, FGFBP3, TLR4, CTSC, PIK3CG, CCL21A	51	1490	17911	2.59272	1	0.130875	0.123966
GOTERM_BP_FAT	GO:0023056~positive regulation of signaling	11	18.9655	0.00753687	CX3CR1, IGHM, CAV2, TNFRSF19, IGF1, CD36, FGFBP3, TLR4, CTSC, PIK3CG, CCL21A	51	1497	17911	2.5806	1	0.133375	0.126334
GOTERM_BP_FAT	GO:0032268~regulation of cellular protein metabolic process	14	24.1379	0.00885339	IGHM, CAV2, TNFRSF19, IGF1, PRLR, PIK3CG, REN1, IMPACT, EDNRB, CD36, FGFBP3, TLR4, CTSC, CCL21A	51	2298	17911	2.13958	1	0.145985	0.138278
GOTERM_BP_FAT	GO:0016310~phosphorylation	13	22.4138	0.00982287	IGHM, CAV2, TNFRSF19, IGF1, PRLR, PIK3CG, REN1, IMPACT, EDNRB, CD36, FGFBP3, TLR4, CCL21A	51	2063	17911	2.21306	1	0.156347	0.148093
GOTERM_BP_FAT	GO:0009967~positive regulation of signal transduction	10	17.2414	0.0103907	IGHM, CAV2, TNFRSF19, IGF1, CD36, FGFBP3, TLR4, CTSC, PIK3CG, CCL21A	51	1328	17911	2.64455	1	0.16312	0.154509
GOTERM_BP_FAT	GO:0035556~intracellular signal transduction	14	24.1379	0.0117695	P2RY12, IGHM, CAV2, TNFRSF19, IGF1, PRLR, PIK3CG, RASGRP3, REN1, EDNRB, CD36, FGFBP3, TLR4, CCL21A	51	2380	17911	2.06586	1	0.172667	0.163551
GOTERM_BP_FAT	GO:0051347~positive regulation of transferase activity	6	10.3448	0.0119484	IGHM, IGF1, TLR4, PRLR, PIK3CG, CCL21A	51	494	17911	4.26554	1	0.173328	0.164178
GOTERM_BP_FAT	GO:0043406~positive regulation of MAP kinase activity	4	6.89655	0.0144681	IGHM, IGF1, TLR4, PIK3CG	51	183	17911	7.67642	1	0.193693	0.183468
GOTERM_BP_FAT	GO:0032147~activation of protein kinase activity	4	6.89655	0.0202819	IGHM, IGF1, TLR4, PRLR	51	208	17911	6.75377	1	0.244663	0.231747
GOTERM_BP_FAT	GO:1902531~regulation of intracellular signal transduction	10	17.2414	0.0263341	REN1, IGHM, CAV2, TNFRSF19, IGF1, CD36, FGFBP3, TLR4, PIK3CG, CCL21A	51	1552	17911	2.26286	1	0.278146	0.263462
GOTERM_BP_FAT	GO:0045859~regulation of protein kinase activity	6	10.3448	0.0279268	IGHM, IGF1, TLR4, PRLR, PIK3CG, CCL21A	51	615	17911	3.4263	1	0.288326	0.273104
GOTERM_BP_FAT	GO:0071902~positive regulation of protein serine/threonine kinase activity	4	6.89655	0.035595	IGHM, IGF1, TLR4, PIK3CG	51	259	17911	5.42388	1	0.335063	0.317374
GOTERM_BP_FAT	GO:0009966~regulation of signal transduction	13	22.4138	0.0359477	CX3CR1, IGHM, CAV2, TNFRSF19, IGF1, PIK3CG, REN1, CD36, FGFBP3, TLR4, CTSC, CCL21A, KCTD12B	51	2468	17911	1.8499	1	0.335063	0.317374
GOTERM_BP_FAT	GO:0010646~regulation of cell communication	14	24.1379	0.0387181	CX3CR1, BCHE, IGHM, CAV2, TNFRSF19, IGF1, PIK3CG, REN1, CD36, FGFBP3, TLR4, CTSC, CCL21A, KCTD12B	51	2785	17911	1.76544	1	0.343783	0.325634
GOTERM_BP_FAT	GO:0043549~regulation of kinase activity	6	10.3448	0.0391481	IGHM, IGF1, TLR4, PRLR, PIK3CG, CCL21A	51	674	17911	3.12637	1	0.343783	0.325634
GOTERM_BP_FAT	GO:0023051~regulation of signaling	14	24.1379	0.0410385	CX3CR1, BCHE, IGHM, CAV2, TNFRSF19, IGF1, PIK3CG, REN1, CD36, FGFBP3, TLR4, CTSC, CCL21A, KCTD12B	51	2808	17911	1.75098	1	0.351335	0.332787
GOTERM_BP_FAT	GO:0043405~regulation of MAP kinase activity	4	6.89655	0.0432358	IGHM, IGF1, TLR4, PIK3CG	51	280	17911	5.01709	1	0.361666	0.342573
GOTERM_BP_FAT	GO:0043085~positive regulation of catalytic activity	7	12.069	0.0509007	IGHM, CAV2, IGF1, TLR4, PRLR, PIK3CG, CCL21A	51	965	17911	2.54754	1	0.40229	0.381052
KEGG_PATHWAY	mmu04066:HIF-1 signaling pathway	3	5.17241	0.0560765	IGF1, TLR4, PIK3CG	30	102	7691	7.5402	0.999344	1	1
GOTERM_BP_FAT	GO:0051338~regulation of transferase activity	6	10.3448	0.0629342	IGHM, IGF1, TLR4, PRLR, PIK3CG, CCL21A	51	771	17911	2.73304	1	0.461978	0.43759
GOTERM_MF_FAT	GO:0005102~receptor binding	9	15.5172	0.0793417	REN1, CD86, IGHM, EDNRB, CAV2, IGF1, HAO2, PIK3CG, CCL21A	50	1562	16866	1.94359	1	1	1
GOTERM_BP_FAT	GO:0036211~protein modification process	15	25.8621	0.0904695	IGHM, CAV2, GCNT1, TNFRSF19, IGF1, PRLR, PIK3CG, REN1, IMPACT, EDNRB, ST8SIA4, CD36, FGFBP3, TLR4, CCL21A	51	3474	17911	1.51639	1	0.559571	0.53003
GOTERM_BP_FAT	GO:0006464~cellular protein modification process	15	25.8621	0.0904695	IGHM, CAV2, GCNT1, TNFRSF19, IGF1, PRLR, PIK3CG, REN1, IMPACT, EDNRB, ST8SIA4, CD36, FGFBP3, TLR4, CCL21A	51	3474	17911	1.51639	1	0.559571	0.53003
GOTERM_BP_FAT	GO:0006796~phosphate-containing compound metabolic process	13	22.4138	0.0931814	IGHM, CAV2, TNFRSF19, IGF1, PRLR, PIK3CG, REN1, IMPACT, EDNRB, CD36, FGFBP3, TLR4, CCL21A	51	2869	17911	1.59134	1	0.566207	0.536315
GOTERM_BP_FAT	GO:0006793~phosphorus metabolic process	13	22.4138	0.0939451	IGHM, CAV2, TNFRSF19, IGF1, PRLR, PIK3CG, REN1, IMPACT, EDNRB, CD36, FGFBP3, TLR4, CCL21A	51	2873	17911	1.58912	1	0.568133	0.53814
GOTERM_BP_FAT	GO:0071900~regulation of protein serine/threonine kinase activity	4	6.89655	0.10349	IGHM, IGF1, TLR4, PIK3CG	51	405	17911	3.4686	1	0.603559	0.571696
GOTERM_BP_FAT	GO:0044093~positive regulation of molecular function	7	12.069	0.140784	IGHM, CAV2, IGF1, TLR4, PRLR, PIK3CG, CCL21A	51	1270	17911	1.93573	1	0.731695	0.693067
KEGG_PATHWAY	mmu04151:PI3K-Akt signaling pathway	4	6.89655	0.144229	IGF1, TLR4, PRLR, PIK3CG	30	351	7691	2.92156	1	1	1
GOTERM_BP_FAT	GO:0010941~regulation of cell death	8	13.7931	0.162239	CX3CR1, IMPACT, EDNRB, IGF1, TLR4, CTSC, PIK3CG, CCL21A	51	1620	17911	1.7343	1	0.799683	0.757466
GOTERM_BP_FAT	GO:0050790~regulation of catalytic activity	8	13.7931	0.177813	IGHM, CAV2, IGF1, TLR4, PRLR, PIK3CG, CCL21A, RASGRP3	51	1662	17911	1.69047	1	0.848194	0.803416
GOTERM_BP_FAT	GO:0043087~regulation of GTPase activity	3	5.17241	0.187906	CAV2, CCL21A, RASGRP3	51	284	17911	3.70982	1	0.875368	0.829155
KEGG_PATHWAY	mmu04015:Rap1 signaling pathway	3	5.17241	0.192526	IGF1, PIK3CG, RASGRP3	30	214	7691	3.59393	1	1	1
KEGG_PATHWAY	mmu04014:Ras signaling pathway	3	5.17241	0.213278	IGF1, PIK3CG, RASGRP3	30	229	7691	3.35852	1	1	1
GOTERM_BP_FAT	GO:0042981~regulation of apoptotic process	7	12.069	0.230185	CX3CR1, EDNRB, IGF1, TLR4, CTSC, PIK3CG, CCL21A	51	1482	17911	1.65882	1	0.982465	0.930598
GOTERM_BP_FAT	GO:0043067~regulation of programmed cell death	7	12.069	0.237622	CX3CR1, EDNRB, IGF1, TLR4, CTSC, PIK3CG, CCL21A	51	1498	17911	1.6411	1	0.999319	0.946562
GOTERM_BP_FAT	GO:0043066~negative regulation of apoptotic process	5	8.62069	0.26432	CX3CR1, EDNRB, IGF1, PIK3CG, CCL21A	51	936	17911	1.87605	1	1	0.947621
GOTERM_BP_FAT	GO:0051130~positive regulation of cellular component organization	6	10.3448	0.2704	IGHM, IGF1, CD36, HNMT, TLR4, CCL21A	51	1253	17911	1.68171	1	1	0.947621
GOTERM_BP_FAT	GO:0043069~negative regulation of programmed cell death	5	8.62069	0.273688	CX3CR1, EDNRB, IGF1, PIK3CG, CCL21A	51	951	17911	1.84646	1	1	0.947621
GOTERM_BP_FAT	GO:0018193~peptidyl-amino acid modification	5	8.62069	0.300228	IGHM, CAV2, IGF1, CD36, TLR4	51	993	17911	1.76836	1	1	0.947621
GOTERM_BP_FAT	GO:0051128~regulation of cellular component organization	9	15.5172	0.352532	APOBEC1, IGHM, IMPACT, CAV2, IGF1, CD36, HNMT, TLR4, CCL21A	51	2399	17911	1.31753	1	1	0.947621
GOTERM_BP_FAT	GO:0065009~regulation of molecular function	8	13.7931	0.418205	IGHM, CAV2, IGF1, TLR4, PRLR, PIK3CG, CCL21A, RASGRP3	51	2201	17911	1.2765	1	1	0.947621
GOTERM_BP_FAT	GO:0051336~regulation of hydrolase activity	4	6.89655	0.459965	CAV2, IGF1, CCL21A, RASGRP3	51	896	17911	1.56784	1	1	0.947621
GOTERM_BP_FAT	GO:0051641~cellular localization	8	13.7931	0.47026	IGHM, CAV2, IGF1, CD36, HNMT, TLR4, PIK3CG, CCL21A	51	2310	17911	1.21626	1	1	0.947621
GOTERM_BP_FAT	GO:0051649~establishment of localization in cell	6	10.3448	0.532665	IGHM, IGF1, CD36, HNMT, TLR4, CCL21A	51	1722	17911	1.22368	1	1	0.947621
GOTERM_MF_FAT	GO:0019900~kinase binding	3	5.17241	0.580061	CAV2, PRLR, RASGRP3	50	664	16866	1.52404	1	1	1
Annotation Cluster 5	Enrichment Score: 2.0034670801863745
GOTERM_BP_FAT	GO:0006954~inflammatory response	11	18.9655	6.11323e-06	CX3CR1, IL1RL2, EDNRB, CFH, TRIL, C3AR1, CYBB, TLR4, PIK3CG, CCL21A, CCR2	51	613	17911	6.30205	0.0139199	0.00397265	0.00376292
GOTERM_BP_FAT	GO:0006955~immune response	14	24.1379	2.35557e-05	CD86, CX3CR1, IGHM, CFH, TRIL, CYBB, ADGRE1, IL1RL2, C3AR1, CD36, TLR4, CTSC, CCL21A, CCR2	51	1233	17911	3.98763	0.0525811	0.00914113	0.00865854
GOTERM_BP_FAT	GO:0006952~defense response	15	25.8621	3.59329e-05	APOBEC1, CD86, CX3CR1, IGHM, CFH, TRIL, CYBB, PIK3CG, IL1RL2, EDNRB, C3AR1, CD36, TLR4, CCL21A, CCR2	51	1481	17911	3.55702	0.0790924	0.00946048	0.00896104
GOTERM_BP_FAT	GO:0043410~positive regulation of MAPK cascade	9	15.5172	4.12761e-05	IGHM, CAV2, TNFRSF19, IGF1, CD36, FGFBP3, TLR4, PIK3CG, CCL21A	51	467	17911	6.76823	0.0903069	0.00946048	0.00896104
GOTERM_BP_FAT	GO:0002684~positive regulation of immune system process	11	18.9655	4.99026e-05	CD86, IGHM, IL1RL2, CFH, TRIL, C3AR1, IGF1, CD36, TLR4, CCL21A, CCR2	51	782	17911	4.9401	0.108125	0.0103979	0.00984896
GOTERM_CC_FAT	GO:0009897~external side of plasma membrane	8	13.7931	5.92938e-05	ADGRE1, P2RY12, CD86, IGHM, CLEC14A, CD36, TLR4, CCR2	44	340	14413	7.70749	0.00779646	0.00782678	0.00782678
GOTERM_BP_FAT	GO:0080134~regulation of response to stress	13	22.4138	8.07878e-05	CD86, CX3CR1, CFH, TRIL, TNFRSF19, PIK3CG, IL1RL2, IMPACT, EDNRB, CD36, TLR4, CCL21A, CCR2	51	1191	17911	3.83337	0.169107	0.0120441	0.0114082
GOTERM_BP_FAT	GO:0051251~positive regulation of lymphocyte activation	7	12.069	8.75284e-05	CD86, IGHM, IL1RL2, IGF1, TLR4, CCL21A, CCR2	51	263	17911	9.34742	0.181851	0.0120441	0.0114082
GOTERM_BP_FAT	GO:0043408~regulation of MAPK cascade	10	17.2414	9.1152e-05	REN1, IGHM, CAV2, TNFRSF19, IGF1, CD36, FGFBP3, TLR4, PIK3CG, CCL21A	51	675	17911	5.2029	0.188622	0.0120441	0.0114082
GOTERM_BP_FAT	GO:0009605~response to external stimulus	18	31.0345	9.8436e-05	APOBEC1, CD86, CX3CR1, BCHE, IGHM, CFH, CYBB, IGF1, PIK3CG, REN1, IL1RL2, IMPACT, EDNRB, C3AR1, CD36, TLR4, CCL21A, CCR2	51	2301	17911	2.7473	0.202062	0.0120441	0.0114082
GOTERM_BP_FAT	GO:0002682~regulation of immune system process	13	22.4138	0.000127216	CD86, P2RY12, IGHM, CFH, TRIL, LMO2, IGF1, IL1RL2, C3AR1, CD36, TLR4, CCL21A, CCR2	51	1249	17911	3.65536	0.253025	0.0132301	0.0125316
GOTERM_CC_FAT	GO:0098552~side of membrane	9	15.5172	0.000143761	ADGRE1, P2RY12, CD86, IGHM, CAV2, CLEC14A, CD36, TLR4, CCR2	44	528	14413	5.58355	0.0187988	0.00948819	0.00948819
GOTERM_BP_FAT	GO:0002696~positive regulation of leukocyte activation	7	12.069	0.000167006	CD86, IGHM, IL1RL2, IGF1, TLR4, CCL21A, CCR2	51	296	17911	8.30531	0.318171	0.0147222	0.013945
GOTERM_BP_FAT	GO:0050867~positive regulation of cell activation	7	12.069	0.000210747	CD86, IGHM, IL1RL2, IGF1, TLR4, CCL21A, CCR2	51	309	17911	7.9559	0.383251	0.0160187	0.015173
GOTERM_BP_FAT	GO:0002252~immune effector process	10	17.2414	0.000212315	APOBEC1, CX3CR1, CD86, IGHM, CFH, TRIL, CD36, TLR4, CTSC, CCR2	51	755	17911	4.6516	0.385466	0.0160187	0.015173
GOTERM_BP_FAT	GO:0031347~regulation of defense response	9	15.5172	0.00024265	CX3CR1, CD86, IL1RL2, EDNRB, CFH, TRIL, TLR4, PIK3CG, CCR2	51	603	17911	5.24173	0.426768	0.0164102	0.0155439
GOTERM_BP_FAT	GO:0032101~regulation of response to external stimulus	10	17.2414	0.000243433	CX3CR1, IL1RL2, EDNRB, CFH, C3AR1, CD36, TLR4, PIK3CG, CCL21A, CCR2	51	769	17911	4.56692	0.427796	0.0164102	0.0155439
GOTERM_BP_FAT	GO:0050778~positive regulation of immune response	8	13.7931	0.00032455	CD86, IGHM, CFH, TRIL, C3AR1, CD36, TLR4, CCR2	51	474	17911	5.92736	0.52494	0.0201046	0.0190432
GOTERM_BP_FAT	GO:0048584~positive regulation of response to stimulus	15	25.8621	0.00035599	CD86, IGHM, CFH, CAV2, TRIL, TNFRSF19, IGF1, PIK3CG, C3AR1, CD36, FGFBP3, TLR4, CTSC, CCL21A, CCR2	51	1834	17911	2.87238	0.557994	0.0214718	0.0203383
GOTERM_BP_FAT	GO:0050671~positive regulation of lymphocyte proliferation	5	8.62069	0.000485073	CD86, IGHM, IGF1, TLR4, CCR2	51	131	17911	13.4044	0.671278	0.0258555	0.0244906
GOTERM_BP_FAT	GO:0032946~positive regulation of mononuclear cell proliferation	5	8.62069	0.000513637	CD86, IGHM, IGF1, TLR4, CCR2	51	133	17911	13.2029	0.692128	0.0267558	0.0253433
GOTERM_BP_FAT	GO:0000165~MAPK cascade	9	15.5172	0.000602633	IGHM, CAV2, TNFRSF19, IGF1, CD36, FGFBP3, TLR4, PIK3CG, CCL21A	51	691	17911	4.57419	0.748988	0.0278025	0.0263347
GOTERM_BP_FAT	GO:0070665~positive regulation of leukocyte proliferation	5	8.62069	0.000606512	CD86, IGHM, IGF1, TLR4, CCR2	51	139	17911	12.633	0.751212	0.0278025	0.0263347
GOTERM_BP_FAT	GO:0023014~signal transduction by protein phosphorylation	9	15.5172	0.000625941	IGHM, CAV2, TNFRSF19, IGF1, CD36, FGFBP3, TLR4, PIK3CG, CCL21A	51	695	17911	4.54786	0.762059	0.0281305	0.0266455
GOTERM_BP_FAT	GO:0001817~regulation of cytokine production	8	13.7931	0.000912373	IL1RL2, LUM, TRIL, C3AR1, CYBB, CD36, TLR4, CCR2	51	564	17911	4.9815	0.876686	0.0394558	0.0373728
GOTERM_BP_FAT	GO:0051249~regulation of lymphocyte activation	7	12.069	0.000964692	CD86, IGHM, IL1RL2, IGF1, TLR4, CCL21A, CCR2	51	412	17911	5.96692	0.89064	0.0409458	0.0387842
GOTERM_BP_FAT	GO:0050731~positive regulation of peptidyl-tyrosine phosphorylation	5	8.62069	0.00120222	IGHM, CAV2, IGF1, CD36, TLR4	51	167	17911	10.5149	0.936604	0.0467032	0.0442376
GOTERM_BP_FAT	GO:0050870~positive regulation of T cell activation	5	8.62069	0.00134047	CD86, IL1RL2, IGF1, CCL21A, CCR2	51	172	17911	10.2092	0.953845	0.0503665	0.0477075
GOTERM_BP_FAT	GO:0001816~cytokine production	8	13.7931	0.00152003	IL1RL2, LUM, TRIL, C3AR1, CYBB, CD36, TLR4, CCR2	51	616	17911	4.56099	0.96944	0.0519985	0.0492534
GOTERM_BP_FAT	GO:0050776~regulation of immune response	8	13.7931	0.00157742	CD86, IGHM, CFH, TRIL, C3AR1, CD36, TLR4, CCR2	51	620	17911	4.53156	0.973214	0.0531682	0.0503613
GOTERM_BP_FAT	GO:1903039~positive regulation of leukocyte cell-cell adhesion	5	8.62069	0.0016497	CD86, IL1RL2, IGF1, CCL21A, CCR2	51	182	17911	9.64824	0.977311	0.0547988	0.0519059
GOTERM_BP_FAT	GO:0002253~activation of immune response	6	10.3448	0.00183186	CD86, IGHM, CFH, TRIL, C3AR1, TLR4	51	316	17911	6.66828	0.985069	0.0599803	0.0568138
GOTERM_BP_FAT	GO:0045087~innate immune response	8	13.7931	0.00194116	CD86, IGHM, IL1RL2, CFH, TRIL, CYBB, TLR4, CCL21A	51	643	17911	4.36947	0.988384	0.062664	0.0593558
GOTERM_BP_FAT	GO:0002694~regulation of leukocyte activation	7	12.069	0.00205759	CD86, IGHM, IL1RL2, IGF1, TLR4, CCL21A, CCR2	51	478	17911	5.14304	0.991111	0.0655	0.0620421
GOTERM_MF_FAT	GO:0004896~cytokine receptor activity	4	6.89655	0.0023396	CX3CR1, IL1RL2, PRLR, CCR2	50	91	16866	14.8273	0.512809	0.718257	0.718257
GOTERM_BP_FAT	GO:0050670~regulation of lymphocyte proliferation	5	8.62069	0.00277414	CD86, IGHM, IGF1, TLR4, CCR2	51	210	17911	8.36181	0.998288	0.0836621	0.0792454
GOTERM_BP_FAT	GO:0032944~regulation of mononuclear cell proliferation	5	8.62069	0.0028704	CD86, IGHM, IGF1, TLR4, CCR2	51	212	17911	8.28293	0.998628	0.085441	0.0809303
GOTERM_BP_FAT	GO:0022409~positive regulation of cell-cell adhesion	5	8.62069	0.00291938	CD86, IL1RL2, IGF1, CCL21A, CCR2	51	213	17911	8.24404	0.998774	0.0857848	0.0812561
GOTERM_BP_FAT	GO:0050865~regulation of cell activation	7	12.069	0.00301253	CD86, IGHM, IL1RL2, IGF1, TLR4, CCL21A, CCR2	51	516	17911	4.76429	0.99901	0.0863144	0.0817576
GOTERM_BP_FAT	GO:0070663~regulation of leukocyte proliferation	5	8.62069	0.0032784	CD86, IGHM, IGF1, TLR4, CCR2	51	220	17911	7.98173	0.999463	0.0905962	0.0858135
GOTERM_BP_FAT	GO:1902533~positive regulation of intracellular signal transduction	9	15.5172	0.00334741	IGHM, CAV2, TNFRSF19, IGF1, CD36, FGFBP3, TLR4, PIK3CG, CCL21A	51	905	17911	3.49256	0.999542	0.0913366	0.0865147
GOTERM_BP_FAT	GO:0045785~positive regulation of cell adhesion	6	10.3448	0.00345553	CD86, IL1RL2, IGF1, CD36, CCL21A, CCR2	51	366	17911	5.75731	0.999643	0.0931775	0.0882584
GOTERM_BP_FAT	GO:0050730~regulation of peptidyl-tyrosine phosphorylation	5	8.62069	0.00360924	IGHM, CAV2, IGF1, CD36, TLR4	51	226	17911	7.76982	0.999749	0.0950848	0.0900651
GOTERM_BP_FAT	GO:0007155~cell adhesion	12	20.6897	0.00367767	P2RY12, CX3CR1, CD86, IL1RL2, ADAM12, GCNT1, IGF1, CD36, PCDH18, HAPLN1, CCL21A, CCR2	51	1583	17911	2.66226	0.999786	0.0957867	0.0907299
GOTERM_BP_FAT	GO:0001775~cell activation	9	15.5172	0.00384918	P2RY12, CX3CR1, CD86, IGHM, IL1RL2, IGF1, TLR4, CCL21A, CCR2	51	926	17911	3.41335	0.999856	0.0975674	0.0924166
GOTERM_BP_FAT	GO:0022610~biological adhesion	12	20.6897	0.00389753	P2RY12, CX3CR1, CD86, IL1RL2, ADAM12, GCNT1, IGF1, CD36, PCDH18, HAPLN1, CCL21A, CCR2	51	1595	17911	2.64223	0.999871	0.0975674	0.0924166
GOTERM_BP_FAT	GO:0002700~regulation of production of molecular mediator of immune response	4	6.89655	0.0042585	IGHM, TRIL, CD36, TLR4	51	117	17911	12.0067	0.999944	0.101529	0.0961688
GOTERM_BP_FAT	GO:0008284~positive regulation of cell proliferation	9	15.5172	0.00429681	CX3CR1, CD86, IGHM, EDNRB, CAV2, C3AR1, IGF1, TLR4, CCR2	51	943	17911	3.35182	0.999948	0.101529	0.0961688
GOTERM_BP_FAT	GO:0045860~positive regulation of protein kinase activity	6	10.3448	0.00442649	IGHM, IGF1, TLR4, PRLR, PIK3CG, CCL21A	51	388	17911	5.43087	0.999962	0.10248	0.0970698
GOTERM_BP_FAT	GO:0002250~adaptive immune response	6	10.3448	0.00457257	ADGRE1, CD86, IGHM, C3AR1, CTSC, CCR2	51	391	17911	5.3892	0.999973	0.104803	0.0992704
GOTERM_BP_FAT	GO:0042127~regulation of cell proliferation	12	20.6897	0.00486335	APOBEC1, CX3CR1, CD86, IGHM, BCHE, HPGDS, EDNRB, CAV2, C3AR1, IGF1, TLR4, CCR2	51	1642	17911	2.5666	0.999986	0.108716	0.102977
GOTERM_BP_FAT	GO:0042060~wound healing	6	10.3448	0.00535511	P2RY12, MMRN1, IGF1, CD36, TLR4, CCR2	51	406	17911	5.19009	0.999996	0.114709	0.108654
GOTERM_BP_FAT	GO:0002697~regulation of immune effector process	6	10.3448	0.00622855	IGHM, CFH, TRIL, CD36, TLR4, CCR2	51	421	17911	5.00517	0.999999	0.124437	0.117868
GOTERM_BP_FAT	GO:0033674~positive regulation of kinase activity	6	10.3448	0.00635217	IGHM, IGF1, TLR4, PRLR, PIK3CG, CCL21A	51	423	17911	4.9815	1	0.124437	0.117868
GOTERM_BP_FAT	GO:0002757~immune response-activating signal transduction	5	8.62069	0.00641092	CD86, IGHM, TRIL, C3AR1, TLR4	51	266	17911	6.60143	1	0.124524	0.11795
GOTERM_BP_FAT	GO:0045321~leukocyte activation	8	13.7931	0.00646579	CX3CR1, CD86, IGHM, IL1RL2, IGF1, TLR4, CCL21A, CCR2	51	800	17911	3.51196	1	0.124534	0.11796
GOTERM_BP_FAT	GO:0018108~peptidyl-tyrosine phosphorylation	5	8.62069	0.00701652	IGHM, CAV2, IGF1, CD36, TLR4	51	273	17911	6.43216	1	0.130296	0.123417
GOTERM_BP_FAT	GO:0018212~peptidyl-tyrosine modification	5	8.62069	0.00719627	IGHM, CAV2, IGF1, CD36, TLR4	51	275	17911	6.38538	1	0.130875	0.123966
GOTERM_BP_FAT	GO:0031349~positive regulation of defense response	5	8.62069	0.00756489	CD86, TRIL, TLR4, PIK3CG, CCR2	51	279	17911	6.29384	1	0.133375	0.126334
GOTERM_BP_FAT	GO:0050863~regulation of T cell activation	5	8.62069	0.00765896	CD86, IL1RL2, IGF1, CCL21A, CCR2	51	280	17911	6.27136	1	0.134003	0.126928
GOTERM_BP_FAT	GO:0002764~immune response-regulating signaling pathway	5	8.62069	0.00804297	CD86, IGHM, TRIL, C3AR1, TLR4	51	284	17911	6.18303	1	0.138605	0.131288
GOTERM_BP_FAT	GO:0030155~regulation of cell adhesion	7	12.069	0.00843404	CD86, IL1RL2, IGF1, CD36, PRLR, CCL21A, CCR2	51	639	17911	3.84722	1	0.14426	0.136644
GOTERM_BP_FAT	GO:1903037~regulation of leukocyte cell-cell adhesion	5	8.62069	0.00916391	CD86, IL1RL2, IGF1, CCL21A, CCR2	51	295	17911	5.95248	1	0.150026	0.142106
GOTERM_BP_FAT	GO:0046651~lymphocyte proliferation	5	8.62069	0.00959562	CD86, IGHM, IGF1, TLR4, CCR2	51	299	17911	5.87284	1	0.15598	0.147745
GOTERM_BP_FAT	GO:0032943~mononuclear cell proliferation	5	8.62069	0.00981637	CD86, IGHM, IGF1, TLR4, CCR2	51	301	17911	5.83382	1	0.156347	0.148093
GOTERM_BP_FAT	GO:0009967~positive regulation of signal transduction	10	17.2414	0.0103907	IGHM, CAV2, TNFRSF19, IGF1, CD36, FGFBP3, TLR4, CTSC, PIK3CG, CCL21A	51	1328	17911	2.64455	1	0.16312	0.154509
GOTERM_BP_FAT	GO:0002274~myeloid leukocyte activation	4	6.89655	0.0107834	CX3CR1, CD86, TLR4, CCR2	51	164	17911	8.56576	1	0.163679	0.155038
GOTERM_BP_FAT	GO:0070661~leukocyte proliferation	5	8.62069	0.0113323	CD86, IGHM, IGF1, TLR4, CCR2	51	314	17911	5.59229	1	0.170879	0.161858
GOTERM_BP_FAT	GO:0046649~lymphocyte activation	7	12.069	0.0114824	CD86, IGHM, IL1RL2, IGF1, TLR4, CCL21A, CCR2	51	683	17911	3.59937	1	0.172011	0.16293
GOTERM_BP_FAT	GO:0051347~positive regulation of transferase activity	6	10.3448	0.0119484	IGHM, IGF1, TLR4, PRLR, PIK3CG, CCL21A	51	494	17911	4.26554	1	0.173328	0.164178
KEGG_PATHWAY	mmu04060:Cytokine-cytokine receptor interaction	5	8.62069	0.0122328	CX3CR1, TNFRSF19, PRLR, CCL21A, CCR2	30	242	7691	5.29683	0.790523	0.782897	0.782897
GOTERM_BP_FAT	GO:0008283~cell proliferation	12	20.6897	0.012794	CX3CR1, CD86, IGHM, BCHE, HPGDS, SAMD9L, EDNRB, CAV2, C3AR1, IGF1, TLR4, CCR2	51	1874	17911	2.24885	1	0.182136	0.172521
GOTERM_BP_FAT	GO:0002718~regulation of cytokine production involved in immune response	3	5.17241	0.0129806	TRIL, CD36, TLR4	51	62	17911	16.9934	1	0.183651	0.173956
GOTERM_BP_FAT	GO:0007159~leukocyte cell-cell adhesion	6	10.3448	0.0134591	CD86, IL1RL2, GCNT1, IGF1, CCL21A, CCR2	51	509	17911	4.13984	1	0.1881	0.178169
GOTERM_BP_FAT	GO:0051241~negative regulation of multicellular organismal process	9	15.5172	0.0140845	CX3CR1, CD86, HPGDS, EDNRB, LMO2, IGF1, CD36, TLR4, CCR2	51	1157	17911	2.73186	1	0.193303	0.183098
GOTERM_BP_FAT	GO:0043406~positive regulation of MAP kinase activity	4	6.89655	0.0144681	IGHM, IGF1, TLR4, PIK3CG	51	183	17911	7.67642	1	0.193693	0.183468
GOTERM_BP_FAT	GO:0009611~response to wounding	6	10.3448	0.0145354	P2RY12, MMRN1, IGF1, CD36, TLR4, CCR2	51	519	17911	4.06007	1	0.193693	0.183468
GOTERM_BP_FAT	GO:0002440~production of molecular mediator of immune response	4	6.89655	0.0151074	IGHM, TRIL, CD36, TLR4	51	186	17911	7.5526	1	0.199	0.188495
GOTERM_BP_FAT	GO:0016337~single organismal cell-cell adhesion	7	12.069	0.016307	P2RY12, CD86, IL1RL2, GCNT1, IGF1, CCL21A, CCR2	51	738	17911	3.33113	1	0.212361	0.20115
GOTERM_BP_FAT	GO:0002520~immune system development	8	13.7931	0.018746	CD86, IGHM, IL1RL2, SAMD9L, LMO2, C3AR1, CCL21A, CCR2	51	984	17911	2.85525	1	0.227988	0.215952
GOTERM_BP_FAT	GO:0032147~activation of protein kinase activity	4	6.89655	0.0202819	IGHM, IGF1, TLR4, PRLR	51	208	17911	6.75377	1	0.244663	0.231747
GOTERM_BP_FAT	GO:0022407~regulation of cell-cell adhesion	5	8.62069	0.0213409	CD86, IL1RL2, IGF1, CCL21A, CCR2	51	380	17911	4.621	1	0.252131	0.23882
GOTERM_BP_FAT	GO:0002224~toll-like receptor signaling pathway	3	5.17241	0.0220059	CD86, TRIL, TLR4	51	82	17911	12.8486	1	0.257334	0.243749
GOTERM_BP_FAT	GO:0098602~single organism cell adhesion	7	12.069	0.022766	P2RY12, CD86, IL1RL2, GCNT1, IGF1, CCL21A, CCR2	51	796	17911	3.08841	1	0.263533	0.249621
GOTERM_BP_FAT	GO:0071396~cellular response to lipid	6	10.3448	0.024189	CX3CR1, CD86, EDNRB, IGF1, CD36, TLR4	51	592	17911	3.55942	1	0.268672	0.254488
GOTERM_BP_FAT	GO:1902531~regulation of intracellular signal transduction	10	17.2414	0.0263341	REN1, IGHM, CAV2, TNFRSF19, IGF1, CD36, FGFBP3, TLR4, PIK3CG, CCL21A	51	1552	17911	2.26286	1	0.278146	0.263462
GOTERM_BP_FAT	GO:0045859~regulation of protein kinase activity	6	10.3448	0.0279268	IGHM, IGF1, TLR4, PRLR, PIK3CG, CCL21A	51	615	17911	3.4263	1	0.288326	0.273104
GOTERM_BP_FAT	GO:0042102~positive regulation of T cell proliferation	3	5.17241	0.0283582	CD86, IGF1, CCR2	51	94	17911	11.2084	1	0.290165	0.274847
GOTERM_BP_FAT	GO:0002366~leukocyte activation involved in immune response	4	6.89655	0.0299763	CX3CR1, CD86, TLR4, CCR2	51	242	17911	5.80489	1	0.300547	0.28468
GOTERM_BP_FAT	GO:0002263~cell activation involved in immune response	4	6.89655	0.0306107	CX3CR1, CD86, TLR4, CCR2	51	244	17911	5.75731	1	0.302413	0.286448
GOTERM_BP_FAT	GO:0098609~cell-cell adhesion	8	13.7931	0.0322071	P2RY12, CD86, IL1RL2, GCNT1, IGF1, PCDH18, CCL21A, CCR2	51	1101	17911	2.55183	1	0.314122	0.297539
GOTERM_BP_FAT	GO:0071902~positive regulation of protein serine/threonine kinase activity	4	6.89655	0.035595	IGHM, IGF1, TLR4, PIK3CG	51	259	17911	5.42388	1	0.335063	0.317374
GOTERM_BP_FAT	GO:0000187~activation of MAPK activity	3	5.17241	0.0359623	IGHM, IGF1, TLR4	51	107	17911	9.84662	1	0.335063	0.317374
GOTERM_BP_FAT	GO:0002221~pattern recognition receptor signaling pathway	3	5.17241	0.0359623	CD86, TRIL, TLR4	51	107	17911	9.84662	1	0.335063	0.317374
GOTERM_BP_FAT	GO:0034097~response to cytokine	6	10.3448	0.0391481	CX3CR1, CD86, HNMT, PRLR, CCL21A, CCR2	51	674	17911	3.12637	1	0.343783	0.325634
GOTERM_BP_FAT	GO:0043549~regulation of kinase activity	6	10.3448	0.0391481	IGHM, IGF1, TLR4, PRLR, PIK3CG, CCL21A	51	674	17911	3.12637	1	0.343783	0.325634
GOTERM_BP_FAT	GO:0042110~T cell activation	5	8.62069	0.0401758	CD86, IL1RL2, IGF1, CCL21A, CCR2	51	464	17911	3.78444	1	0.350125	0.331641
GOTERM_BP_FAT	GO:0070489~T cell aggregation	5	8.62069	0.0401758	CD86, IL1RL2, IGF1, CCL21A, CCR2	51	464	17911	3.78444	1	0.350125	0.331641
GOTERM_BP_FAT	GO:0071593~lymphocyte aggregation	5	8.62069	0.0404431	CD86, IL1RL2, IGF1, CCL21A, CCR2	51	465	17911	3.7763	1	0.35112	0.332583
GOTERM_BP_FAT	GO:0002758~innate immune response-activating signal transduction	3	5.17241	0.0416358	CD86, TRIL, TLR4	51	116	17911	9.08266	1	0.353441	0.334782
GOTERM_BP_FAT	GO:0070486~leukocyte aggregation	5	8.62069	0.0423432	CD86, IL1RL2, IGF1, CCL21A, CCR2	51	472	17911	3.7203	1	0.356804	0.337967
GOTERM_BP_FAT	GO:0043405~regulation of MAP kinase activity	4	6.89655	0.0432358	IGHM, IGF1, TLR4, PIK3CG	51	280	17911	5.01709	1	0.361666	0.342573
GOTERM_BP_FAT	GO:0042063~gliogenesis	4	6.89655	0.0455589	P2RY12, IGF1, TLR4, CCR2	51	286	17911	4.91183	1	0.370287	0.350739
GOTERM_BP_FAT	GO:0048534~hematopoietic or lymphoid organ development	7	12.069	0.0457975	CD86, IGHM, IL1RL2, SAMD9L, LMO2, CCL21A, CCR2	51	940	17911	2.61529	1	0.370911	0.35133
GOTERM_BP_FAT	GO:0002218~activation of innate immune response	3	5.17241	0.0462657	CD86, TRIL, TLR4	51	123	17911	8.56576	1	0.373384	0.353672
GOTERM_BP_FAT	GO:0043085~positive regulation of catalytic activity	7	12.069	0.0509007	IGHM, CAV2, IGF1, TLR4, PRLR, PIK3CG, CCL21A	51	965	17911	2.54754	1	0.40229	0.381052
GOTERM_BP_FAT	GO:0030334~regulation of cell migration	6	10.3448	0.0551147	P2RY12, CX3CR1, C3AR1, IGF1, CCL21A, CCR2	51	742	17911	2.83986	1	0.422485	0.400181
GOTERM_BP_FAT	GO:0051046~regulation of secretion	6	10.3448	0.0574766	P2RY12, EDNRB, IGF1, CD36, TLR4, CCR2	51	751	17911	2.80583	1	0.434773	0.411821
GOTERM_BP_FAT	GO:0019221~cytokine-mediated signaling pathway	4	6.89655	0.0625886	CX3CR1, PRLR, CCL21A, CCR2	51	326	17911	4.30915	1	0.461978	0.43759
GOTERM_BP_FAT	GO:0051338~regulation of transferase activity	6	10.3448	0.0629342	IGHM, IGF1, TLR4, PRLR, PIK3CG, CCL21A	51	771	17911	2.73304	1	0.461978	0.43759
GOTERM_BP_FAT	GO:0071345~cellular response to cytokine stimulus	5	8.62069	0.0641048	CX3CR1, CD86, PRLR, CCL21A, CCR2	51	542	17911	3.23982	1	0.466438	0.441814
GOTERM_BP_FAT	GO:2000145~regulation of cell motility	6	10.3448	0.0660589	P2RY12, CX3CR1, C3AR1, IGF1, CCL21A, CCR2	51	782	17911	2.6946	1	0.469128	0.444362
GOTERM_BP_FAT	GO:0002443~leukocyte mediated immunity	4	6.89655	0.0663068	IGHM, TLR4, CTSC, CCR2	51	334	17911	4.20594	1	0.469128	0.444362
GOTERM_BP_FAT	GO:0042129~regulation of T cell proliferation	3	5.17241	0.0719582	CD86, IGF1, CCR2	51	158	17911	6.66828	1	0.489401	0.463565
GOTERM_CC_FAT	GO:0043235~receptor complex	4	6.89655	0.0724069	IGHM, TRIL, TLR4, KCTD12B	44	325	14413	4.03161	0.999951	0.637181	0.637181
GOTERM_BP_FAT	GO:0040012~regulation of locomotion	6	10.3448	0.0772062	P2RY12, CX3CR1, C3AR1, IGF1, CCL21A, CCR2	51	819	17911	2.57287	1	0.515908	0.488672
GOTERM_BP_FAT	GO:0045089~positive regulation of innate immune response	3	5.17241	0.0832747	CD86, TRIL, TLR4	51	172	17911	6.12551	1	0.540696	0.512151
GOTERM_BP_FAT	GO:0002285~lymphocyte activation involved in immune response	3	5.17241	0.084934	CD86, TLR4, CCR2	51	174	17911	6.0551	1	0.54529	0.516503
GOTERM_BP_FAT	GO:0051270~regulation of cellular component movement	6	10.3448	0.0859553	P2RY12, CX3CR1, C3AR1, IGF1, CCL21A, CCR2	51	846	17911	2.49075	1	0.547249	0.518358
GOTERM_BP_FAT	GO:0006959~humoral immune response	3	5.17241	0.0908204	IGHM, CFH, CCR2	51	181	17911	5.82093	1	0.559571	0.53003
GOTERM_BP_FAT	GO:0098542~defense response to other organism	5	8.62069	0.0924328	APOBEC1, CD86, IGHM, CD36, TLR4	51	616	17911	2.85062	1	0.566207	0.536315
GOTERM_BP_FAT	GO:0042098~T cell proliferation	3	5.17241	0.0950975	CD86, IGF1, CCR2	51	186	17911	5.66445	1	0.570585	0.540463
GOTERM_BP_FAT	GO:0030097~hemopoiesis	6	10.3448	0.102031	CD86, IGHM, IL1RL2, SAMD9L, LMO2, CCR2	51	892	17911	2.36231	1	0.598264	0.56668
GOTERM_BP_FAT	GO:0071900~regulation of protein serine/threonine kinase activity	4	6.89655	0.10349	IGHM, IGF1, TLR4, PIK3CG	51	405	17911	3.4686	1	0.603559	0.571696
GOTERM_BP_FAT	GO:0045088~regulation of innate immune response	3	5.17241	0.123739	CD86, TRIL, TLR4	51	218	17911	4.83297	1	0.676875	0.641141
GOTERM_BP_FAT	GO:0030335~positive regulation of cell migration	4	6.89655	0.128028	C3AR1, IGF1, CCL21A, CCR2	51	446	17911	3.14974	1	0.692853	0.656276
GOTERM_BP_FAT	GO:1903530~regulation of secretion by cell	5	8.62069	0.130202	P2RY12, IGF1, CD36, TLR4, CCR2	51	699	17911	2.51213	1	0.701085	0.664073
GOTERM_BP_FAT	GO:2000147~positive regulation of cell motility	4	6.89655	0.137492	C3AR1, IGF1, CCL21A, CCR2	51	461	17911	3.04725	1	0.721126	0.683057
GOTERM_BP_FAT	GO:0044093~positive regulation of molecular function	7	12.069	0.140784	IGHM, CAV2, IGF1, TLR4, PRLR, PIK3CG, CCL21A	51	1270	17911	1.93573	1	0.731695	0.693067
GOTERM_BP_FAT	GO:0051272~positive regulation of cellular component movement	4	6.89655	0.144584	C3AR1, IGF1, CCL21A, CCR2	51	472	17911	2.97624	1	0.747424	0.707966
GOTERM_BP_FAT	GO:0040017~positive regulation of locomotion	4	6.89655	0.145887	C3AR1, IGF1, CCL21A, CCR2	51	474	17911	2.96368	1	0.749714	0.710135
GOTERM_BP_FAT	GO:0050790~regulation of catalytic activity	8	13.7931	0.177813	IGHM, CAV2, IGF1, TLR4, PRLR, PIK3CG, CCL21A, RASGRP3	51	1662	17911	1.69047	1	0.848194	0.803416
GOTERM_BP_FAT	GO:0042113~B cell activation	3	5.17241	0.187906	CD86, IGHM, TLR4	51	284	17911	3.70982	1	0.875368	0.829155
GOTERM_BP_FAT	GO:0002521~leukocyte differentiation	4	6.89655	0.193744	CD86, IGHM, IL1RL2, CCR2	51	544	17911	2.58232	1	0.888122	0.841236
GOTERM_BP_FAT	GO:0032940~secretion by cell	5	8.62069	0.263698	P2RY12, IGF1, CD36, TLR4, CCR2	51	935	17911	1.87805	1	1	0.947621
GOTERM_BP_FAT	GO:0051130~positive regulation of cellular component organization	6	10.3448	0.2704	IGHM, IGF1, CD36, HNMT, TLR4, CCL21A	51	1253	17911	1.68171	1	1	0.947621
GOTERM_BP_FAT	GO:0030098~lymphocyte differentiation	3	5.17241	0.277496	IGHM, IL1RL2, CCR2	51	371	17911	2.83986	1	1	0.947621
GOTERM_BP_FAT	GO:1903706~regulation of hemopoiesis	3	5.17241	0.282689	IL1RL2, LMO2, CCR2	51	376	17911	2.8021	1	1	0.947621
GOTERM_BP_FAT	GO:0018193~peptidyl-amino acid modification	5	8.62069	0.300228	IGHM, CAV2, IGF1, CD36, TLR4	51	993	17911	1.76836	1	1	0.947621
GOTERM_BP_FAT	GO:0002683~negative regulation of immune system process	3	5.17241	0.311711	CD86, LMO2, CCR2	51	404	17911	2.60789	1	1	0.947621
GOTERM_BP_FAT	GO:0065009~regulation of molecular function	8	13.7931	0.418205	IGHM, CAV2, IGF1, TLR4, PRLR, PIK3CG, CCL21A, RASGRP3	51	2201	17911	1.2765	1	1	0.947621
GOTERM_BP_FAT	GO:0051641~cellular localization	8	13.7931	0.47026	IGHM, CAV2, IGF1, CD36, HNMT, TLR4, PIK3CG, CCL21A	51	2310	17911	1.21626	1	1	0.947621
GOTERM_BP_FAT	GO:0046907~intracellular transport	5	8.62069	0.498579	IGHM, IGF1, CD36, HNMT, TLR4	51	1304	17911	1.34661	1	1	0.947621
GOTERM_BP_FAT	GO:0007600~sensory perception	6	10.3448	0.515956	EDNRB, LUM, IGF1, CD36, TLR4, CCR2	51	1691	17911	1.24611	1	1	0.947621
GOTERM_BP_FAT	GO:0048585~negative regulation of response to stimulus	5	8.62069	0.526498	CX3CR1, CAV2, IGF1, TLR4, CCR2	51	1350	17911	1.30073	1	1	0.947621
GOTERM_BP_FAT	GO:0051649~establishment of localization in cell	6	10.3448	0.532665	IGHM, IGF1, CD36, HNMT, TLR4, CCL21A	51	1722	17911	1.22368	1	1	0.947621
Annotation Cluster 6	Enrichment Score: 1.8999461544614007
GOTERM_BP_FAT	GO:0032103~positive regulation of response to external stimulus	5	8.62069	0.00675252	C3AR1, TLR4, PIK3CG, CCL21A, CCR2	51	270	17911	6.50363	1	0.126859	0.120162
GOTERM_BP_FAT	GO:0031349~positive regulation of defense response	5	8.62069	0.00756489	CD86, TRIL, TLR4, PIK3CG, CCR2	51	279	17911	6.29384	1	0.133375	0.126334
GOTERM_BP_FAT	GO:0050729~positive regulation of inflammatory response	3	5.17241	0.0390745	TLR4, PIK3CG, CCR2	51	112	17911	9.40704	1	0.343783	0.325634
Annotation Cluster 7	Enrichment Score: 1.8173254595394341
GOTERM_BP_FAT	GO:0033993~response to lipid	10	17.2414	0.00150962	REN1, CX3CR1, CD86, BCHE, EDNRB, CYBB, IGF1, CD36, HNMT, TLR4	51	991	17911	3.54386	0.968701	0.0519985	0.0492534
GOTERM_BP_FAT	GO:0071222~cellular response to lipopolysaccharide	5	8.62069	0.00427357	CX3CR1, CD86, EDNRB, CD36, TLR4	51	237	17911	7.4092	0.999946	0.101529	0.0961688
GOTERM_BP_FAT	GO:0008284~positive regulation of cell proliferation	9	15.5172	0.00429681	CX3CR1, CD86, IGHM, EDNRB, CAV2, C3AR1, IGF1, TLR4, CCR2	51	943	17911	3.35182	0.999948	0.101529	0.0961688
GOTERM_BP_FAT	GO:0071219~cellular response to molecule of bacterial origin	5	8.62069	0.00480567	CX3CR1, CD86, EDNRB, CD36, TLR4	51	245	17911	7.16727	0.999984	0.108716	0.102977
GOTERM_BP_FAT	GO:0032496~response to lipopolysaccharide	6	10.3448	0.00503149	REN1, CX3CR1, CD86, EDNRB, CD36, TLR4	51	400	17911	5.26794	0.999991	0.10983	0.104032
GOTERM_BP_FAT	GO:0002237~response to molecule of bacterial origin	6	10.3448	0.00580929	REN1, CX3CR1, CD86, EDNRB, CD36, TLR4	51	414	17911	5.0898	0.999998	0.119954	0.113621
GOTERM_BP_FAT	GO:0071216~cellular response to biotic stimulus	5	8.62069	0.00632736	CX3CR1, CD86, EDNRB, CD36, TLR4	51	265	17911	6.62634	1	0.124437	0.117868
GOTERM_BP_FAT	GO:0009607~response to biotic stimulus	9	15.5172	0.00974896	APOBEC1, REN1, CX3CR1, CD86, IGHM, EDNRB, CD36, HNMT, TLR4	51	1084	17911	2.91583	1	0.156347	0.148093
GOTERM_BP_FAT	GO:0009617~response to bacterium	7	12.069	0.0106564	REN1, CX3CR1, CD86, IGHM, EDNRB, CD36, TLR4	51	672	17911	3.65829	1	0.163679	0.155038
GOTERM_BP_FAT	GO:0002274~myeloid leukocyte activation	4	6.89655	0.0107834	CX3CR1, CD86, TLR4, CCR2	51	164	17911	8.56576	1	0.163679	0.155038
GOTERM_BP_FAT	GO:0051241~negative regulation of multicellular organismal process	9	15.5172	0.0140845	CX3CR1, CD86, HPGDS, EDNRB, LMO2, IGF1, CD36, TLR4, CCR2	51	1157	17911	2.73186	1	0.193303	0.183098
GOTERM_BP_FAT	GO:0051707~response to other organism	8	13.7931	0.0231105	APOBEC1, REN1, CX3CR1, CD86, IGHM, EDNRB, CD36, TLR4	51	1027	17911	2.7357	1	0.264774	0.250796
GOTERM_BP_FAT	GO:0043207~response to external biotic stimulus	8	13.7931	0.0232197	APOBEC1, REN1, CX3CR1, CD86, IGHM, EDNRB, CD36, TLR4	51	1028	17911	2.73304	1	0.264774	0.250796
GOTERM_BP_FAT	GO:0071396~cellular response to lipid	6	10.3448	0.024189	CX3CR1, CD86, EDNRB, IGF1, CD36, TLR4	51	592	17911	3.55942	1	0.268672	0.254488
GOTERM_BP_FAT	GO:0051093~negative regulation of developmental process	7	12.069	0.0294309	CX3CR1, CD86, EDNRB, LMO2, IGF1, CD36, CCR2	51	845	17911	2.90932	1	0.298476	0.282719
GOTERM_BP_FAT	GO:0002366~leukocyte activation involved in immune response	4	6.89655	0.0299763	CX3CR1, CD86, TLR4, CCR2	51	242	17911	5.80489	1	0.300547	0.28468
GOTERM_BP_FAT	GO:0002263~cell activation involved in immune response	4	6.89655	0.0306107	CX3CR1, CD86, TLR4, CCR2	51	244	17911	5.75731	1	0.302413	0.286448
GOTERM_BP_FAT	GO:0098542~defense response to other organism	5	8.62069	0.0924328	APOBEC1, CD86, IGHM, CD36, TLR4	51	616	17911	2.85062	1	0.566207	0.536315
GOTERM_BP_FAT	GO:0022008~neurogenesis	8	13.7931	0.168832	P2RY12, CX3CR1, BCHE, IMPACT, EDNRB, IGF1, TLR4, CCR2	51	1638	17911	1.71524	1	0.820203	0.776902
GOTERM_BP_FAT	GO:0003008~system process	11	18.9655	0.211742	REN1, CX3CR1, BCHE, EDNRB, LUM, C3AR1, IGF1, CD36, FGFBP3, TLR4, CCR2	51	2696	17911	1.43292	1	0.932355	0.883134
Annotation Cluster 8	Enrichment Score: 1.7263550118204134
GOTERM_CC_FAT	GO:0009897~external side of plasma membrane	8	13.7931	5.92938e-05	ADGRE1, P2RY12, CD86, IGHM, CLEC14A, CD36, TLR4, CCR2	44	340	14413	7.70749	0.00779646	0.00782678	0.00782678
GOTERM_BP_FAT	GO:0001819~positive regulation of cytokine production	7	12.069	0.000558507	IL1RL2, LUM, C3AR1, CYBB, CD36, TLR4, CCR2	51	371	17911	6.62634	0.722244	0.0274641	0.0260142
GOTERM_BP_FAT	GO:0001817~regulation of cytokine production	8	13.7931	0.000912373	IL1RL2, LUM, TRIL, C3AR1, CYBB, CD36, TLR4, CCR2	51	564	17911	4.9815	0.876686	0.0394558	0.0373728
GOTERM_BP_FAT	GO:0032760~positive regulation of tumor necrosis factor production	4	6.89655	0.0011096	CYBB, CD36, TLR4, CCR2	51	73	17911	19.2436	0.921584	0.0454144	0.0430169
GOTERM_BP_FAT	GO:1903557~positive regulation of tumor necrosis factor superfamily cytokine production	4	6.89655	0.00115422	CYBB, CD36, TLR4, CCR2	51	74	17911	18.9836	0.929219	0.0456118	0.0432038
GOTERM_BP_FAT	GO:0001816~cytokine production	8	13.7931	0.00152003	IL1RL2, LUM, TRIL, C3AR1, CYBB, CD36, TLR4, CCR2	51	616	17911	4.56099	0.96944	0.0519985	0.0492534
GOTERM_BP_FAT	GO:0072593~reactive oxygen species metabolic process	5	8.62069	0.00402315	PON3, CYBB, IGF1, CD36, TLR4	51	233	17911	7.5364	0.999903	0.0991511	0.0939167
GOTERM_BP_FAT	GO:0045765~regulation of angiogenesis	5	8.62069	0.00408479	CX3CR1, C3AR1, CYBB, CD36, CCR2	51	234	17911	7.50419	0.999916	0.0995994	0.0943413
GOTERM_BP_FAT	GO:0032640~tumor necrosis factor production	4	6.89655	0.00436108	CYBB, CD36, TLR4, CCR2	51	118	17911	11.905	0.999956	0.101996	0.0966113
GOTERM_BP_FAT	GO:0032680~regulation of tumor necrosis factor production	4	6.89655	0.00500814	CYBB, CD36, TLR4, CCR2	51	124	17911	11.3289	0.99999	0.10983	0.104032
GOTERM_BP_FAT	GO:1903555~regulation of tumor necrosis factor superfamily cytokine production	4	6.89655	0.005236	CYBB, CD36, TLR4, CCR2	51	126	17911	11.1491	0.999994	0.113216	0.107239
GOTERM_BP_FAT	GO:0042060~wound healing	6	10.3448	0.00535511	P2RY12, MMRN1, IGF1, CD36, TLR4, CCR2	51	406	17911	5.19009	0.999996	0.114709	0.108654
GOTERM_BP_FAT	GO:0071706~tumor necrosis factor superfamily cytokine production	4	6.89655	0.00547003	CYBB, CD36, TLR4, CCR2	51	128	17911	10.9749	0.999997	0.116086	0.109958
GOTERM_BP_FAT	GO:1901342~regulation of vasculature development	5	8.62069	0.00576273	CX3CR1, C3AR1, CYBB, CD36, CCR2	51	258	17911	6.80613	0.999998	0.119954	0.113621
GOTERM_BP_FAT	GO:0002697~regulation of immune effector process	6	10.3448	0.00622855	IGHM, CFH, TRIL, CD36, TLR4, CCR2	51	421	17911	5.00517	0.999999	0.124437	0.117868
GOTERM_BP_FAT	GO:0009611~response to wounding	6	10.3448	0.0145354	P2RY12, MMRN1, IGF1, CD36, TLR4, CCR2	51	519	17911	4.06007	1	0.193693	0.183468
GOTERM_CC_FAT	GO:0048471~perinuclear region of cytoplasm	7	12.069	0.0179075	CX3CR1, IGHM, CAV2, CYBB, TLR4, CCR2, RASGRP3	44	709	14413	3.2341	0.90793	0.273669	0.273669
GOTERM_BP_FAT	GO:0071396~cellular response to lipid	6	10.3448	0.024189	CX3CR1, CD86, EDNRB, IGF1, CD36, TLR4	51	592	17911	3.55942	1	0.268672	0.254488
GOTERM_BP_FAT	GO:1903409~reactive oxygen species biosynthetic process	3	5.17241	0.0283582	CYBB, IGF1, TLR4	51	94	17911	11.2084	1	0.290165	0.274847
GOTERM_BP_FAT	GO:0051046~regulation of secretion	6	10.3448	0.0574766	P2RY12, EDNRB, IGF1, CD36, TLR4, CCR2	51	751	17911	2.80583	1	0.434773	0.411821
GOTERM_BP_FAT	GO:0046903~secretion	7	12.069	0.0777247	P2RY12, EDNRB, IGF1, CD36, TLR4, PRLR, CCR2	51	1076	17911	2.28473	1	0.517864	0.490524
GOTERM_BP_FAT	GO:0002699~positive regulation of immune effector process	3	5.17241	0.0933796	CD36, TLR4, CCR2	51	184	17911	5.72602	1	0.566207	0.536315
GOTERM_BP_FAT	GO:0001101~response to acid chemical	4	6.89655	0.0950414	BCHE, CYBB, CD36, TLR4	51	390	17911	3.60201	1	0.570585	0.540463
GOTERM_BP_FAT	GO:0009628~response to abiotic stimulus	7	12.069	0.09878	APOBEC1, IMPACT, CYBB, IGF1, CD36, HNMT, TLR4	51	1148	17911	2.14144	1	0.583515	0.55271
GOTERM_BP_FAT	GO:1903530~regulation of secretion by cell	5	8.62069	0.130202	P2RY12, IGF1, CD36, TLR4, CCR2	51	699	17911	2.51213	1	0.701085	0.664073
GOTERM_BP_FAT	GO:0022603~regulation of anatomical structure morphogenesis	6	10.3448	0.159859	CX3CR1, IGHM, C3AR1, CYBB, CD36, CCR2	51	1033	17911	2.03986	1	0.791353	0.749575
GOTERM_BP_FAT	GO:0022008~neurogenesis	8	13.7931	0.168832	P2RY12, CX3CR1, BCHE, IMPACT, EDNRB, IGF1, TLR4, CCR2	51	1638	17911	1.71524	1	0.820203	0.776902
GOTERM_BP_FAT	GO:0048871~multicellular organismal homeostasis	3	5.17241	0.24531	EDNRB, TLR4, CCR2	51	340	17911	3.09879	1	1	0.947621
GOTERM_BP_FAT	GO:0032940~secretion by cell	5	8.62069	0.263698	P2RY12, IGF1, CD36, TLR4, CCR2	51	935	17911	1.87805	1	1	0.947621
GOTERM_BP_FAT	GO:0033554~cellular response to stress	7	12.069	0.33191	IMPACT, TNFRSF19, CYBB, CD36, TLR4, HAPLN1, CCL21A	51	1690	17911	1.45466	1	1	0.947621
GOTERM_BP_FAT	GO:0051051~negative regulation of transport	3	5.17241	0.418609	P2RY12, CD36, CCR2	51	510	17911	2.06586	1	1	0.947621
GOTERM_BP_FAT	GO:0007600~sensory perception	6	10.3448	0.515956	EDNRB, LUM, IGF1, CD36, TLR4, CCR2	51	1691	17911	1.24611	1	1	0.947621
GOTERM_BP_FAT	GO:0010605~negative regulation of macromolecule metabolic process	6	10.3448	0.809601	APOBEC1, IMPACT, EDNRB, IGF1, CD36, TLR4	51	2372	17911	0.888354	1	1	0.947621
Annotation Cluster 9	Enrichment Score: 1.6263276005459388
GOTERM_BP_FAT	GO:0006954~inflammatory response	11	18.9655	6.11323e-06	CX3CR1, IL1RL2, EDNRB, CFH, TRIL, C3AR1, CYBB, TLR4, PIK3CG, CCL21A, CCR2	51	613	17911	6.30205	0.0139199	0.00397265	0.00376292
GOTERM_BP_FAT	GO:0006952~defense response	15	25.8621	3.59329e-05	APOBEC1, CD86, CX3CR1, IGHM, CFH, TRIL, CYBB, PIK3CG, IL1RL2, EDNRB, C3AR1, CD36, TLR4, CCL21A, CCR2	51	1481	17911	3.55702	0.0790924	0.00946048	0.00896104
GOTERM_BP_FAT	GO:0048246~macrophage chemotaxis	4	6.89655	0.000105283	CX3CR1, EDNRB, C3AR1, CCL21A	51	33	17911	42.5692	0.214493	0.0120654	0.0114284
GOTERM_BP_FAT	GO:0050900~leukocyte migration	7	12.069	0.000189557	P2RY12, CX3CR1, EDNRB, GCNT1, C3AR1, CCL21A, CCR2	51	303	17911	8.11344	0.352538	0.0160187	0.015173
GOTERM_BP_FAT	GO:0032101~regulation of response to external stimulus	10	17.2414	0.000243433	CX3CR1, IL1RL2, EDNRB, CFH, C3AR1, CD36, TLR4, PIK3CG, CCL21A, CCR2	51	769	17911	4.56692	0.427796	0.0164102	0.0155439
GOTERM_BP_FAT	GO:0097529~myeloid leukocyte migration	5	8.62069	0.00109908	CX3CR1, EDNRB, C3AR1, CCL21A, CCR2	51	163	17911	10.7729	0.919667	0.0454144	0.0430169
GOTERM_BP_FAT	GO:0001525~angiogenesis	7	12.069	0.00141631	CX3CR1, C3AR1, CYBB, CLEC14A, CD36, PIK3CG, CCR2	51	444	17911	5.53688	0.961222	0.0511937	0.0484911
GOTERM_BP_FAT	GO:0030595~leukocyte chemotaxis	5	8.62069	0.0021616	CX3CR1, EDNRB, C3AR1, CCL21A, CCR2	51	196	17911	8.95908	0.993	0.0678682	0.0642853
GOTERM_MF_FAT	GO:0004896~cytokine receptor activity	4	6.89655	0.0023396	CX3CR1, IL1RL2, PRLR, CCR2	50	91	16866	14.8273	0.512809	0.718257	0.718257
GOTERM_BP_FAT	GO:0001944~vasculature development	8	13.7931	0.00259511	CX3CR1, C3AR1, CYBB, CLEC14A, IGF1, CD36, PIK3CG, CCR2	51	677	17911	4.15003	0.997416	0.0793066	0.0751198
GOTERM_BP_FAT	GO:0048514~blood vessel morphogenesis	7	12.069	0.0037671	CX3CR1, C3AR1, CYBB, CLEC14A, CD36, PIK3CG, CCR2	51	540	17911	4.55254	0.999826	0.0970134	0.0918919
GOTERM_BP_FAT	GO:0045765~regulation of angiogenesis	5	8.62069	0.00408479	CX3CR1, C3AR1, CYBB, CD36, CCR2	51	234	17911	7.50419	0.999916	0.0995994	0.0943413
GOTERM_BP_FAT	GO:1901342~regulation of vasculature development	5	8.62069	0.00576273	CX3CR1, C3AR1, CYBB, CD36, CCR2	51	258	17911	6.80613	0.999998	0.119954	0.113621
GOTERM_BP_FAT	GO:0006874~cellular calcium ion homeostasis	6	10.3448	0.00580929	EDNRB, C3AR1, CD36, PIK3CG, CCL21A, CCR2	51	414	17911	5.0898	0.999998	0.119954	0.113621
GOTERM_BP_FAT	GO:0060326~cell chemotaxis	5	8.62069	0.00600039	CX3CR1, EDNRB, C3AR1, CCL21A, CCR2	51	261	17911	6.72789	0.999999	0.121707	0.115282
GOTERM_BP_FAT	GO:0055074~calcium ion homeostasis	6	10.3448	0.00666878	EDNRB, C3AR1, CD36, PIK3CG, CCL21A, CCR2	51	428	17911	4.92331	1	0.126321	0.119652
GOTERM_BP_FAT	GO:0032103~positive regulation of response to external stimulus	5	8.62069	0.00675252	C3AR1, TLR4, PIK3CG, CCL21A, CCR2	51	270	17911	6.50363	1	0.126859	0.120162
GOTERM_BP_FAT	GO:0072503~cellular divalent inorganic cation homeostasis	6	10.3448	0.0070632	EDNRB, C3AR1, CD36, PIK3CG, CCL21A, CCR2	51	434	17911	4.85525	1	0.130296	0.123417
GOTERM_BP_FAT	GO:0007204~positive regulation of cytosolic calcium ion concentration	5	8.62069	0.0079458	EDNRB, C3AR1, CD36, PIK3CG, CCL21A	51	283	17911	6.20488	1	0.137968	0.130684
GOTERM_BP_FAT	GO:0030155~regulation of cell adhesion	7	12.069	0.00843404	CD86, IL1RL2, IGF1, CD36, PRLR, CCL21A, CCR2	51	639	17911	3.84722	1	0.14426	0.136644
GOTERM_BP_FAT	GO:0001568~blood vessel development	7	12.069	0.00855822	CX3CR1, C3AR1, CYBB, CLEC14A, CD36, PIK3CG, CCR2	51	641	17911	3.83521	1	0.144969	0.137316
GOTERM_BP_FAT	GO:0072507~divalent inorganic cation homeostasis	6	10.3448	0.00880554	EDNRB, C3AR1, CD36, PIK3CG, CCL21A, CCR2	51	458	17911	4.60082	1	0.145985	0.138278
GOTERM_BP_FAT	GO:0019216~regulation of lipid metabolic process	5	8.62069	0.0115782	APOBEC1, IGF1, CD36, PIK3CG, CCL21A	51	316	17911	5.5569	1	0.17232	0.163223
GOTERM_BP_FAT	GO:0051480~regulation of cytosolic calcium ion concentration	5	8.62069	0.0118275	EDNRB, C3AR1, CD36, PIK3CG, CCL21A	51	318	17911	5.52195	1	0.172667	0.163551
KEGG_PATHWAY	mmu04060:Cytokine-cytokine receptor interaction	5	8.62069	0.0122328	CX3CR1, TNFRSF19, PRLR, CCL21A, CCR2	30	242	7691	5.29683	0.790523	0.782897	0.782897
GOTERM_BP_FAT	GO:0002685~regulation of leukocyte migration	4	6.89655	0.0122586	P2RY12, C3AR1, CCL21A, CCR2	51	172	17911	8.16735	1	0.175605	0.166334
GOTERM_BP_FAT	GO:0006875~cellular metal ion homeostasis	6	10.3448	0.0144253	EDNRB, C3AR1, CD36, PIK3CG, CCL21A, CCR2	51	518	17911	4.06791	1	0.193693	0.183468
GOTERM_BP_FAT	GO:0008217~regulation of blood pressure	4	6.89655	0.0151074	REN1, EDNRB, C3AR1, CD36	51	186	17911	7.5526	1	0.199	0.188495
GOTERM_BP_FAT	GO:0016337~single organismal cell-cell adhesion	7	12.069	0.016307	P2RY12, CD86, IL1RL2, GCNT1, IGF1, CCL21A, CCR2	51	738	17911	3.33113	1	0.212361	0.20115
GOTERM_BP_FAT	GO:0006935~chemotaxis	6	10.3448	0.0164963	CX3CR1, EDNRB, C3AR1, PIK3CG, CCL21A, CCR2	51	536	17911	3.9313	1	0.213613	0.202335
GOTERM_BP_FAT	GO:0042330~taxis	6	10.3448	0.016738	CX3CR1, EDNRB, C3AR1, PIK3CG, CCL21A, CCR2	51	538	17911	3.91668	1	0.213778	0.202493
GOTERM_BP_FAT	GO:0016477~cell migration	9	15.5172	0.0171487	P2RY12, CX3CR1, EDNRB, GCNT1, C3AR1, CLEC14A, IGF1, CCL21A, CCR2	51	1199	17911	2.63617	1	0.217154	0.20569
GOTERM_BP_FAT	GO:0055082~cellular chemical homeostasis	7	12.069	0.0188	EDNRB, C3AR1, IGF1, CD36, PIK3CG, CCL21A, CCR2	51	762	17911	3.22621	1	0.227988	0.215952
GOTERM_BP_FAT	GO:0098602~single organism cell adhesion	7	12.069	0.022766	P2RY12, CD86, IL1RL2, GCNT1, IGF1, CCL21A, CCR2	51	796	17911	3.08841	1	0.263533	0.249621
GOTERM_BP_FAT	GO:0030003~cellular cation homeostasis	6	10.3448	0.0234221	EDNRB, C3AR1, CD36, PIK3CG, CCL21A, CCR2	51	587	17911	3.58974	1	0.265682	0.251656
GOTERM_BP_FAT	GO:0055065~metal ion homeostasis	6	10.3448	0.0240343	EDNRB, C3AR1, CD36, PIK3CG, CCL21A, CCR2	51	591	17911	3.56544	1	0.268672	0.254488
GOTERM_BP_FAT	GO:0040011~locomotion	10	17.2414	0.0241708	P2RY12, CX3CR1, EDNRB, GCNT1, C3AR1, CLEC14A, IGF1, PIK3CG, CCL21A, CCR2	51	1529	17911	2.2969	1	0.268672	0.254488
GOTERM_BP_FAT	GO:0002690~positive regulation of leukocyte chemotaxis	3	5.17241	0.0250988	C3AR1, CCL21A, CCR2	51	88	17911	11.9726	1	0.268815	0.254624
GOTERM_BP_FAT	GO:0006873~cellular ion homeostasis	6	10.3448	0.0257714	EDNRB, C3AR1, CD36, PIK3CG, CCL21A, CCR2	51	602	17911	3.50029	1	0.273463	0.259026
GOTERM_BP_FAT	GO:0048870~cell motility	9	15.5172	0.0319717	P2RY12, CX3CR1, EDNRB, GCNT1, C3AR1, CLEC14A, IGF1, CCL21A, CCR2	51	1348	17911	2.34478	1	0.313159	0.296626
GOTERM_BP_FAT	GO:0051674~localization of cell	9	15.5172	0.0319717	P2RY12, CX3CR1, EDNRB, GCNT1, C3AR1, CLEC14A, IGF1, CCL21A, CCR2	51	1348	17911	2.34478	1	0.313159	0.296626
GOTERM_BP_FAT	GO:0019725~cellular homeostasis	7	12.069	0.0326474	EDNRB, C3AR1, IGF1, CD36, PIK3CG, CCL21A, CCR2	51	866	17911	2.83877	1	0.317067	0.300329
GOTERM_BP_FAT	GO:0008015~blood circulation	5	8.62069	0.035539	REN1, EDNRB, C3AR1, CD36, FGFBP3	51	446	17911	3.93718	1	0.335063	0.317374
GOTERM_BP_FAT	GO:0003013~circulatory system process	5	8.62069	0.0365407	REN1, EDNRB, C3AR1, CD36, FGFBP3	51	450	17911	3.90218	1	0.338039	0.320193
KEGG_PATHWAY	mmu04062:Chemokine signaling pathway	4	6.89655	0.0366244	CX3CR1, PIK3CG, CCL21A, CCR2	30	196	7691	5.23197	0.991249	1	1
GOTERM_BP_FAT	GO:0007186~G-protein coupled receptor signaling pathway	11	18.9655	0.037029	ADGRE1, P2RY12, CX3CR1, EDNRB, GPR34, CAV2, APLNR, C3AR1, PIK3CG, CCL21A, CCR2	51	1919	17911	2.01311	1	0.339645	0.321715
GOTERM_BP_FAT	GO:0002688~regulation of leukocyte chemotaxis	3	5.17241	0.037195	C3AR1, CCL21A, CCR2	51	109	17911	9.66595	1	0.339645	0.321715
GOTERM_BP_FAT	GO:0055080~cation homeostasis	6	10.3448	0.0381037	EDNRB, C3AR1, CD36, PIK3CG, CCL21A, CCR2	51	669	17911	3.14974	1	0.343783	0.325634
GOTERM_BP_FAT	GO:0034097~response to cytokine	6	10.3448	0.0391481	CX3CR1, CD86, HNMT, PRLR, CCL21A, CCR2	51	674	17911	3.12637	1	0.343783	0.325634
GOTERM_BP_FAT	GO:0098771~inorganic ion homeostasis	6	10.3448	0.0415076	EDNRB, C3AR1, CD36, PIK3CG, CCL21A, CCR2	51	685	17911	3.07617	1	0.353441	0.334782
GOTERM_BP_FAT	GO:0021700~developmental maturation	4	6.89655	0.0432358	REN1, EDNRB, IGF1, CCL21A	51	280	17911	5.01709	1	0.361666	0.342573
GOTERM_BP_FAT	GO:0007399~nervous system development	12	20.6897	0.0444814	REN1, P2RY12, CX3CR1, BCHE, IMPACT, EDNRB, IGF1, HNMT, PCDH18, TLR4, HAPLN1, CCR2	51	2261	17911	1.86393	1	0.365417	0.346126
GOTERM_BP_FAT	GO:0050801~ion homeostasis	6	10.3448	0.0503202	EDNRB, C3AR1, CD36, PIK3CG, CCL21A, CCR2	51	723	17911	2.91449	1	0.401861	0.380645
GOTERM_BP_FAT	GO:0002687~positive regulation of leukocyte migration	3	5.17241	0.0510761	C3AR1, CCL21A, CCR2	51	130	17911	8.10452	1	0.40229	0.381052
GOTERM_BP_FAT	GO:0050921~positive regulation of chemotaxis	3	5.17241	0.0524825	C3AR1, CCL21A, CCR2	51	132	17911	7.98173	1	0.409149	0.387549
GOTERM_BP_FAT	GO:0030334~regulation of cell migration	6	10.3448	0.0551147	P2RY12, CX3CR1, C3AR1, IGF1, CCL21A, CCR2	51	742	17911	2.83986	1	0.422485	0.400181
GOTERM_MF_FAT	GO:0008528~G-protein coupled peptide receptor activity	3	5.17241	0.0555556	CX3CR1, EDNRB, CCR2	50	131	16866	7.72489	1	1	1
GOTERM_MF_FAT	GO:0001653~peptide receptor activity	3	5.17241	0.0585873	CX3CR1, EDNRB, CCR2	50	135	16866	7.496	1	1	1
GOTERM_BP_FAT	GO:0019221~cytokine-mediated signaling pathway	4	6.89655	0.0625886	CX3CR1, PRLR, CCL21A, CCR2	51	326	17911	4.30915	1	0.461978	0.43759
GOTERM_BP_FAT	GO:0071345~cellular response to cytokine stimulus	5	8.62069	0.0641048	CX3CR1, CD86, PRLR, CCL21A, CCR2	51	542	17911	3.23982	1	0.466438	0.441814
GOTERM_BP_FAT	GO:2000145~regulation of cell motility	6	10.3448	0.0660589	P2RY12, CX3CR1, C3AR1, IGF1, CCL21A, CCR2	51	782	17911	2.6946	1	0.469128	0.444362
GOTERM_BP_FAT	GO:0040012~regulation of locomotion	6	10.3448	0.0772062	P2RY12, CX3CR1, C3AR1, IGF1, CCL21A, CCR2	51	819	17911	2.57287	1	0.515908	0.488672
GOTERM_BP_FAT	GO:0048878~chemical homeostasis	7	12.069	0.0847117	EDNRB, C3AR1, IGF1, CD36, PIK3CG, CCL21A, CCR2	51	1101	17911	2.23285	1	0.54529	0.516503
GOTERM_BP_FAT	GO:0051270~regulation of cellular component movement	6	10.3448	0.0859553	P2RY12, CX3CR1, C3AR1, IGF1, CCL21A, CCR2	51	846	17911	2.49075	1	0.547249	0.518358
GOTERM_BP_FAT	GO:0042592~homeostatic process	9	15.5172	0.0990407	EDNRB, LMO2, C3AR1, IGF1, CD36, TLR4, PIK3CG, CCL21A, CCR2	51	1707	17911	1.85165	1	0.583551	0.552744
GOTERM_BP_FAT	GO:0006928~movement of cell or subcellular component	9	15.5172	0.103432	P2RY12, CX3CR1, EDNRB, GCNT1, C3AR1, CLEC14A, IGF1, CCL21A, CCR2	51	1724	17911	1.83339	1	0.603559	0.571696
GOTERM_BP_FAT	GO:0050920~regulation of chemotaxis	3	5.17241	0.106482	C3AR1, CCL21A, CCR2	51	199	17911	5.29441	1	0.619434	0.586733
GOTERM_BP_FAT	GO:0051960~regulation of nervous system development	6	10.3448	0.113287	P2RY12, CX3CR1, IMPACT, EDNRB, IGF1, CCR2	51	922	17911	2.28544	1	0.644873	0.610829
GOTERM_BP_FAT	GO:0030335~positive regulation of cell migration	4	6.89655	0.128028	C3AR1, IGF1, CCL21A, CCR2	51	446	17911	3.14974	1	0.692853	0.656276
GOTERM_BP_FAT	GO:2000147~positive regulation of cell motility	4	6.89655	0.137492	C3AR1, IGF1, CCL21A, CCR2	51	461	17911	3.04725	1	0.721126	0.683057
GOTERM_BP_FAT	GO:0048646~anatomical structure formation involved in morphogenesis	7	12.069	0.138169	CX3CR1, C3AR1, CYBB, CLEC14A, CD36, PIK3CG, CCR2	51	1263	17911	1.94645	1	0.721375	0.683292
GOTERM_BP_FAT	GO:0051272~positive regulation of cellular component movement	4	6.89655	0.144584	C3AR1, IGF1, CCL21A, CCR2	51	472	17911	2.97624	1	0.747424	0.707966
GOTERM_BP_FAT	GO:0040017~positive regulation of locomotion	4	6.89655	0.145887	C3AR1, IGF1, CCL21A, CCR2	51	474	17911	2.96368	1	0.749714	0.710135
GOTERM_BP_FAT	GO:0060284~regulation of cell development	6	10.3448	0.147856	P2RY12, CX3CR1, IMPACT, EDNRB, IGF1, CCR2	51	1006	17911	2.09461	1	0.754758	0.714913
GOTERM_BP_FAT	GO:0032844~regulation of homeostatic process	4	6.89655	0.156449	EDNRB, LMO2, CD36, CCL21A	51	490	17911	2.86691	1	0.784559	0.743141
GOTERM_BP_FAT	GO:0022603~regulation of anatomical structure morphogenesis	6	10.3448	0.159859	CX3CR1, IGHM, C3AR1, CYBB, CD36, CCR2	51	1033	17911	2.03986	1	0.791353	0.749575
GOTERM_BP_FAT	GO:0060548~negative regulation of cell death	6	10.3448	0.163949	CX3CR1, IMPACT, EDNRB, IGF1, PIK3CG, CCL21A	51	1042	17911	2.02224	1	0.80359	0.761166
GOTERM_BP_FAT	GO:0022008~neurogenesis	8	13.7931	0.168832	P2RY12, CX3CR1, BCHE, IMPACT, EDNRB, IGF1, TLR4, CCR2	51	1638	17911	1.71524	1	0.820203	0.776902
GOTERM_BP_FAT	GO:0048468~cell development	10	17.2414	0.178372	REN1, P2RY12, CX3CR1, IMPACT, EDNRB, CAV2, IGF1, TLR4, CCL21A, CCR2	51	2278	17911	1.54169	1	0.848194	0.803416
KEGG_PATHWAY	mmu05200:Pathways in cancer	4	6.89655	0.184742	EDNRB, IGF1, PIK3CG, RASGRP3	30	395	7691	2.59612	1	1	1
GOTERM_BP_FAT	GO:0050767~regulation of neurogenesis	5	8.62069	0.197057	P2RY12, CX3CR1, IMPACT, EDNRB, CCR2	51	824	17911	2.13104	1	0.89971	0.852213
GOTERM_BP_FAT	GO:0042981~regulation of apoptotic process	7	12.069	0.230185	CX3CR1, EDNRB, IGF1, TLR4, CTSC, PIK3CG, CCL21A	51	1482	17911	1.65882	1	0.982465	0.930598
GOTERM_BP_FAT	GO:0043067~regulation of programmed cell death	7	12.069	0.237622	CX3CR1, EDNRB, IGF1, TLR4, CTSC, PIK3CG, CCL21A	51	1498	17911	1.6411	1	0.999319	0.946562
GOTERM_BP_FAT	GO:0043066~negative regulation of apoptotic process	5	8.62069	0.26432	CX3CR1, EDNRB, IGF1, PIK3CG, CCL21A	51	936	17911	1.87605	1	1	0.947621
GOTERM_BP_FAT	GO:0043069~negative regulation of programmed cell death	5	8.62069	0.273688	CX3CR1, EDNRB, IGF1, PIK3CG, CCL21A	51	951	17911	1.84646	1	1	0.947621
GOTERM_MF_FAT	GO:0004930~G-protein coupled receptor activity	8	13.7931	0.345724	ADGRE1, P2RY12, CX3CR1, EDNRB, GPR34, APLNR, C3AR1, CCR2	50	1969	16866	1.37052	1	1	1
GOTERM_BP_FAT	GO:0048699~generation of neurons	6	10.3448	0.424032	P2RY12, CX3CR1, BCHE, IMPACT, EDNRB, CCR2	51	1526	17911	1.38085	1	1	0.947621
Annotation Cluster 10	Enrichment Score: 1.5548320670690183
GOTERM_BP_FAT	GO:0006897~endocytosis	7	12.069	0.00328075	IGHM, CAV2, CD36, PIK3CG, CCL21A, CCR2, GULP1	51	525	17911	4.68261	0.999466	0.0905962	0.0858135
GOTERM_BP_FAT	GO:0006911~phagocytosis, engulfment	3	5.17241	0.0133825	IGHM, CD36, GULP1	51	63	17911	16.7236	1	0.1881	0.178169
GOTERM_BP_FAT	GO:0006909~phagocytosis	4	6.89655	0.0144681	IGHM, CD36, CCR2, GULP1	51	183	17911	7.67642	1	0.193693	0.183468
GOTERM_BP_FAT	GO:0010324~membrane invagination	3	5.17241	0.0167889	IGHM, CD36, GULP1	51	71	17911	14.8393	1	0.213778	0.202493
GOTERM_BP_FAT	GO:0016192~vesicle-mediated transport	8	13.7931	0.0423172	IGHM, SAMD9L, CAV2, CD36, PIK3CG, CCL21A, CCR2, GULP1	51	1168	17911	2.40545	1	0.356804	0.337967
GOTERM_BP_FAT	GO:0060627~regulation of vesicle-mediated transport	4	6.89655	0.132414	IGHM, CD36, CCL21A, CCR2	51	453	17911	3.10107	1	0.707445	0.670097
GOTERM_BP_FAT	GO:0061024~membrane organization	5	8.62069	0.218666	IGHM, SAMD9L, CAV2, CD36, GULP1	51	861	17911	2.03947	1	0.954633	0.904236
Annotation Cluster 11	Enrichment Score: 1.5116407022040024
GOTERM_CC_FAT	GO:0009986~cell surface	10	17.2414	0.00105357	ADGRE1, P2RY12, CD86, IGHM, CAV2, CLEC14A, CD36, TLR4, PRLR, CCR2	44	890	14413	3.68054	0.129898	0.046357	0.046357
GOTERM_BP_FAT	GO:0007166~cell surface receptor signaling pathway	15	25.8621	0.00301272	P2RY12, CX3CR1, IGHM, GPR34, CAV2, IGF1, PRLR, ADGRE1, ADAM12, C3AR1, CD36, FGFBP3, TLR4, CCL21A, CCR2	51	2278	17911	2.31253	0.999011	0.0863144	0.0817576
GOTERM_MF_FAT	GO:0004872~receptor activity	14	24.1379	0.0342785	P2RY12, CX3CR1, IGHM, GPR34, TNFRSF19, PRLR, ADGRE1, IL1RL2, EDNRB, C3AR1, APLNR, CD36, TLR4, CCR2	50	2634	16866	1.79289	0.999978	1	1
GOTERM_MF_FAT	GO:0060089~molecular transducer activity	14	24.1379	0.0342785	P2RY12, CX3CR1, IGHM, GPR34, TNFRSF19, PRLR, ADGRE1, IL1RL2, EDNRB, C3AR1, APLNR, CD36, TLR4, CCR2	50	2634	16866	1.79289	0.999978	1	1
GOTERM_BP_FAT	GO:0007186~G-protein coupled receptor signaling pathway	11	18.9655	0.037029	ADGRE1, P2RY12, CX3CR1, EDNRB, GPR34, CAV2, APLNR, C3AR1, PIK3CG, CCL21A, CCR2	51	1919	17911	2.01311	1	0.339645	0.321715
GOTERM_MF_FAT	GO:0038023~signaling receptor activity	13	22.4138	0.0408961	P2RY12, CX3CR1, IGHM, GPR34, PRLR, ADGRE1, IL1RL2, EDNRB, C3AR1, APLNR, CD36, TLR4, CCR2	50	2420	16866	1.81205	0.999997	1	1
GOTERM_MF_FAT	GO:0004888~transmembrane signaling receptor activity	12	20.6897	0.0659046	ADGRE1, P2RY12, CX3CR1, IGHM, IL1RL2, EDNRB, GPR34, APLNR, C3AR1, TLR4, PRLR, CCR2	50	2321	16866	1.74401	1	1	1
GOTERM_MF_FAT	GO:0099600~transmembrane receptor activity	12	20.6897	0.0735077	ADGRE1, P2RY12, CX3CR1, IGHM, IL1RL2, EDNRB, GPR34, APLNR, C3AR1, TLR4, PRLR, CCR2	50	2365	16866	1.71156	1	1	1
GOTERM_MF_FAT	GO:0004871~signal transducer activity	13	22.4138	0.0808588	P2RY12, CX3CR1, IGHM, GPR34, PRLR, ADGRE1, IL1RL2, EDNRB, C3AR1, APLNR, CD36, TLR4, CCR2	50	2694	16866	1.62775	1	1	1
GOTERM_MF_FAT	GO:0004930~G-protein coupled receptor activity	8	13.7931	0.345724	ADGRE1, P2RY12, CX3CR1, EDNRB, GPR34, APLNR, C3AR1, CCR2	50	1969	16866	1.37052	1	1	1
Annotation Cluster 12	Enrichment Score: 1.4123212792736453
GOTERM_BP_FAT	GO:0001944~vasculature development	8	13.7931	0.00259511	CX3CR1, C3AR1, CYBB, CLEC14A, IGF1, CD36, PIK3CG, CCR2	51	677	17911	4.15003	0.997416	0.0793066	0.0751198
GOTERM_BP_FAT	GO:0045785~positive regulation of cell adhesion	6	10.3448	0.00345553	CD86, IL1RL2, IGF1, CD36, CCL21A, CCR2	51	366	17911	5.75731	0.999643	0.0931775	0.0882584
GOTERM_BP_FAT	GO:0070371~ERK1 and ERK2 cascade	5	8.62069	0.00624453	IGF1, CD36, FGFBP3, TLR4, CCL21A	51	264	17911	6.65144	0.999999	0.124437	0.117868
GOTERM_BP_FAT	GO:0070372~regulation of ERK1 and ERK2 cascade	5	8.62069	0.00710602	IGF1, CD36, FGFBP3, TLR4, CCL21A	51	274	17911	6.40869	1	0.130296	0.123417
GOTERM_BP_FAT	GO:0019216~regulation of lipid metabolic process	5	8.62069	0.0115782	APOBEC1, IGF1, CD36, PIK3CG, CCL21A	51	316	17911	5.5569	1	0.17232	0.163223
GOTERM_BP_FAT	GO:0055082~cellular chemical homeostasis	7	12.069	0.0188	EDNRB, C3AR1, IGF1, CD36, PIK3CG, CCL21A, CCR2	51	762	17911	3.22621	1	0.227988	0.215952
GOTERM_BP_FAT	GO:0051050~positive regulation of transport	8	13.7931	0.0207969	P2RY12, IGHM, EDNRB, IGF1, CD36, HNMT, TLR4, CCL21A	51	1005	17911	2.79559	1	0.248264	0.235157
GOTERM_BP_FAT	GO:0019725~cellular homeostasis	7	12.069	0.0326474	EDNRB, C3AR1, IGF1, CD36, PIK3CG, CCL21A, CCR2	51	866	17911	2.83877	1	0.317067	0.300329
GOTERM_BP_FAT	GO:0045834~positive regulation of lipid metabolic process	3	5.17241	0.0711707	IGF1, CD36, CCL21A	51	157	17911	6.71075	1	0.486935	0.461229
KEGG_PATHWAY	mmu04152:AMPK signaling pathway	3	5.17241	0.0833747	IGF1, CD36, PIK3CG	30	128	7691	6.00859	0.999984	1	1
GOTERM_BP_FAT	GO:0048878~chemical homeostasis	7	12.069	0.0847117	EDNRB, C3AR1, IGF1, CD36, PIK3CG, CCL21A, CCR2	51	1101	17911	2.23285	1	0.54529	0.516503
GOTERM_BP_FAT	GO:0051130~positive regulation of cellular component organization	6	10.3448	0.2704	IGHM, IGF1, CD36, HNMT, TLR4, CCL21A	51	1253	17911	1.68171	1	1	0.947621
GOTERM_BP_FAT	GO:0006811~ion transport	6	10.3448	0.326329	P2RY12, CYBB, IGF1, CD36, PIK3CG, CCL21A	51	1354	17911	1.55626	1	1	0.947621
GOTERM_BP_FAT	GO:0051641~cellular localization	8	13.7931	0.47026	IGHM, CAV2, IGF1, CD36, HNMT, TLR4, PIK3CG, CCL21A	51	2310	17911	1.21626	1	1	0.947621
GOTERM_BP_FAT	GO:0051649~establishment of localization in cell	6	10.3448	0.532665	IGHM, IGF1, CD36, HNMT, TLR4, CCL21A	51	1722	17911	1.22368	1	1	0.947621
Annotation Cluster 13	Enrichment Score: 1.2918660158861512
GOTERM_BP_FAT	GO:0043410~positive regulation of MAPK cascade	9	15.5172	4.12761e-05	IGHM, CAV2, TNFRSF19, IGF1, CD36, FGFBP3, TLR4, PIK3CG, CCL21A	51	467	17911	6.76823	0.0903069	0.00946048	0.00896104
GOTERM_BP_FAT	GO:0043408~regulation of MAPK cascade	10	17.2414	9.1152e-05	REN1, IGHM, CAV2, TNFRSF19, IGF1, CD36, FGFBP3, TLR4, PIK3CG, CCL21A	51	675	17911	5.2029	0.188622	0.0120441	0.0114082
GOTERM_BP_FAT	GO:0000165~MAPK cascade	9	15.5172	0.000602633	IGHM, CAV2, TNFRSF19, IGF1, CD36, FGFBP3, TLR4, PIK3CG, CCL21A	51	691	17911	4.57419	0.748988	0.0278025	0.0263347
GOTERM_BP_FAT	GO:0023014~signal transduction by protein phosphorylation	9	15.5172	0.000625941	IGHM, CAV2, TNFRSF19, IGF1, CD36, FGFBP3, TLR4, PIK3CG, CCL21A	51	695	17911	4.54786	0.762059	0.0281305	0.0266455
GOTERM_BP_FAT	GO:1902533~positive regulation of intracellular signal transduction	9	15.5172	0.00334741	IGHM, CAV2, TNFRSF19, IGF1, CD36, FGFBP3, TLR4, PIK3CG, CCL21A	51	905	17911	3.49256	0.999542	0.0913366	0.0865147
GOTERM_BP_FAT	GO:0070371~ERK1 and ERK2 cascade	5	8.62069	0.00624453	IGF1, CD36, FGFBP3, TLR4, CCL21A	51	264	17911	6.65144	0.999999	0.124437	0.117868
GOTERM_BP_FAT	GO:0070372~regulation of ERK1 and ERK2 cascade	5	8.62069	0.00710602	IGF1, CD36, FGFBP3, TLR4, CCL21A	51	274	17911	6.40869	1	0.130296	0.123417
GOTERM_BP_FAT	GO:0009967~positive regulation of signal transduction	10	17.2414	0.0103907	IGHM, CAV2, TNFRSF19, IGF1, CD36, FGFBP3, TLR4, CTSC, PIK3CG, CCL21A	51	1328	17911	2.64455	1	0.16312	0.154509
GOTERM_BP_FAT	GO:0043123~positive regulation of I-kappaB kinase/NF-kappaB signaling	4	6.89655	0.0106067	TNFRSF19, CD36, TLR4, CCL21A	51	163	17911	8.61831	1	0.163679	0.155038
GOTERM_BP_FAT	GO:0070374~positive regulation of ERK1 and ERK2 cascade	4	6.89655	0.0159844	CD36, FGFBP3, TLR4, CCL21A	51	190	17911	7.3936	1	0.20935	0.198298
GOTERM_BP_FAT	GO:0043122~regulation of I-kappaB kinase/NF-kappaB signaling	4	6.89655	0.0229188	TNFRSF19, CD36, TLR4, CCL21A	51	218	17911	6.44396	1	0.263969	0.250034
GOTERM_BP_FAT	GO:1902531~regulation of intracellular signal transduction	10	17.2414	0.0263341	REN1, IGHM, CAV2, TNFRSF19, IGF1, CD36, FGFBP3, TLR4, PIK3CG, CCL21A	51	1552	17911	2.26286	1	0.278146	0.263462
GOTERM_BP_FAT	GO:0007249~I-kappaB kinase/NF-kappaB signaling	4	6.89655	0.026614	TNFRSF19, CD36, TLR4, CCL21A	51	231	17911	6.08132	1	0.279813	0.265041
GOTERM_BP_FAT	GO:0071822~protein complex subunit organization	9	15.5172	0.0407692	IMPACT, CAV2, LUM, CD36, HAO2, TLR4, PRLR, KCTD12B, CCL21A	51	1414	17911	2.23534	1	0.351289	0.332744
GOTERM_BP_FAT	GO:0046330~positive regulation of JNK cascade	3	5.17241	0.046942	TNFRSF19, TLR4, CCL21A	51	124	17911	8.49668	1	0.376193	0.356333
GOTERM_BP_FAT	GO:0032874~positive regulation of stress-activated MAPK cascade	3	5.17241	0.0619532	TNFRSF19, TLR4, CCL21A	51	145	17911	7.26613	1	0.461978	0.43759
GOTERM_BP_FAT	GO:0070304~positive regulation of stress-activated protein kinase signaling cascade	3	5.17241	0.0627045	TNFRSF19, TLR4, CCL21A	51	146	17911	7.21636	1	0.461978	0.43759
GOTERM_BP_FAT	GO:0006461~protein complex assembly	8	13.7931	0.0628756	IMPACT, CAV2, CD36, HAO2, TLR4, PRLR, KCTD12B, CCL21A	51	1277	17911	2.20013	1	0.461978	0.43759
GOTERM_BP_FAT	GO:0070271~protein complex biogenesis	8	13.7931	0.0630887	IMPACT, CAV2, CD36, HAO2, TLR4, PRLR, KCTD12B, CCL21A	51	1278	17911	2.19841	1	0.461978	0.43759
GOTERM_BP_FAT	GO:0080135~regulation of cellular response to stress	5	8.62069	0.0654986	IMPACT, TNFRSF19, CD36, TLR4, CCL21A	51	546	17911	3.21608	1	0.469128	0.444362
GOTERM_BP_FAT	GO:0046328~regulation of JNK cascade	3	5.17241	0.082449	TNFRSF19, TLR4, CCL21A	51	171	17911	6.16133	1	0.540696	0.512151
GOTERM_BP_FAT	GO:0043254~regulation of protein complex assembly	4	6.89655	0.0832069	IMPACT, CD36, TLR4, CCL21A	51	368	17911	3.81735	1	0.540696	0.512151
GOTERM_BP_FAT	GO:0007254~JNK cascade	3	5.17241	0.0874419	TNFRSF19, TLR4, CCL21A	51	177	17911	5.95248	1	0.553638	0.52441
GOTERM_BP_FAT	GO:0009628~response to abiotic stimulus	7	12.069	0.09878	APOBEC1, IMPACT, CYBB, IGF1, CD36, HNMT, TLR4	51	1148	17911	2.14144	1	0.583515	0.55271
GOTERM_BP_FAT	GO:0031334~positive regulation of protein complex assembly	3	5.17241	0.110057	CD36, TLR4, CCL21A	51	203	17911	5.19009	1	0.635393	0.601849
GOTERM_BP_FAT	GO:0032872~regulation of stress-activated MAPK cascade	3	5.17241	0.114571	TNFRSF19, TLR4, CCL21A	51	208	17911	5.06533	1	0.649991	0.615677
GOTERM_BP_FAT	GO:0070302~regulation of stress-activated protein kinase signaling cascade	3	5.17241	0.115479	TNFRSF19, TLR4, CCL21A	51	209	17911	5.04109	1	0.653528	0.619027
GOTERM_BP_FAT	GO:0051403~stress-activated MAPK cascade	3	5.17241	0.133082	TNFRSF19, TLR4, CCL21A	51	228	17911	4.621	1	0.709358	0.67191
GOTERM_BP_FAT	GO:0065003~macromolecular complex assembly	8	13.7931	0.135817	IMPACT, CAV2, CD36, HAO2, TLR4, PRLR, KCTD12B, CCL21A	51	1544	17911	1.81967	1	0.717719	0.679829
GOTERM_BP_FAT	GO:0031098~stress-activated protein kinase signaling cascade	3	5.17241	0.146424	TNFRSF19, TLR4, CCL21A	51	242	17911	4.35367	1	0.750792	0.711156
GOTERM_BP_FAT	GO:0043933~macromolecular complex subunit organization	10	17.2414	0.162741	APOBEC1, IMPACT, CAV2, LUM, CD36, HAO2, TLR4, PRLR, KCTD12B, CCL21A	51	2229	17911	1.57558	1	0.800435	0.758178
GOTERM_BP_FAT	GO:0043623~cellular protein complex assembly	4	6.89655	0.172043	CD36, TLR4, PRLR, CCL21A	51	513	17911	2.73837	1	0.833665	0.789654
GOTERM_BP_FAT	GO:0051130~positive regulation of cellular component organization	6	10.3448	0.2704	IGHM, IGF1, CD36, HNMT, TLR4, CCL21A	51	1253	17911	1.68171	1	1	0.947621
GOTERM_BP_FAT	GO:0006979~response to oxidative stress	3	5.17241	0.323061	IMPACT, CD36, TLR4	51	415	17911	2.53877	1	1	0.947621
GOTERM_BP_FAT	GO:0033554~cellular response to stress	7	12.069	0.33191	IMPACT, TNFRSF19, CYBB, CD36, TLR4, HAPLN1, CCL21A	51	1690	17911	1.45466	1	1	0.947621
GOTERM_BP_FAT	GO:0044089~positive regulation of cellular component biogenesis	3	5.17241	0.351747	CD36, TLR4, CCL21A	51	443	17911	2.3783	1	1	0.947621
GOTERM_BP_FAT	GO:0051128~regulation of cellular component organization	9	15.5172	0.352532	APOBEC1, IGHM, IMPACT, CAV2, IGF1, CD36, HNMT, TLR4, CCL21A	51	2399	17911	1.31753	1	1	0.947621
GOTERM_BP_FAT	GO:0022607~cellular component assembly	9	15.5172	0.360953	P2RY12, IMPACT, CAV2, CD36, HAO2, TLR4, PRLR, KCTD12B, CCL21A	51	2418	17911	1.30718	1	1	0.947621
GOTERM_BP_FAT	GO:0044087~regulation of cellular component biogenesis	4	6.89655	0.38153	IMPACT, CD36, TLR4, CCL21A	51	792	17911	1.77372	1	1	0.947621
GOTERM_BP_FAT	GO:0051259~protein oligomerization	3	5.17241	0.432176	CAV2, HAO2, KCTD12B	51	524	17911	2.01066	1	1	0.947621
GOTERM_BP_FAT	GO:0034622~cellular macromolecular complex assembly	4	6.89655	0.453313	CD36, TLR4, PRLR, CCL21A	51	887	17911	1.58375	1	1	0.947621
GOTERM_BP_FAT	GO:0044085~cellular component biogenesis	9	15.5172	0.466753	P2RY12, IMPACT, CAV2, CD36, HAO2, TLR4, PRLR, KCTD12B, CCL21A	51	2654	17911	1.19094	1	1	0.947621
GOTERM_BP_FAT	GO:0051649~establishment of localization in cell	6	10.3448	0.532665	IGHM, IGF1, CD36, HNMT, TLR4, CCL21A	51	1722	17911	1.22368	1	1	0.947621
GOTERM_BP_FAT	GO:0010605~negative regulation of macromolecule metabolic process	6	10.3448	0.809601	APOBEC1, IMPACT, EDNRB, IGF1, CD36, TLR4	51	2372	17911	0.888354	1	1	0.947621
Annotation Cluster 14	Enrichment Score: 1.2912845997483633
GOTERM_CC_FAT	GO:0005615~extracellular space	11	18.9655	0.0162087	REN1, IGHM, BCHE, PON3, CFH, LUM, GCNT1, IGF1, CD36, CTSC, CCL21A	44	1585	14413	2.27334	0.884338	0.273669	0.273669
GOTERM_CC_FAT	GO:0005576~extracellular region	20	34.4828	0.0493443	CD86, BCHE, IGHM, PON3, CFH, LUM, GCNT1, TNFRSF19, CLEC14A, IGF1, HNMT, HAPLN1, REN1, MMRN1, ANGPTL7, CD36, FGFBP3, HAO2, CTSC, CCL21A	44	4493	14413	1.45813	0.998744	0.501035	0.501035
GOTERM_CC_FAT	GO:0044421~extracellular region part	16	27.5862	0.167171	CD86, BCHE, IGHM, PON3, CFH, LUM, GCNT1, CLEC14A, IGF1, HNMT, HAPLN1, REN1, CD36, HAO2, CTSC, CCL21A	44	3920	14413	1.33701	1	1	1
Annotation Cluster 15	Enrichment Score: 1.2685788305084054
GOTERM_BP_FAT	GO:0001525~angiogenesis	7	12.069	0.00141631	CX3CR1, C3AR1, CYBB, CLEC14A, CD36, PIK3CG, CCR2	51	444	17911	5.53688	0.961222	0.0511937	0.0484911
GOTERM_BP_FAT	GO:0001944~vasculature development	8	13.7931	0.00259511	CX3CR1, C3AR1, CYBB, CLEC14A, IGF1, CD36, PIK3CG, CCR2	51	677	17911	4.15003	0.997416	0.0793066	0.0751198
GOTERM_BP_FAT	GO:0048514~blood vessel morphogenesis	7	12.069	0.0037671	CX3CR1, C3AR1, CYBB, CLEC14A, CD36, PIK3CG, CCR2	51	540	17911	4.55254	0.999826	0.0970134	0.0918919
GOTERM_BP_FAT	GO:0045765~regulation of angiogenesis	5	8.62069	0.00408479	CX3CR1, C3AR1, CYBB, CD36, CCR2	51	234	17911	7.50419	0.999916	0.0995994	0.0943413
GOTERM_BP_FAT	GO:2000026~regulation of multicellular organismal development	13	22.4138	0.0048856	CD86, P2RY12, CX3CR1, LMO2, CYBB, IGF1, PRLR, IL1RL2, IMPACT, EDNRB, C3AR1, CD36, CCR2	51	1888	17911	2.41819	0.999987	0.108716	0.102977
GOTERM_BP_FAT	GO:1901342~regulation of vasculature development	5	8.62069	0.00576273	CX3CR1, C3AR1, CYBB, CD36, CCR2	51	258	17911	6.80613	0.999998	0.119954	0.113621
GOTERM_BP_FAT	GO:0001568~blood vessel development	7	12.069	0.00855822	CX3CR1, C3AR1, CYBB, CLEC14A, CD36, PIK3CG, CCR2	51	641	17911	3.83521	1	0.144969	0.137316
GOTERM_BP_FAT	GO:0072358~cardiovascular system development	9	15.5172	0.00866526	CX3CR1, APLNR, C3AR1, CYBB, CLEC14A, IGF1, CD36, PIK3CG, CCR2	51	1062	17911	2.97624	1	0.144969	0.137316
GOTERM_BP_FAT	GO:0072359~circulatory system development	9	15.5172	0.00866526	CX3CR1, APLNR, C3AR1, CYBB, CLEC14A, IGF1, CD36, PIK3CG, CCR2	51	1062	17911	2.97624	1	0.144969	0.137316
GOTERM_BP_FAT	GO:0006935~chemotaxis	6	10.3448	0.0164963	CX3CR1, EDNRB, C3AR1, PIK3CG, CCL21A, CCR2	51	536	17911	3.9313	1	0.213613	0.202335
GOTERM_BP_FAT	GO:0042330~taxis	6	10.3448	0.016738	CX3CR1, EDNRB, C3AR1, PIK3CG, CCL21A, CCR2	51	538	17911	3.91668	1	0.213778	0.202493
GOTERM_BP_FAT	GO:0055082~cellular chemical homeostasis	7	12.069	0.0188	EDNRB, C3AR1, IGF1, CD36, PIK3CG, CCL21A, CCR2	51	762	17911	3.22621	1	0.227988	0.215952
GOTERM_BP_FAT	GO:0051094~positive regulation of developmental process	9	15.5172	0.021678	CX3CR1, IMPACT, IL1RL2, MAMSTR, C3AR1, CYBB, IGF1, CD36, CCR2	51	1252	17911	2.52457	1	0.254799	0.241348
GOTERM_BP_FAT	GO:0016525~negative regulation of angiogenesis	3	5.17241	0.0235311	CX3CR1, CD36, CCR2	51	85	17911	12.3952	1	0.265682	0.251656
GOTERM_BP_FAT	GO:0040011~locomotion	10	17.2414	0.0241708	P2RY12, CX3CR1, EDNRB, GCNT1, C3AR1, CLEC14A, IGF1, PIK3CG, CCL21A, CCR2	51	1529	17911	2.2969	1	0.268672	0.254488
GOTERM_BP_FAT	GO:2000181~negative regulation of blood vessel morphogenesis	3	5.17241	0.0250988	CX3CR1, CD36, CCR2	51	88	17911	11.9726	1	0.268815	0.254624
GOTERM_BP_FAT	GO:0045595~regulation of cell differentiation	11	18.9655	0.0252975	P2RY12, CX3CR1, IMPACT, IL1RL2, EDNRB, MAMSTR, LMO2, IGF1, CD36, PRLR, CCR2	51	1802	17911	2.14382	1	0.269683	0.255446
GOTERM_BP_FAT	GO:1901343~negative regulation of vasculature development	3	5.17241	0.0278037	CX3CR1, CD36, CCR2	51	93	17911	11.3289	1	0.288326	0.273104
GOTERM_BP_FAT	GO:0051093~negative regulation of developmental process	7	12.069	0.0294309	CX3CR1, CD86, EDNRB, LMO2, IGF1, CD36, CCR2	51	845	17911	2.90932	1	0.298476	0.282719
GOTERM_MF_FAT	GO:0019955~cytokine binding	3	5.17241	0.032316	CX3CR1, CD36, CCR2	50	97	16866	10.4326	0.999958	1	1
GOTERM_BP_FAT	GO:0019725~cellular homeostasis	7	12.069	0.0326474	EDNRB, C3AR1, IGF1, CD36, PIK3CG, CCL21A, CCR2	51	866	17911	2.83877	1	0.317067	0.300329
GOTERM_BP_FAT	GO:0045597~positive regulation of cell differentiation	7	12.069	0.054346	CX3CR1, IMPACT, IL1RL2, MAMSTR, IGF1, CD36, CCR2	51	981	17911	2.50599	1	0.420082	0.397905
GOTERM_BP_FAT	GO:0045766~positive regulation of angiogenesis	3	5.17241	0.054618	CX3CR1, C3AR1, CYBB	51	135	17911	7.80436	1	0.420082	0.397905
GOTERM_BP_FAT	GO:0030334~regulation of cell migration	6	10.3448	0.0551147	P2RY12, CX3CR1, C3AR1, IGF1, CCL21A, CCR2	51	742	17911	2.83986	1	0.422485	0.400181
GOTERM_BP_FAT	GO:0051046~regulation of secretion	6	10.3448	0.0574766	P2RY12, EDNRB, IGF1, CD36, TLR4, CCR2	51	751	17911	2.80583	1	0.434773	0.411821
GOTERM_BP_FAT	GO:2000145~regulation of cell motility	6	10.3448	0.0660589	P2RY12, CX3CR1, C3AR1, IGF1, CCL21A, CCR2	51	782	17911	2.6946	1	0.469128	0.444362
GOTERM_BP_FAT	GO:1904018~positive regulation of vasculature development	3	5.17241	0.0672773	CX3CR1, C3AR1, CYBB	51	152	17911	6.9315	1	0.469128	0.444362
GOTERM_BP_FAT	GO:0040012~regulation of locomotion	6	10.3448	0.0772062	P2RY12, CX3CR1, C3AR1, IGF1, CCL21A, CCR2	51	819	17911	2.57287	1	0.515908	0.488672
GOTERM_BP_FAT	GO:0046903~secretion	7	12.069	0.0777247	P2RY12, EDNRB, IGF1, CD36, TLR4, PRLR, CCR2	51	1076	17911	2.28473	1	0.517864	0.490524
GOTERM_BP_FAT	GO:0048878~chemical homeostasis	7	12.069	0.0847117	EDNRB, C3AR1, IGF1, CD36, PIK3CG, CCL21A, CCR2	51	1101	17911	2.23285	1	0.54529	0.516503
GOTERM_BP_FAT	GO:0051270~regulation of cellular component movement	6	10.3448	0.0859553	P2RY12, CX3CR1, C3AR1, IGF1, CCL21A, CCR2	51	846	17911	2.49075	1	0.547249	0.518358
GOTERM_BP_FAT	GO:0051960~regulation of nervous system development	6	10.3448	0.113287	P2RY12, CX3CR1, IMPACT, EDNRB, IGF1, CCR2	51	922	17911	2.28544	1	0.644873	0.610829
GOTERM_BP_FAT	GO:0048646~anatomical structure formation involved in morphogenesis	7	12.069	0.138169	CX3CR1, C3AR1, CYBB, CLEC14A, CD36, PIK3CG, CCR2	51	1263	17911	1.94645	1	0.721375	0.683292
GOTERM_BP_FAT	GO:0060284~regulation of cell development	6	10.3448	0.147856	P2RY12, CX3CR1, IMPACT, EDNRB, IGF1, CCR2	51	1006	17911	2.09461	1	0.754758	0.714913
GOTERM_BP_FAT	GO:0022603~regulation of anatomical structure morphogenesis	6	10.3448	0.159859	CX3CR1, IGHM, C3AR1, CYBB, CD36, CCR2	51	1033	17911	2.03986	1	0.791353	0.749575
GOTERM_BP_FAT	GO:0022008~neurogenesis	8	13.7931	0.168832	P2RY12, CX3CR1, BCHE, IMPACT, EDNRB, IGF1, TLR4, CCR2	51	1638	17911	1.71524	1	0.820203	0.776902
GOTERM_BP_FAT	GO:0048468~cell development	10	17.2414	0.178372	REN1, P2RY12, CX3CR1, IMPACT, EDNRB, CAV2, IGF1, TLR4, CCL21A, CCR2	51	2278	17911	1.54169	1	0.848194	0.803416
GOTERM_BP_FAT	GO:0050767~regulation of neurogenesis	5	8.62069	0.197057	P2RY12, CX3CR1, IMPACT, EDNRB, CCR2	51	824	17911	2.13104	1	0.89971	0.852213
GOTERM_BP_FAT	GO:0051962~positive regulation of nervous system development	4	6.89655	0.204491	CX3CR1, IMPACT, IGF1, CCR2	51	559	17911	2.51303	1	0.91839	0.869906
GOTERM_BP_FAT	GO:0010720~positive regulation of cell development	4	6.89655	0.230835	CX3CR1, IMPACT, IGF1, CCR2	51	595	17911	2.36098	1	0.983407	0.931491
GOTERM_CC_FAT	GO:0043025~neuronal cell body	4	6.89655	0.297323	CX3CR1, CYBB, IGF1, CCR2	44	639	14413	2.05051	1	1	1
GOTERM_CC_FAT	GO:0044297~cell body	4	6.89655	0.367654	CX3CR1, CYBB, IGF1, CCR2	44	724	14413	1.80977	1	1	1
GOTERM_BP_FAT	GO:0045596~negative regulation of cell differentiation	4	6.89655	0.373081	P2RY12, EDNRB, LMO2, IGF1	51	781	17911	1.7987	1	1	0.947621
GOTERM_BP_FAT	GO:0050769~positive regulation of neurogenesis	3	5.17241	0.398966	CX3CR1, IMPACT, CCR2	51	490	17911	2.15018	1	1	0.947621
GOTERM_BP_FAT	GO:0048699~generation of neurons	6	10.3448	0.424032	P2RY12, CX3CR1, BCHE, IMPACT, EDNRB, CCR2	51	1526	17911	1.38085	1	1	0.947621
GOTERM_CC_FAT	GO:0036477~somatodendritic compartment	4	6.89655	0.524228	CX3CR1, CYBB, IGF1, CCR2	44	921	14413	1.42266	1	1	1
GOTERM_BP_FAT	GO:0048585~negative regulation of response to stimulus	5	8.62069	0.526498	CX3CR1, CAV2, IGF1, TLR4, CCR2	51	1350	17911	1.30073	1	1	0.947621
GOTERM_CC_FAT	GO:0097458~neuron part	5	8.62069	0.727508	CX3CR1, CYBB, IGF1, HNMT, CCR2	44	1620	14413	1.01101	1	1	1
GOTERM_CC_FAT	GO:0043005~neuron projection	4	6.89655	0.73449	CX3CR1, CYBB, HNMT, CCR2	44	1253	14413	1.04571	1	1	1
Annotation Cluster 16	Enrichment Score: 1.2456114916724248
GOTERM_BP_FAT	GO:0032870~cellular response to hormone stimulus	6	10.3448	0.0181103	APOBEC1, REN1, CAV2, LMO2, IGF1, PRLR	51	549	17911	3.83821	1	0.224886	0.213014
GOTERM_BP_FAT	GO:0007169~transmembrane receptor protein tyrosine kinase signaling pathway	5	8.62069	0.0513628	CAV2, ADAM12, IGF1, FGFBP3, PRLR	51	503	17911	3.49101	1	0.403163	0.381879
GOTERM_BP_FAT	GO:0007167~enzyme linked receptor protein signaling pathway	5	8.62069	0.197057	CAV2, ADAM12, IGF1, FGFBP3, PRLR	51	824	17911	2.13104	1	0.89971	0.852213
Annotation Cluster 17	Enrichment Score: 1.212559143733684
GOTERM_BP_FAT	GO:0090207~regulation of triglyceride metabolic process	3	5.17241	0.00730889	APOBEC1, CD36, PIK3CG	51	46	17911	22.9041	1	0.130875	0.123966
GOTERM_BP_FAT	GO:0019216~regulation of lipid metabolic process	5	8.62069	0.0115782	APOBEC1, IGF1, CD36, PIK3CG, CCL21A	51	316	17911	5.5569	1	0.17232	0.163223
GOTERM_BP_FAT	GO:0006641~triglyceride metabolic process	3	5.17241	0.0278037	APOBEC1, CD36, PIK3CG	51	93	17911	11.3289	1	0.288326	0.273104
GOTERM_BP_FAT	GO:0006639~acylglycerol metabolic process	3	5.17241	0.0378175	APOBEC1, CD36, PIK3CG	51	110	17911	9.57807	1	0.343783	0.325634
GOTERM_BP_FAT	GO:0006638~neutral lipid metabolic process	3	5.17241	0.0390745	APOBEC1, CD36, PIK3CG	51	112	17911	9.40704	1	0.343783	0.325634
GOTERM_BP_FAT	GO:0046486~glycerolipid metabolic process	3	5.17241	0.191946	APOBEC1, CD36, PIK3CG	51	288	17911	3.65829	1	0.883414	0.836777
GOTERM_BP_FAT	GO:0031324~negative regulation of cellular metabolic process	8	13.7931	0.50327	APOBEC1, PON3, IMPACT, EDNRB, IGF1, CD36, TLR4, PIK3CG	51	2380	17911	1.18049	1	1	0.947621
GOTERM_BP_FAT	GO:0009892~negative regulation of metabolic process	8	13.7931	0.593425	APOBEC1, PON3, IMPACT, EDNRB, IGF1, CD36, TLR4, PIK3CG	51	2579	17911	1.0894	1	1	0.947621
Annotation Cluster 18	Enrichment Score: 1.17826138488959
GOTERM_BP_FAT	GO:0043410~positive regulation of MAPK cascade	9	15.5172	4.12761e-05	IGHM, CAV2, TNFRSF19, IGF1, CD36, FGFBP3, TLR4, PIK3CG, CCL21A	51	467	17911	6.76823	0.0903069	0.00946048	0.00896104
GOTERM_BP_FAT	GO:0050878~regulation of body fluid levels	7	12.069	0.00040436	P2RY12, EDNRB, MMRN1, APLNR, CD36, TLR4, PRLR	51	349	17911	7.04405	0.604413	0.0220665	0.0209015
GOTERM_BP_FAT	GO:0000165~MAPK cascade	9	15.5172	0.000602633	IGHM, CAV2, TNFRSF19, IGF1, CD36, FGFBP3, TLR4, PIK3CG, CCL21A	51	691	17911	4.57419	0.748988	0.0278025	0.0263347
GOTERM_BP_FAT	GO:0023014~signal transduction by protein phosphorylation	9	15.5172	0.000625941	IGHM, CAV2, TNFRSF19, IGF1, CD36, FGFBP3, TLR4, PIK3CG, CCL21A	51	695	17911	4.54786	0.762059	0.0281305	0.0266455
GOTERM_BP_FAT	GO:0050731~positive regulation of peptidyl-tyrosine phosphorylation	5	8.62069	0.00120222	IGHM, CAV2, IGF1, CD36, TLR4	51	167	17911	10.5149	0.936604	0.0467032	0.0442376
GOTERM_BP_FAT	GO:1902533~positive regulation of intracellular signal transduction	9	15.5172	0.00334741	IGHM, CAV2, TNFRSF19, IGF1, CD36, FGFBP3, TLR4, PIK3CG, CCL21A	51	905	17911	3.49256	0.999542	0.0913366	0.0865147
GOTERM_BP_FAT	GO:0044255~cellular lipid metabolic process	9	15.5172	0.00357952	APOBEC1, HPGDS, ST8SIA4, CD36, HAO2, TLR4, PIK3CG, CCL21A, AKR1B7	51	915	17911	3.45439	0.999731	0.0950848	0.0900651
GOTERM_BP_FAT	GO:0050730~regulation of peptidyl-tyrosine phosphorylation	5	8.62069	0.00360924	IGHM, CAV2, IGF1, CD36, TLR4	51	226	17911	7.76982	0.999749	0.0950848	0.0900651
GOTERM_BP_FAT	GO:0072593~reactive oxygen species metabolic process	5	8.62069	0.00402315	PON3, CYBB, IGF1, CD36, TLR4	51	233	17911	7.5364	0.999903	0.0991511	0.0939167
GOTERM_BP_FAT	GO:0002700~regulation of production of molecular mediator of immune response	4	6.89655	0.0042585	IGHM, TRIL, CD36, TLR4	51	117	17911	12.0067	0.999944	0.101529	0.0961688
GOTERM_BP_FAT	GO:0045860~positive regulation of protein kinase activity	6	10.3448	0.00442649	IGHM, IGF1, TLR4, PRLR, PIK3CG, CCL21A	51	388	17911	5.43087	0.999962	0.10248	0.0970698
GOTERM_BP_FAT	GO:0042060~wound healing	6	10.3448	0.00535511	P2RY12, MMRN1, IGF1, CD36, TLR4, CCR2	51	406	17911	5.19009	0.999996	0.114709	0.108654
GOTERM_BP_FAT	GO:0006629~lipid metabolic process	10	17.2414	0.00598146	APOBEC1, HPGDS, ST8SIA4, IGF1, CD36, HAO2, TLR4, PIK3CG, CCL21A, AKR1B7	51	1217	17911	2.88575	0.999999	0.121707	0.115282
GOTERM_BP_FAT	GO:0002697~regulation of immune effector process	6	10.3448	0.00622855	IGHM, CFH, TRIL, CD36, TLR4, CCR2	51	421	17911	5.00517	0.999999	0.124437	0.117868
GOTERM_BP_FAT	GO:0070371~ERK1 and ERK2 cascade	5	8.62069	0.00624453	IGF1, CD36, FGFBP3, TLR4, CCL21A	51	264	17911	6.65144	0.999999	0.124437	0.117868
GOTERM_BP_FAT	GO:0033674~positive regulation of kinase activity	6	10.3448	0.00635217	IGHM, IGF1, TLR4, PRLR, PIK3CG, CCL21A	51	423	17911	4.9815	1	0.124437	0.117868
KEGG_PATHWAY	mmu05205:Proteoglycans in cancer	5	8.62069	0.00667066	CAV2, LUM, IGF1, TLR4, PIK3CG	30	203	7691	6.31445	0.57259	0.782897	0.782897
GOTERM_BP_FAT	GO:0018108~peptidyl-tyrosine phosphorylation	5	8.62069	0.00701652	IGHM, CAV2, IGF1, CD36, TLR4	51	273	17911	6.43216	1	0.130296	0.123417
GOTERM_BP_FAT	GO:0070372~regulation of ERK1 and ERK2 cascade	5	8.62069	0.00710602	IGF1, CD36, FGFBP3, TLR4, CCL21A	51	274	17911	6.40869	1	0.130296	0.123417
GOTERM_BP_FAT	GO:0018212~peptidyl-tyrosine modification	5	8.62069	0.00719627	IGHM, CAV2, IGF1, CD36, TLR4	51	275	17911	6.38538	1	0.130875	0.123966
GOTERM_BP_FAT	GO:0019216~regulation of lipid metabolic process	5	8.62069	0.0115782	APOBEC1, IGF1, CD36, PIK3CG, CCL21A	51	316	17911	5.5569	1	0.17232	0.163223
GOTERM_BP_FAT	GO:2000377~regulation of reactive oxygen species metabolic process	4	6.89655	0.0116925	PON3, IGF1, CD36, TLR4	51	169	17911	8.31233	1	0.172667	0.163551
GOTERM_BP_FAT	GO:0051347~positive regulation of transferase activity	6	10.3448	0.0119484	IGHM, IGF1, TLR4, PRLR, PIK3CG, CCL21A	51	494	17911	4.26554	1	0.173328	0.164178
GOTERM_BP_FAT	GO:0007596~blood coagulation	4	6.89655	0.0138446	P2RY12, MMRN1, CD36, TLR4	51	180	17911	7.80436	1	0.191668	0.18155
GOTERM_BP_FAT	GO:0043406~positive regulation of MAP kinase activity	4	6.89655	0.0144681	IGHM, IGF1, TLR4, PIK3CG	51	183	17911	7.67642	1	0.193693	0.183468
GOTERM_BP_FAT	GO:0009611~response to wounding	6	10.3448	0.0145354	P2RY12, MMRN1, IGF1, CD36, TLR4, CCR2	51	519	17911	4.06007	1	0.193693	0.183468
GOTERM_BP_FAT	GO:0002440~production of molecular mediator of immune response	4	6.89655	0.0151074	IGHM, TRIL, CD36, TLR4	51	186	17911	7.5526	1	0.199	0.188495
GOTERM_BP_FAT	GO:0007599~hemostasis	4	6.89655	0.0166607	P2RY12, MMRN1, CD36, TLR4	51	193	17911	7.27868	1	0.213778	0.202493
GOTERM_BP_FAT	GO:0050817~coagulation	4	6.89655	0.0175873	P2RY12, MMRN1, CD36, TLR4	51	197	17911	7.13088	1	0.221484	0.209791
GOTERM_CC_FAT	GO:0045121~membrane raft	5	8.62069	0.0183967	P2RY12, EDNRB, CAV2, CD36, TLR4	44	341	14413	4.80305	0.913791	0.273669	0.273669
GOTERM_CC_FAT	GO:0098857~membrane microdomain	5	8.62069	0.0183967	P2RY12, EDNRB, CAV2, CD36, TLR4	44	341	14413	4.80305	0.913791	0.273669	0.273669
GOTERM_BP_FAT	GO:0032787~monocarboxylic acid metabolic process	6	10.3448	0.0186273	PON3, HPGDS, IGF1, CD36, HAO2, TLR4	51	553	17911	3.81045	1	0.227988	0.215952
GOTERM_BP_FAT	GO:0051050~positive regulation of transport	8	13.7931	0.0207969	P2RY12, IGHM, EDNRB, IGF1, CD36, HNMT, TLR4, CCL21A	51	1005	17911	2.79559	1	0.248264	0.235157
GOTERM_BP_FAT	GO:0071396~cellular response to lipid	6	10.3448	0.024189	CX3CR1, CD86, EDNRB, IGF1, CD36, TLR4	51	592	17911	3.55942	1	0.268672	0.254488
GOTERM_BP_FAT	GO:1900180~regulation of protein localization to nucleus	4	6.89655	0.0243043	CAV2, IGF1, CD36, TLR4	51	223	17911	6.29948	1	0.268672	0.254488
GOTERM_BP_FAT	GO:0045859~regulation of protein kinase activity	6	10.3448	0.0279268	IGHM, IGF1, TLR4, PRLR, PIK3CG, CCL21A	51	615	17911	3.4263	1	0.288326	0.273104
GOTERM_BP_FAT	GO:1903409~reactive oxygen species biosynthetic process	3	5.17241	0.0283582	CYBB, IGF1, TLR4	51	94	17911	11.2084	1	0.290165	0.274847
GOTERM_CC_FAT	GO:0005901~caveola	3	5.17241	0.0332189	P2RY12, CAV2, CD36	44	96	14413	10.2365	0.98843	0.408699	0.408699
GOTERM_CC_FAT	GO:0098589~membrane region	5	8.62069	0.0340582	P2RY12, EDNRB, CAV2, CD36, TLR4	44	413	14413	3.96572	0.989684	0.408699	0.408699
GOTERM_BP_FAT	GO:0043900~regulation of multi-organism process	5	8.62069	0.0345536	HPGDS, EDNRB, CAV2, IGF1, CD36	51	442	17911	3.97281	1	0.331368	0.313874
GOTERM_BP_FAT	GO:0071902~positive regulation of protein serine/threonine kinase activity	4	6.89655	0.035595	IGHM, IGF1, TLR4, PIK3CG	51	259	17911	5.42388	1	0.335063	0.317374
GOTERM_BP_FAT	GO:0043549~regulation of kinase activity	6	10.3448	0.0391481	IGHM, IGF1, TLR4, PRLR, PIK3CG, CCL21A	51	674	17911	3.12637	1	0.343783	0.325634
GOTERM_CC_FAT	GO:0044853~plasma membrane raft	3	5.17241	0.0397921	P2RY12, CAV2, CD36	44	106	14413	9.2708	0.995299	0.437713	0.437713
GOTERM_BP_FAT	GO:0043405~regulation of MAP kinase activity	4	6.89655	0.0432358	IGHM, IGF1, TLR4, PIK3CG	51	280	17911	5.01709	1	0.361666	0.342573
GOTERM_BP_FAT	GO:1903533~regulation of protein targeting	4	6.89655	0.0508022	IGF1, CD36, HNMT, TLR4	51	299	17911	4.69828	1	0.40229	0.381052
GOTERM_BP_FAT	GO:0043085~positive regulation of catalytic activity	7	12.069	0.0509007	IGHM, CAV2, IGF1, TLR4, PRLR, PIK3CG, CCL21A	51	965	17911	2.54754	1	0.40229	0.381052
GOTERM_BP_FAT	GO:1900182~positive regulation of protein localization to nucleus	3	5.17241	0.0524825	CAV2, IGF1, TLR4	51	132	17911	7.98173	1	0.409149	0.387549
GOTERM_BP_FAT	GO:0051046~regulation of secretion	6	10.3448	0.0574766	P2RY12, EDNRB, IGF1, CD36, TLR4, CCR2	51	751	17911	2.80583	1	0.434773	0.411821
GOTERM_BP_FAT	GO:0051338~regulation of transferase activity	6	10.3448	0.0629342	IGHM, IGF1, TLR4, PRLR, PIK3CG, CCL21A	51	771	17911	2.73304	1	0.461978	0.43759
GOTERM_BP_FAT	GO:0019752~carboxylic acid metabolic process	6	10.3448	0.0686801	PON3, HPGDS, IGF1, CD36, HAO2, TLR4	51	791	17911	2.66394	1	0.47372	0.448711
GOTERM_BP_FAT	GO:1903827~regulation of cellular protein localization	5	8.62069	0.0686932	CAV2, IGF1, CD36, HNMT, TLR4	51	555	17911	3.16393	1	0.47372	0.448711
GOTERM_BP_FAT	GO:0043901~negative regulation of multi-organism process	3	5.17241	0.0688258	HPGDS, IGF1, CD36	51	154	17911	6.84148	1	0.47372	0.448711
GOTERM_BP_FAT	GO:0043436~oxoacid metabolic process	6	10.3448	0.0704599	PON3, HPGDS, IGF1, CD36, HAO2, TLR4	51	797	17911	2.64389	1	0.483515	0.457989
GOTERM_BP_FAT	GO:1903829~positive regulation of cellular protein localization	4	6.89655	0.0755363	CAV2, IGF1, HNMT, TLR4	51	353	17911	3.97956	1	0.50771	0.480907
GOTERM_BP_FAT	GO:0046903~secretion	7	12.069	0.0777247	P2RY12, EDNRB, IGF1, CD36, TLR4, PRLR, CCR2	51	1076	17911	2.28473	1	0.517864	0.490524
GOTERM_BP_FAT	GO:0034504~protein localization to nucleus	4	6.89655	0.0826852	CAV2, IGF1, CD36, TLR4	51	367	17911	3.82775	1	0.540696	0.512151
GOTERM_BP_FAT	GO:0006631~fatty acid metabolic process	4	6.89655	0.0847804	HPGDS, CD36, HAO2, TLR4	51	371	17911	3.78648	1	0.54529	0.516503
GOTERM_BP_FAT	GO:0033157~regulation of intracellular protein transport	4	6.89655	0.0858366	IGF1, CD36, HNMT, TLR4	51	373	17911	3.76618	1	0.547249	0.518358
GOTERM_BP_FAT	GO:0042306~regulation of protein import into nucleus	3	5.17241	0.0866034	IGF1, CD36, TLR4	51	176	17911	5.9863	1	0.549848	0.52082
GOTERM_BP_FAT	GO:1904589~regulation of protein import	3	5.17241	0.0899721	IGF1, CD36, TLR4	51	180	17911	5.85327	1	0.559571	0.53003
GOTERM_BP_FAT	GO:0098542~defense response to other organism	5	8.62069	0.0924328	APOBEC1, CD86, IGHM, CD36, TLR4	51	616	17911	2.85062	1	0.566207	0.536315
GOTERM_BP_FAT	GO:0006082~organic acid metabolic process	6	10.3448	0.0969844	PON3, HPGDS, IGF1, CD36, HAO2, TLR4	51	878	17911	2.39997	1	0.577372	0.546891
GOTERM_BP_FAT	GO:0009628~response to abiotic stimulus	7	12.069	0.09878	APOBEC1, IMPACT, CYBB, IGF1, CD36, HNMT, TLR4	51	1148	17911	2.14144	1	0.583515	0.55271
GOTERM_BP_FAT	GO:0071900~regulation of protein serine/threonine kinase activity	4	6.89655	0.10349	IGHM, IGF1, TLR4, PIK3CG	51	405	17911	3.4686	1	0.603559	0.571696
GOTERM_BP_FAT	GO:0046822~regulation of nucleocytoplasmic transport	3	5.17241	0.127456	IGF1, CD36, TLR4	51	222	17911	4.74589	1	0.692252	0.655706
GOTERM_BP_FAT	GO:1903530~regulation of secretion by cell	5	8.62069	0.130202	P2RY12, IGF1, CD36, TLR4, CCR2	51	699	17911	2.51213	1	0.701085	0.664073
GOTERM_BP_FAT	GO:0007417~central nervous system development	6	10.3448	0.132094	CX3CR1, IGF1, HNMT, PCDH18, TLR4, HAPLN1	51	969	17911	2.17459	1	0.707383	0.670039
GOTERM_BP_FAT	GO:0009612~response to mechanical stimulus	3	5.17241	0.136864	IGF1, CD36, TLR4	51	232	17911	4.54133	1	0.719479	0.681496
GOTERM_BP_FAT	GO:0044093~positive regulation of molecular function	7	12.069	0.140784	IGHM, CAV2, IGF1, TLR4, PRLR, PIK3CG, CCL21A	51	1270	17911	1.93573	1	0.731695	0.693067
GOTERM_BP_FAT	GO:0032386~regulation of intracellular transport	4	6.89655	0.149161	IGF1, CD36, HNMT, TLR4	51	479	17911	2.93274	1	0.759726	0.719619
GOTERM_BP_FAT	GO:0051222~positive regulation of protein transport	4	6.89655	0.15445	IGF1, CD36, HNMT, TLR4	51	487	17911	2.88457	1	0.777327	0.73629
GOTERM_BP_FAT	GO:0090316~positive regulation of intracellular protein transport	3	5.17241	0.161016	IGF1, HNMT, TLR4	51	257	17911	4.09957	1	0.795363	0.753373
GOTERM_BP_FAT	GO:0050790~regulation of catalytic activity	8	13.7931	0.177813	IGHM, CAV2, IGF1, TLR4, PRLR, PIK3CG, CCL21A, RASGRP3	51	1662	17911	1.69047	1	0.848194	0.803416
GOTERM_BP_FAT	GO:1904951~positive regulation of establishment of protein localization	4	6.89655	0.178267	IGF1, CD36, HNMT, TLR4	51	522	17911	2.69116	1	0.848194	0.803416
GOTERM_BP_FAT	GO:0033365~protein localization to organelle	5	8.62069	0.178968	CAV2, IGF1, CD36, HNMT, TLR4	51	792	17911	2.21715	1	0.849263	0.804428
GOTERM_BP_FAT	GO:1902593~single-organism nuclear import	3	5.17241	0.182875	IGF1, CD36, TLR4	51	279	17911	3.7763	1	0.860676	0.815239
GOTERM_BP_FAT	GO:0006606~protein import into nucleus	3	5.17241	0.182875	IGF1, CD36, TLR4	51	279	17911	3.7763	1	0.860676	0.815239
GOTERM_BP_FAT	GO:0044744~protein targeting to nucleus	3	5.17241	0.182875	IGF1, CD36, TLR4	51	279	17911	3.7763	1	0.860676	0.815239
KEGG_PATHWAY	mmu04510:Focal adhesion	3	5.17241	0.182949	CAV2, IGF1, PIK3CG	30	207	7691	3.71546	1	1	1
GOTERM_BP_FAT	GO:0051170~nuclear import	3	5.17241	0.184885	IGF1, CD36, TLR4	51	281	17911	3.74942	1	0.865023	0.819356
GOTERM_BP_FAT	GO:0072594~establishment of protein localization to organelle	4	6.89655	0.191613	IGF1, CD36, HNMT, TLR4	51	541	17911	2.59664	1	0.883414	0.836777
GOTERM_BP_FAT	GO:0032388~positive regulation of intracellular transport	3	5.17241	0.199044	IGF1, HNMT, TLR4	51	295	17911	3.57149	1	0.906977	0.859096
GOTERM_BP_FAT	GO:0042742~defense response to bacterium	3	5.17241	0.205155	IGHM, CD36, TLR4	51	301	17911	3.50029	1	0.91839	0.869906
GOTERM_BP_FAT	GO:0060341~regulation of cellular localization	5	8.62069	0.220448	CAV2, IGF1, CD36, HNMT, TLR4	51	864	17911	2.03238	1	0.956406	0.905916
GOTERM_BP_FAT	GO:0017038~protein import	3	5.17241	0.233926	IGF1, CD36, TLR4	51	329	17911	3.2024	1	0.991051	0.938731
GOTERM_BP_FAT	GO:0006605~protein targeting	4	6.89655	0.235291	IGF1, CD36, HNMT, TLR4	51	601	17911	2.33741	1	0.994995	0.942467
GOTERM_BP_FAT	GO:0055114~oxidation-reduction process	5	8.62069	0.260592	CYBB, IGF1, CD36, HAO2, AKR1B7	51	930	17911	1.88815	1	1	0.947621
GOTERM_BP_FAT	GO:0032940~secretion by cell	5	8.62069	0.263698	P2RY12, IGF1, CD36, TLR4, CCR2	51	935	17911	1.87805	1	1	0.947621
GOTERM_BP_FAT	GO:0051130~positive regulation of cellular component organization	6	10.3448	0.2704	IGHM, IGF1, CD36, HNMT, TLR4, CCL21A	51	1253	17911	1.68171	1	1	0.947621
GOTERM_BP_FAT	GO:0007005~mitochondrion organization	4	6.89655	0.292116	CAV2, IGF1, HNMT, HAPLN1	51	676	17911	2.07808	1	1	0.947621
GOTERM_BP_FAT	GO:0018193~peptidyl-amino acid modification	5	8.62069	0.300228	IGHM, CAV2, IGF1, CD36, TLR4	51	993	17911	1.76836	1	1	0.947621
GOTERM_BP_FAT	GO:0032880~regulation of protein localization	5	8.62069	0.304689	CAV2, IGF1, CD36, HNMT, TLR4	51	1000	17911	1.75598	1	1	0.947621
GOTERM_MF_FAT	GO:0008289~lipid binding	4	6.89655	0.306073	TRIL, IGF1, CD36, TLR4	50	667	16866	2.02291	1	1	1
GOTERM_BP_FAT	GO:0006913~nucleocytoplasmic transport	3	5.17241	0.313777	IGF1, CD36, TLR4	51	406	17911	2.59504	1	1	0.947621
GOTERM_BP_FAT	GO:0051169~nuclear transport	3	5.17241	0.317907	IGF1, CD36, TLR4	51	410	17911	2.56973	1	1	0.947621
GOTERM_BP_FAT	GO:0050708~regulation of protein secretion	3	5.17241	0.341541	IGF1, CD36, TLR4	51	433	17911	2.43323	1	1	0.947621
GOTERM_BP_FAT	GO:0051128~regulation of cellular component organization	9	15.5172	0.352532	APOBEC1, IGHM, IMPACT, CAV2, IGF1, CD36, HNMT, TLR4, CCL21A	51	2399	17911	1.31753	1	1	0.947621
GOTERM_BP_FAT	GO:0051223~regulation of protein transport	4	6.89655	0.375387	IGF1, CD36, HNMT, TLR4	51	784	17911	1.79182	1	1	0.947621
GOTERM_BP_FAT	GO:0033043~regulation of organelle organization	5	8.62069	0.400037	APOBEC1, CAV2, IGF1, HNMT, CCL21A	51	1148	17911	1.5296	1	1	0.947621
GOTERM_BP_FAT	GO:0010648~negative regulation of cell communication	5	8.62069	0.40776	CX3CR1, BCHE, CAV2, IGF1, TLR4	51	1160	17911	1.51378	1	1	0.947621
GOTERM_BP_FAT	GO:0023057~negative regulation of signaling	5	8.62069	0.410331	CX3CR1, BCHE, CAV2, IGF1, TLR4	51	1164	17911	1.50857	1	1	0.947621
GOTERM_BP_FAT	GO:0070201~regulation of establishment of protein localization	4	6.89655	0.418115	IGF1, CD36, HNMT, TLR4	51	840	17911	1.67236	1	1	0.947621
GOTERM_BP_FAT	GO:0065009~regulation of molecular function	8	13.7931	0.418205	IGHM, CAV2, IGF1, TLR4, PRLR, PIK3CG, CCL21A, RASGRP3	51	2201	17911	1.2765	1	1	0.947621
GOTERM_BP_FAT	GO:0009306~protein secretion	3	5.17241	0.42153	IGF1, CD36, TLR4	51	513	17911	2.05378	1	1	0.947621
GOTERM_BP_FAT	GO:0006886~intracellular protein transport	4	6.89655	0.461438	IGF1, CD36, HNMT, TLR4	51	898	17911	1.56435	1	1	0.947621
GOTERM_BP_FAT	GO:0051641~cellular localization	8	13.7931	0.47026	IGHM, CAV2, IGF1, CD36, HNMT, TLR4, PIK3CG, CCL21A	51	2310	17911	1.21626	1	1	0.947621
GOTERM_BP_FAT	GO:1902582~single-organism intracellular transport	3	5.17241	0.489312	IGF1, CD36, TLR4	51	585	17911	1.80101	1	1	0.947621
GOTERM_BP_FAT	GO:0046907~intracellular transport	5	8.62069	0.498579	IGHM, IGF1, CD36, HNMT, TLR4	51	1304	17911	1.34661	1	1	0.947621
GOTERM_BP_FAT	GO:0007600~sensory perception	6	10.3448	0.515956	EDNRB, LUM, IGF1, CD36, TLR4, CCR2	51	1691	17911	1.24611	1	1	0.947621
GOTERM_BP_FAT	GO:0048585~negative regulation of response to stimulus	5	8.62069	0.526498	CX3CR1, CAV2, IGF1, TLR4, CCR2	51	1350	17911	1.30073	1	1	0.947621
GOTERM_BP_FAT	GO:0051649~establishment of localization in cell	6	10.3448	0.532665	IGHM, IGF1, CD36, HNMT, TLR4, CCL21A	51	1722	17911	1.22368	1	1	0.947621
GOTERM_BP_FAT	GO:0009968~negative regulation of signal transduction	4	6.89655	0.551268	CX3CR1, CAV2, IGF1, TLR4	51	1025	17911	1.37052	1	1	0.947621
GOTERM_BP_FAT	GO:0034613~cellular protein localization	5	8.62069	0.612238	CAV2, IGF1, CD36, HNMT, TLR4	51	1500	17911	1.17065	1	1	0.947621
GOTERM_BP_FAT	GO:0070727~cellular macromolecule localization	5	8.62069	0.618699	CAV2, IGF1, CD36, HNMT, TLR4	51	1512	17911	1.16136	1	1	0.947621
GOTERM_BP_FAT	GO:0033036~macromolecule localization	8	13.7931	0.646472	APOBEC1, CAV2, ABCA9, IGF1, CD36, HNMT, TLR4, GULP1	51	2705	17911	1.03866	1	1	0.947621
GOTERM_BP_FAT	GO:1902580~single-organism cellular localization	3	5.17241	0.75655	IGF1, CD36, TLR4	51	960	17911	1.09749	1	1	0.947621
GOTERM_BP_FAT	GO:0045184~establishment of protein localization	5	8.62069	0.789172	APOBEC1, IGF1, CD36, HNMT, TLR4	51	1894	17911	0.927128	1	1	0.947621
GOTERM_BP_FAT	GO:0008104~protein localization	6	10.3448	0.808074	APOBEC1, CAV2, IGF1, CD36, HNMT, TLR4	51	2367	17911	0.890231	1	1	0.947621
GOTERM_BP_FAT	GO:0010605~negative regulation of macromolecule metabolic process	6	10.3448	0.809601	APOBEC1, IMPACT, EDNRB, IGF1, CD36, TLR4	51	2372	17911	0.888354	1	1	0.947621
GOTERM_CC_FAT	GO:0098590~plasma membrane region	3	5.17241	0.813501	P2RY12, CAV2, CD36	44	1009	14413	0.973939	1	1	1
GOTERM_BP_FAT	GO:0015031~protein transport	4	6.89655	0.874416	IGF1, CD36, HNMT, TLR4	51	1733	17911	0.810608	1	1	0.947621
Annotation Cluster 19	Enrichment Score: 1.1481032750075897
GOTERM_BP_FAT	GO:0071417~cellular response to organonitrogen compound	7	12.069	0.0032501	APOBEC1, P2RY12, IMPACT, CAV2, CYBB, IGF1, PIK3CG	51	524	17911	4.69155	0.999427	0.0905962	0.0858135
GOTERM_BP_FAT	GO:1901699~cellular response to nitrogen compound	7	12.069	0.00662004	APOBEC1, P2RY12, IMPACT, CAV2, CYBB, IGF1, PIK3CG	51	607	17911	4.05004	1	0.126321	0.119652
GOTERM_BP_FAT	GO:0032870~cellular response to hormone stimulus	6	10.3448	0.0181103	APOBEC1, REN1, CAV2, LMO2, IGF1, PRLR	51	549	17911	3.83821	1	0.224886	0.213014
GOTERM_BP_FAT	GO:0043434~response to peptide hormone	5	8.62069	0.0209779	APOBEC1, CAV2, GCNT1, CYBB, IGF1	51	378	17911	4.64545	1	0.249126	0.235974
GOTERM_BP_FAT	GO:1901652~response to peptide	5	8.62069	0.0289828	APOBEC1, CAV2, GCNT1, CYBB, IGF1	51	418	17911	4.20091	1	0.295238	0.279652
GOTERM_BP_FAT	GO:0032868~response to insulin	3	5.17241	0.137814	APOBEC1, CAV2, GCNT1	51	233	17911	4.52184	1	0.721162	0.68309
GOTERM_BP_FAT	GO:0071375~cellular response to peptide hormone stimulus	3	5.17241	0.152227	APOBEC1, CAV2, IGF1	51	248	17911	4.24834	1	0.768765	0.72818
GOTERM_BP_FAT	GO:1901653~cellular response to peptide	3	5.17241	0.172879	APOBEC1, CAV2, IGF1	51	269	17911	3.91668	1	0.835005	0.790923
GOTERM_BP_FAT	GO:0033043~regulation of organelle organization	5	8.62069	0.400037	APOBEC1, CAV2, IGF1, HNMT, CCL21A	51	1148	17911	1.5296	1	1	0.947621
GOTERM_BP_FAT	GO:0008104~protein localization	6	10.3448	0.808074	APOBEC1, CAV2, IGF1, CD36, HNMT, TLR4	51	2367	17911	0.890231	1	1	0.947621
GOTERM_CC_FAT	GO:0016023~cytoplasmic, membrane-bounded vesicle	3	5.17241	0.845676	CAV2, CYBB, IGF1	44	1087	14413	0.904052	1	1	1
Annotation Cluster 20	Enrichment Score: 1.0917048254235566
GOTERM_BP_FAT	GO:0045471~response to ethanol	3	5.17241	0.0597184	APOBEC1, CYBB, TLR4	51	142	17911	7.41964	1	0.448769	0.425078
GOTERM_BP_FAT	GO:0097305~response to alcohol	3	5.17241	0.0899721	APOBEC1, CYBB, TLR4	51	180	17911	5.85327	1	0.559571	0.53003
GOTERM_BP_FAT	GO:0009628~response to abiotic stimulus	7	12.069	0.09878	APOBEC1, IMPACT, CYBB, IGF1, CD36, HNMT, TLR4	51	1148	17911	2.14144	1	0.583515	0.55271
Annotation Cluster 21	Enrichment Score: 1.072524653129165
GOTERM_BP_FAT	GO:0071417~cellular response to organonitrogen compound	7	12.069	0.0032501	APOBEC1, P2RY12, IMPACT, CAV2, CYBB, IGF1, PIK3CG	51	524	17911	4.69155	0.999427	0.0905962	0.0858135
GOTERM_BP_FAT	GO:1901699~cellular response to nitrogen compound	7	12.069	0.00662004	APOBEC1, P2RY12, IMPACT, CAV2, CYBB, IGF1, PIK3CG	51	607	17911	4.05004	1	0.126321	0.119652
GOTERM_BP_FAT	GO:0043491~protein kinase B signaling	4	6.89655	0.0106067	P2RY12, IGF1, PIK3CG, CCL21A	51	163	17911	8.61831	1	0.163679	0.155038
GOTERM_BP_FAT	GO:0051924~regulation of calcium ion transport	3	5.17241	0.135916	P2RY12, IGF1, PIK3CG	51	231	17911	4.56099	1	0.717719	0.679829
GOTERM_BP_FAT	GO:0071407~cellular response to organic cyclic compound	4	6.89655	0.176879	P2RY12, IMPACT, IGF1, PIK3CG	51	520	17911	2.70151	1	0.84813	0.803355
GOTERM_BP_FAT	GO:0043269~regulation of ion transport	4	6.89655	0.22124	P2RY12, CYBB, IGF1, PIK3CG	51	582	17911	2.41372	1	0.956758	0.906249
GOTERM_BP_FAT	GO:0010959~regulation of metal ion transport	3	5.17241	0.268145	P2RY12, IGF1, PIK3CG	51	362	17911	2.91046	1	1	0.947621
GOTERM_BP_FAT	GO:0006811~ion transport	6	10.3448	0.326329	P2RY12, CYBB, IGF1, CD36, PIK3CG, CCL21A	51	1354	17911	1.55626	1	1	0.947621
GOTERM_BP_FAT	GO:0030001~metal ion transport	4	6.89655	0.376924	P2RY12, IGF1, PIK3CG, CCL21A	51	786	17911	1.78726	1	1	0.947621
GOTERM_BP_FAT	GO:0006812~cation transport	4	6.89655	0.470248	P2RY12, IGF1, PIK3CG, CCL21A	51	910	17911	1.54372	1	1	0.947621
Annotation Cluster 22	Enrichment Score: 1.0227388473085446
GOTERM_BP_FAT	GO:0001655~urogenital system development	5	8.62069	0.0185444	REN1, GCNT1, C3AR1, IGF1, PRLR	51	364	17911	4.82412	1	0.227988	0.215952
GOTERM_BP_FAT	GO:0001822~kidney development	3	5.17241	0.205155	REN1, GCNT1, C3AR1	51	301	17911	3.50029	1	0.91839	0.869906
GOTERM_BP_FAT	GO:0072001~renal system development	3	5.17241	0.22464	REN1, GCNT1, C3AR1	51	320	17911	3.29246	1	0.967811	0.916718
Annotation Cluster 23	Enrichment Score: 0.9927222225292364
GOTERM_BP_FAT	GO:0007159~leukocyte cell-cell adhesion	6	10.3448	0.0134591	CD86, IL1RL2, GCNT1, IGF1, CCL21A, CCR2	51	509	17911	4.13984	1	0.1881	0.178169
GOTERM_BP_FAT	GO:0016337~single organismal cell-cell adhesion	7	12.069	0.016307	P2RY12, CD86, IL1RL2, GCNT1, IGF1, CCL21A, CCR2	51	738	17911	3.33113	1	0.212361	0.20115
GOTERM_BP_FAT	GO:0098602~single organism cell adhesion	7	12.069	0.022766	P2RY12, CD86, IL1RL2, GCNT1, IGF1, CCL21A, CCR2	51	796	17911	3.08841	1	0.263533	0.249621
GOTERM_BP_FAT	GO:0009101~glycoprotein biosynthetic process	4	6.89655	0.0572031	GCNT1, ST8SIA4, IGF1, CCL21A	51	314	17911	4.47384	1	0.434138	0.411219
GOTERM_BP_FAT	GO:0009100~glycoprotein metabolic process	4	6.89655	0.0770438	GCNT1, ST8SIA4, IGF1, CCL21A	51	356	17911	3.94602	1	0.515908	0.488672
GOTERM_BP_FAT	GO:1901137~carbohydrate derivative biosynthetic process	4	6.89655	0.289046	GCNT1, ST8SIA4, IGF1, CCL21A	51	672	17911	2.09045	1	1	0.947621
GOTERM_BP_FAT	GO:0044723~single-organism carbohydrate metabolic process	3	5.17241	0.517879	GCNT1, ST8SIA4, IGF1	51	617	17911	1.7076	1	1	0.947621
GOTERM_BP_FAT	GO:1901135~carbohydrate derivative metabolic process	4	6.89655	0.586853	GCNT1, ST8SIA4, IGF1, CCL21A	51	1079	17911	1.30193	1	1	0.947621
GOTERM_BP_FAT	GO:0005975~carbohydrate metabolic process	3	5.17241	0.601092	GCNT1, ST8SIA4, IGF1	51	718	17911	1.46739	1	1	0.947621
Annotation Cluster 24	Enrichment Score: 0.9693118230509596
GOTERM_BP_FAT	GO:0006897~endocytosis	7	12.069	0.00328075	IGHM, CAV2, CD36, PIK3CG, CCL21A, CCR2, GULP1	51	525	17911	4.68261	0.999466	0.0905962	0.0858135
GOTERM_BP_FAT	GO:0051050~positive regulation of transport	8	13.7931	0.0207969	P2RY12, IGHM, EDNRB, IGF1, CD36, HNMT, TLR4, CCL21A	51	1005	17911	2.79559	1	0.248264	0.235157
GOTERM_BP_FAT	GO:0016192~vesicle-mediated transport	8	13.7931	0.0423172	IGHM, SAMD9L, CAV2, CD36, PIK3CG, CCL21A, CCR2, GULP1	51	1168	17911	2.40545	1	0.356804	0.337967
GOTERM_BP_FAT	GO:0045807~positive regulation of endocytosis	3	5.17241	0.0553366	IGHM, CD36, CCL21A	51	136	17911	7.74697	1	0.422772	0.400453
GOTERM_BP_FAT	GO:0008037~cell recognition	3	5.17241	0.0634589	IGHM, CD36, CCL21A	51	147	17911	7.16727	1	0.46321	0.438756
GOTERM_BP_FAT	GO:0030100~regulation of endocytosis	3	5.17241	0.126525	IGHM, CD36, CCL21A	51	221	17911	4.76737	1	0.688823	0.652458
GOTERM_BP_FAT	GO:0060627~regulation of vesicle-mediated transport	4	6.89655	0.132414	IGHM, CD36, CCL21A, CCR2	51	453	17911	3.10107	1	0.707445	0.670097
GOTERM_BP_FAT	GO:0051130~positive regulation of cellular component organization	6	10.3448	0.2704	IGHM, IGF1, CD36, HNMT, TLR4, CCL21A	51	1253	17911	1.68171	1	1	0.947621
GOTERM_BP_FAT	GO:0033043~regulation of organelle organization	5	8.62069	0.400037	APOBEC1, CAV2, IGF1, HNMT, CCL21A	51	1148	17911	1.5296	1	1	0.947621
GOTERM_BP_FAT	GO:0051641~cellular localization	8	13.7931	0.47026	IGHM, CAV2, IGF1, CD36, HNMT, TLR4, PIK3CG, CCL21A	51	2310	17911	1.21626	1	1	0.947621
GOTERM_BP_FAT	GO:0010638~positive regulation of organelle organization	3	5.17241	0.507286	IGF1, HNMT, CCL21A	51	605	17911	1.74147	1	1	0.947621
GOTERM_BP_FAT	GO:0051649~establishment of localization in cell	6	10.3448	0.532665	IGHM, IGF1, CD36, HNMT, TLR4, CCL21A	51	1722	17911	1.22368	1	1	0.947621
Annotation Cluster 25	Enrichment Score: 0.9653812078660562
GOTERM_BP_FAT	GO:0043900~regulation of multi-organism process	5	8.62069	0.0345536	HPGDS, EDNRB, CAV2, IGF1, CD36	51	442	17911	3.97281	1	0.331368	0.313874
GOTERM_BP_FAT	GO:0014902~myotube differentiation	3	5.17241	0.037195	CAV2, MAMSTR, IGF1	51	109	17911	9.66595	1	0.339645	0.321715
GOTERM_BP_FAT	GO:0042692~muscle cell differentiation	4	6.89655	0.1087	EDNRB, CAV2, MAMSTR, IGF1	51	414	17911	3.3932	1	0.629142	0.595928
GOTERM_BP_FAT	GO:0051146~striated muscle cell differentiation	3	5.17241	0.188915	CAV2, MAMSTR, IGF1	51	285	17911	3.6968	1	0.877414	0.831093
GOTERM_BP_FAT	GO:0050678~regulation of epithelial cell proliferation	3	5.17241	0.227732	EDNRB, CAV2, IGF1	51	323	17911	3.26188	1	0.977457	0.925855
GOTERM_BP_FAT	GO:0061061~muscle structure development	4	6.89655	0.26842	EDNRB, CAV2, MAMSTR, IGF1	51	645	17911	2.17796	1	1	0.947621
Annotation Cluster 26	Enrichment Score: 0.9526119612703633
GOTERM_BP_FAT	GO:0045860~positive regulation of protein kinase activity	6	10.3448	0.00442649	IGHM, IGF1, TLR4, PRLR, PIK3CG, CCL21A	51	388	17911	5.43087	0.999962	0.10248	0.0970698
GOTERM_BP_FAT	GO:0033674~positive regulation of kinase activity	6	10.3448	0.00635217	IGHM, IGF1, TLR4, PRLR, PIK3CG, CCL21A	51	423	17911	4.9815	1	0.124437	0.117868
GOTERM_BP_FAT	GO:0043491~protein kinase B signaling	4	6.89655	0.0106067	P2RY12, IGF1, PIK3CG, CCL21A	51	163	17911	8.61831	1	0.163679	0.155038
GOTERM_BP_FAT	GO:0019216~regulation of lipid metabolic process	5	8.62069	0.0115782	APOBEC1, IGF1, CD36, PIK3CG, CCL21A	51	316	17911	5.5569	1	0.17232	0.163223
GOTERM_BP_FAT	GO:0051347~positive regulation of transferase activity	6	10.3448	0.0119484	IGHM, IGF1, TLR4, PRLR, PIK3CG, CCL21A	51	494	17911	4.26554	1	0.173328	0.164178
GOTERM_BP_FAT	GO:0055082~cellular chemical homeostasis	7	12.069	0.0188	EDNRB, C3AR1, IGF1, CD36, PIK3CG, CCL21A, CCR2	51	762	17911	3.22621	1	0.227988	0.215952
GOTERM_BP_FAT	GO:0045859~regulation of protein kinase activity	6	10.3448	0.0279268	IGHM, IGF1, TLR4, PRLR, PIK3CG, CCL21A	51	615	17911	3.4263	1	0.288326	0.273104
GOTERM_BP_FAT	GO:0051897~positive regulation of protein kinase B signaling	3	5.17241	0.0300484	IGF1, PIK3CG, CCL21A	51	97	17911	10.8617	1	0.300547	0.28468
GOTERM_BP_FAT	GO:0019725~cellular homeostasis	7	12.069	0.0326474	EDNRB, C3AR1, IGF1, CD36, PIK3CG, CCL21A, CCR2	51	866	17911	2.83877	1	0.317067	0.300329
GOTERM_BP_FAT	GO:0043549~regulation of kinase activity	6	10.3448	0.0391481	IGHM, IGF1, TLR4, PRLR, PIK3CG, CCL21A	51	674	17911	3.12637	1	0.343783	0.325634
GOTERM_BP_FAT	GO:0043085~positive regulation of catalytic activity	7	12.069	0.0509007	IGHM, CAV2, IGF1, TLR4, PRLR, PIK3CG, CCL21A	51	965	17911	2.54754	1	0.40229	0.381052
GOTERM_BP_FAT	GO:0051896~regulation of protein kinase B signaling	3	5.17241	0.0627045	IGF1, PIK3CG, CCL21A	51	146	17911	7.21636	1	0.461978	0.43759
GOTERM_BP_FAT	GO:0051338~regulation of transferase activity	6	10.3448	0.0629342	IGHM, IGF1, TLR4, PRLR, PIK3CG, CCL21A	51	771	17911	2.73304	1	0.461978	0.43759
GOTERM_BP_FAT	GO:0048878~chemical homeostasis	7	12.069	0.0847117	EDNRB, C3AR1, IGF1, CD36, PIK3CG, CCL21A, CCR2	51	1101	17911	2.23285	1	0.54529	0.516503
GOTERM_BP_FAT	GO:0009894~regulation of catabolic process	4	6.89655	0.136216	SAMD9L, IGF1, CTSC, PIK3CG	51	459	17911	3.06053	1	0.717719	0.679829
GOTERM_BP_FAT	GO:0044093~positive regulation of molecular function	7	12.069	0.140784	IGHM, CAV2, IGF1, TLR4, PRLR, PIK3CG, CCL21A	51	1270	17911	1.93573	1	0.731695	0.693067
GOTERM_BP_FAT	GO:0010941~regulation of cell death	8	13.7931	0.162239	CX3CR1, IMPACT, EDNRB, IGF1, TLR4, CTSC, PIK3CG, CCL21A	51	1620	17911	1.7343	1	0.799683	0.757466
GOTERM_BP_FAT	GO:0060548~negative regulation of cell death	6	10.3448	0.163949	CX3CR1, IMPACT, EDNRB, IGF1, PIK3CG, CCL21A	51	1042	17911	2.02224	1	0.80359	0.761166
KEGG_PATHWAY	mmu05200:Pathways in cancer	4	6.89655	0.184742	EDNRB, IGF1, PIK3CG, RASGRP3	30	395	7691	2.59612	1	1	1
GOTERM_BP_FAT	GO:0008219~cell death	9	15.5172	0.190705	CX3CR1, IMPACT, EDNRB, IGF1, TLR4, CTSC, PIK3CG, CCL21A, GULP1	51	2003	17911	1.57802	1	0.881243	0.83472
GOTERM_BP_FAT	GO:0031329~regulation of cellular catabolic process	3	5.17241	0.219495	IGF1, CTSC, PIK3CG	51	315	17911	3.34472	1	0.956406	0.905916
GOTERM_BP_FAT	GO:0006915~apoptotic process	8	13.7931	0.224468	CX3CR1, EDNRB, IGF1, TLR4, CTSC, PIK3CG, CCL21A, GULP1	51	1779	17911	1.5793	1	0.967811	0.916718
GOTERM_BP_FAT	GO:0042981~regulation of apoptotic process	7	12.069	0.230185	CX3CR1, EDNRB, IGF1, TLR4, CTSC, PIK3CG, CCL21A	51	1482	17911	1.65882	1	0.982465	0.930598
GOTERM_BP_FAT	GO:0043067~regulation of programmed cell death	7	12.069	0.237622	CX3CR1, EDNRB, IGF1, TLR4, CTSC, PIK3CG, CCL21A	51	1498	17911	1.6411	1	0.999319	0.946562
GOTERM_BP_FAT	GO:0012501~programmed cell death	8	13.7931	0.263604	CX3CR1, EDNRB, IGF1, TLR4, CTSC, PIK3CG, CCL21A, GULP1	51	1870	17911	1.50244	1	1	0.947621
GOTERM_BP_FAT	GO:0043066~negative regulation of apoptotic process	5	8.62069	0.26432	CX3CR1, EDNRB, IGF1, PIK3CG, CCL21A	51	936	17911	1.87605	1	1	0.947621
GOTERM_BP_FAT	GO:0043069~negative regulation of programmed cell death	5	8.62069	0.273688	CX3CR1, EDNRB, IGF1, PIK3CG, CCL21A	51	951	17911	1.84646	1	1	0.947621
GOTERM_BP_FAT	GO:2001233~regulation of apoptotic signaling pathway	3	5.17241	0.288919	CX3CR1, IGF1, CTSC	51	382	17911	2.75808	1	1	0.947621
GOTERM_BP_FAT	GO:0006811~ion transport	6	10.3448	0.326329	P2RY12, CYBB, IGF1, CD36, PIK3CG, CCL21A	51	1354	17911	1.55626	1	1	0.947621
GOTERM_BP_FAT	GO:0030001~metal ion transport	4	6.89655	0.376924	P2RY12, IGF1, PIK3CG, CCL21A	51	786	17911	1.78726	1	1	0.947621
GOTERM_BP_FAT	GO:0006812~cation transport	4	6.89655	0.470248	P2RY12, IGF1, PIK3CG, CCL21A	51	910	17911	1.54372	1	1	0.947621
GOTERM_BP_FAT	GO:0051641~cellular localization	8	13.7931	0.47026	IGHM, CAV2, IGF1, CD36, HNMT, TLR4, PIK3CG, CCL21A	51	2310	17911	1.21626	1	1	0.947621
GOTERM_BP_FAT	GO:0097190~apoptotic signaling pathway	3	5.17241	0.486582	CX3CR1, IGF1, CTSC	51	582	17911	1.81029	1	1	0.947621
GOTERM_BP_FAT	GO:0032269~negative regulation of cellular protein metabolic process	4	6.89655	0.503438	IMPACT, EDNRB, IGF1, TLR4	51	956	17911	1.46944	1	1	0.947621
GOTERM_BP_FAT	GO:0051248~negative regulation of protein metabolic process	4	6.89655	0.543814	IMPACT, EDNRB, IGF1, TLR4	51	1014	17911	1.38539	1	1	0.947621
GOTERM_BP_FAT	GO:0044248~cellular catabolic process	5	8.62069	0.548447	PON3, IGF1, HNMT, CTSC, PIK3CG	51	1387	17911	1.26603	1	1	0.947621
GOTERM_BP_FAT	GO:0019637~organophosphate metabolic process	3	5.17241	0.754983	IGF1, PIK3CG, CCL21A	51	957	17911	1.10093	1	1	0.947621
Annotation Cluster 27	Enrichment Score: 0.9207750218461872
GOTERM_BP_FAT	GO:0042493~response to drug	5	8.62069	0.0357879	APOBEC1, REN1, CD86, BCHE, CYBB	51	447	17911	3.92837	1	0.335063	0.317374
GOTERM_BP_FAT	GO:0010035~response to inorganic substance	4	6.89655	0.20377	APOBEC1, CD86, IMPACT, CYBB	51	558	17911	2.51753	1	0.91839	0.869906
GOTERM_BP_FAT	GO:0010038~response to metal ion	3	5.17241	0.237027	APOBEC1, CD86, CYBB	51	332	17911	3.17346	1	0.998652	0.945931
Annotation Cluster 28	Enrichment Score: 0.8845064311636514
GOTERM_CC_FAT	GO:0031012~extracellular matrix	6	10.3448	0.0186593	MMRN1, LUM, CLEC14A, IGF1, FGFBP3, HAPLN1	44	520	14413	3.77963	0.916782	0.273669	0.273669
GOTERM_CC_FAT	GO:0005578~proteinaceous extracellular matrix	3	5.17241	0.291806	LUM, IGF1, HAPLN1	44	360	14413	2.72973	1	1	1
GOTERM_BP_FAT	GO:0001501~skeletal system development	3	5.17241	0.407842	LUM, IGF1, HAPLN1	51	499	17911	2.1114	1	1	0.947621
Annotation Cluster 29	Enrichment Score: 0.7270098544259253
GOTERM_BP_FAT	GO:0007610~behavior	6	10.3448	0.0441792	REN1, CX3CR1, BCHE, IGF1, CD36, FGFBP3	51	697	17911	3.02321	1	0.36424	0.345011
GOTERM_BP_FAT	GO:0044708~single-organism behavior	4	6.89655	0.157117	CX3CR1, BCHE, IGF1, FGFBP3	51	491	17911	2.86107	1	0.784559	0.743141
GOTERM_BP_FAT	GO:0022008~neurogenesis	8	13.7931	0.168832	P2RY12, CX3CR1, BCHE, IMPACT, EDNRB, IGF1, TLR4, CCR2	51	1638	17911	1.71524	1	0.820203	0.776902
GOTERM_BP_FAT	GO:0007611~learning or memory	3	5.17241	0.17487	CX3CR1, BCHE, IGF1	51	271	17911	3.88778	1	0.840257	0.795898
GOTERM_BP_FAT	GO:0050890~cognition	3	5.17241	0.204135	CX3CR1, BCHE, IGF1	51	300	17911	3.51196	1	0.91839	0.869906
GOTERM_BP_FAT	GO:0050877~neurological system process	9	15.5172	0.218199	CX3CR1, BCHE, EDNRB, LUM, IGF1, CD36, FGFBP3, TLR4, CCR2	51	2077	17911	1.52179	1	0.954633	0.904236
GOTERM_BP_FAT	GO:0010648~negative regulation of cell communication	5	8.62069	0.40776	CX3CR1, BCHE, CAV2, IGF1, TLR4	51	1160	17911	1.51378	1	1	0.947621
GOTERM_BP_FAT	GO:0023057~negative regulation of signaling	5	8.62069	0.410331	CX3CR1, BCHE, CAV2, IGF1, TLR4	51	1164	17911	1.50857	1	1	0.947621
Annotation Cluster 30	Enrichment Score: 0.7217009266689423
GOTERM_BP_FAT	GO:0070371~ERK1 and ERK2 cascade	5	8.62069	0.00624453	IGF1, CD36, FGFBP3, TLR4, CCL21A	51	264	17911	6.65144	0.999999	0.124437	0.117868
GOTERM_BP_FAT	GO:0070372~regulation of ERK1 and ERK2 cascade	5	8.62069	0.00710602	IGF1, CD36, FGFBP3, TLR4, CCL21A	51	274	17911	6.40869	1	0.130296	0.123417
GOTERM_BP_FAT	GO:0051241~negative regulation of multicellular organismal process	9	15.5172	0.0140845	CX3CR1, CD86, HPGDS, EDNRB, LMO2, IGF1, CD36, TLR4, CCR2	51	1157	17911	2.73186	1	0.193303	0.183098
GOTERM_BP_FAT	GO:0071396~cellular response to lipid	6	10.3448	0.024189	CX3CR1, CD86, EDNRB, IGF1, CD36, TLR4	51	592	17911	3.55942	1	0.268672	0.254488
GOTERM_BP_FAT	GO:0051093~negative regulation of developmental process	7	12.069	0.0294309	CX3CR1, CD86, EDNRB, LMO2, IGF1, CD36, CCR2	51	845	17911	2.90932	1	0.298476	0.282719
GOTERM_BP_FAT	GO:0051046~regulation of secretion	6	10.3448	0.0574766	P2RY12, EDNRB, IGF1, CD36, TLR4, CCR2	51	751	17911	2.80583	1	0.434773	0.411821
GOTERM_BP_FAT	GO:0046903~secretion	7	12.069	0.0777247	P2RY12, EDNRB, IGF1, CD36, TLR4, PRLR, CCR2	51	1076	17911	2.28473	1	0.517864	0.490524
GOTERM_BP_FAT	GO:0009628~response to abiotic stimulus	7	12.069	0.09878	APOBEC1, IMPACT, CYBB, IGF1, CD36, HNMT, TLR4	51	1148	17911	2.14144	1	0.583515	0.55271
GOTERM_BP_FAT	GO:0051960~regulation of nervous system development	6	10.3448	0.113287	P2RY12, CX3CR1, IMPACT, EDNRB, IGF1, CCR2	51	922	17911	2.28544	1	0.644873	0.610829
GOTERM_BP_FAT	GO:0019932~second-messenger-mediated signaling	3	5.17241	0.119132	EDNRB, IGF1, CD36	51	213	17911	4.94642	1	0.664358	0.629285
GOTERM_BP_FAT	GO:0060284~regulation of cell development	6	10.3448	0.147856	P2RY12, CX3CR1, IMPACT, EDNRB, IGF1, CCR2	51	1006	17911	2.09461	1	0.754758	0.714913
GOTERM_BP_FAT	GO:0010941~regulation of cell death	8	13.7931	0.162239	CX3CR1, IMPACT, EDNRB, IGF1, TLR4, CTSC, PIK3CG, CCL21A	51	1620	17911	1.7343	1	0.799683	0.757466
GOTERM_BP_FAT	GO:0044057~regulation of system process	4	6.89655	0.165886	EDNRB, IGF1, FGFBP3, TLR4	51	504	17911	2.78727	1	0.810685	0.767887
GOTERM_BP_FAT	GO:0022008~neurogenesis	8	13.7931	0.168832	P2RY12, CX3CR1, BCHE, IMPACT, EDNRB, IGF1, TLR4, CCR2	51	1638	17911	1.71524	1	0.820203	0.776902
GOTERM_BP_FAT	GO:0006366~transcription from RNA polymerase II promoter	8	13.7931	0.19246	IMPACT, EDNRB, MAMSTR, LUM, LMO2, IGF1, CD36, TLR4	51	1700	17911	1.65269	1	0.884007	0.837338
GOTERM_BP_FAT	GO:0051173~positive regulation of nitrogen compound metabolic process	8	13.7931	0.209228	APOBEC1, IMPACT, MAMSTR, LUM, LMO2, C3AR1, IGF1, TLR4	51	1742	17911	1.61284	1	0.929743	0.880659
GOTERM_BP_FAT	GO:0050877~neurological system process	9	15.5172	0.218199	CX3CR1, BCHE, EDNRB, LUM, IGF1, CD36, FGFBP3, TLR4, CCR2	51	2077	17911	1.52179	1	0.954633	0.904236
GOTERM_MF_FAT	GO:0044877~macromolecular complex binding	7	12.069	0.26654	APOBEC1, IMPACT, LUM, TSHZ2, LMO2, IGF1, CD36	50	1498	16866	1.57626	1	1	1
GOTERM_BP_FAT	GO:0001933~negative regulation of protein phosphorylation	3	5.17241	0.307575	IMPACT, IGF1, TLR4	51	400	17911	2.63397	1	1	0.947621
GOTERM_BP_FAT	GO:0051047~positive regulation of secretion	3	5.17241	0.335396	EDNRB, IGF1, CD36	51	427	17911	2.46742	1	1	0.947621
GOTERM_BP_FAT	GO:0010628~positive regulation of gene expression	7	12.069	0.341091	APOBEC1, IMPACT, MAMSTR, LUM, LMO2, IGF1, TLR4	51	1708	17911	1.43933	1	1	0.947621
GOTERM_BP_FAT	GO:0042326~negative regulation of phosphorylation	3	5.17241	0.34869	IMPACT, IGF1, TLR4	51	440	17911	2.39452	1	1	0.947621
GOTERM_BP_FAT	GO:0045596~negative regulation of cell differentiation	4	6.89655	0.373081	P2RY12, EDNRB, LMO2, IGF1	51	781	17911	1.7987	1	1	0.947621
GOTERM_BP_FAT	GO:0031400~negative regulation of protein modification process	3	5.17241	0.433139	IMPACT, IGF1, TLR4	51	525	17911	2.00683	1	1	0.947621
GOTERM_BP_FAT	GO:0010563~negative regulation of phosphorus metabolic process	3	5.17241	0.466303	IMPACT, IGF1, TLR4	51	560	17911	1.88141	1	1	0.947621
GOTERM_BP_FAT	GO:0045936~negative regulation of phosphate metabolic process	3	5.17241	0.466303	IMPACT, IGF1, TLR4	51	560	17911	1.88141	1	1	0.947621
GOTERM_BP_FAT	GO:0031324~negative regulation of cellular metabolic process	8	13.7931	0.50327	APOBEC1, PON3, IMPACT, EDNRB, IGF1, CD36, TLR4, PIK3CG	51	2380	17911	1.18049	1	1	0.947621
GOTERM_BP_FAT	GO:0032269~negative regulation of cellular protein metabolic process	4	6.89655	0.503438	IMPACT, EDNRB, IGF1, TLR4	51	956	17911	1.46944	1	1	0.947621
GOTERM_BP_FAT	GO:0007600~sensory perception	6	10.3448	0.515956	EDNRB, LUM, IGF1, CD36, TLR4, CCR2	51	1691	17911	1.24611	1	1	0.947621
GOTERM_BP_FAT	GO:0006351~transcription, DNA-templated	10	17.2414	0.518642	APOBEC1, IMPACT, EDNRB, MAMSTR, LUM, TSHZ2, LMO2, IGF1, CD36, TLR4	51	3129	17911	1.12239	1	1	0.947621
GOTERM_BP_FAT	GO:0051248~negative regulation of protein metabolic process	4	6.89655	0.543814	IMPACT, EDNRB, IGF1, TLR4	51	1014	17911	1.38539	1	1	0.947621
GOTERM_BP_FAT	GO:0009892~negative regulation of metabolic process	8	13.7931	0.593425	APOBEC1, PON3, IMPACT, EDNRB, IGF1, CD36, TLR4, PIK3CG	51	2579	17911	1.0894	1	1	0.947621
GOTERM_BP_FAT	GO:0044712~single-organism catabolic process	3	5.17241	0.598777	PON3, IGF1, PIK3CG	51	715	17911	1.47355	1	1	0.947621
GOTERM_BP_FAT	GO:0010629~negative regulation of gene expression	5	8.62069	0.677792	APOBEC1, IMPACT, EDNRB, IGF1, CD36	51	1628	17911	1.07861	1	1	0.947621
GOTERM_BP_FAT	GO:0008104~protein localization	6	10.3448	0.808074	APOBEC1, CAV2, IGF1, CD36, HNMT, TLR4	51	2367	17911	0.890231	1	1	0.947621
GOTERM_BP_FAT	GO:0010605~negative regulation of macromolecule metabolic process	6	10.3448	0.809601	APOBEC1, IMPACT, EDNRB, IGF1, CD36, TLR4	51	2372	17911	0.888354	1	1	0.947621
Annotation Cluster 31	Enrichment Score: 0.5880733592598787
GOTERM_BP_FAT	GO:0043491~protein kinase B signaling	4	6.89655	0.0106067	P2RY12, IGF1, PIK3CG, CCL21A	51	163	17911	8.61831	1	0.163679	0.155038
GOTERM_BP_FAT	GO:0006816~calcium ion transport	3	5.17241	0.268145	P2RY12, PIK3CG, CCL21A	51	362	17911	2.91046	1	1	0.947621
GOTERM_BP_FAT	GO:0055085~transmembrane transport	5	8.62069	0.305327	P2RY12, ABCA9, CYBB, PIK3CG, CCL21A	51	1001	17911	1.75423	1	1	0.947621
GOTERM_BP_FAT	GO:0070838~divalent metal ion transport	3	5.17241	0.319969	P2RY12, PIK3CG, CCL21A	51	412	17911	2.55725	1	1	0.947621
GOTERM_BP_FAT	GO:0072511~divalent inorganic cation transport	3	5.17241	0.323061	P2RY12, PIK3CG, CCL21A	51	415	17911	2.53877	1	1	0.947621
GOTERM_BP_FAT	GO:0006811~ion transport	6	10.3448	0.326329	P2RY12, CYBB, IGF1, CD36, PIK3CG, CCL21A	51	1354	17911	1.55626	1	1	0.947621
GOTERM_BP_FAT	GO:0030001~metal ion transport	4	6.89655	0.376924	P2RY12, IGF1, PIK3CG, CCL21A	51	786	17911	1.78726	1	1	0.947621
GOTERM_BP_FAT	GO:0098655~cation transmembrane transport	3	5.17241	0.4389	P2RY12, PIK3CG, CCL21A	51	531	17911	1.98416	1	1	0.947621
GOTERM_BP_FAT	GO:0006812~cation transport	4	6.89655	0.470248	P2RY12, IGF1, PIK3CG, CCL21A	51	910	17911	1.54372	1	1	0.947621
GOTERM_BP_FAT	GO:0034220~ion transmembrane transport	3	5.17241	0.577508	P2RY12, PIK3CG, CCL21A	51	688	17911	1.53138	1	1	0.947621
Annotation Cluster 32	Enrichment Score: 0.5868359784571108
GOTERM_BP_FAT	GO:0032870~cellular response to hormone stimulus	6	10.3448	0.0181103	APOBEC1, REN1, CAV2, LMO2, IGF1, PRLR	51	549	17911	3.83821	1	0.224886	0.213014
GOTERM_BP_FAT	GO:0001655~urogenital system development	5	8.62069	0.0185444	REN1, GCNT1, C3AR1, IGF1, PRLR	51	364	17911	4.82412	1	0.227988	0.215952
GOTERM_BP_FAT	GO:0009755~hormone-mediated signaling pathway	3	5.17241	0.0925242	REN1, IGF1, PRLR	51	183	17911	5.75731	1	0.566207	0.536315
GOTERM_BP_FAT	GO:0048608~reproductive structure development	3	5.17241	0.398966	REN1, IGF1, PRLR	51	490	17911	2.15018	1	1	0.947621
GOTERM_BP_FAT	GO:0061458~reproductive system development	3	5.17241	0.403904	REN1, IGF1, PRLR	51	495	17911	2.12846	1	1	0.947621
GOTERM_BP_FAT	GO:0030855~epithelial cell differentiation	3	5.17241	0.531776	REN1, IGF1, PRLR	51	633	17911	1.66444	1	1	0.947621
GOTERM_BP_FAT	GO:0044702~single organism reproductive process	5	8.62069	0.625627	REN1, HPGDS, EDNRB, IGF1, PRLR	51	1525	17911	1.15146	1	1	0.947621
GOTERM_BP_FAT	GO:0060429~epithelium development	4	6.89655	0.635123	REN1, TNFRSF19, IGF1, PRLR	51	1157	17911	1.21416	1	1	0.947621
GOTERM_BP_FAT	GO:0003006~developmental process involved in reproduction	3	5.17241	0.679935	REN1, IGF1, PRLR	51	829	17911	1.27091	1	1	0.947621
GOTERM_BP_FAT	GO:0022414~reproductive process	5	8.62069	0.697632	REN1, HPGDS, EDNRB, IGF1, PRLR	51	1670	17911	1.05149	1	1	0.947621
GOTERM_BP_FAT	GO:0000003~reproduction	5	8.62069	0.698555	REN1, HPGDS, EDNRB, IGF1, PRLR	51	1672	17911	1.05023	1	1	0.947621
Annotation Cluster 33	Enrichment Score: 0.5765900915485207
GOTERM_MF_FAT	GO:0043167~ion binding	17	29.3103	0.158494	APOBEC1, BCHE, PON3, GM15446, TSHZ2, LMO2, CYBB, PRLR, PCDH18, RASGRP3, ADGRE1, HPGDS, MMRN1, ADAM12, ZIM1, CD36, CTSC	50	4288	16866	1.33732	1	1	1
GOTERM_MF_FAT	GO:0043169~cation binding	15	25.8621	0.294306	APOBEC1, BCHE, PON3, GM15446, TSHZ2, LMO2, CYBB, PRLR, PCDH18, RASGRP3, ADGRE1, HPGDS, MMRN1, ADAM12, ZIM1	50	4109	16866	1.23139	1	1	1
GOTERM_MF_FAT	GO:0046872~metal ion binding	14	24.1379	0.399408	APOBEC1, PON3, GM15446, TSHZ2, LMO2, CYBB, PRLR, PCDH18, RASGRP3, ADGRE1, HPGDS, MMRN1, ADAM12, ZIM1	50	4068	16866	1.16088	1	1	1
Annotation Cluster 34	Enrichment Score: 0.5362178213418236
GOTERM_BP_FAT	GO:0010557~positive regulation of macromolecule biosynthetic process	11	18.9655	0.0107207	APOBEC1, IMPACT, MAMSTR, LUM, LMO2, C3AR1, CYBB, IGF1, TLR4, CCL21A, CCR2	51	1577	17911	2.44969	1	0.163679	0.155038
GOTERM_BP_FAT	GO:0031328~positive regulation of cellular biosynthetic process	11	18.9655	0.0181299	APOBEC1, IMPACT, MAMSTR, LUM, LMO2, C3AR1, CYBB, IGF1, TLR4, CCL21A, CCR2	51	1709	17911	2.26048	1	0.224886	0.213014
GOTERM_BP_FAT	GO:0009891~positive regulation of biosynthetic process	11	18.9655	0.0206207	APOBEC1, IMPACT, MAMSTR, LUM, LMO2, C3AR1, CYBB, IGF1, TLR4, CCL21A, CCR2	51	1744	17911	2.21511	1	0.247449	0.234385
GOTERM_BP_FAT	GO:0006357~regulation of transcription from RNA polymerase II promoter	9	15.5172	0.116989	IMPACT, EDNRB, MAMSTR, LUM, TSHZ2, LMO2, IGF1, CD36, TLR4	51	1774	17911	1.78172	1	0.658816	0.624036
GOTERM_BP_FAT	GO:0010556~regulation of macromolecule biosynthetic process	16	27.5862	0.12282	APOBEC1, MAMSTR, LUM, GM15446, TSHZ2, LMO2, CYBB, IGF1, IMPACT, EDNRB, C3AR1, ZIM1, CD36, TLR4, CCL21A, CCR2	51	3966	17911	1.41683	1	0.675925	0.640241
GOTERM_BP_FAT	GO:0061448~connective tissue development	3	5.17241	0.168907	LUM, C3AR1, IGF1	51	265	17911	3.9758	1	0.820203	0.776902
GOTERM_BP_FAT	GO:0006366~transcription from RNA polymerase II promoter	8	13.7931	0.19246	IMPACT, EDNRB, MAMSTR, LUM, LMO2, IGF1, CD36, TLR4	51	1700	17911	1.65269	1	0.884007	0.837338
GOTERM_BP_FAT	GO:0051173~positive regulation of nitrogen compound metabolic process	8	13.7931	0.209228	APOBEC1, IMPACT, MAMSTR, LUM, LMO2, C3AR1, IGF1, TLR4	51	1742	17911	1.61284	1	0.929743	0.880659
GOTERM_MF_FAT	GO:0044877~macromolecular complex binding	7	12.069	0.26654	APOBEC1, IMPACT, LUM, TSHZ2, LMO2, IGF1, CD36	50	1498	16866	1.57626	1	1	1
GOTERM_BP_FAT	GO:2000112~regulation of cellular macromolecule biosynthetic process	14	24.1379	0.274303	APOBEC1, MAMSTR, LUM, GM15446, TSHZ2, LMO2, IGF1, IMPACT, EDNRB, C3AR1, ZIM1, CD36, TLR4, CCL21A	51	3875	17911	1.26884	1	1	0.947621
GOTERM_BP_FAT	GO:0051052~regulation of DNA metabolic process	3	5.17241	0.283728	APOBEC1, C3AR1, IGF1	51	377	17911	2.79466	1	1	0.947621
GOTERM_BP_FAT	GO:0045935~positive regulation of nucleobase-containing compound metabolic process	7	12.069	0.305132	APOBEC1, MAMSTR, LUM, LMO2, C3AR1, IGF1, TLR4	51	1637	17911	1.50175	1	1	0.947621
GOTERM_BP_FAT	GO:0045893~positive regulation of transcription, DNA-templated	6	10.3448	0.317904	APOBEC1, MAMSTR, LUM, LMO2, IGF1, TLR4	51	1339	17911	1.57369	1	1	0.947621
GOTERM_BP_FAT	GO:1903508~positive regulation of nucleic acid-templated transcription	6	10.3448	0.317904	APOBEC1, MAMSTR, LUM, LMO2, IGF1, TLR4	51	1339	17911	1.57369	1	1	0.947621
GOTERM_BP_FAT	GO:1902680~positive regulation of RNA biosynthetic process	6	10.3448	0.320148	APOBEC1, MAMSTR, LUM, LMO2, IGF1, TLR4	51	1343	17911	1.56901	1	1	0.947621
GOTERM_BP_FAT	GO:0045944~positive regulation of transcription from RNA polymerase II promoter	5	8.62069	0.336121	MAMSTR, LUM, LMO2, IGF1, TLR4	51	1049	17911	1.67396	1	1	0.947621
GOTERM_BP_FAT	GO:0010628~positive regulation of gene expression	7	12.069	0.341091	APOBEC1, IMPACT, MAMSTR, LUM, LMO2, IGF1, TLR4	51	1708	17911	1.43933	1	1	0.947621
GOTERM_BP_FAT	GO:0051254~positive regulation of RNA metabolic process	6	10.3448	0.350632	APOBEC1, MAMSTR, LUM, LMO2, IGF1, TLR4	51	1397	17911	1.50836	1	1	0.947621
GOTERM_BP_FAT	GO:0034645~cellular macromolecule biosynthetic process	16	27.5862	0.35795	APOBEC1, MAMSTR, LUM, GM15446, GCNT1, TSHZ2, LMO2, IGF1, IMPACT, EDNRB, ST8SIA4, C3AR1, ZIM1, CD36, TLR4, CCL21A	51	4810	17911	1.16822	1	1	0.947621
GOTERM_BP_FAT	GO:0006355~regulation of transcription, DNA-templated	12	20.6897	0.364733	APOBEC1, IMPACT, EDNRB, MAMSTR, LUM, GM15446, TSHZ2, LMO2, ZIM1, IGF1, CD36, TLR4	51	3449	17911	1.22191	1	1	0.947621
GOTERM_BP_FAT	GO:1903506~regulation of nucleic acid-templated transcription	12	20.6897	0.365884	APOBEC1, IMPACT, EDNRB, MAMSTR, LUM, GM15446, TSHZ2, LMO2, ZIM1, IGF1, CD36, TLR4	51	3452	17911	1.22084	1	1	0.947621
GOTERM_BP_FAT	GO:2001141~regulation of RNA biosynthetic process	12	20.6897	0.36819	APOBEC1, IMPACT, EDNRB, MAMSTR, LUM, GM15446, TSHZ2, LMO2, ZIM1, IGF1, CD36, TLR4	51	3458	17911	1.21873	1	1	0.947621
GOTERM_BP_FAT	GO:0097659~nucleic acid-templated transcription	12	20.6897	0.403053	APOBEC1, IMPACT, EDNRB, MAMSTR, LUM, GM15446, TSHZ2, LMO2, ZIM1, IGF1, CD36, TLR4	51	3548	17911	1.18781	1	1	0.947621
GOTERM_BP_FAT	GO:0032774~RNA biosynthetic process	12	20.6897	0.409683	APOBEC1, IMPACT, EDNRB, MAMSTR, LUM, GM15446, TSHZ2, LMO2, ZIM1, IGF1, CD36, TLR4	51	3565	17911	1.18215	1	1	0.947621
GOTERM_BP_FAT	GO:0051252~regulation of RNA metabolic process	12	20.6897	0.413588	APOBEC1, IMPACT, EDNRB, MAMSTR, LUM, GM15446, TSHZ2, LMO2, ZIM1, IGF1, CD36, TLR4	51	3575	17911	1.17884	1	1	0.947621
GOTERM_BP_FAT	GO:0019219~regulation of nucleobase-containing compound metabolic process	13	22.4138	0.413879	APOBEC1, MAMSTR, LUM, GM15446, TSHZ2, LMO2, IGF1, IMPACT, EDNRB, C3AR1, ZIM1, CD36, TLR4	51	3924	17911	1.16349	1	1	0.947621
GOTERM_BP_FAT	GO:0034654~nucleobase-containing compound biosynthetic process	13	22.4138	0.424452	APOBEC1, MAMSTR, LUM, GM15446, TSHZ2, LMO2, IGF1, IMPACT, EDNRB, C3AR1, ZIM1, CD36, TLR4	51	3952	17911	1.15525	1	1	0.947621
GOTERM_BP_FAT	GO:0018130~heterocycle biosynthetic process	13	22.4138	0.446023	APOBEC1, MAMSTR, LUM, GM15446, TSHZ2, LMO2, IGF1, IMPACT, EDNRB, C3AR1, ZIM1, CD36, TLR4	51	4009	17911	1.13882	1	1	0.947621
GOTERM_BP_FAT	GO:0019438~aromatic compound biosynthetic process	13	22.4138	0.452083	APOBEC1, MAMSTR, LUM, GM15446, TSHZ2, LMO2, IGF1, IMPACT, EDNRB, C3AR1, ZIM1, CD36, TLR4	51	4025	17911	1.1343	1	1	0.947621
GOTERM_BP_FAT	GO:0031324~negative regulation of cellular metabolic process	8	13.7931	0.50327	APOBEC1, PON3, IMPACT, EDNRB, IGF1, CD36, TLR4, PIK3CG	51	2380	17911	1.18049	1	1	0.947621
GOTERM_BP_FAT	GO:0006351~transcription, DNA-templated	10	17.2414	0.518642	APOBEC1, IMPACT, EDNRB, MAMSTR, LUM, TSHZ2, LMO2, IGF1, CD36, TLR4	51	3129	17911	1.12239	1	1	0.947621
GOTERM_BP_FAT	GO:0051171~regulation of nitrogen compound metabolic process	13	22.4138	0.525884	APOBEC1, MAMSTR, LUM, GM15446, TSHZ2, LMO2, IGF1, IMPACT, EDNRB, C3AR1, ZIM1, CD36, TLR4	51	4221	17911	1.08163	1	1	0.947621
GOTERM_BP_FAT	GO:0010468~regulation of gene expression	13	22.4138	0.543307	APOBEC1, CFH, MAMSTR, LUM, GM15446, TSHZ2, LMO2, IGF1, IMPACT, EDNRB, ZIM1, CD36, TLR4	51	4268	17911	1.06972	1	1	0.947621
GOTERM_BP_FAT	GO:0009892~negative regulation of metabolic process	8	13.7931	0.593425	APOBEC1, PON3, IMPACT, EDNRB, IGF1, CD36, TLR4, PIK3CG	51	2579	17911	1.0894	1	1	0.947621
GOTERM_BP_FAT	GO:0010629~negative regulation of gene expression	5	8.62069	0.677792	APOBEC1, IMPACT, EDNRB, IGF1, CD36	51	1628	17911	1.07861	1	1	0.947621
GOTERM_BP_FAT	GO:0016070~RNA metabolic process	12	20.6897	0.692977	APOBEC1, IMPACT, EDNRB, MAMSTR, LUM, GM15446, TSHZ2, LMO2, ZIM1, IGF1, CD36, TLR4	51	4331	17911	0.973067	1	1	0.947621
GOTERM_BP_FAT	GO:0006259~DNA metabolic process	3	5.17241	0.718328	APOBEC1, C3AR1, IGF1	51	891	17911	1.18248	1	1	0.947621
GOTERM_BP_FAT	GO:0010467~gene expression	14	24.1379	0.737515	APOBEC1, CFH, MAMSTR, LUM, GM15446, TSHZ2, LMO2, IGF1, REN1, IMPACT, EDNRB, ZIM1, CD36, TLR4	51	5224	17911	0.941184	1	1	0.947621
GOTERM_BP_FAT	GO:0010605~negative regulation of macromolecule metabolic process	6	10.3448	0.809601	APOBEC1, IMPACT, EDNRB, IGF1, CD36, TLR4	51	2372	17911	0.888354	1	1	0.947621
Annotation Cluster 35	Enrichment Score: 0.490350826108232
GOTERM_BP_FAT	GO:0006869~lipid transport	3	5.17241	0.206176	ABCA9, CD36, GULP1	51	302	17911	3.4887	1	0.92116	0.87253
GOTERM_BP_FAT	GO:0010876~lipid localization	3	5.17241	0.253606	ABCA9, CD36, GULP1	51	348	17911	3.02755	1	1	0.947621
GOTERM_BP_FAT	GO:0033036~macromolecule localization	8	13.7931	0.646472	APOBEC1, CAV2, ABCA9, IGF1, CD36, HNMT, TLR4, GULP1	51	2705	17911	1.03866	1	1	0.947621
Annotation Cluster 36	Enrichment Score: 0.4886340836674645
GOTERM_MF_FAT	GO:0042802~identical protein binding	7	12.069	0.172924	IGHM, BCHE, PON3, HPGDS, CAV2, CTSC, CCR2	50	1299	16866	1.81774	1	1	1
GOTERM_MF_FAT	GO:0042803~protein homodimerization activity	4	6.89655	0.410959	PON3, HPGDS, CAV2, CCR2	50	798	16866	1.69083	1	1	1
GOTERM_MF_FAT	GO:0046983~protein dimerization activity	5	8.62069	0.481331	PON3, HPGDS, CAV2, CYBB, CCR2	50	1226	16866	1.37569	1	1	1
Annotation Cluster 37	Enrichment Score: 0.4824047091678835
GOTERM_BP_FAT	GO:0098542~defense response to other organism	5	8.62069	0.0924328	APOBEC1, CD86, IGHM, CD36, TLR4	51	616	17911	2.85062	1	0.566207	0.536315
GOTERM_BP_FAT	GO:0044403~symbiosis, encompassing mutualism through parasitism	4	6.89655	0.263862	APOBEC1, CD86, CAV2, CD36	51	639	17911	2.19841	1	1	0.947621
GOTERM_BP_FAT	GO:0044419~interspecies interaction between organisms	4	6.89655	0.263862	APOBEC1, CD86, CAV2, CD36	51	639	17911	2.19841	1	1	0.947621
GOTERM_BP_FAT	GO:0016032~viral process	3	5.17241	0.492938	APOBEC1, CD86, CAV2	51	589	17911	1.78877	1	1	0.947621
GOTERM_BP_FAT	GO:0044764~multi-organism cellular process	3	5.17241	0.497449	APOBEC1, CD86, CAV2	51	594	17911	1.77372	1	1	0.947621
GOTERM_BP_FAT	GO:0008104~protein localization	6	10.3448	0.808074	APOBEC1, CAV2, IGF1, CD36, HNMT, TLR4	51	2367	17911	0.890231	1	1	0.947621
Annotation Cluster 38	Enrichment Score: 0.4745973175686211
GOTERM_BP_FAT	GO:0007417~central nervous system development	6	10.3448	0.132094	CX3CR1, IGF1, HNMT, PCDH18, TLR4, HAPLN1	51	969	17911	2.17459	1	0.707383	0.670039
GOTERM_BP_FAT	GO:0007420~brain development	4	6.89655	0.34533	CX3CR1, IGF1, HNMT, PCDH18	51	745	17911	1.88562	1	1	0.947621
GOTERM_BP_FAT	GO:0060322~head development	4	6.89655	0.380763	CX3CR1, IGF1, HNMT, PCDH18	51	791	17911	1.77596	1	1	0.947621
GOTERM_CC_FAT	GO:0097458~neuron part	5	8.62069	0.727508	CX3CR1, CYBB, IGF1, HNMT, CCR2	44	1620	14413	1.01101	1	1	1
Annotation Cluster 39	Enrichment Score: 0.4533799609969347
GOTERM_MF_FAT	GO:0008047~enzyme activator activity	4	6.89655	0.121205	APOBEC1, IGF1, CTSC, RASGRP3	50	418	16866	3.22794	1	1	1
GOTERM_MF_FAT	GO:0030234~enzyme regulator activity	4	6.89655	0.50901	APOBEC1, IGF1, CTSC, RASGRP3	50	926	16866	1.45711	1	1	1
GOTERM_MF_FAT	GO:0098772~molecular function regulator	4	6.89655	0.707315	APOBEC1, IGF1, CTSC, RASGRP3	50	1237	16866	1.09077	1	1	1
Annotation Cluster 40	Enrichment Score: 0.4527033996312658
GOTERM_CC_FAT	GO:0005635~nuclear envelope	4	6.89655	0.138236	BCHE, EDNRB, CAV2, CYBB	44	433	14413	3.02603	1	1	1
GOTERM_CC_FAT	GO:0031967~organelle envelope	5	8.62069	0.396683	BCHE, EDNRB, CAV2, ABCA9, CYBB	44	1069	14413	1.53212	1	1	1
GOTERM_CC_FAT	GO:0031975~envelope	5	8.62069	0.400147	BCHE, EDNRB, CAV2, ABCA9, CYBB	44	1074	14413	1.52499	1	1	1
GOTERM_CC_FAT	GO:0005783~endoplasmic reticulum	5	8.62069	0.704536	BCHE, CAV2, CYBB, CD36, CTSC	44	1572	14413	1.04188	1	1	1
Annotation Cluster 41	Enrichment Score: 0.3918354659404496
GOTERM_BP_FAT	GO:0043900~regulation of multi-organism process	5	8.62069	0.0345536	HPGDS, EDNRB, CAV2, IGF1, CD36	51	442	17911	3.97281	1	0.331368	0.313874
GOTERM_BP_FAT	GO:2000241~regulation of reproductive process	3	5.17241	0.0672773	HPGDS, EDNRB, IGF1	51	152	17911	6.9315	1	0.469128	0.444362
GOTERM_BP_FAT	GO:0044702~single organism reproductive process	5	8.62069	0.625627	REN1, HPGDS, EDNRB, IGF1, PRLR	51	1525	17911	1.15146	1	1	0.947621
GOTERM_BP_FAT	GO:0022414~reproductive process	5	8.62069	0.697632	REN1, HPGDS, EDNRB, IGF1, PRLR	51	1670	17911	1.05149	1	1	0.947621
GOTERM_BP_FAT	GO:0000003~reproduction	5	8.62069	0.698555	REN1, HPGDS, EDNRB, IGF1, PRLR	51	1672	17911	1.05023	1	1	0.947621
GOTERM_BP_FAT	GO:0019953~sexual reproduction	3	5.17241	0.776167	HPGDS, EDNRB, IGF1	51	999	17911	1.05464	1	1	0.947621
GOTERM_BP_FAT	GO:0048609~multicellular organismal reproductive process	3	5.17241	0.796222	HPGDS, EDNRB, IGF1	51	1042	17911	1.01112	1	1	0.947621
GOTERM_BP_FAT	GO:0032504~multicellular organism reproduction	3	5.17241	0.800219	HPGDS, EDNRB, IGF1	51	1051	17911	1.00246	1	1	0.947621
GOTERM_BP_FAT	GO:0044703~multi-organism reproductive process	3	5.17241	0.848745	HPGDS, EDNRB, IGF1	51	1175	17911	0.896671	1	1	0.947621
Annotation Cluster 42	Enrichment Score: 0.3204668304336457
GOTERM_CC_FAT	GO:0005794~Golgi apparatus	6	10.3448	0.36501	CAV2, GCNT1, ST8SIA4, CYBB, CD36, CTSC	44	1331	14413	1.47664	1	1	1
GOTERM_CC_FAT	GO:0000139~Golgi membrane	3	5.17241	0.464812	CAV2, GCNT1, ST8SIA4	44	522	14413	1.88258	1	1	1
GOTERM_CC_FAT	GO:0044431~Golgi apparatus part	3	5.17241	0.644194	CAV2, GCNT1, ST8SIA4	44	725	14413	1.35545	1	1	1
Annotation Cluster 43	Enrichment Score: 0.30293423688130394
GOTERM_BP_FAT	GO:0010648~negative regulation of cell communication	5	8.62069	0.40776	CX3CR1, BCHE, CAV2, IGF1, TLR4	51	1160	17911	1.51378	1	1	0.947621
GOTERM_BP_FAT	GO:0023057~negative regulation of signaling	5	8.62069	0.410331	CX3CR1, BCHE, CAV2, IGF1, TLR4	51	1164	17911	1.50857	1	1	0.947621
GOTERM_BP_FAT	GO:0098916~anterograde trans-synaptic signaling	3	5.17241	0.475577	CX3CR1, BCHE, CAV2	51	570	17911	1.8484	1	1	0.947621
GOTERM_BP_FAT	GO:0099536~synaptic signaling	3	5.17241	0.475577	CX3CR1, BCHE, CAV2	51	570	17911	1.8484	1	1	0.947621
GOTERM_BP_FAT	GO:0099537~trans-synaptic signaling	3	5.17241	0.475577	CX3CR1, BCHE, CAV2	51	570	17911	1.8484	1	1	0.947621
GOTERM_BP_FAT	GO:0007268~chemical synaptic transmission	3	5.17241	0.475577	CX3CR1, BCHE, CAV2	51	570	17911	1.8484	1	1	0.947621
GOTERM_BP_FAT	GO:0007267~cell-cell signaling	3	5.17241	0.885192	CX3CR1, BCHE, CAV2	51	1294	17911	0.81421	1	1	0.947621
Annotation Cluster 44	Enrichment Score: 0.28710748668324826
GOTERM_CC_FAT	GO:0044421~extracellular region part	16	27.5862	0.167171	CD86, BCHE, IGHM, PON3, CFH, LUM, GCNT1, CLEC14A, IGF1, HNMT, HAPLN1, REN1, CD36, HAO2, CTSC, CCL21A	44	3920	14413	1.33701	1	1	1
GOTERM_CC_FAT	GO:0031988~membrane-bounded vesicle	11	18.9655	0.602348	CD86, PON3, CFH, CAV2, LUM, CYBB, CLEC14A, IGF1, HNMT, HAO2, CTSC	44	3455	14413	1.04291	1	1	1
GOTERM_CC_FAT	GO:0070062~extracellular exosome	8	13.7931	0.709371	CD86, PON3, CFH, LUM, CLEC14A, HNMT, HAO2, CTSC	44	2674	14413	0.98001	1	1	1
GOTERM_CC_FAT	GO:1903561~extracellular vesicle	8	13.7931	0.715262	CD86, PON3, CFH, LUM, CLEC14A, HNMT, HAO2, CTSC	44	2689	14413	0.974543	1	1	1
GOTERM_CC_FAT	GO:0043230~extracellular organelle	8	13.7931	0.717986	CD86, PON3, CFH, LUM, CLEC14A, HNMT, HAO2, CTSC	44	2696	14413	0.972012	1	1	1
Annotation Cluster 45	Enrichment Score: 0.26432572801106624
GOTERM_BP_FAT	GO:0009628~response to abiotic stimulus	7	12.069	0.09878	APOBEC1, IMPACT, CYBB, IGF1, CD36, HNMT, TLR4	51	1148	17911	2.14144	1	0.583515	0.55271
GOTERM_MF_FAT	GO:0044877~macromolecular complex binding	7	12.069	0.26654	APOBEC1, IMPACT, LUM, TSHZ2, LMO2, IGF1, CD36	50	1498	16866	1.57626	1	1	1
GOTERM_BP_FAT	GO:0051129~negative regulation of cellular component organization	4	6.89655	0.291348	APOBEC1, IMPACT, IGF1, CCL21A	51	675	17911	2.08116	1	1	0.947621
GOTERM_BP_FAT	GO:0010628~positive regulation of gene expression	7	12.069	0.341091	APOBEC1, IMPACT, MAMSTR, LUM, LMO2, IGF1, TLR4	51	1708	17911	1.43933	1	1	0.947621
GOTERM_BP_FAT	GO:0010608~posttranscriptional regulation of gene expression	3	5.17241	0.341541	APOBEC1, IMPACT, IGF1	51	433	17911	2.43323	1	1	0.947621
GOTERM_BP_FAT	GO:0031324~negative regulation of cellular metabolic process	8	13.7931	0.50327	APOBEC1, PON3, IMPACT, EDNRB, IGF1, CD36, TLR4, PIK3CG	51	2380	17911	1.18049	1	1	0.947621
GOTERM_BP_FAT	GO:0006351~transcription, DNA-templated	10	17.2414	0.518642	APOBEC1, IMPACT, EDNRB, MAMSTR, LUM, TSHZ2, LMO2, IGF1, CD36, TLR4	51	3129	17911	1.12239	1	1	0.947621
GOTERM_BP_FAT	GO:0009892~negative regulation of metabolic process	8	13.7931	0.593425	APOBEC1, PON3, IMPACT, EDNRB, IGF1, CD36, TLR4, PIK3CG	51	2579	17911	1.0894	1	1	0.947621
GOTERM_BP_FAT	GO:0000122~negative regulation of transcription from RNA polymerase II promoter	3	5.17241	0.625178	IMPACT, EDNRB, CD36	51	750	17911	1.40478	1	1	0.947621
GOTERM_BP_FAT	GO:0045892~negative regulation of transcription, DNA-templated	4	6.89655	0.664027	APOBEC1, IMPACT, EDNRB, CD36	51	1207	17911	1.16386	1	1	0.947621
GOTERM_BP_FAT	GO:1903507~negative regulation of nucleic acid-templated transcription	4	6.89655	0.672382	APOBEC1, IMPACT, EDNRB, CD36	51	1222	17911	1.14958	1	1	0.947621
GOTERM_BP_FAT	GO:0010629~negative regulation of gene expression	5	8.62069	0.677792	APOBEC1, IMPACT, EDNRB, IGF1, CD36	51	1628	17911	1.07861	1	1	0.947621
GOTERM_BP_FAT	GO:1902679~negative regulation of RNA biosynthetic process	4	6.89655	0.680589	APOBEC1, IMPACT, EDNRB, CD36	51	1237	17911	1.13564	1	1	0.947621
GOTERM_BP_FAT	GO:0051253~negative regulation of RNA metabolic process	4	6.89655	0.704844	APOBEC1, IMPACT, EDNRB, CD36	51	1283	17911	1.09492	1	1	0.947621
GOTERM_BP_FAT	GO:0045934~negative regulation of nucleobase-containing compound metabolic process	4	6.89655	0.767723	APOBEC1, IMPACT, EDNRB, CD36	51	1417	17911	0.991379	1	1	0.947621
GOTERM_BP_FAT	GO:2000113~negative regulation of cellular macromolecule biosynthetic process	4	6.89655	0.778619	APOBEC1, IMPACT, EDNRB, CD36	51	1443	17911	0.973517	1	1	0.947621
GOTERM_BP_FAT	GO:0010558~negative regulation of macromolecule biosynthetic process	4	6.89655	0.80334	APOBEC1, IMPACT, EDNRB, CD36	51	1506	17911	0.932792	1	1	0.947621
GOTERM_BP_FAT	GO:0010605~negative regulation of macromolecule metabolic process	6	10.3448	0.809601	APOBEC1, IMPACT, EDNRB, IGF1, CD36, TLR4	51	2372	17911	0.888354	1	1	0.947621
GOTERM_BP_FAT	GO:0031327~negative regulation of cellular biosynthetic process	4	6.89655	0.824076	APOBEC1, IMPACT, EDNRB, CD36	51	1564	17911	0.8982	1	1	0.947621
GOTERM_BP_FAT	GO:0009890~negative regulation of biosynthetic process	4	6.89655	0.8344	APOBEC1, IMPACT, EDNRB, CD36	51	1595	17911	0.880743	1	1	0.947621
GOTERM_BP_FAT	GO:0051172~negative regulation of nitrogen compound metabolic process	4	6.89655	0.83762	APOBEC1, IMPACT, EDNRB, CD36	51	1605	17911	0.875255	1	1	0.947621
Annotation Cluster 46	Enrichment Score: 0.2568865377177737
GOTERM_MF_FAT	GO:0004175~endopeptidase activity	3	5.17241	0.406378	REN1, ADAM12, CTSC	50	478	16866	2.11707	1	1	1
GOTERM_MF_FAT	GO:0070011~peptidase activity, acting on L-amino acid peptides	3	5.17241	0.588322	REN1, ADAM12, CTSC	50	674	16866	1.50142	1	1	1
GOTERM_MF_FAT	GO:0008233~peptidase activity	3	5.17241	0.611619	REN1, ADAM12, CTSC	50	703	16866	1.43949	1	1	1
GOTERM_BP_FAT	GO:0006508~proteolysis	5	8.62069	0.641842	REN1, CFH, ADAM12, IGF1, CTSC	51	1556	17911	1.12852	1	1	0.947621
Annotation Cluster 47	Enrichment Score: 0.05340097400684293
GOTERM_CC_FAT	GO:0005739~mitochondrion	8	13.7931	0.282628	P2RY12, ACSS3, ADAM12, ABCA9, CYBB, CD36, HAO2, AKR1B7	44	1792	14413	1.46236	1	1	1
GOTERM_MF_FAT	GO:1901265~nucleoside phosphate binding	6	10.3448	0.855472	ACSS3, PABPC4L, ABCA9, CYBB, HAO2, PIK3CG	50	2438	16866	0.830156	1	1	1
GOTERM_MF_FAT	GO:0000166~nucleotide binding	6	10.3448	0.855472	ACSS3, PABPC4L, ABCA9, CYBB, HAO2, PIK3CG	50	2438	16866	0.830156	1	1	1
GOTERM_MF_FAT	GO:0036094~small molecule binding	6	10.3448	0.90195	ACSS3, PABPC4L, ABCA9, CYBB, HAO2, PIK3CG	50	2649	16866	0.764032	1	1	1
GOTERM_MF_FAT	GO:0032553~ribonucleotide binding	4	6.89655	0.929211	ACSS3, ABCA9, HAO2, PIK3CG	50	1923	16866	0.701654	1	1	1
GOTERM_MF_FAT	GO:0005524~ATP binding	3	5.17241	0.941068	ACSS3, ABCA9, PIK3CG	50	1507	16866	0.671506	1	1	1
GOTERM_MF_FAT	GO:0032559~adenyl ribonucleotide binding	3	5.17241	0.94703	ACSS3, ABCA9, PIK3CG	50	1548	16866	0.653721	1	1	1
GOTERM_MF_FAT	GO:0030554~adenyl nucleotide binding	3	5.17241	0.948126	ACSS3, ABCA9, PIK3CG	50	1556	16866	0.65036	1	1	1
GOTERM_MF_FAT	GO:0035639~purine ribonucleoside triphosphate binding	3	5.17241	0.97694	ACSS3, ABCA9, PIK3CG	50	1858	16866	0.54465	1	1	1
GOTERM_MF_FAT	GO:0032550~purine ribonucleoside binding	3	5.17241	0.977812	ACSS3, ABCA9, PIK3CG	50	1872	16866	0.540577	1	1	1
GOTERM_MF_FAT	GO:0032549~ribonucleoside binding	3	5.17241	0.977995	ACSS3, ABCA9, PIK3CG	50	1875	16866	0.539712	1	1	1
GOTERM_MF_FAT	GO:0001883~purine nucleoside binding	3	5.17241	0.977995	ACSS3, ABCA9, PIK3CG	50	1875	16866	0.539712	1	1	1
GOTERM_MF_FAT	GO:0001882~nucleoside binding	3	5.17241	0.978476	ACSS3, ABCA9, PIK3CG	50	1883	16866	0.537419	1	1	1
GOTERM_MF_FAT	GO:0032555~purine ribonucleotide binding	3	5.17241	0.979914	ACSS3, ABCA9, PIK3CG	50	1908	16866	0.530377	1	1	1
GOTERM_MF_FAT	GO:0017076~purine nucleotide binding	3	5.17241	0.980463	ACSS3, ABCA9, PIK3CG	50	1918	16866	0.527612	1	1	1
GOTERM_MF_FAT	GO:0097159~organic cyclic compound binding	12	20.6897	0.988416	APOBEC1, ACSS3, GM15446, TSHZ2, LMO2, PABPC4L, ABCA9, CYBB, ZIM1, IGF1, HAO2, PIK3CG	50	6159	16866	0.657224	1	1	1
GOTERM_MF_FAT	GO:1901363~heterocyclic compound binding	11	18.9655	0.994264	APOBEC1, ACSS3, GM15446, TSHZ2, LMO2, PABPC4L, ABCA9, CYBB, ZIM1, HAO2, PIK3CG	50	6072	16866	0.611087	1	1	1
Annotation Cluster 48	Enrichment Score: 0.05043697347194287
GOTERM_MF_FAT	GO:0003700~transcription factor activity, sequence-specific DNA binding	3	5.17241	0.841608	TSHZ2, LMO2, ZIM1	50	1109	16866	0.912498	1	1	1
GOTERM_MF_FAT	GO:0001071~nucleic acid binding transcription factor activity	3	5.17241	0.841608	TSHZ2, LMO2, ZIM1	50	1109	16866	0.912498	1	1	1
GOTERM_MF_FAT	GO:0003676~nucleic acid binding	6	10.3448	0.996483	APOBEC1, GM15446, TSHZ2, LMO2, PABPC4L, ZIM1	50	4100	16866	0.493639	1	1	1

## Sheet: P18 Down-regulated genes
Supplementary Table 7: Functional annotation of P18 DEGs (RNA-seq 4930463O16Rik-/- vs WT testes).
199 down-regulated genes
184 DAVID Ids
Classification stringency: medium
43 clusters,	3 with Enrichment Score > 1.3
Category	Term	Count	%	PValue	Genes	List Total	Pop Hits	Pop Total	Fold Enrichment	Bonferroni	Benjamini	FDR
Annotation Cluster 1	Enrichment Score: 3.6156447721655582
GOTERM_CC_FAT	GO:0005929~cilium	18	9.78261	2.53866e-08	RSPH6A, DRC7, PACRG, SEPT12, DNAH17, DNAAF1, DNAH6, DNALI1, GM3417, TTLL6, ADCY10, AGBL4, KIF19A, CATSPERD, GM3448, CFAP58, DRC1, CCDC40	91	531	14413	5.36897	6.14354e-06	6.14356e-06	6.14356e-06
GOTERM_BP_FAT	GO:0007018~microtubule-based movement	10	5.43478	3.72438e-06	GM3417, ADCY10, TTLL6, KIF19A, DNAH17, GM3448, DNAAF1, DNAH6, DNALI1, CCDC40	95	233	17911	8.09171	0.0048856	0.00489384	0.00487894
GOTERM_CC_FAT	GO:0044441~ciliary part	12	6.52174	6.36484e-06	AGBL4, TTLL6, KIF19A, PACRG, SEPT12, DNAH17, CATSPERD, DNAAF1, DNAH6, DRC1, DNALI1, CCDC40	91	330	14413	5.75944	0.00153911	0.000770145	0.000770145
GOTERM_BP_FAT	GO:0003341~cilium movement	6	3.26087	1.8271e-05	ADCY10, TTLL6, DNAAF1, DNAH6, DNALI1, CCDC40	95	62	17911	18.2455	0.0237402	0.00600201	0.00598374
GOTERM_CC_FAT	GO:0005930~axoneme	7	3.80435	5.46089e-05	KIF19A, DNAH17, DNAAF1, DNAH6, DRC1, DNALI1, CCDC40	91	107	14413	10.3616	0.0131288	0.00264307	0.00264307
GOTERM_CC_FAT	GO:0097014~ciliary plasm	7	3.80435	5.46089e-05	KIF19A, DNAH17, DNAAF1, DNAH6, DRC1, DNALI1, CCDC40	91	107	14413	10.3616	0.0131288	0.00264307	0.00264307
GOTERM_BP_FAT	GO:0007017~microtubule-based process	11	5.97826	0.00196868	GM3417, ADCY10, TTLL6, KIF19A, DNAH17, GM3448, DNAAF1, DNAH6, DRC1, DNALI1, CCDC40	95	642	17911	3.23038	0.925083	0.298873	0.297963
GOTERM_BP_FAT	GO:0006928~movement of cell or subcellular component	18	9.78261	0.00788592	SRMS, DNAH17, DNAAF1, DNAH6, GCSAM, DNALI1, GM3417, TTLL6, ADCY10, KIF19A, ARC, CATSPERD, GM3448, ATOH8, PLXNA2, EPPK1, DRC1, CCDC40	95	1724	17911	1.96848	0.99997	0.76586	0.763529
GOTERM_BP_FAT	GO:0001578~microtubule bundle formation	4	2.17391	0.0104652	TTLL6, DNAAF1, DRC1, CCDC40	95	86	17911	8.76916	0.999999	0.916752	0.913961
GOTERM_CC_FAT	GO:0015630~microtubule cytoskeleton	11	5.97826	0.154169	GM3417, ADCY10, AGBL4, TTLL6, KIF19A, SEPT12, DNAH17, GM3448, DNAH6, CCHCR1, DNALI1	91	1111	14413	1.56816	1	1	1
GOTERM_BP_FAT	GO:0000226~microtubule cytoskeleton organization	5	2.71739	0.205778	TTLL6, KIF19A, DNAAF1, DRC1, CCDC40	95	445	17911	2.11839	1	1	0.997715
Annotation Cluster 2	Enrichment Score: 2.192751103883156
GOTERM_BP_FAT	GO:0007283~spermatogenesis	14	7.6087	1.20745e-05	GGNBP1, PXT1, DRC7, PACRG, TDRD6, ACRBP, PRSS43, GGN, ADCY10, IMMP2L, CATSPERD, MYCBPAP, TCP11, OSBP2	95	589	17911	4.48135	0.0157527	0.00538472	0.00536832
GOTERM_BP_FAT	GO:0048232~male gamete generation	14	7.6087	1.22939e-05	GGNBP1, PXT1, DRC7, PACRG, TDRD6, ACRBP, PRSS43, GGN, ADCY10, IMMP2L, CATSPERD, MYCBPAP, TCP11, OSBP2	95	590	17911	4.47376	0.0160366	0.00538472	0.00536832
GOTERM_BP_FAT	GO:0007276~gamete generation	14	7.6087	0.000489449	GGNBP1, PXT1, DRC7, PACRG, TDRD6, ACRBP, PRSS43, GGN, ADCY10, IMMP2L, CATSPERD, MYCBPAP, TCP11, OSBP2	95	851	17911	3.10166	0.474699	0.128627	0.128236
GOTERM_BP_FAT	GO:0019953~sexual reproduction	15	8.15217	0.000690595	GGNBP1, PXT1, ARSA, DRC7, PACRG, TDRD6, ACRBP, PRSS43, GGN, ADCY10, IMMP2L, CATSPERD, MYCBPAP, TCP11, OSBP2	95	999	17911	2.83088	0.59685	0.15124	0.15078
GOTERM_BP_FAT	GO:0044703~multi-organism reproductive process	16	8.69565	0.00113965	GGNBP1, PXT1, ARSA, DRC7, PACRG, TDRD6, ACRBP, PRSS43, CYP2D26, GGN, ADCY10, IMMP2L, CATSPERD, MYCBPAP, TCP11, OSBP2	95	1175	17911	2.56731	0.776757	0.213928	0.213277
GOTERM_BP_FAT	GO:0048609~multicellular organismal reproductive process	14	7.6087	0.0030447	GGNBP1, PXT1, DRC7, PACRG, TDRD6, ACRBP, PRSS43, GGN, ADCY10, IMMP2L, CATSPERD, MYCBPAP, TCP11, OSBP2	95	1042	17911	2.53312	0.981864	0.391521	0.39033
GOTERM_BP_FAT	GO:0032504~multicellular organism reproduction	14	7.6087	0.00327758	GGNBP1, PXT1, DRC7, PACRG, TDRD6, ACRBP, PRSS43, GGN, ADCY10, IMMP2L, CATSPERD, MYCBPAP, TCP11, OSBP2	95	1051	17911	2.51143	0.986661	0.391521	0.39033
GOTERM_BP_FAT	GO:0022414~reproductive process	17	9.23913	0.0129249	GGNBP1, PXT1, ARSA, DRC7, PACRG, TDRD6, ACRBP, PRSS43, CYP2D26, GGN, ADCY10, IMMP2L, CATSPERD, DMRTB1, MYCBPAP, TCP11, OSBP2	95	1670	17911	1.91924	1	1	0.997715
GOTERM_BP_FAT	GO:0000003~reproduction	17	9.23913	0.0130627	GGNBP1, PXT1, ARSA, DRC7, PACRG, TDRD6, ACRBP, PRSS43, CYP2D26, GGN, ADCY10, IMMP2L, CATSPERD, DMRTB1, MYCBPAP, TCP11, OSBP2	95	1672	17911	1.91694	1	1	0.997715
GOTERM_BP_FAT	GO:0044702~single organism reproductive process	15	8.15217	0.0275994	GGNBP1, PXT1, ARSA, DRC7, PACRG, TDRD6, ACRBP, PRSS43, GGN, ADCY10, IMMP2L, CATSPERD, MYCBPAP, TCP11, OSBP2	95	1525	17911	1.85446	1	1	0.997715
GOTERM_BP_FAT	GO:0007281~germ cell development	6	3.26087	0.030583	PACRG, CATSPERD, TDRD6, ACRBP, OSBP2, PRSS43	95	332	17911	3.40729	1	1	0.997715
GOTERM_BP_FAT	GO:0022412~cellular process involved in reproduction in multicellular organism	6	3.26087	0.0534972	PACRG, CATSPERD, TDRD6, ACRBP, OSBP2, PRSS43	95	388	17911	2.91552	1	1	0.997715
GOTERM_BP_FAT	GO:0007286~spermatid development	4	2.17391	0.108142	PACRG, CATSPERD, ACRBP, OSBP2	95	219	17911	3.4436	1	1	0.997715
GOTERM_BP_FAT	GO:0048515~spermatid differentiation	4	2.17391	0.140469	PACRG, CATSPERD, ACRBP, OSBP2	95	247	17911	3.05323	1	1	0.997715
GOTERM_BP_FAT	GO:0003006~developmental process involved in reproduction	8	4.34783	0.144965	IMMP2L, PACRG, CATSPERD, DMRTB1, TDRD6, ACRBP, OSBP2, PRSS43	95	829	17911	1.81941	1	1	0.997715
GOTERM_BP_FAT	GO:0048468~cell development	10	5.43478	0.860236	FA2H, CNTNAP2, RNF112, PACRG, CATSPERD, PLXNA2, TDRD6, ACRBP, OSBP2, PRSS43	95	2278	17911	0.827642	1	1	0.997715
Annotation Cluster 3	Enrichment Score: 1.9959863238383115
GOTERM_BP_FAT	GO:0007018~microtubule-based movement	10	5.43478	3.72438e-06	GM3417, ADCY10, TTLL6, KIF19A, DNAH17, GM3448, DNAAF1, DNAH6, DNALI1, CCDC40	95	233	17911	8.09171	0.0048856	0.00489384	0.00487894
GOTERM_CC_FAT	GO:0005930~axoneme	7	3.80435	5.46089e-05	KIF19A, DNAH17, DNAAF1, DNAH6, DRC1, DNALI1, CCDC40	91	107	14413	10.3616	0.0131288	0.00264307	0.00264307
GOTERM_CC_FAT	GO:0097014~ciliary plasm	7	3.80435	5.46089e-05	KIF19A, DNAH17, DNAAF1, DNAH6, DRC1, DNALI1, CCDC40	91	107	14413	10.3616	0.0131288	0.00264307	0.00264307
GOTERM_CC_FAT	GO:0030286~dynein complex	5	2.71739	0.000306122	GM3417, DNAH17, GM3448, DNAH6, DNALI1	91	52	14413	15.2293	0.0714146	0.0123469	0.0123469
GOTERM_MF_FAT	GO:0003774~motor activity	6	3.26087	0.000713806	GM3417, KIF19A, DNAH17, GM3448, DNAH6, DNALI1	85	142	16866	8.38409	0.208241	0.233415	0.233415
GOTERM_BP_FAT	GO:0007017~microtubule-based process	11	5.97826	0.00196868	GM3417, ADCY10, TTLL6, KIF19A, DNAH17, GM3448, DNAAF1, DNAH6, DRC1, DNALI1, CCDC40	95	642	17911	3.23038	0.925083	0.298873	0.297963
GOTERM_CC_FAT	GO:0005875~microtubule associated complex	6	3.26087	0.00219436	GM3417, KIF19A, DNAH17, GM3448, DNAH6, DNALI1	91	146	14413	6.50896	0.412347	0.0663794	0.0663794
GOTERM_MF_FAT	GO:0017111~nucleoside-triphosphatase activity	10	5.43478	0.0114041	GM3417, KIF19A, RNF112, DNAH17, GM3448, DNAH6, ABCA17, ABCC12, DNALI1, ABCA15	85	742	16866	2.67417	0.976496	0.902159	0.902159
GOTERM_MF_FAT	GO:0016462~pyrophosphatase activity	10	5.43478	0.016344	GM3417, KIF19A, RNF112, DNAH17, GM3448, DNAH6, ABCA17, ABCC12, DNALI1, ABCA15	85	788	16866	2.51807	0.995432	0.902159	0.902159
GOTERM_MF_FAT	GO:0016818~hydrolase activity, acting on acid anhydrides, in phosphorus-containing anhydrides	10	5.43478	0.0165897	GM3417, KIF19A, RNF112, DNAH17, GM3448, DNAH6, ABCA17, ABCC12, DNALI1, ABCA15	85	790	16866	2.51169	0.99579	0.902159	0.902159
GOTERM_MF_FAT	GO:0016817~hydrolase activity, acting on acid anhydrides	10	5.43478	0.0169633	GM3417, KIF19A, RNF112, DNAH17, GM3448, DNAH6, ABCA17, ABCC12, DNALI1, ABCA15	85	793	16866	2.50219	0.996282	0.902159	0.902159
KEGG_PATHWAY	mmu05016:Huntington's disease	4	2.17391	0.0343199	DNAH17, DNAH6, NDUFA4L2, DNALI1	29	198	7691	5.35772	0.825553	1	1
GOTERM_MF_FAT	GO:0032550~purine ribonucleoside binding	16	8.69565	0.0422604	SRMS, SEPT12, DNAH17, DNAH6, ABCA17, STKLD1, MAPK15, ABCC12, ABCA15, TTLL6, RNF112, ADCY10, KIF19A, 4932415M13RIK, FBP1, PFKP	85	1872	16866	1.69593	0.999999	0.902159	0.902159
GOTERM_MF_FAT	GO:0032549~ribonucleoside binding	16	8.69565	0.0427678	SRMS, SEPT12, DNAH17, DNAH6, ABCA17, STKLD1, MAPK15, ABCC12, ABCA15, TTLL6, RNF112, ADCY10, KIF19A, 4932415M13RIK, FBP1, PFKP	85	1875	16866	1.69321	0.999999	0.902159	0.902159
GOTERM_MF_FAT	GO:0001883~purine nucleoside binding	16	8.69565	0.0427678	SRMS, SEPT12, DNAH17, DNAH6, ABCA17, STKLD1, MAPK15, ABCC12, ABCA15, TTLL6, RNF112, ADCY10, KIF19A, 4932415M13RIK, FBP1, PFKP	85	1875	16866	1.69321	0.999999	0.902159	0.902159
GOTERM_MF_FAT	GO:0001882~nucleoside binding	16	8.69565	0.0441423	SRMS, SEPT12, DNAH17, DNAH6, ABCA17, STKLD1, MAPK15, ABCC12, ABCA15, TTLL6, RNF112, ADCY10, KIF19A, 4932415M13RIK, FBP1, PFKP	85	1883	16866	1.68602	1	0.902159	0.902159
GOTERM_MF_FAT	GO:0003777~microtubule motor activity	3	1.63043	0.0551149	KIF19A, DNAH17, DNAH6	85	76	16866	7.83251	1	1	1
GOTERM_MF_FAT	GO:0016887~ATPase activity	6	3.26087	0.0618845	KIF19A, DNAH17, DNAH6, ABCA17, ABCC12, ABCA15	85	427	16866	2.78815	1	1	1
GOTERM_MF_FAT	GO:0035639~purine ribonucleoside triphosphate binding	15	8.15217	0.0746553	SRMS, SEPT12, DNAH17, DNAH6, ABCA17, STKLD1, MAPK15, ABCC12, ABCA15, TTLL6, RNF112, ADCY10, KIF19A, 4932415M13RIK, PFKP	85	1858	16866	1.60191	1	1	1
GOTERM_CC_FAT	GO:0015630~microtubule cytoskeleton	11	5.97826	0.154169	GM3417, ADCY10, AGBL4, TTLL6, KIF19A, SEPT12, DNAH17, GM3448, DNAH6, CCHCR1, DNALI1	91	1111	14413	1.56816	1	1	1
GOTERM_CC_FAT	GO:0005874~microtubule	5	2.71739	0.246822	GM3417, TTLL6, KIF19A, DNAH17, GM3448	91	405	14413	1.95537	1	1	1
GOTERM_CC_FAT	GO:0099512~supramolecular fiber	6	3.26087	0.445218	GM3417, TTLL6, KIF19A, DNAH17, GM3448, EPPK1	91	700	14413	1.35758	1	1	1
GOTERM_CC_FAT	GO:0099513~polymeric cytoskeletal fiber	6	3.26087	0.445218	GM3417, TTLL6, KIF19A, DNAH17, GM3448, EPPK1	91	700	14413	1.35758	1	1	1
Annotation Cluster 4	Enrichment Score: 1.0348617421283866
GOTERM_MF_FAT	GO:0032555~purine ribonucleotide binding	17	9.23913	0.0249709	SRMS, SEPT12, DNAH17, PDE6H, DNAH6, ABCA17, STKLD1, MAPK15, ABCC12, ABCA15, TTLL6, RNF112, ADCY10, KIF19A, 4932415M13RIK, FBP1, PFKP	85	1908	16866	1.76792	0.999744	0.902159	0.902159
GOTERM_MF_FAT	GO:0017076~purine nucleotide binding	17	9.23913	0.0260794	SRMS, SEPT12, DNAH17, PDE6H, DNAH6, ABCA17, STKLD1, MAPK15, ABCC12, ABCA15, TTLL6, RNF112, ADCY10, KIF19A, 4932415M13RIK, FBP1, PFKP	85	1918	16866	1.75871	0.999823	0.902159	0.902159
GOTERM_MF_FAT	GO:0032553~ribonucleotide binding	17	9.23913	0.0266475	SRMS, SEPT12, DNAH17, PDE6H, DNAH6, ABCA17, STKLD1, MAPK15, ABCC12, ABCA15, TTLL6, RNF112, ADCY10, KIF19A, 4932415M13RIK, FBP1, PFKP	85	1923	16866	1.75413	0.999854	0.902159	0.902159
GOTERM_MF_FAT	GO:0097367~carbohydrate derivative binding	19	10.3261	0.0296336	SRMS, SEPT12, DNAH17, PDE6H, DNAH6, ABCA17, STKLD1, MAPK15, ABCC12, ABCA15, COMP, TTLL6, RNF112, ADCY10, KIF19A, 4932415M13RIK, BPI, FBP1, PFKP	85	2276	16866	1.65644	0.999947	0.902159	0.902159
GOTERM_MF_FAT	GO:0032559~adenyl ribonucleotide binding	14	7.6087	0.0421084	SRMS, DNAH17, DNAH6, ABCA17, STKLD1, MAPK15, ABCC12, ABCA15, TTLL6, ADCY10, KIF19A, 4932415M13RIK, FBP1, PFKP	85	1548	16866	1.79453	0.999999	0.902159	0.902159
GOTERM_MF_FAT	GO:0032550~purine ribonucleoside binding	16	8.69565	0.0422604	SRMS, SEPT12, DNAH17, DNAH6, ABCA17, STKLD1, MAPK15, ABCC12, ABCA15, TTLL6, RNF112, ADCY10, KIF19A, 4932415M13RIK, FBP1, PFKP	85	1872	16866	1.69593	0.999999	0.902159	0.902159
GOTERM_MF_FAT	GO:0032549~ribonucleoside binding	16	8.69565	0.0427678	SRMS, SEPT12, DNAH17, DNAH6, ABCA17, STKLD1, MAPK15, ABCC12, ABCA15, TTLL6, RNF112, ADCY10, KIF19A, 4932415M13RIK, FBP1, PFKP	85	1875	16866	1.69321	0.999999	0.902159	0.902159
GOTERM_MF_FAT	GO:0001883~purine nucleoside binding	16	8.69565	0.0427678	SRMS, SEPT12, DNAH17, DNAH6, ABCA17, STKLD1, MAPK15, ABCC12, ABCA15, TTLL6, RNF112, ADCY10, KIF19A, 4932415M13RIK, FBP1, PFKP	85	1875	16866	1.69321	0.999999	0.902159	0.902159
GOTERM_MF_FAT	GO:0030554~adenyl nucleotide binding	14	7.6087	0.0436031	SRMS, DNAH17, DNAH6, ABCA17, STKLD1, MAPK15, ABCC12, ABCA15, TTLL6, ADCY10, KIF19A, 4932415M13RIK, FBP1, PFKP	85	1556	16866	1.7853	1	0.902159	0.902159
GOTERM_MF_FAT	GO:0001882~nucleoside binding	16	8.69565	0.0441423	SRMS, SEPT12, DNAH17, DNAH6, ABCA17, STKLD1, MAPK15, ABCC12, ABCA15, TTLL6, RNF112, ADCY10, KIF19A, 4932415M13RIK, FBP1, PFKP	85	1883	16866	1.68602	1	0.902159	0.902159
GOTERM_MF_FAT	GO:0036094~small molecule binding	20	10.8696	0.0602132	SRMS, SEPT12, DNAH17, PDE6H, DNAH6, ABCA17, STKLD1, MAPK15, ABCC12, ABCA15, BSPRY, COMP, TTLL6, RNF112, ADCY10, KIF19A, 4932415M13RIK, FBP1, PFKP, OSBP2	85	2649	16866	1.4981	1	1	1
GOTERM_MF_FAT	GO:0016887~ATPase activity	6	3.26087	0.0618845	KIF19A, DNAH17, DNAH6, ABCA17, ABCC12, ABCA15	85	427	16866	2.78815	1	1	1
GOTERM_MF_FAT	GO:0005524~ATP binding	13	7.06522	0.0695325	SRMS, DNAH17, DNAH6, ABCA17, STKLD1, MAPK15, ABCC12, ABCA15, TTLL6, ADCY10, KIF19A, 4932415M13RIK, PFKP	85	1507	16866	1.71168	1	1	1
GOTERM_MF_FAT	GO:0035639~purine ribonucleoside triphosphate binding	15	8.15217	0.0746553	SRMS, SEPT12, DNAH17, DNAH6, ABCA17, STKLD1, MAPK15, ABCC12, ABCA15, TTLL6, RNF112, ADCY10, KIF19A, 4932415M13RIK, PFKP	85	1858	16866	1.60191	1	1	1
GOTERM_MF_FAT	GO:1901265~nucleoside phosphate binding	17	9.23913	0.148362	SRMS, SEPT12, DNAH17, PDE6H, DNAH6, ABCA17, STKLD1, MAPK15, ABCC12, ABCA15, TTLL6, RNF112, ADCY10, KIF19A, 4932415M13RIK, FBP1, PFKP	85	2438	16866	1.38359	1	1	1
GOTERM_MF_FAT	GO:0000166~nucleotide binding	17	9.23913	0.148362	SRMS, SEPT12, DNAH17, PDE6H, DNAH6, ABCA17, STKLD1, MAPK15, ABCC12, ABCA15, TTLL6, RNF112, ADCY10, KIF19A, 4932415M13RIK, FBP1, PFKP	85	2438	16866	1.38359	1	1	1
GOTERM_MF_FAT	GO:0016773~phosphotransferase activity, alcohol group as acceptor	5	2.71739	0.508521	SRMS, 4932415M13RIK, STKLD1, MAPK15, PFKP	85	742	16866	1.33709	1	1	1
GOTERM_MF_FAT	GO:0016301~kinase activity	5	2.71739	0.619033	SRMS, 4932415M13RIK, STKLD1, MAPK15, PFKP	85	852	16866	1.16446	1	1	1
GOTERM_MF_FAT	GO:0004672~protein kinase activity	4	2.17391	0.620776	SRMS, 4932415M13RIK, STKLD1, MAPK15	85	638	16866	1.24403	1	1	1
GOTERM_MF_FAT	GO:0097159~organic cyclic compound binding	29	15.7609	0.762984	RNASEH2A, DNAH6, ABCA17, ZBTB42, STKLD1, ABCC12, ABCA15, COMP, RNF112, KIF19A, DMRTB1, ATOH8, SRMS, SEPT12, PDE6H, DNAH17, MAPK15, HTR5B, 5330417C22RIK, CYP2D26, BSPRY, ADCY10, FA2H, TTLL6, 4932415M13RIK, EPPK1, FBP1, PFKP, OSBP2	85	6159	16866	0.934288	1	1	1
GOTERM_MF_FAT	GO:1901363~heterocyclic compound binding	26	14.1304	0.906122	RNASEH2A, DNAH6, ABCA17, ZBTB42, STKLD1, ABCC12, ABCA15, RNF112, KIF19A, DMRTB1, ATOH8, SRMS, SEPT12, PDE6H, DNAH17, MAPK15, HTR5B, 5330417C22RIK, CYP2D26, ADCY10, FA2H, TTLL6, 4932415M13RIK, EPPK1, FBP1, PFKP	85	6072	16866	0.84964	1	1	1
Annotation Cluster 5	Enrichment Score: 0.995059455639647
GOTERM_CC_FAT	GO:0097223~sperm part	7	3.80435	0.00195991	ARSA, CAPN11, ARC, PACRG, SEPT12, CATSPERD, ACRBP	91	209	14413	5.30475	0.377969	0.0663794	0.0663794
GOTERM_CC_FAT	GO:0001669~acrosomal vesicle	4	2.17391	0.049617	ARSA, CAPN11, ARC, ACRBP	91	132	14413	4.79953	0.999996	1	1
GOTERM_CC_FAT	GO:0099503~secretory vesicle	5	2.71739	0.362096	ARSA, CAPN11, ARC, SLC30A3, ACRBP	91	487	14413	1.62613	1	1	1
GOTERM_CC_FAT	GO:0030141~secretory granule	4	2.17391	0.367322	ARSA, CAPN11, ARC, ACRBP	91	346	14413	1.83104	1	1	1
GOTERM_CC_FAT	GO:0016023~cytoplasmic, membrane-bounded vesicle	6	3.26087	0.818398	ARSA, CAPN11, ARC, SLC30A3, ACRBP, GGN	91	1087	14413	0.874248	1	1	1
Annotation Cluster 6	Enrichment Score: 0.8707747174072397
GOTERM_MF_FAT	GO:0016887~ATPase activity	6	3.26087	0.0618845	KIF19A, DNAH17, DNAH6, ABCA17, ABCC12, ABCA15	85	427	16866	2.78815	1	1	1
GOTERM_MF_FAT	GO:0042626~ATPase activity, coupled to transmembrane movement of substances	3	1.63043	0.112186	ABCA17, ABCC12, ABCA15	85	115	16866	5.17627	1	1	1
GOTERM_MF_FAT	GO:0016820~hydrolase activity, acting on acid anhydrides, catalyzing transmembrane movement of substances	3	1.63043	0.117046	ABCA17, ABCC12, ABCA15	85	118	16866	5.04467	1	1	1
GOTERM_MF_FAT	GO:0022804~active transmembrane transporter activity	5	2.71739	0.121383	SLC22A18, ABCA17, SLC6A21, ABCC12, ABCA15	85	380	16866	2.61084	1	1	1
GOTERM_MF_FAT	GO:0015405~P-P-bond-hydrolysis-driven transmembrane transporter activity	3	1.63043	0.130258	ABCA17, ABCC12, ABCA15	85	126	16866	4.72437	1	1	1
GOTERM_MF_FAT	GO:0015399~primary active transmembrane transporter activity	3	1.63043	0.131934	ABCA17, ABCC12, ABCA15	85	127	16866	4.68717	1	1	1
GOTERM_MF_FAT	GO:0043492~ATPase activity, coupled to movement of substances	3	1.63043	0.13699	ABCA17, ABCC12, ABCA15	85	130	16866	4.579	1	1	1
GOTERM_MF_FAT	GO:0042623~ATPase activity, coupled	3	1.63043	0.465499	ABCA17, ABCC12, ABCA15	85	314	16866	1.89577	1	1	1
Annotation Cluster 7	Enrichment Score: 0.824137256946711
GOTERM_MF_FAT	GO:0004252~serine-type endopeptidase activity	4	2.17391	0.0892298	IMMP2L, PRSS47, PRSS56, PRSS43	85	212	16866	3.74384	1	1	1
GOTERM_MF_FAT	GO:0004175~endopeptidase activity	6	3.26087	0.0900556	CAPN11, IMMP2L, ADAMTSL2, PRSS47, PRSS56, PRSS43	85	478	16866	2.49067	1	1	1
GOTERM_MF_FAT	GO:0008236~serine-type peptidase activity	4	2.17391	0.112465	IMMP2L, PRSS47, PRSS56, PRSS43	85	235	16866	3.37742	1	1	1
GOTERM_MF_FAT	GO:0017171~serine hydrolase activity	4	2.17391	0.115654	IMMP2L, PRSS47, PRSS56, PRSS43	85	238	16866	3.33485	1	1	1
GOTERM_MF_FAT	GO:0070011~peptidase activity, acting on L-amino acid peptides	7	3.80435	0.119352	AGBL4, CAPN11, IMMP2L, ADAMTSL2, PRSS47, PRSS56, PRSS43	85	674	16866	2.06078	1	1	1
GOTERM_MF_FAT	GO:0008233~peptidase activity	7	3.80435	0.137773	AGBL4, CAPN11, IMMP2L, ADAMTSL2, PRSS47, PRSS56, PRSS43	85	703	16866	1.97577	1	1	1
GOTERM_BP_FAT	GO:0006508~proteolysis	4	2.17391	0.990481	AGBL4, CAPN11, IMMP2L, PRSS56	95	1556	17911	0.484671	1	1	0.997715
Annotation Cluster 8	Enrichment Score: 0.711674592224892
GOTERM_BP_FAT	GO:0003341~cilium movement	6	3.26087	1.8271e-05	ADCY10, TTLL6, DNAAF1, DNAH6, DNALI1, CCDC40	95	62	17911	18.2455	0.0237402	0.00600201	0.00598374
GOTERM_CC_FAT	GO:0005930~axoneme	7	3.80435	5.46089e-05	KIF19A, DNAH17, DNAAF1, DNAH6, DRC1, DNALI1, CCDC40	91	107	14413	10.3616	0.0131288	0.00264307	0.00264307
GOTERM_CC_FAT	GO:0097014~ciliary plasm	7	3.80435	5.46089e-05	KIF19A, DNAH17, DNAAF1, DNAH6, DRC1, DNALI1, CCDC40	91	107	14413	10.3616	0.0131288	0.00264307	0.00264307
GOTERM_BP_FAT	GO:0003352~regulation of cilium movement	3	1.63043	0.00204707	TTLL6, DNAAF1, CCDC40	95	13	17911	43.5085	0.932435	0.298873	0.297963
GOTERM_BP_FAT	GO:0060632~regulation of microtubule-based movement	3	1.63043	0.00486878	TTLL6, DNAAF1, CCDC40	95	20	17911	28.2805	0.998368	0.533131	0.531508
GOTERM_BP_FAT	GO:0070286~axonemal dynein complex assembly	3	1.63043	0.00815985	DNAAF1, DRC1, CCDC40	95	26	17911	21.7543	0.999979	0.76586	0.763529
GOTERM_BP_FAT	GO:0001578~microtubule bundle formation	4	2.17391	0.0104652	TTLL6, DNAAF1, DRC1, CCDC40	95	86	17911	8.76916	0.999999	0.916752	0.913961
GOTERM_BP_FAT	GO:0035082~axoneme assembly	3	1.63043	0.0384292	DNAAF1, DRC1, CCDC40	95	59	17911	9.58662	1	1	0.997715
GOTERM_BP_FAT	GO:0007368~determination of left/right symmetry	3	1.63043	0.141737	DNAAF1, DRC1, CCDC40	95	126	17911	4.48897	1	1	0.997715
GOTERM_BP_FAT	GO:0044782~cilium organization	4	2.17391	0.147784	KIF19A, DNAAF1, DRC1, CCDC40	95	253	17911	2.98082	1	1	0.997715
GOTERM_BP_FAT	GO:0009855~determination of bilateral symmetry	3	1.63043	0.156266	DNAAF1, DRC1, CCDC40	95	134	17911	4.22097	1	1	0.997715
GOTERM_BP_FAT	GO:0009799~specification of symmetry	3	1.63043	0.158102	DNAAF1, DRC1, CCDC40	95	135	17911	4.18971	1	1	0.997715
GOTERM_BP_FAT	GO:0000226~microtubule cytoskeleton organization	5	2.71739	0.205778	TTLL6, KIF19A, DNAAF1, DRC1, CCDC40	95	445	17911	2.11839	1	1	0.997715
GOTERM_BP_FAT	GO:0032886~regulation of microtubule-based process	3	1.63043	0.210872	TTLL6, DNAAF1, CCDC40	95	163	17911	3.47	1	1	0.997715
GOTERM_BP_FAT	GO:0007389~pattern specification process	5	2.71739	0.237988	ARC, DNAAF1, PLXNA2, DRC1, CCDC40	95	474	17911	1.98879	1	1	0.997715
GOTERM_BP_FAT	GO:0051270~regulation of cellular component movement	7	3.80435	0.284208	TTLL6, DNAAF1, ATOH8, PLXNA2, EPPK1, GCSAM, CCDC40	95	846	17911	1.56	1	1	0.997715
GOTERM_BP_FAT	GO:0042384~cilium assembly	3	1.63043	0.331009	DNAAF1, DRC1, CCDC40	95	225	17911	2.51382	1	1	0.997715
GOTERM_BP_FAT	GO:0007010~cytoskeleton organization	8	4.34783	0.373321	TTLL6, KIF19A, ARC, PARVG, DNAAF1, EPPK1, DRC1, CCDC40	95	1120	17911	1.34669	1	1	0.997715
GOTERM_BP_FAT	GO:0060271~cilium morphogenesis	3	1.63043	0.38783	DNAAF1, DRC1, CCDC40	95	255	17911	2.21808	1	1	0.997715
GOTERM_BP_FAT	GO:0003007~heart morphogenesis	3	1.63043	0.39711	COL2A1, DNAAF1, CCDC40	95	260	17911	2.17543	1	1	0.997715
GOTERM_BP_FAT	GO:0071822~protein complex subunit organization	9	4.8913	0.466406	KIF19A, IMMP2L, COL2A1, DNAAF1, DRC1, FBP1, PFKP, CCDC40, GGN	95	1414	17911	1.20002	1	1	0.997715
GOTERM_BP_FAT	GO:0048646~anatomical structure formation involved in morphogenesis	8	4.34783	0.49741	COL2A1, DNAAF1, ATOH8, PLXNA2, FAM20A, DRC1, PLXDC1, CCDC40	95	1263	17911	1.19422	1	1	0.997715
GOTERM_BP_FAT	GO:0010927~cellular component assembly involved in morphogenesis	3	1.63043	0.501138	DNAAF1, DRC1, CCDC40	95	319	17911	1.77307	1	1	0.997715
GOTERM_BP_FAT	GO:0035295~tube development	5	2.71739	0.505774	DNAAF1, ADAMTSL2, ATOH8, PLXNA2, CCDC40	95	702	17911	1.34286	1	1	0.997715
GOTERM_BP_FAT	GO:0048562~embryonic organ morphogenesis	3	1.63043	0.506123	COL2A1, DNAAF1, CCDC40	95	322	17911	1.75655	1	1	0.997715
GOTERM_BP_FAT	GO:0043623~cellular protein complex assembly	4	2.17391	0.507395	IMMP2L, DNAAF1, DRC1, CCDC40	95	513	17911	1.47007	1	1	0.997715
GOTERM_BP_FAT	GO:0006091~generation of precursor metabolites and energy	3	1.63043	0.525745	IMMP2L, FBP1, PFKP	95	334	17911	1.69344	1	1	0.997715
GOTERM_BP_FAT	GO:0060429~epithelium development	7	3.80435	0.571973	FA2H, COL2A1, DNAAF1, ADAMTSL2, ATOH8, PLXNA2, CCDC40	95	1157	17911	1.14067	1	1	0.997715
GOTERM_BP_FAT	GO:0007507~heart development	4	2.17391	0.617529	COL2A1, DNAAF1, DRC1, CCDC40	95	603	17911	1.25066	1	1	0.997715
GOTERM_BP_FAT	GO:0035239~tube morphogenesis	3	1.63043	0.641568	DNAAF1, ATOH8, CCDC40	95	413	17911	1.36952	1	1	0.997715
GOTERM_BP_FAT	GO:0009887~organ morphogenesis	6	3.26087	0.641701	COMP, COL2A1, DNAAF1, FAM20A, CCDC40, SMTNL1	95	1038	17911	1.08981	1	1	0.997715
GOTERM_BP_FAT	GO:0030031~cell projection assembly	3	1.63043	0.649404	DNAAF1, DRC1, CCDC40	95	419	17911	1.34991	1	1	0.997715
GOTERM_BP_FAT	GO:0070925~organelle assembly	4	2.17391	0.65359	DNAAF1, DRC1, 5330417C22RIK, CCDC40	95	636	17911	1.18577	1	1	0.997715
GOTERM_BP_FAT	GO:0072358~cardiovascular system development	6	3.26087	0.661812	IMMP2L, COL2A1, DNAAF1, DRC1, PLXDC1, CCDC40	95	1062	17911	1.06518	1	1	0.997715
GOTERM_BP_FAT	GO:0072359~circulatory system development	6	3.26087	0.661812	IMMP2L, COL2A1, DNAAF1, DRC1, PLXDC1, CCDC40	95	1062	17911	1.06518	1	1	0.997715
GOTERM_BP_FAT	GO:0048598~embryonic morphogenesis	4	2.17391	0.666097	COL2A1, DNAAF1, ATOH8, CCDC40	95	648	17911	1.16381	1	1	0.997715
GOTERM_BP_FAT	GO:0006461~protein complex assembly	7	3.80435	0.668971	IMMP2L, DNAAF1, DRC1, FBP1, PFKP, CCDC40, GGN	95	1277	17911	1.03348	1	1	0.997715
GOTERM_BP_FAT	GO:0070271~protein complex biogenesis	7	3.80435	0.66972	IMMP2L, DNAAF1, DRC1, FBP1, PFKP, CCDC40, GGN	95	1278	17911	1.03267	1	1	0.997715
GOTERM_BP_FAT	GO:1902589~single-organism organelle organization	9	4.8913	0.687999	TTLL6, KIF19A, PARVG, DNAAF1, DKKL1, EPPK1, DRC1, PFKP, CCDC40	95	1714	17911	0.989983	1	1	0.997715
GOTERM_BP_FAT	GO:0048568~embryonic organ development	3	1.63043	0.736298	COL2A1, DNAAF1, CCDC40	95	494	17911	1.14496	1	1	0.997715
GOTERM_BP_FAT	GO:0048858~cell projection morphogenesis	4	2.17391	0.817062	DNAAF1, PLXNA2, DRC1, CCDC40	95	830	17911	0.908611	1	1	0.997715
GOTERM_BP_FAT	GO:0065003~macromolecular complex assembly	7	3.80435	0.830928	IMMP2L, DNAAF1, DRC1, FBP1, PFKP, CCDC40, GGN	95	1544	17911	0.854765	1	1	0.997715
GOTERM_BP_FAT	GO:0032990~cell part morphogenesis	4	2.17391	0.83725	DNAAF1, PLXNA2, DRC1, CCDC40	95	863	17911	0.873867	1	1	0.997715
GOTERM_BP_FAT	GO:0034622~cellular macromolecular complex assembly	4	2.17391	0.850717	IMMP2L, DNAAF1, DRC1, CCDC40	95	887	17911	0.850223	1	1	0.997715
GOTERM_BP_FAT	GO:0030030~cell projection organization	6	3.26087	0.864264	KIF19A, CNTNAP2, DNAAF1, PLXNA2, DRC1, CCDC40	95	1392	17911	0.812659	1	1	0.997715
GOTERM_BP_FAT	GO:0009790~embryo development	5	2.71739	0.866288	COL2A1, DNAAF1, ATOH8, PLXNA2, CCDC40	95	1161	17911	0.811959	1	1	0.997715
GOTERM_BP_FAT	GO:0043933~macromolecular complex subunit organization	9	4.8913	0.911876	KIF19A, IMMP2L, COL2A1, DNAAF1, DRC1, FBP1, PFKP, CCDC40, GGN	95	2229	17911	0.761252	1	1	0.997715
GOTERM_BP_FAT	GO:0000902~cell morphogenesis	4	2.17391	0.968637	DNAAF1, PLXNA2, DRC1, CCDC40	95	1283	17911	0.5878	1	1	0.997715
GOTERM_BP_FAT	GO:0022607~cellular component assembly	8	4.34783	0.977098	IMMP2L, DNAAF1, DRC1, FBP1, 5330417C22RIK, PFKP, CCDC40, GGN	95	2418	17911	0.623778	1	1	0.997715
GOTERM_BP_FAT	GO:0032989~cellular component morphogenesis	4	2.17391	0.979454	DNAAF1, PLXNA2, DRC1, CCDC40	95	1382	17911	0.545693	1	1	0.997715
GOTERM_BP_FAT	GO:0044085~cellular component biogenesis	8	4.34783	0.990228	IMMP2L, DNAAF1, DRC1, FBP1, 5330417C22RIK, PFKP, CCDC40, GGN	95	2654	17911	0.56831	1	1	0.997715
Annotation Cluster 9	Enrichment Score: 0.6720909751427196
GOTERM_BP_FAT	GO:0055085~transmembrane transport	10	5.43478	0.0794114	ARC, SLC22A15, SLC30A3, SLC22A18, AQP9, NDUFA4L2, ABCA17, SLC6A21, RHCG, ABCC12	95	1001	17911	1.88348	1	1	0.997715
GOTERM_BP_FAT	GO:0006811~ion transport	11	5.97826	0.171942	ARC, SLC22A15, SLC30A3, SLC22A18, CHRNE, AQP9, NDUFA4L2, SLCO6B1, GRIK2, RHCG, BSPRY	95	1354	17911	1.53169	1	1	0.997715
GOTERM_BP_FAT	GO:0034220~ion transmembrane transport	4	2.17391	0.705443	ARC, AQP9, NDUFA4L2, RHCG	95	688	17911	1.09614	1	1	0.997715
Annotation Cluster 10	Enrichment Score: 0.5767540688825917
GOTERM_CC_FAT	GO:0034702~ion channel complex	4	2.17391	0.233035	CNTNAP2, CATSPERD, CHRNE, GRIK2	91	267	14413	2.3728	1	1	1
GOTERM_CC_FAT	GO:1902495~transmembrane transporter complex	4	2.17391	0.27837	CNTNAP2, CATSPERD, CHRNE, GRIK2	91	294	14413	2.15489	1	1	1
GOTERM_CC_FAT	GO:1990351~transporter complex	4	2.17391	0.286877	CNTNAP2, CATSPERD, CHRNE, GRIK2	91	299	14413	2.11886	1	1	1
Annotation Cluster 11	Enrichment Score: 0.493001777117993
GOTERM_MF_FAT	GO:0046914~transition metal ion binding	10	5.43478	0.256991	ADCY10, AGBL4, FA2H, RNF112, ADAMTSL2, TRIM69, ZSWIM2, MARCH10, CYP2D26, BSPRY	85	1394	16866	1.42341	1	1	1
GOTERM_MF_FAT	GO:0043169~cation binding	24	13.0435	0.296641	ARSA, RNASEH2A, ZBTB42, MARCH10, CYP2D26, BSPRY, COMP, RNF112, ADCY10, AGBL4, FA2H, ZNHIT2, CAPN11, COL2A1, AMDHD2, CHRNE, ADAMTSL2, DMRTB1, TRIM69, CDHR4, PCDHA2, FBP1, PFKP, ZSWIM2	85	4109	16866	1.15896	1	1	1
GOTERM_MF_FAT	GO:0046872~metal ion binding	23	12.5	0.368307	ARSA, RNASEH2A, ZBTB42, MARCH10, CYP2D26, BSPRY, COMP, RNF112, ADCY10, AGBL4, FA2H, ZNHIT2, CAPN11, COL2A1, AMDHD2, ADAMTSL2, DMRTB1, TRIM69, CDHR4, PCDHA2, FBP1, PFKP, ZSWIM2	85	4068	16866	1.12186	1	1	1
GOTERM_MF_FAT	GO:0043167~ion binding	24	13.0435	0.379869	ARSA, RNASEH2A, ZBTB42, MARCH10, CYP2D26, BSPRY, COMP, RNF112, ADCY10, AGBL4, FA2H, ZNHIT2, CAPN11, COL2A1, AMDHD2, CHRNE, ADAMTSL2, DMRTB1, TRIM69, CDHR4, PCDHA2, FBP1, PFKP, ZSWIM2	85	4288	16866	1.11058	1	1	1
Annotation Cluster 12	Enrichment Score: 0.46398125808642454
GOTERM_MF_FAT	GO:0030594~neurotransmitter receptor activity	3	1.63043	0.0784211	CHRNE, GRIK2, HTR5B	85	93	16866	6.40076	1	1	1
GOTERM_CC_FAT	GO:0045211~postsynaptic membrane	4	2.17391	0.164579	PRR7, ARC, CHRNE, GRIK2	91	224	14413	2.8283	1	1	1
KEGG_PATHWAY	mmu04080:Neuroactive ligand-receptor interaction	3	1.63043	0.278283	CHRNE, GRIK2, HTR5B	29	285	7691	2.79165	1	1	1
GOTERM_CC_FAT	GO:0097060~synaptic membrane	4	2.17391	0.291992	PRR7, ARC, CHRNE, GRIK2	91	302	14413	2.09781	1	1	1
GOTERM_CC_FAT	GO:0098590~plasma membrane region	9	4.8913	0.294198	CNTNAP2, PRR7, ARC, SLC22A18, CHRNE, AQP9, EPPK1, GRIK2, RHCG	91	1009	14413	1.41275	1	1	1
GOTERM_BP_FAT	GO:0007268~chemical synaptic transmission	5	2.71739	0.350779	ARC, CHRNE, MYCBPAP, GRIK2, HTR5B	95	570	17911	1.65383	1	1	0.997715
GOTERM_BP_FAT	GO:0098916~anterograde trans-synaptic signaling	5	2.71739	0.350779	ARC, CHRNE, MYCBPAP, GRIK2, HTR5B	95	570	17911	1.65383	1	1	0.997715
GOTERM_BP_FAT	GO:0099536~synaptic signaling	5	2.71739	0.350779	ARC, CHRNE, MYCBPAP, GRIK2, HTR5B	95	570	17911	1.65383	1	1	0.997715
GOTERM_BP_FAT	GO:0099537~trans-synaptic signaling	5	2.71739	0.350779	ARC, CHRNE, MYCBPAP, GRIK2, HTR5B	95	570	17911	1.65383	1	1	0.997715
GOTERM_CC_FAT	GO:0045202~synapse	7	3.80435	0.468689	C4B, PRR7, ARC, SLC30A3, CHRNE, GRIK2, ELFN1	91	876	14413	1.26563	1	1	1
GOTERM_CC_FAT	GO:0030054~cell junction	10	5.43478	0.52157	C4B, PRR7, ARC, SLC30A3, PARVG, CHRNE, EPPK1, GRIK2, PLXDC1, PFKP	91	1407	14413	1.12569	1	1	1
GOTERM_CC_FAT	GO:0098794~postsynapse	4	2.17391	0.535049	PRR7, ARC, CHRNE, GRIK2	91	449	14413	1.411	1	1	1
GOTERM_CC_FAT	GO:0044456~synapse part	5	2.71739	0.638858	PRR7, ARC, SLC30A3, CHRNE, GRIK2	91	697	14413	1.13619	1	1	1
GOTERM_BP_FAT	GO:0007267~cell-cell signaling	6	3.26087	0.818142	OIT1, ARC, CHRNE, MYCBPAP, GRIK2, HTR5B	95	1294	17911	0.874205	1	1	0.997715
Annotation Cluster 13	Enrichment Score: 0.42369842979172584
GOTERM_BP_FAT	GO:0006869~lipid transport	4	2.17391	0.211544	AQP9, ABCA17, ABCA15, OSBP2	95	302	17911	2.49718	1	1	0.997715
GOTERM_BP_FAT	GO:0010876~lipid localization	4	2.17391	0.275841	AQP9, ABCA17, ABCA15, OSBP2	95	348	17911	2.16709	1	1	0.997715
GOTERM_BP_FAT	GO:0033036~macromolecule localization	11	5.97826	0.918006	CNTNAP2, IMMP2L, OIT1, AQP9, ABCA17, GRIK2, CCHCR1, ABCA15, OSBP2, CCDC40, GGN	95	2705	17911	0.766693	1	1	0.997715
Annotation Cluster 14	Enrichment Score: 0.3876470873330748
GOTERM_CC_FAT	GO:0030425~dendrite	8	4.34783	0.102959	C4B, ADCY10, ARC, GRIK2, ELFN1, PLXDC1, HTR5B, OSBP2	91	637	14413	1.98913	1	1	1
GOTERM_CC_FAT	GO:0043005~neuron projection	11	5.97826	0.254619	C4B, ADCY10, CNTNAP2, ARC, PACRG, SLC30A3, GRIK2, ELFN1, PLXDC1, HTR5B, OSBP2	91	1253	14413	1.39045	1	1	1
GOTERM_CC_FAT	GO:0036477~somatodendritic compartment	8	4.34783	0.352223	C4B, ADCY10, ARC, GRIK2, ELFN1, PLXDC1, HTR5B, OSBP2	91	921	14413	1.37576	1	1	1
GOTERM_CC_FAT	GO:0097458~neuron part	12	6.52174	0.432198	C4B, ADCY10, CNTNAP2, ARC, PACRG, SLC30A3, GRIK2, ELFN1, PLXDC1, HTR5B, OSBP2, TPRN	91	1620	14413	1.17322	1	1	1
GOTERM_CC_FAT	GO:0045202~synapse	7	3.80435	0.468689	C4B, PRR7, ARC, SLC30A3, CHRNE, GRIK2, ELFN1	91	876	14413	1.26563	1	1	1
GOTERM_CC_FAT	GO:0060076~excitatory synapse	3	1.63043	0.485068	ARC, GRIK2, ELFN1	91	260	14413	1.82751	1	1	1
GOTERM_CC_FAT	GO:0044297~cell body	5	2.71739	0.668583	C4B, ADCY10, PACRG, GRIK2, PLXDC1	91	724	14413	1.09382	1	1	1
GOTERM_CC_FAT	GO:0030424~axon	4	2.17391	0.696517	C4B, ADCY10, CNTNAP2, GRIK2	91	570	14413	1.11147	1	1	1
GOTERM_CC_FAT	GO:0043025~neuronal cell body	4	2.17391	0.767976	C4B, ADCY10, GRIK2, PLXDC1	91	639	14413	0.991453	1	1	1
Annotation Cluster 15	Enrichment Score: 0.3714395607697572
GOTERM_BP_FAT	GO:0030324~lung development	3	1.63043	0.342508	DNAAF1, ADAMTSL2, CCDC40	95	231	17911	2.44853	1	1	0.997715
GOTERM_BP_FAT	GO:0030323~respiratory tube development	3	1.63043	0.348236	DNAAF1, ADAMTSL2, CCDC40	95	234	17911	2.41714	1	1	0.997715
GOTERM_BP_FAT	GO:0060541~respiratory system development	3	1.63043	0.402648	DNAAF1, ADAMTSL2, CCDC40	95	263	17911	2.15061	1	1	0.997715
GOTERM_BP_FAT	GO:0035295~tube development	5	2.71739	0.505774	DNAAF1, ADAMTSL2, ATOH8, PLXNA2, CCDC40	95	702	17911	1.34286	1	1	0.997715
GOTERM_BP_FAT	GO:0060429~epithelium development	7	3.80435	0.571973	FA2H, COL2A1, DNAAF1, ADAMTSL2, ATOH8, PLXNA2, CCDC40	95	1157	17911	1.14067	1	1	0.997715
Annotation Cluster 16	Enrichment Score: 0.32981691899293053
GOTERM_BP_FAT	GO:0030198~extracellular matrix organization	3	1.63043	0.336766	COMP, COL2A1, ADAMTSL2	95	228	17911	2.48075	1	1	0.997715
GOTERM_BP_FAT	GO:0043062~extracellular structure organization	3	1.63043	0.338682	COMP, COL2A1, ADAMTSL2	95	229	17911	2.46991	1	1	0.997715
GOTERM_CC_FAT	GO:0031012~extracellular matrix	4	2.17391	0.635323	COMP, COL2A1, ADAMTSL2, PFKP	91	520	14413	1.21834	1	1	1
GOTERM_CC_FAT	GO:0005578~proteinaceous extracellular matrix	3	1.63043	0.661635	COMP, COL2A1, ADAMTSL2	91	360	14413	1.31987	1	1	1
Annotation Cluster 17	Enrichment Score: 0.31202483688017496
GOTERM_BP_FAT	GO:0007601~visual perception	3	1.63043	0.169202	RD3, COL2A1, PDE6H	95	141	17911	4.01142	1	1	0.997715
GOTERM_BP_FAT	GO:0050953~sensory perception of light stimulus	3	1.63043	0.176675	RD3, COL2A1, PDE6H	95	145	17911	3.90076	1	1	0.997715
GOTERM_BP_FAT	GO:0003008~system process	10	5.43478	0.955956	RD3, CNTNAP2, IMMP2L, ARC, COL2A1, PDE6H, CHRNE, GRIK2, TPRN, SMTNL1	95	2696	17911	0.699321	1	1	0.997715
GOTERM_BP_FAT	GO:0050877~neurological system process	7	3.80435	0.96848	RD3, CNTNAP2, ARC, COL2A1, PDE6H, GRIK2, TPRN	95	2077	17911	0.635415	1	1	0.997715
GOTERM_BP_FAT	GO:0007600~sensory perception	4	2.17391	0.994867	RD3, COL2A1, PDE6H, TPRN	95	1691	17911	0.445977	1	1	0.997715
Annotation Cluster 18	Enrichment Score: 0.31137686960347766
GOTERM_BP_FAT	GO:0048870~cell motility	10	5.43478	0.275387	ARC, SRMS, CATSPERD, ATOH8, DNAH6, PLXNA2, EPPK1, GCSAM, DRC1, CCDC40	95	1348	17911	1.39864	1	1	0.997715
GOTERM_BP_FAT	GO:0051674~localization of cell	10	5.43478	0.275387	ARC, SRMS, CATSPERD, ATOH8, DNAH6, PLXNA2, EPPK1, GCSAM, DRC1, CCDC40	95	1348	17911	1.39864	1	1	0.997715
GOTERM_BP_FAT	GO:0051270~regulation of cellular component movement	7	3.80435	0.284208	TTLL6, DNAAF1, ATOH8, PLXNA2, EPPK1, GCSAM, CCDC40	95	846	17911	1.56	1	1	0.997715
GOTERM_BP_FAT	GO:0040011~locomotion	10	5.43478	0.410906	ARC, SRMS, CATSPERD, ATOH8, DNAH6, PLXNA2, EPPK1, GCSAM, DRC1, CCDC40	95	1529	17911	1.23307	1	1	0.997715
GOTERM_BP_FAT	GO:0030334~regulation of cell migration	4	2.17391	0.752901	ATOH8, PLXNA2, EPPK1, GCSAM	95	742	17911	1.01637	1	1	0.997715
GOTERM_BP_FAT	GO:0016477~cell migration	6	3.26087	0.762492	ARC, SRMS, ATOH8, PLXNA2, EPPK1, GCSAM	95	1199	17911	0.94347	1	1	0.997715
GOTERM_BP_FAT	GO:2000145~regulation of cell motility	4	2.17391	0.784011	ATOH8, PLXNA2, EPPK1, GCSAM	95	782	17911	0.964383	1	1	0.997715
GOTERM_BP_FAT	GO:0040012~regulation of locomotion	4	2.17391	0.809884	ATOH8, PLXNA2, EPPK1, GCSAM	95	819	17911	0.920815	1	1	0.997715
Annotation Cluster 19	Enrichment Score: 0.3103412226350724
GOTERM_CC_FAT	GO:0043235~receptor complex	6	3.26087	0.0526915	CHRNE, GPR160, PLXNA2, GRIK2, GPR62, PLXDC1	91	325	14413	2.92402	0.999998	1	1
GOTERM_MF_FAT	GO:0030594~neurotransmitter receptor activity	3	1.63043	0.0784211	CHRNE, GRIK2, HTR5B	85	93	16866	6.40076	1	1	1
GOTERM_CC_FAT	GO:0031226~intrinsic component of plasma membrane	12	6.52174	0.265469	CNTNAP2, SLC22A18, CHRNE, AQP9, PLXNA2, TNFRSF25, GRIK2, SLC6A21, RHCG, 5330417C22RIK, HTR5B, PRSS43	91	1413	14413	1.34509	1	1	1
KEGG_PATHWAY	mmu04080:Neuroactive ligand-receptor interaction	3	1.63043	0.278283	CHRNE, GRIK2, HTR5B	29	285	7691	2.79165	1	1	1
GOTERM_CC_FAT	GO:0005887~integral component of plasma membrane	11	5.97826	0.327083	CNTNAP2, SLC22A18, CHRNE, AQP9, PLXNA2, TNFRSF25, GRIK2, SLC6A21, RHCG, 5330417C22RIK, HTR5B	91	1342	14413	1.29823	1	1	1
GOTERM_MF_FAT	GO:0004888~transmembrane signaling receptor activity	7	3.80435	0.980619	CHRNE, GPR160, PLXNA2, TNFRSF25, GRIK2, GPR62, HTR5B	85	2321	16866	0.598434	1	1	1
GOTERM_MF_FAT	GO:0099600~transmembrane receptor activity	7	3.80435	0.983423	CHRNE, GPR160, PLXNA2, TNFRSF25, GRIK2, GPR62, HTR5B	85	2365	16866	0.5873	1	1	1
GOTERM_MF_FAT	GO:0038023~signaling receptor activity	7	3.80435	0.986403	CHRNE, GPR160, PLXNA2, TNFRSF25, GRIK2, GPR62, HTR5B	85	2420	16866	0.573952	1	1	1
GOTERM_MF_FAT	GO:0004871~signal transducer activity	8	4.34783	0.986662	CHRNE, GPR160, PLXNA2, TNFRSF25, GRIK2, GPR62, MAPK15, HTR5B	85	2694	16866	0.589231	1	1	1
GOTERM_MF_FAT	GO:0060089~molecular transducer activity	7	3.80435	0.993894	CHRNE, GPR160, PLXNA2, TNFRSF25, GRIK2, GPR62, HTR5B	85	2634	16866	0.527321	1	1	1
GOTERM_MF_FAT	GO:0004872~receptor activity	7	3.80435	0.993894	CHRNE, GPR160, PLXNA2, TNFRSF25, GRIK2, GPR62, HTR5B	85	2634	16866	0.527321	1	1	1
GOTERM_BP_FAT	GO:0007186~G-protein coupled receptor signaling pathway	4	2.17391	0.998256	PDE6H, GPR160, GPR62, HTR5B	95	1919	17911	0.39299	1	1	0.998256
GOTERM_MF_FAT	GO:0004930~G-protein coupled receptor activity	3	1.63043	0.99965	GPR160, GPR62, HTR5B	85	1969	16866	0.302321	1	1	1
Annotation Cluster 20	Enrichment Score: 0.22196349935859963
KEGG_PATHWAY	mmu01130:Biosynthesis of antibiotics	3	1.63043	0.182396	AMDHD2, FBP1, PFKP	29	214	7691	3.71785	0.999958	1	1
GOTERM_BP_FAT	GO:0032787~monocarboxylic acid metabolic process	4	2.17391	0.558367	FA2H, FBP1, PFKP, CYP2D26	95	553	17911	1.36374	1	1	0.997715
GOTERM_BP_FAT	GO:0019752~carboxylic acid metabolic process	5	2.71739	0.600967	FA2H, AMDHD2, FBP1, PFKP, CYP2D26	95	791	17911	1.19176	1	1	0.997715
GOTERM_BP_FAT	GO:0043436~oxoacid metabolic process	5	2.71739	0.606991	FA2H, AMDHD2, FBP1, PFKP, CYP2D26	95	797	17911	1.18279	1	1	0.997715
GOTERM_BP_FAT	GO:0006082~organic acid metabolic process	5	2.71739	0.682835	FA2H, AMDHD2, FBP1, PFKP, CYP2D26	95	878	17911	1.07367	1	1	0.997715
GOTERM_BP_FAT	GO:1901135~carbohydrate derivative metabolic process	5	2.71739	0.825417	ADCY10, COL2A1, AMDHD2, FBP1, PFKP	95	1079	17911	0.873665	1	1	0.997715
GOTERM_BP_FAT	GO:0044712~single-organism catabolic process	3	1.63043	0.893998	AMDHD2, FBP1, PFKP	95	715	17911	0.791064	1	1	0.997715
GOTERM_BP_FAT	GO:0005975~carbohydrate metabolic process	3	1.63043	0.895363	AMDHD2, FBP1, PFKP	95	718	17911	0.787758	1	1	0.997715
Annotation Cluster 21	Enrichment Score: 0.19085672796306954
GOTERM_MF_FAT	GO:0022838~substrate-specific channel activity	3	1.63043	0.618593	CHRNE, AQP9, GRIK2	85	417	16866	1.42751	1	1	1
GOTERM_MF_FAT	GO:0015267~channel activity	3	1.63043	0.657677	CHRNE, AQP9, GRIK2	85	448	16866	1.32873	1	1	1
GOTERM_MF_FAT	GO:0022803~passive transmembrane transporter activity	3	1.63043	0.657677	CHRNE, AQP9, GRIK2	85	448	16866	1.32873	1	1	1
Annotation Cluster 22	Enrichment Score: 0.18988420721491042
GOTERM_CC_FAT	GO:0016604~nuclear body	4	2.17391	0.40297	MSANTD1, ATOH8, HSPB7, TRIM69	91	367	14413	1.72626	1	1	1
GOTERM_CC_FAT	GO:0044451~nucleoplasm part	5	2.71739	0.679169	MSANTD1, ATOH8, HSPB7, TRIM69, HOXB5OS	91	734	14413	1.07891	1	1	1
GOTERM_CC_FAT	GO:0005654~nucleoplasm	9	4.8913	0.984232	FANK1, RNASEH2A, MSANTD1, ATOH8, HSPB7, TRIM69, ZBTB42, GM128, HOXB5OS	91	2325	14413	0.613102	1	1	1
Annotation Cluster 23	Enrichment Score: 0.15008687584077102
GOTERM_CC_FAT	GO:0005768~endosome	6	3.26087	0.475902	ARSA, CNTNAP2, CCDC154, ARC, SLC30A3, 5330417C22RIK	91	725	14413	1.31077	1	1	1
GOTERM_CC_FAT	GO:0005764~lysosome	3	1.63043	0.799736	ARSA, SLC30A3, 5330417C22RIK	91	473	14413	1.00455	1	1	1
GOTERM_CC_FAT	GO:0000323~lytic vacuole	3	1.63043	0.799736	ARSA, SLC30A3, 5330417C22RIK	91	473	14413	1.00455	1	1	1
GOTERM_CC_FAT	GO:0005773~vacuole	6	3.26087	0.824597	ARSA, CNTNAP2, CCDC154, ARC, SLC30A3, 5330417C22RIK	91	1097	14413	0.866279	1	1	1
Annotation Cluster 24	Enrichment Score: 0.14923757100781385
GOTERM_MF_FAT	GO:0004857~enzyme inhibitor activity	3	1.63043	0.597142	C4B, ELFN1, SMTNL1	85	401	16866	1.48447	1	1	1
GOTERM_MF_FAT	GO:0030234~enzyme regulator activity	5	2.71739	0.684268	C4B, FAM20A, ELFN1, ACRBP, SMTNL1	85	926	16866	1.0714	1	1	1
GOTERM_MF_FAT	GO:0098772~molecular function regulator	5	2.71739	0.872938	C4B, FAM20A, ELFN1, ACRBP, SMTNL1	85	1237	16866	0.802035	1	1	1
Annotation Cluster 25	Enrichment Score: 0.14757039702575492
GOTERM_BP_FAT	GO:0006952~defense response	9	4.8913	0.519923	CCDC88B, C4B, AGBL4, SRMS, DKKL1, SLAMF7, TNFRSF25, BPI, GRIK2	95	1481	17911	1.14573	1	1	0.997715
GOTERM_BP_FAT	GO:0098542~defense response to other organism	4	2.17391	0.632025	CCDC88B, AGBL4, DKKL1, BPI	95	616	17911	1.22427	1	1	0.997715
GOTERM_BP_FAT	GO:0006955~immune response	7	3.80435	0.634996	C4B, SRMS, SLAMF7, TNFRSF25, BPI, GCSAM, SH2D6	95	1233	17911	1.07036	1	1	0.997715
GOTERM_BP_FAT	GO:0009607~response to biotic stimulus	6	3.26087	0.679614	CCDC88B, AGBL4, SYNDIG1L, DKKL1, TNFRSF25, BPI	95	1084	17911	1.04356	1	1	0.997715
GOTERM_BP_FAT	GO:0002682~regulation of immune system process	6	3.26087	0.793189	CCDC88B, C4B, DKKL1, SLAMF7, BPI, GCSAM	95	1249	17911	0.905701	1	1	0.997715
GOTERM_BP_FAT	GO:0051707~response to other organism	5	2.71739	0.794599	CCDC88B, AGBL4, DKKL1, TNFRSF25, BPI	95	1027	17911	0.917901	1	1	0.997715
GOTERM_BP_FAT	GO:0043207~response to external biotic stimulus	5	2.71739	0.79523	CCDC88B, AGBL4, DKKL1, TNFRSF25, BPI	95	1028	17911	0.917008	1	1	0.997715
GOTERM_BP_FAT	GO:0009605~response to external stimulus	9	4.8913	0.928353	CCDC88B, AGBL4, ARSA, CNTNAP2, DKKL1, PLXNA2, TNFRSF25, BPI, 5330417C22RIK	95	2301	17911	0.737432	1	1	0.997715
Annotation Cluster 26	Enrichment Score: 0.1193255941501887
GOTERM_BP_FAT	GO:0007417~central nervous system development	7	3.80435	0.399427	ARSA, FA2H, CNTNAP2, IMMP2L, COL2A1, PLXNA2, PLXDC1	95	969	17911	1.36198	1	1	0.997715
GOTERM_BP_FAT	GO:0007420~brain development	3	1.63043	0.906945	CNTNAP2, IMMP2L, PLXNA2	95	745	17911	0.759209	1	1	0.997715
GOTERM_BP_FAT	GO:0060322~head development	3	1.63043	0.923986	CNTNAP2, IMMP2L, PLXNA2	95	791	17911	0.715058	1	1	0.997715
GOTERM_BP_FAT	GO:0051641~cellular localization	6	3.26087	0.995437	CNTNAP2, IMMP2L, PLXNA2, GRIK2, CCHCR1, CCDC40	95	2310	17911	0.489706	1	1	0.997715
Annotation Cluster 27	Enrichment Score: 0.11156383597349194
GOTERM_CC_FAT	GO:0005783~endoplasmic reticulum	10	5.43478	0.659098	FA2H, GSG1, SLAMF7, ABCA17, SHISA3, FAM20A, PCDHA2, TDRD6, PRSS56, CYP2D26	91	1572	14413	1.00754	1	1	1
GOTERM_CC_FAT	GO:0005789~endoplasmic reticulum membrane	6	3.26087	0.660723	FA2H, GSG1, ABCA17, SHISA3, PRSS56, CYP2D26	91	891	14413	1.06656	1	1	1
GOTERM_CC_FAT	GO:0042175~nuclear outer membrane-endoplasmic reticulum membrane network	6	3.26087	0.679086	FA2H, GSG1, ABCA17, SHISA3, PRSS56, CYP2D26	91	910	14413	1.04429	1	1	1
GOTERM_CC_FAT	GO:0044432~endoplasmic reticulum part	6	3.26087	0.764819	FA2H, GSG1, ABCA17, SHISA3, PRSS56, CYP2D26	91	1010	14413	0.940899	1	1	1
GOTERM_BP_FAT	GO:0044255~cellular lipid metabolic process	3	1.63043	0.956538	FA2H, ABCA17, CYP2D26	95	915	17911	0.618154	1	1	0.997715
GOTERM_BP_FAT	GO:0006629~lipid metabolic process	3	1.63043	0.989606	FA2H, ABCA17, CYP2D26	95	1217	17911	0.464758	1	1	0.997715
Annotation Cluster 28	Enrichment Score: 0.10884494320713337
GOTERM_BP_FAT	GO:0055080~cation homeostasis	4	2.17391	0.687204	SLC30A3, FAM20A, GRIK2, RHCG	95	669	17911	1.12728	1	1	0.997715
GOTERM_BP_FAT	GO:0072507~divalent inorganic cation homeostasis	3	1.63043	0.697095	SLC30A3, FAM20A, GRIK2	95	458	17911	1.23496	1	1	0.997715
GOTERM_BP_FAT	GO:0098771~inorganic ion homeostasis	4	2.17391	0.702617	SLC30A3, FAM20A, GRIK2, RHCG	95	685	17911	1.10095	1	1	0.997715
GOTERM_BP_FAT	GO:0050801~ion homeostasis	4	2.17391	0.736933	SLC30A3, FAM20A, GRIK2, RHCG	95	723	17911	1.04308	1	1	0.997715
GOTERM_BP_FAT	GO:0055082~cellular chemical homeostasis	4	2.17391	0.768875	SLC30A3, AQP9, GRIK2, RHCG	95	762	17911	0.989695	1	1	0.997715
GOTERM_BP_FAT	GO:0055065~metal ion homeostasis	3	1.63043	0.82118	SLC30A3, FAM20A, GRIK2	95	591	17911	0.95704	1	1	0.997715
GOTERM_BP_FAT	GO:0006873~cellular ion homeostasis	3	1.63043	0.829097	SLC30A3, GRIK2, RHCG	95	602	17911	0.939552	1	1	0.997715
GOTERM_BP_FAT	GO:0048878~chemical homeostasis	5	2.71739	0.837276	SLC30A3, AQP9, FAM20A, GRIK2, RHCG	95	1101	17911	0.856207	1	1	0.997715
GOTERM_BP_FAT	GO:0019725~cellular homeostasis	4	2.17391	0.838988	SLC30A3, AQP9, GRIK2, RHCG	95	866	17911	0.87084	1	1	0.997715
GOTERM_BP_FAT	GO:0042592~homeostatic process	7	3.80435	0.894341	COL2A1, SLC30A3, AQP9, FAM20A, GRIK2, RHCG, MAPK15	95	1707	17911	0.773145	1	1	0.997715
Annotation Cluster 29	Enrichment Score: 0.10289416771682759
GOTERM_BP_FAT	GO:0043065~positive regulation of apoptotic process	4	2.17391	0.587427	PXT1, ADCY10, GRIK2, ZSWIM2	95	577	17911	1.30701	1	1	0.997715
GOTERM_BP_FAT	GO:0043068~positive regulation of programmed cell death	4	2.17391	0.59333	PXT1, ADCY10, GRIK2, ZSWIM2	95	582	17911	1.29579	1	1	0.997715
GOTERM_BP_FAT	GO:0010942~positive regulation of cell death	4	2.17391	0.636409	PXT1, ADCY10, GRIK2, ZSWIM2	95	620	17911	1.21637	1	1	0.997715
GOTERM_BP_FAT	GO:0010941~regulation of cell death	8	4.34783	0.757354	PXT1, COMP, ADCY10, PACRG, COL2A1, TNFRSF25, GRIK2, ZSWIM2	95	1620	17911	0.931046	1	1	0.997715
GOTERM_BP_FAT	GO:0042981~regulation of apoptotic process	7	3.80435	0.800112	PXT1, COMP, ADCY10, COL2A1, TNFRSF25, GRIK2, ZSWIM2	95	1482	17911	0.890525	1	1	0.997715
GOTERM_BP_FAT	GO:0043067~regulation of programmed cell death	7	3.80435	0.808445	PXT1, COMP, ADCY10, COL2A1, TNFRSF25, GRIK2, ZSWIM2	95	1498	17911	0.881013	1	1	0.997715
GOTERM_BP_FAT	GO:0097190~apoptotic signaling pathway	3	1.63043	0.814463	COL2A1, TNFRSF25, ZSWIM2	95	582	17911	0.971839	1	1	0.997715
GOTERM_BP_FAT	GO:0006915~apoptotic process	8	4.34783	0.83685	PXT1, COMP, ADCY10, COL2A1, TRIM69, TNFRSF25, GRIK2, ZSWIM2	95	1779	17911	0.847833	1	1	0.997715
GOTERM_BP_FAT	GO:0008219~cell death	9	4.8913	0.838843	PXT1, COMP, ADCY10, PACRG, COL2A1, TRIM69, TNFRSF25, GRIK2, ZSWIM2	95	2003	17911	0.847145	1	1	0.997715
GOTERM_BP_FAT	GO:0012501~programmed cell death	8	4.34783	0.872323	PXT1, COMP, ADCY10, COL2A1, TRIM69, TNFRSF25, GRIK2, ZSWIM2	95	1870	17911	0.806575	1	1	0.997715
GOTERM_BP_FAT	GO:0060548~negative regulation of cell death	4	2.17391	0.916626	COMP, PACRG, COL2A1, GRIK2	95	1042	17911	0.72375	1	1	0.997715
GOTERM_BP_FAT	GO:0043066~negative regulation of apoptotic process	3	1.63043	0.960536	COMP, COL2A1, GRIK2	95	936	17911	0.604285	1	1	0.997715
GOTERM_BP_FAT	GO:0043069~negative regulation of programmed cell death	3	1.63043	0.963175	COMP, COL2A1, GRIK2	95	951	17911	0.594753	1	1	0.997715
Annotation Cluster 30	Enrichment Score: 0.09630580442641608
GOTERM_BP_FAT	GO:0009150~purine ribonucleotide metabolic process	3	1.63043	0.684206	ADCY10, FBP1, PFKP	95	447	17911	1.26535	1	1	0.997715
GOTERM_BP_FAT	GO:0009259~ribonucleotide metabolic process	3	1.63043	0.702811	ADCY10, FBP1, PFKP	95	463	17911	1.22162	1	1	0.997715
GOTERM_BP_FAT	GO:0006163~purine nucleotide metabolic process	3	1.63043	0.713977	ADCY10, FBP1, PFKP	95	473	17911	1.19579	1	1	0.997715
GOTERM_BP_FAT	GO:0019693~ribose phosphate metabolic process	3	1.63043	0.715074	ADCY10, FBP1, PFKP	95	474	17911	1.19327	1	1	0.997715
GOTERM_BP_FAT	GO:0072521~purine-containing compound metabolic process	3	1.63043	0.755215	ADCY10, FBP1, PFKP	95	513	17911	1.10255	1	1	0.997715
GOTERM_BP_FAT	GO:0009117~nucleotide metabolic process	3	1.63043	0.824818	ADCY10, FBP1, PFKP	95	596	17911	0.949011	1	1	0.997715
GOTERM_BP_FAT	GO:1901135~carbohydrate derivative metabolic process	5	2.71739	0.825417	ADCY10, COL2A1, AMDHD2, FBP1, PFKP	95	1079	17911	0.873665	1	1	0.997715
GOTERM_BP_FAT	GO:0006753~nucleoside phosphate metabolic process	3	1.63043	0.831898	ADCY10, FBP1, PFKP	95	606	17911	0.933351	1	1	0.997715
GOTERM_BP_FAT	GO:0055086~nucleobase-containing small molecule metabolic process	3	1.63043	0.86418	ADCY10, FBP1, PFKP	95	657	17911	0.860899	1	1	0.997715
GOTERM_BP_FAT	GO:0019637~organophosphate metabolic process	3	1.63043	0.964184	ADCY10, FBP1, PFKP	95	957	17911	0.591025	1	1	0.997715
GOTERM_CC_FAT	GO:0005829~cytosol	6	3.26087	0.996874	ADCY10, AGBL4, PACRG, TDRD6, FBP1, PFKP	91	2011	14413	0.472555	1	1	1
Annotation Cluster 31	Enrichment Score: 0.08303570859163652
GOTERM_BP_FAT	GO:0002694~regulation of leukocyte activation	3	1.63043	0.719429	CCDC88B, SLAMF7, BPI	95	478	17911	1.18329	1	1	0.997715
GOTERM_BP_FAT	GO:0050865~regulation of cell activation	3	1.63043	0.758094	CCDC88B, SLAMF7, BPI	95	516	17911	1.09614	1	1	0.997715
GOTERM_BP_FAT	GO:0002682~regulation of immune system process	6	3.26087	0.793189	CCDC88B, C4B, DKKL1, SLAMF7, BPI, GCSAM	95	1249	17911	0.905701	1	1	0.997715
GOTERM_BP_FAT	GO:0045321~leukocyte activation	3	1.63043	0.926961	CCDC88B, SLAMF7, BPI	95	800	17911	0.707013	1	1	0.997715
GOTERM_BP_FAT	GO:0001775~cell activation	3	1.63043	0.958678	CCDC88B, SLAMF7, BPI	95	926	17911	0.610811	1	1	0.997715
Annotation Cluster 32	Enrichment Score: 0.06717318511573045
GOTERM_BP_FAT	GO:0044708~single-organism behavior	3	1.63043	0.733201	CNTNAP2, ARC, GRIK2	95	491	17911	1.15196	1	1	0.997715
GOTERM_BP_FAT	GO:0007610~behavior	3	1.63043	0.885456	CNTNAP2, ARC, GRIK2	95	697	17911	0.811493	1	1	0.997715
GOTERM_BP_FAT	GO:0050877~neurological system process	7	3.80435	0.96848	RD3, CNTNAP2, ARC, COL2A1, PDE6H, GRIK2, TPRN	95	2077	17911	0.635415	1	1	0.997715
Annotation Cluster 33	Enrichment Score: 0.056665069193128276
GOTERM_BP_FAT	GO:0007155~cell adhesion	7	3.80435	0.848331	CCDC88B, COMP, CNTNAP2, PARVG, CDHR4, PCDHA2, PFKP	95	1583	17911	0.833707	1	1	0.997715
GOTERM_BP_FAT	GO:0022610~biological adhesion	7	3.80435	0.853389	CCDC88B, COMP, CNTNAP2, PARVG, CDHR4, PCDHA2, PFKP	95	1595	17911	0.827434	1	1	0.997715
GOTERM_BP_FAT	GO:0098609~cell-cell adhesion	4	2.17391	0.933882	CCDC88B, CDHR4, PCDHA2, PFKP	95	1101	17911	0.684966	1	1	0.997715
Annotation Cluster 34	Enrichment Score: 0.05559356085856256
GOTERM_BP_FAT	GO:0016310~phosphorylation	11	5.97826	0.653584	SPDYE4A, SRMS, PDE6H, STKLD1, TNFRSF25, FAM20A, GRIK2, FBP1, MAPK15, PFKP, SMTNL1	95	2063	17911	1.00529	1	1	0.997715
GOTERM_BP_FAT	GO:0001934~positive regulation of protein phosphorylation	5	2.71739	0.695721	SPDYE4A, PDE6H, TNFRSF25, FAM20A, MAPK15	95	893	17911	1.05564	1	1	0.997715
GOTERM_BP_FAT	GO:0006468~protein phosphorylation	9	4.8913	0.702519	SPDYE4A, SRMS, PDE6H, STKLD1, TNFRSF25, FAM20A, GRIK2, MAPK15, SMTNL1	95	1737	17911	0.976875	1	1	0.997715
GOTERM_BP_FAT	GO:0042327~positive regulation of phosphorylation	5	2.71739	0.729061	SPDYE4A, PDE6H, TNFRSF25, FAM20A, MAPK15	95	934	17911	1.0093	1	1	0.997715
GOTERM_BP_FAT	GO:0051347~positive regulation of transferase activity	3	1.63043	0.736298	SPDYE4A, PDE6H, MAPK15	95	494	17911	1.14496	1	1	0.997715
GOTERM_BP_FAT	GO:0042325~regulation of phosphorylation	7	3.80435	0.757417	SPDYE4A, PDE6H, TNFRSF25, FAM20A, GRIK2, FBP1, MAPK15	95	1407	17911	0.937994	1	1	0.997715
GOTERM_BP_FAT	GO:0019220~regulation of phosphate metabolic process	8	4.34783	0.764172	SPDYE4A, PDE6H, TNFRSF25, FAM20A, GRIK2, ELFN1, FBP1, MAPK15	95	1632	17911	0.9242	1	1	0.997715
GOTERM_BP_FAT	GO:0051174~regulation of phosphorus metabolic process	8	4.34783	0.764734	SPDYE4A, PDE6H, TNFRSF25, FAM20A, GRIK2, ELFN1, FBP1, MAPK15	95	1633	17911	0.923634	1	1	0.997715
GOTERM_BP_FAT	GO:0045937~positive regulation of phosphate metabolic process	5	2.71739	0.810508	SPDYE4A, PDE6H, TNFRSF25, FAM20A, MAPK15	95	1053	17911	0.895237	1	1	0.997715
GOTERM_BP_FAT	GO:0010562~positive regulation of phosphorus metabolic process	5	2.71739	0.810508	SPDYE4A, PDE6H, TNFRSF25, FAM20A, MAPK15	95	1053	17911	0.895237	1	1	0.997715
GOTERM_BP_FAT	GO:0001932~regulation of protein phosphorylation	6	3.26087	0.825915	SPDYE4A, PDE6H, TNFRSF25, FAM20A, GRIK2, MAPK15	95	1309	17911	0.864187	1	1	0.997715
GOTERM_BP_FAT	GO:0031401~positive regulation of protein modification process	5	2.71739	0.827074	SPDYE4A, PDE6H, TNFRSF25, FAM20A, MAPK15	95	1082	17911	0.871242	1	1	0.997715
GOTERM_BP_FAT	GO:0006796~phosphate-containing compound metabolic process	13	7.06522	0.842438	SRMS, PDE6H, STKLD1, GRIK2, MAPK15, ELFN1, SPDYE4A, ADCY10, TNFRSF25, FAM20A, FBP1, PFKP, SMTNL1	95	2869	17911	0.854297	1	1	0.997715
GOTERM_BP_FAT	GO:0006793~phosphorus metabolic process	13	7.06522	0.843817	SRMS, PDE6H, STKLD1, GRIK2, MAPK15, ELFN1, SPDYE4A, ADCY10, TNFRSF25, FAM20A, FBP1, PFKP, SMTNL1	95	2873	17911	0.853108	1	1	0.997715
GOTERM_BP_FAT	GO:0043408~regulation of MAPK cascade	3	1.63043	0.874162	PDE6H, TNFRSF25, GRIK2	95	675	17911	0.837942	1	1	0.997715
GOTERM_BP_FAT	GO:0000165~MAPK cascade	3	1.63043	0.882471	PDE6H, TNFRSF25, GRIK2	95	691	17911	0.818539	1	1	0.997715
GOTERM_BP_FAT	GO:0023014~signal transduction by protein phosphorylation	3	1.63043	0.884469	PDE6H, TNFRSF25, GRIK2	95	695	17911	0.813828	1	1	0.997715
GOTERM_BP_FAT	GO:0051338~regulation of transferase activity	3	1.63043	0.916968	SPDYE4A, PDE6H, MAPK15	95	771	17911	0.733606	1	1	0.997715
GOTERM_BP_FAT	GO:0032270~positive regulation of cellular protein metabolic process	5	2.71739	0.926635	SPDYE4A, PDE6H, TNFRSF25, FAM20A, MAPK15	95	1334	17911	0.70666	1	1	0.997715
GOTERM_BP_FAT	GO:0031399~regulation of protein modification process	6	3.26087	0.93484	SPDYE4A, PDE6H, TNFRSF25, FAM20A, GRIK2, MAPK15	95	1618	17911	0.699148	1	1	0.997715
GOTERM_BP_FAT	GO:0051247~positive regulation of protein metabolic process	5	2.71739	0.948058	SPDYE4A, PDE6H, TNFRSF25, FAM20A, MAPK15	95	1428	17911	0.660143	1	1	0.997715
GOTERM_BP_FAT	GO:0010647~positive regulation of cell communication	5	2.71739	0.958914	ARC, PDE6H, TNFRSF25, GRIK2, ZSWIM2	95	1490	17911	0.632674	1	1	0.997715
GOTERM_BP_FAT	GO:0023056~positive regulation of signaling	5	2.71739	0.96	ARC, PDE6H, TNFRSF25, GRIK2, ZSWIM2	95	1497	17911	0.629716	1	1	0.997715
GOTERM_BP_FAT	GO:0043085~positive regulation of catalytic activity	3	1.63043	0.965487	SPDYE4A, PDE6H, MAPK15	95	965	17911	0.586125	1	1	0.997715
GOTERM_BP_FAT	GO:0044093~positive regulation of molecular function	4	2.17391	0.966874	SPDYE4A, ARC, PDE6H, MAPK15	95	1270	17911	0.593817	1	1	0.997715
GOTERM_BP_FAT	GO:0006464~cellular protein modification process	12	6.52174	0.983342	SPDYE4A, AGBL4, TTLL6, SRMS, PDE6H, STKLD1, TNFRSF25, FAM20A, GRIK2, MAPK15, ZSWIM2, SMTNL1	95	3474	17911	0.65125	1	1	0.997715
GOTERM_BP_FAT	GO:0036211~protein modification process	12	6.52174	0.983342	SPDYE4A, AGBL4, TTLL6, SRMS, PDE6H, STKLD1, TNFRSF25, FAM20A, GRIK2, MAPK15, ZSWIM2, SMTNL1	95	3474	17911	0.65125	1	1	0.997715
GOTERM_BP_FAT	GO:0035556~intracellular signal transduction	7	3.80435	0.989685	ADCY10, DOK3, PDE6H, TNFRSF25, GRIK2, SH2D6, FBP1	95	2380	17911	0.55452	1	1	0.997715
GOTERM_BP_FAT	GO:1902531~regulation of intracellular signal transduction	4	2.17391	0.990308	PDE6H, TNFRSF25, GRIK2, FBP1	95	1552	17911	0.48592	1	1	0.997715
GOTERM_BP_FAT	GO:0050790~regulation of catalytic activity	4	2.17391	0.99413	SPDYE4A, PDE6H, ELFN1, MAPK15	95	1662	17911	0.453759	1	1	0.997715
GOTERM_BP_FAT	GO:0032268~regulation of cellular protein metabolic process	6	3.26087	0.9952	SPDYE4A, PDE6H, TNFRSF25, FAM20A, GRIK2, MAPK15	95	2298	17911	0.492263	1	1	0.997715
GOTERM_BP_FAT	GO:0051246~regulation of protein metabolic process	6	3.26087	0.997831	SPDYE4A, PDE6H, TNFRSF25, FAM20A, GRIK2, MAPK15	95	2483	17911	0.455586	1	1	0.997831
GOTERM_BP_FAT	GO:0065009~regulation of molecular function	5	2.71739	0.99796	SPDYE4A, ARC, PDE6H, ELFN1, MAPK15	95	2201	17911	0.428298	1	1	0.99796
GOTERM_BP_FAT	GO:0031325~positive regulation of cellular metabolic process	6	3.26087	0.999402	SPDYE4A, PDE6H, ATOH8, TNFRSF25, FAM20A, MAPK15	95	2769	17911	0.408531	1	1	0.999402
GOTERM_BP_FAT	GO:0010604~positive regulation of macromolecule metabolic process	6	3.26087	0.999468	SPDYE4A, PDE6H, ATOH8, TNFRSF25, FAM20A, MAPK15	95	2794	17911	0.404875	1	1	0.999468
GOTERM_BP_FAT	GO:0009893~positive regulation of metabolic process	6	3.26087	0.999803	SPDYE4A, PDE6H, ATOH8, TNFRSF25, FAM20A, MAPK15	95	3004	17911	0.376572	1	1	0.999803
Annotation Cluster 35	Enrichment Score: 0.039336362694155226
GOTERM_MF_FAT	GO:0046983~protein dimerization activity	5	2.71739	0.868397	SEPT12, ATOH8, DMRTB1, GRIK2, GGN	85	1226	16866	0.809231	1	1	1
GOTERM_MF_FAT	GO:0042803~protein homodimerization activity	3	1.63043	0.912349	SEPT12, DMRTB1, GRIK2	85	798	16866	0.745953	1	1	1
GOTERM_MF_FAT	GO:0042802~identical protein binding	4	2.17391	0.96186	SEPT12, DMRTB1, GRIK2, FBP1	85	1299	16866	0.611004	1	1	1
Annotation Cluster 36	Enrichment Score: 0.028154707631350098
GOTERM_CC_FAT	GO:0031967~organelle envelope	5	2.71739	0.908979	GGNBP1, IMMP2L, SLC22A18, NDUFA4L2, GGN	91	1069	14413	0.740807	1	1	1
GOTERM_CC_FAT	GO:0031975~envelope	5	2.71739	0.91087	GGNBP1, IMMP2L, SLC22A18, NDUFA4L2, GGN	91	1074	14413	0.737359	1	1	1
GOTERM_CC_FAT	GO:0005740~mitochondrial envelope	3	1.63043	0.919001	GGNBP1, IMMP2L, NDUFA4L2	91	652	14413	0.728764	1	1	1
GOTERM_CC_FAT	GO:0005739~mitochondrion	7	3.80435	0.974441	GGNBP1, ADCY10, IMMP2L, PACRG, HSPB7, NDUFA4L2, ABCC12	91	1792	14413	0.61869	1	1	1
GOTERM_CC_FAT	GO:0044429~mitochondrial part	3	1.63043	0.975315	GGNBP1, IMMP2L, NDUFA4L2	91	870	14413	0.546154	1	1	1
Annotation Cluster 37	Enrichment Score: 0.027588844846244052
GOTERM_BP_FAT	GO:0007166~cell surface receptor signaling pathway	11	5.97826	0.772117	ARC, COL2A1, SRMS, PDE6H, ADAMTSL2, ATOH8, PLXNA2, GRIK2, GCSAM, SH2D6, ZSWIM2	95	2278	17911	0.910406	1	1	0.997715
GOTERM_BP_FAT	GO:0009966~regulation of signal transduction	9	4.8913	0.956792	ARC, COL2A1, PDE6H, ADAMTSL2, TNFRSF25, GRIK2, GCSAM, FBP1, ZSWIM2	95	2468	17911	0.687533	1	1	0.997715
GOTERM_BP_FAT	GO:0010647~positive regulation of cell communication	5	2.71739	0.958914	ARC, PDE6H, TNFRSF25, GRIK2, ZSWIM2	95	1490	17911	0.632674	1	1	0.997715
GOTERM_BP_FAT	GO:0023056~positive regulation of signaling	5	2.71739	0.96	ARC, PDE6H, TNFRSF25, GRIK2, ZSWIM2	95	1497	17911	0.629716	1	1	0.997715
GOTERM_BP_FAT	GO:0010646~regulation of cell communication	10	5.43478	0.966503	OIT1, ARC, COL2A1, PDE6H, ADAMTSL2, TNFRSF25, GRIK2, GCSAM, FBP1, ZSWIM2	95	2785	17911	0.676973	1	1	0.997715
GOTERM_BP_FAT	GO:0023051~regulation of signaling	10	5.43478	0.968838	OIT1, ARC, COL2A1, PDE6H, ADAMTSL2, TNFRSF25, GRIK2, GCSAM, FBP1, ZSWIM2	95	2808	17911	0.671428	1	1	0.997715
GOTERM_BP_FAT	GO:0048584~positive regulation of response to stimulus	6	3.26087	0.969808	C4B, ARC, PDE6H, TNFRSF25, GCSAM, ZSWIM2	95	1834	17911	0.616805	1	1	0.997715
GOTERM_BP_FAT	GO:0009967~positive regulation of signal transduction	4	2.17391	0.974086	ARC, PDE6H, TNFRSF25, ZSWIM2	95	1328	17911	0.567882	1	1	0.997715
Annotation Cluster 38	Enrichment Score: 0.02329131832176133
GOTERM_BP_FAT	GO:0010648~negative regulation of cell communication	5	2.71739	0.865843	OIT1, COL2A1, ADAMTSL2, GRIK2, FBP1	95	1160	17911	0.812659	1	1	0.997715
GOTERM_BP_FAT	GO:0023057~negative regulation of signaling	5	2.71739	0.867617	OIT1, COL2A1, ADAMTSL2, GRIK2, FBP1	95	1164	17911	0.809866	1	1	0.997715
GOTERM_BP_FAT	GO:0009966~regulation of signal transduction	9	4.8913	0.956792	ARC, COL2A1, PDE6H, ADAMTSL2, TNFRSF25, GRIK2, GCSAM, FBP1, ZSWIM2	95	2468	17911	0.687533	1	1	0.997715
GOTERM_BP_FAT	GO:0010646~regulation of cell communication	10	5.43478	0.966503	OIT1, ARC, COL2A1, PDE6H, ADAMTSL2, TNFRSF25, GRIK2, GCSAM, FBP1, ZSWIM2	95	2785	17911	0.676973	1	1	0.997715
GOTERM_BP_FAT	GO:0023051~regulation of signaling	10	5.43478	0.968838	OIT1, ARC, COL2A1, PDE6H, ADAMTSL2, TNFRSF25, GRIK2, GCSAM, FBP1, ZSWIM2	95	2808	17911	0.671428	1	1	0.997715
GOTERM_BP_FAT	GO:0009968~negative regulation of signal transduction	3	1.63043	0.973921	COL2A1, ADAMTSL2, FBP1	95	1025	17911	0.551815	1	1	0.997715
GOTERM_BP_FAT	GO:0048585~negative regulation of response to stimulus	3	1.63043	0.994605	COL2A1, ADAMTSL2, FBP1	95	1350	17911	0.418971	1	1	0.997715
GOTERM_BP_FAT	GO:0070887~cellular response to chemical stimulus	6	3.26087	0.998749	ADCY10, PACRG, COL2A1, ADAMTSL2, AQP9, FBP1	95	2607	17911	0.433917	1	1	0.998749
Annotation Cluster 39	Enrichment Score: 0.012338050431075546
GOTERM_CC_FAT	GO:0005615~extracellular space	8	4.34783	0.878582	C1QTNF4, C4B, COMP, ARSA, COL2A1, CFAP58, CES1H, BPI	91	1585	14413	0.799418	1	1	1
GOTERM_CC_FAT	GO:0005576~extracellular region	21	11.413	0.977406	ARSA, DKKL1, ELFN1, 5330417C22RIK, ACRBP, C4B, COMP, C1QTNF4, GLT1D1, OIT1, COL2A1, ADAMTSL2, CFAP58, CES1H, BPI, THEM6, FAM20A, RHCG, FBP1, GM128, PFKP	91	4493	14413	0.74028	1	1	1
GOTERM_CC_FAT	GO:0031988~membrane-bounded vesicle	15	8.15217	0.981271	ARSA, SLC30A3, ELFN1, 5330417C22RIK, ACRBP, GGN, C4B, COMP, CAPN11, ARC, BPI, FAM20A, RHCG, FBP1, PFKP	91	3455	14413	0.687632	1	1	1
GOTERM_CC_FAT	GO:0070062~extracellular exosome	10	5.43478	0.991375	C4B, COMP, ARSA, BPI, FAM20A, RHCG, ELFN1, FBP1, 5330417C22RIK, PFKP	91	2674	14413	0.592313	1	1	1
GOTERM_CC_FAT	GO:1903561~extracellular vesicle	10	5.43478	0.991913	C4B, COMP, ARSA, BPI, FAM20A, RHCG, ELFN1, FBP1, 5330417C22RIK, PFKP	91	2689	14413	0.589009	1	1	1
GOTERM_CC_FAT	GO:0043230~extracellular organelle	10	5.43478	0.992153	C4B, COMP, ARSA, BPI, FAM20A, RHCG, ELFN1, FBP1, 5330417C22RIK, PFKP	91	2696	14413	0.58748	1	1	1
GOTERM_CC_FAT	GO:0044421~extracellular region part	15	8.15217	0.997006	ARSA, ELFN1, 5330417C22RIK, C4B, COMP, C1QTNF4, COL2A1, ADAMTSL2, CFAP58, CES1H, BPI, FAM20A, RHCG, FBP1, PFKP	91	3920	14413	0.606064	1	1	1
Annotation Cluster 40	Enrichment Score: 0.010500701351656315
GOTERM_BP_FAT	GO:0033036~macromolecule localization	11	5.97826	0.918006	CNTNAP2, IMMP2L, OIT1, AQP9, ABCA17, GRIK2, CCHCR1, ABCA15, OSBP2, CCDC40, GGN	95	2705	17911	0.766693	1	1	0.997715
GOTERM_BP_FAT	GO:0006886~intracellular protein transport	3	1.63043	0.953024	IMMP2L, GRIK2, CCHCR1	95	898	17911	0.629856	1	1	0.997715
GOTERM_BP_FAT	GO:0034613~cellular protein localization	5	2.71739	0.960458	CNTNAP2, IMMP2L, GRIK2, CCHCR1, CCDC40	95	1500	17911	0.628456	1	1	0.997715
GOTERM_BP_FAT	GO:0070727~cellular macromolecule localization	5	2.71739	0.96224	CNTNAP2, IMMP2L, GRIK2, CCHCR1, CCDC40	95	1512	17911	0.623468	1	1	0.997715
GOTERM_BP_FAT	GO:0008104~protein localization	7	3.80435	0.989156	CNTNAP2, IMMP2L, OIT1, GRIK2, CCHCR1, CCDC40, GGN	95	2367	17911	0.557566	1	1	0.997715
GOTERM_BP_FAT	GO:0046907~intracellular transport	3	1.63043	0.99322	IMMP2L, GRIK2, CCHCR1	95	1304	17911	0.43375	1	1	0.997715
GOTERM_BP_FAT	GO:0051641~cellular localization	6	3.26087	0.995437	CNTNAP2, IMMP2L, PLXNA2, GRIK2, CCHCR1, CCDC40	95	2310	17911	0.489706	1	1	0.997715
GOTERM_BP_FAT	GO:0015031~protein transport	4	2.17391	0.995778	IMMP2L, OIT1, GRIK2, CCHCR1	95	1733	17911	0.435169	1	1	0.997715
GOTERM_BP_FAT	GO:0045184~establishment of protein localization	4	2.17391	0.998033	IMMP2L, OIT1, GRIK2, CCHCR1	95	1894	17911	0.398177	1	1	0.998033
GOTERM_BP_FAT	GO:0051649~establishment of localization in cell	3	1.63043	0.999195	IMMP2L, GRIK2, CCHCR1	95	1722	17911	0.328461	1	1	0.999195
Annotation Cluster 41	Enrichment Score: 0.004369303437016673
GOTERM_BP_FAT	GO:0022008~neurogenesis	5	2.71739	0.976987	FA2H, CNTNAP2, RNF112, ZNHIT2, PLXNA2	95	1638	17911	0.575509	1	1	0.997715
GOTERM_BP_FAT	GO:0030182~neuron differentiation	3	1.63043	0.995332	CNTNAP2, RNF112, PLXNA2	95	1379	17911	0.41016	1	1	0.997715
GOTERM_BP_FAT	GO:0048699~generation of neurons	3	1.63043	0.997781	CNTNAP2, RNF112, PLXNA2	95	1526	17911	0.370649	1	1	0.997781
Annotation Cluster 42	Enrichment Score: 0.0037722865605511113
GOTERM_BP_FAT	GO:0045934~negative regulation of nucleobase-containing compound metabolic process	5	2.71739	0.945881	ATOH8, ZBTB42, FBP1, MAPK15, SMTNL1	95	1417	17911	0.665268	1	1	0.997715
GOTERM_BP_FAT	GO:0045892~negative regulation of transcription, DNA-templated	4	2.17391	0.956951	ATOH8, ZBTB42, MAPK15, SMTNL1	95	1207	17911	0.624811	1	1	0.997715
GOTERM_BP_FAT	GO:1903507~negative regulation of nucleic acid-templated transcription	4	2.17391	0.959536	ATOH8, ZBTB42, MAPK15, SMTNL1	95	1222	17911	0.617142	1	1	0.997715
GOTERM_BP_FAT	GO:1902679~negative regulation of RNA biosynthetic process	4	2.17391	0.961977	ATOH8, ZBTB42, MAPK15, SMTNL1	95	1237	17911	0.609658	1	1	0.997715
GOTERM_BP_FAT	GO:0051253~negative regulation of RNA metabolic process	4	2.17391	0.968637	ATOH8, ZBTB42, MAPK15, SMTNL1	95	1283	17911	0.5878	1	1	0.997715
[truncated: 35 more rows]
